# Supplementary material for: Mechanical confinement governs phenotypic plasticity in melanoma
Source: Nature. 2025 Aug 27;647(8089):517–27. doi: 10.1038/s41586-025-09445-6 (PMC12611772; doi:10.1038/s41586-025-09445-6)
Supplement: Supplementary file 4 — Supplementary Tables 1–10. [file 41586_2025_9445_MOESM4_ESM.zip]

Archive with 11 entries (11 files):
- 2024-01-00797D-s4/SupplementaryTablelegends.docx
- 2024-01-00797D-s4/TableS1_Jerby_interface.xlsx
- 2024-01-00797D-s4/TableS10_drug_rawdata.xlsx
- 2024-01-00797D-s4/TableS2_confined_RNAseq.xlsx
- 2024-01-00797D-s4/TableS3_comparison.xlsx
- 2024-01-00797D-s4/TableS4_TurboID.xlsx
- 2024-01-00797D-s4/TableS5_HMGB2_ATAC_A375.xlsx
- 2024-01-00797D-s4/TableS6_HMGB2_ChIP_A375_v2.xlsx
- 2024-01-00797D-s4/TableS7_HMGB2_RNAseq_A375.xlsx
- 2024-01-00797D-s4/TableS8_HMGB2_ChIP_SKMEL5.xlsx
- 2024-01-00797D-s4/TableS9_HMGB2_RNAseq_SKMEL5.xlsx
