# Supplementary material for: Mechanical confinement governs phenotypic plasticity in melanoma
Source: Nature. 2025 Aug 27;647(8089):517–27. doi: 10.1038/s41586-025-09445-6 (PMC12611772; doi:10.1038/s41586-025-09445-6)
Supplement: Supplementary file 4 — Supplementary Tables 1–10. [file 41586_2025_9445_MOESM4_ESM.zip › 2024-01-00797D-s4/TableS1_Jerby_interface.xlsx]

## Sheet: Interface markers (human)
Differentially expressed genes in interface cells from Jerby et al. human melanoma scRNA-seq dataset.
	gene	description	p_val	avg_log2FC	pct.1	pct.2	p_val_adj
1	NNAT	neuronatin [Source:HGNC Symbol;Acc:HGNC:7860]	2.70869e-110	8.61492	0.264	0.002	6.003e-106
2	VCY1B	variable charge Y-linked 1B [Source:HGNC Symbol;Acc:HGNC:31751]	8.75512e-161	6.75635	0.39	0.004	1.94031e-156
3	GPC3	glypican 3 [Source:HGNC Symbol;Acc:HGNC:4451]	4.83281e-220	6.26876	0.662	0.031	1.07105e-215
4	NEUROD1	neuronal differentiation 1 [Source:HGNC Symbol;Acc:HGNC:7762]	1.75522e-129	6.21908	0.338	0.006	3.88991e-125
5	NEFM	neurofilament medium chain [Source:HGNC Symbol;Acc:HGNC:7734]	2.57347e-115	6.1943	0.368	0.017	5.70332e-111
6	ASS1	argininosuccinate synthase 1 [Source:HGNC Symbol;Acc:HGNC:758]	8.08516e-103	6.06706	0.45	0.05	1.79183e-98
7	MFAP4	microfibril associated protein 4 [Source:HGNC Symbol;Acc:HGNC:7035]	2.28927e-198	5.89184	0.468	0.003	5.07347e-194
8	PPP1R17	protein phosphatase 1 regulatory subunit 17 [Source:HGNC Symbol;Acc:HGNC:16973]	1.56908e-122	5.84144	0.32	0.006	3.4774e-118
9	GAGE2A	G antigen 2A [Source:HGNC Symbol;Acc:HGNC:4099]	2.66389e-177	5.69296	0.48	0.013	5.90372e-173
10	GAGE2B	NA	1.59846e-173	5.63187	0.431	0.006	3.5425e-169
11	TP53I11	tumor protein p53 inducible protein 11 [Source:HGNC Symbol;Acc:HGNC:16842]	7.74785e-78	5.50434	0.45	0.078	1.71708e-73
12	ACTC1	actin alpha cardiac muscle 1 [Source:HGNC Symbol;Acc:HGNC:143]	1.94427e-65	5.42676	0.249	0.018	4.30888e-61
13	GAGE4	NA	1.51096e-163	5.37337	0.442	0.011	3.34859e-159
14	PAGE2B	PAGE family member 2B [Source:HGNC Symbol;Acc:HGNC:31805]	1.0427e-106	5.30114	0.468	0.054	2.31084e-102
15	GAGE2E	G antigen 2E [Source:HGNC Symbol;Acc:HGNC:31960]	1.77158e-155	5.26851	0.431	0.013	3.92618e-151
16	GAGE6	NA	8.3335e-146	5.1545	0.39	0.009	1.84687e-141
17	SOX11	SRY-box transcription factor 11 [Source:HGNC Symbol;Acc:HGNC:11191]	5.27861e-168	5.15061	0.52	0.025	1.16985e-163
18	NEFL	neurofilament light chain [Source:HGNC Symbol;Acc:HGNC:7739]	4.43451e-170	5.12223	0.442	0.008	9.82775e-166
19	CHRNA1	cholinergic receptor nicotinic alpha 1 subunit [Source:HGNC Symbol;Acc:HGNC:1955]	4.21252e-98	5.03225	0.349	0.023	9.33578e-94
20	IGFBPL1	insulin like growth factor binding protein like 1 [Source:HGNC Symbol;Acc:HGNC:20081]	2.49524e-17	4.98517	0.513	0.378	5.52995e-13
21	TCF4	transcription factor 4 [Source:HGNC Symbol;Acc:HGNC:11634]	1.02914e-171	4.80992	0.68	0.07	2.28078e-167
22	PASD1	PAS domain containing repressor 1 [Source:HGNC Symbol;Acc:HGNC:20686]	3.12538e-119	4.63087	0.446	0.032	6.92646e-115
23	GAGE2D	NA	6.21028e-152	4.57477	0.428	0.013	1.37632e-147
24	CRABP2	cellular retinoic acid binding protein 2 [Source:HGNC Symbol;Acc:HGNC:2339]	5.79489e-176	4.55055	0.554	0.028	1.28426e-171
25	TUBA3C	tubulin alpha 3c [Source:HGNC Symbol;Acc:HGNC:12408]	1.21984e-60	4.51757	0.219	0.014	2.70341e-56
26	CHRNA3	cholinergic receptor nicotinic alpha 3 subunit [Source:HGNC Symbol;Acc:HGNC:1957]	1.11341e-97	4.48221	0.294	0.011	2.46754e-93
27	PAGE2	PAGE family member 2 [Source:HGNC Symbol;Acc:HGNC:31804]	5.6861e-110	4.48027	0.454	0.045	1.26015e-105
28	DLX5	distal-less homeobox 5 [Source:HGNC Symbol;Acc:HGNC:2918]	4.66899e-108	4.47394	0.457	0.045	1.03474e-103
29	MFNG	MFNG O-fucosylpeptide 3-beta-N-acetylglucosaminyltransferase [Source:HGNC Symbol;Acc:HGNC:7038]	1.40491e-109	4.47319	0.442	0.041	3.11357e-105
30	SSTR2	somatostatin receptor 2 [Source:HGNC Symbol;Acc:HGNC:11331]	3.00094e-16	4.46502	0.435	0.271	6.65068e-12
31	ID3	inhibitor of DNA binding 3 [Source:HGNC Symbol;Acc:HGNC:5362]	6.81968e-90	4.43345	0.591	0.129	1.51138e-85
32	NPY	neuropeptide Y [Source:HGNC Symbol;Acc:HGNC:7955]	1.88147e-107	4.43311	0.245	0	4.16972e-103
33	EYA2	EYA transcriptional coactivator and phosphatase 2 [Source:HGNC Symbol;Acc:HGNC:3520]	1.00159e-128	4.40447	0.323	0.004	2.21973e-124
34	RGS16	regulator of G protein signaling 16 [Source:HGNC Symbol;Acc:HGNC:9997]	4.95078e-104	4.39276	0.561	0.093	1.09719e-99
35	NEB	nebulin [Source:HGNC Symbol;Acc:HGNC:7720]	9.22363e-13	4.38968	0.201	0.078	2.04414e-08
36	BEX1	brain expressed X-linked 1 [Source:HGNC Symbol;Acc:HGNC:1036]	9.869e-205	4.35135	0.502	0.006	2.18717e-200
37	ALDH1A2	aldehyde dehydrogenase 1 family member A2 [Source:HGNC Symbol;Acc:HGNC:15472]	1.12834e-28	4.29653	0.219	0.045	2.50063e-24
38	GAGE12J	G antigen 12J [Source:HGNC Symbol;Acc:HGNC:17778]	4.61908e-146	4.24094	0.428	0.015	1.02368e-141
39	GFRA1	GDNF family receptor alpha 1 [Source:HGNC Symbol;Acc:HGNC:4243]	1.50374e-117	4.19664	0.398	0.023	3.33258e-113
40	GAL	galanin and GMAP prepropeptide [Source:HGNC Symbol;Acc:HGNC:4114]	8.17017e-84	4.15627	0.219	0.004	1.81067e-79
41	TMEM233	transmembrane protein 233 [Source:HGNC Symbol;Acc:HGNC:37219]	1.97024e-71	4.1513	0.197	0.005	4.36644e-67
42	PCK1	phosphoenolpyruvate carboxykinase 1 [Source:HGNC Symbol;Acc:HGNC:8724]	4.23901e-21	4.14852	0.115	0.016	9.3945e-17
43	GAGE12C	G antigen 12C [Source:HGNC Symbol;Acc:HGNC:28402]	1.25953e-166	4.10203	0.465	0.014	2.79137e-162
44	GAGE12E	G antigen 12E [Source:HGNC Symbol;Acc:HGNC:31905]	1.31754e-166	4.09484	0.465	0.014	2.91994e-162
45	UBE2C	ubiquitin conjugating enzyme E2 C [Source:HGNC Symbol;Acc:HGNC:15937]	1.31498e-63	4.08894	0.576	0.183	2.91425e-59
46	BCAT1	branched chain amino acid transaminase 1 [Source:HGNC Symbol;Acc:HGNC:976]	8.9875e-70	4.05851	0.483	0.108	1.99181e-65
47	KRT81	keratin 81 [Source:HGNC Symbol;Acc:HGNC:6458]	6.76198e-47	3.98658	0.123	0.002	1.49859e-42
48	SSX1	SSX family member 1 [Source:HGNC Symbol;Acc:HGNC:11335]	2.19649e-101	3.94993	0.394	0.032	4.86786e-97
49	SCHIP1	schwannomin interacting protein 1 [Source:HGNC Symbol;Acc:HGNC:15678]	5.07774e-86	3.8348	0.45	0.063	1.12533e-81
50	HMGA2	high mobility group AT-hook 2 [Source:HGNC Symbol;Acc:HGNC:5009]	2.69233e-117	3.83392	0.662	0.117	5.96675e-113
51	MECOM	MDS1 and EVI1 complex locus [Source:HGNC Symbol;Acc:HGNC:3498]	7.45278e-35	3.82967	0.394	0.127	1.65168e-30
52	NRP1	neuropilin 1 [Source:HGNC Symbol;Acc:HGNC:8004]	1.12319e-113	3.80229	0.424	0.031	2.48921e-109
53	GAGE12H	G antigen 12H [Source:HGNC Symbol;Acc:HGNC:31908]	1.19239e-171	3.79557	0.435	0.007	2.64258e-167
54	CHGA	chromogranin A [Source:HGNC Symbol;Acc:HGNC:1929]	1.10839e-45	3.78	0.171	0.011	2.45642e-41
55	GAGE12D	G antigen 12D [Source:HGNC Symbol;Acc:HGNC:31904]	1.45644e-158	3.7541	0.387	0.004	3.22777e-154
56	TPM2	tropomyosin 2 [Source:HGNC Symbol;Acc:HGNC:12011]	3.2509e-122	3.69984	0.796	0.193	7.20464e-118
57	CD24	CD24 molecule [Source:HGNC Symbol;Acc:HGNC:1645]	0.0515895	3.69616	0.457	0.464	1
58	FAM64A	NA	2.81524e-75	3.681	0.428	0.068	6.23913e-71
59	CDK1	cyclin dependent kinase 1 [Source:HGNC Symbol;Acc:HGNC:1722]	3.3369e-79	3.67341	0.532	0.111	7.39525e-75
60	COL1A1	collagen type I alpha 1 chain [Source:HGNC Symbol;Acc:HGNC:2197]	4.27757e-114	3.64945	0.416	0.028	9.47996e-110
61	CTCFL	CCCTC-binding factor like [Source:HGNC Symbol;Acc:HGNC:16234]	2.90516e-31	3.64644	0.643	0.47	6.43842e-27
62	TUBA4A	tubulin alpha 4a [Source:HGNC Symbol;Acc:HGNC:12407]	1.83894e-52	3.63373	0.383	0.083	4.07546e-48
63	GAGE12G	G antigen 12G [Source:HGNC Symbol;Acc:HGNC:31907]	3.42307e-165	3.63169	0.454	0.013	7.58621e-161
64	SULF2	sulfatase 2 [Source:HGNC Symbol;Acc:HGNC:20392]	2.43469e-70	3.60594	0.368	0.051	5.39576e-66
65	TEX19	testis expressed 19 [Source:HGNC Symbol;Acc:HGNC:33802]	5.38663e-39	3.59086	0.104	0.002	1.19379e-34
66	MAEL	maelstrom spermatogenic transposon silencer [Source:HGNC Symbol;Acc:HGNC:25929]	7.15621e-54	3.57387	0.428	0.106	1.58596e-49
67	TMEM100	transmembrane protein 100 [Source:HGNC Symbol;Acc:HGNC:25607]	1.74971e-78	3.56773	0.227	0.007	3.87772e-74
68	TUBA3E	tubulin alpha 3e [Source:HGNC Symbol;Acc:HGNC:20765]	2.96104e-55	3.56697	0.171	0.007	6.56225e-51
69	RARRES2	retinoic acid receptor responder 2 [Source:HGNC Symbol;Acc:HGNC:9868]	3.60606e-75	3.52173	0.405	0.055	7.99175e-71
70	LIMCH1	LIM and calponin homology domains 1 [Source:HGNC Symbol;Acc:HGNC:29191]	3.34835e-74	3.51226	0.431	0.066	7.42062e-70
71	RTN1	reticulon 1 [Source:HGNC Symbol;Acc:HGNC:10467]	3.07802e-90	3.50905	0.316	0.019	6.8215e-86
72	SOHLH2	spermatogenesis and oogenesis specific basic helix-loop-helix 2 [Source:HGNC Symbol;Acc:HGNC:26026]	2.57403e-105	3.49161	0.305	0.009	5.70456e-101
73	ATP1A3	ATPase Na+/K+ transporting subunit alpha 3 [Source:HGNC Symbol;Acc:HGNC:801]	1.89629e-110	3.45563	0.29	0.005	4.20255e-106
74	FSD1	fibronectin type III and SPRY domain containing 1 [Source:HGNC Symbol;Acc:HGNC:13745]	7.15716e-128	3.44945	0.387	0.015	1.58617e-123
75	TCEAL7	transcription elongation factor A like 7 [Source:HGNC Symbol;Acc:HGNC:28336]	3.73858e-117	3.40934	0.271	0.001	8.28545e-113
76	HOXA9	homeobox A9 [Source:HGNC Symbol;Acc:HGNC:5109]	3.65822e-128	3.40167	0.327	0.005	8.10735e-124
77	ELAVL4	ELAV like RNA binding protein 4 [Source:HGNC Symbol;Acc:HGNC:3315]	2.13021e-87	3.39383	0.257	0.008	4.72096e-83
78	BGN	biglycan [Source:HGNC Symbol;Acc:HGNC:1044]	2.61303e-61	3.38158	0.457	0.095	5.791e-57
79	RHOH	ras homolog family member H [Source:HGNC Symbol;Acc:HGNC:686]	3.14697e-11	3.37108	0.208	0.089	6.97431e-07
80	ID1	inhibitor of DNA binding 1 [Source:HGNC Symbol;Acc:HGNC:5360]	1.16817e-64	3.36913	0.424	0.077	2.5889e-60
81	PPP1R14A	protein phosphatase 1 regulatory inhibitor subunit 14A [Source:HGNC Symbol;Acc:HGNC:14871]	7.18038e-139	3.3624	0.357	0.006	1.59132e-134
82	CHRND	cholinergic receptor nicotinic delta subunit [Source:HGNC Symbol;Acc:HGNC:1965]	7.29819e-72	3.35809	0.204	0.006	1.61742e-67
83	SSX4	SSX family member 4 [Source:HGNC Symbol;Acc:HGNC:11338]	9.80004e-64	3.35473	0.197	0.008	2.17189e-59
84	TMSB4X	thymosin beta 4 X-linked [Source:HGNC Symbol;Acc:HGNC:11881]	9.69383e-29	3.34437	0.751	0.617	2.14835e-24
85	LDB2	LIM domain binding 2 [Source:HGNC Symbol;Acc:HGNC:6533]	4.22689e-16	3.33656	0.149	0.035	9.36763e-12
86	KIAA0101	NA	2.47002e-66	3.32309	0.773	0.42	5.47406e-62
87	AURKB	aurora kinase B [Source:HGNC Symbol;Acc:HGNC:11390]	1.28688e-86	3.31713	0.498	0.08	2.85198e-82
88	GALNT14	polypeptide N-acetylgalactosaminyltransferase 14 [Source:HGNC Symbol;Acc:HGNC:22946]	4.90821e-84	3.31027	0.249	0.008	1.08776e-79
89	VCX3A	variable charge X-linked 3A [Source:HGNC Symbol;Acc:HGNC:18159]	1.60351e-105	3.30105	0.409	0.03	3.5537e-101
90	GAGE1	G antigen 1 [Source:HGNC Symbol;Acc:HGNC:4098]	4.26182e-95	3.29421	0.405	0.041	9.44504e-91
91	HN1	NA	5.42388e-74	3.27596	0.81	0.46	1.20204e-69
92	UHRF1	ubiquitin like with PHD and ring finger domains 1 [Source:HGNC Symbol;Acc:HGNC:12556]	1.18005e-75	3.27253	0.58	0.143	2.61522e-71
93	RAPSN	receptor associated protein of the synapse [Source:HGNC Symbol;Acc:HGNC:9863]	1.31431e-69	3.26059	0.19	0.004	2.91278e-65
94	KPNA2	karyopherin subunit alpha 2 [Source:HGNC Symbol;Acc:HGNC:6395]	2.66359e-44	3.25924	0.703	0.472	5.90304e-40
95	RHOXF2	Rhox homeobox family member 2 [Source:HGNC Symbol;Acc:HGNC:30011]	7.71102e-53	3.25427	0.16	0.006	1.70892e-48
96	APLNR	apelin receptor [Source:HGNC Symbol;Acc:HGNC:339]	1.2019e-48	3.24749	0.134	0.003	2.66364e-44
97	RCAN2	regulator of calcineurin 2 [Source:HGNC Symbol;Acc:HGNC:3041]	1.39764e-13	3.20692	0.108	0.023	3.09744e-09
98	MSC	musculin [Source:HGNC Symbol;Acc:HGNC:7321]	8.53956e-26	3.18417	0.301	0.093	1.89254e-21
99	THSD7B	thrombospondin type 1 domain containing 7B [Source:HGNC Symbol;Acc:HGNC:29348]	2.09486e-66	3.17293	0.201	0.007	4.64262e-62
100	DES	desmin [Source:HGNC Symbol;Acc:HGNC:2770]	5.36066e-48	3.16921	0.16	0.008	1.18803e-43
101	IGDCC3	immunoglobulin superfamily DCC subclass member 3 [Source:HGNC Symbol;Acc:HGNC:9700]	9.20025e-111	3.16918	0.335	0.013	2.03896e-106
102	2024-09-06	NA	1.80417e-58	3.16885	0.621	0.224	3.99839e-54
103	RBP1	retinol binding protein 1 [Source:HGNC Symbol;Acc:HGNC:9919]	4.44363e-27	3.14996	0.476	0.248	9.84797e-23
104	CXorf49	chromosome X open reading frame 49 [Source:HGNC Symbol;Acc:HGNC:30891]	1.68629e-130	3.14642	0.465	0.032	3.73716e-126
105	CXorf49B	chromosome X open reading frame 49B [Source:HGNC Symbol;Acc:HGNC:34229]	1.68629e-130	3.14642	0.465	0.032	3.73716e-126
106	PAGE1	PAGE family member 1 [Source:HGNC Symbol;Acc:HGNC:4107]	4.94694e-83	3.14074	0.271	0.013	1.09634e-78
107	DBC1	NA	1.00862e-56	3.11748	0.156	0.004	2.23531e-52
108	PDGFRB	platelet derived growth factor receptor beta [Source:HGNC Symbol;Acc:HGNC:8804]	1.61069e-68	3.10298	0.257	0.017	3.56961e-64
109	IGF2BP1	insulin like growth factor 2 mRNA binding protein 1 [Source:HGNC Symbol;Acc:HGNC:28866]	2.55924e-115	3.09855	0.617	0.092	5.67178e-111
110	SLC15A3	solute carrier family 15 member 3 [Source:HGNC Symbol;Acc:HGNC:18068]	4.43445e-54	3.07364	0.271	0.033	9.82764e-50
111	BARX1	BARX homeobox 1 [Source:HGNC Symbol;Acc:HGNC:955]	1.71497e-48	3.07299	0.123	0.002	3.80072e-44
112	PDLIM1	PDZ and LIM domain 1 [Source:HGNC Symbol;Acc:HGNC:2067]	9.06539e-36	3.069	0.398	0.129	2.00907e-31
113	TGFB3	transforming growth factor beta 3 [Source:HGNC Symbol;Acc:HGNC:11769]	1.77046e-15	3.06773	0.167	0.046	3.92369e-11
114	DLX1	distal-less homeobox 1 [Source:HGNC Symbol;Acc:HGNC:2914]	6.45973e-13	3.06669	0.19	0.067	1.4316e-08
115	PBX1	PBX homeobox 1 [Source:HGNC Symbol;Acc:HGNC:8632]	1.11433e-68	3.04787	0.349	0.043	2.46957e-64
116	FAM83D	family with sequence similarity 83 member D [Source:HGNC Symbol;Acc:HGNC:16122]	4.65881e-64	3.04118	0.357	0.052	1.03248e-59
117	UNC5B	unc-5 netrin receptor B [Source:HGNC Symbol;Acc:HGNC:12568]	4.30013e-81	3.03701	0.323	0.026	9.52994e-77
118	HMGB2	high mobility group box 2 [Source:HGNC Symbol;Acc:HGNC:5000]	7.59032e-54	3.036	0.647	0.28	1.68217e-49
119	GRM4	glutamate metabotropic receptor 4 [Source:HGNC Symbol;Acc:HGNC:4596]	7.7682e-98	3.02815	0.286	0.009	1.72159e-93
120	C12orf75	chromosome 12 open reading frame 75 [Source:HGNC Symbol;Acc:HGNC:35164]	2.36268e-54	3.00589	0.305	0.043	5.23617e-50
121	UCHL1	ubiquitin C-terminal hydrolase L1 [Source:HGNC Symbol;Acc:HGNC:12513]	1.0439e-103	2.9962	0.364	0.021	2.3135e-99
122	TPX2	TPX2 microtubule nucleation factor [Source:HGNC Symbol;Acc:HGNC:1249]	1.90386e-66	2.98799	0.58	0.164	4.21933e-62
123	HOXA10	homeobox A10 [Source:HGNC Symbol;Acc:HGNC:5100]	7.36566e-58	2.98731	0.457	0.102	1.63238e-53
124	PLK1	polo like kinase 1 [Source:HGNC Symbol;Acc:HGNC:9077]	4.13217e-45	2.98308	0.387	0.093	9.15772e-41
125	TPM1	tropomyosin 1 [Source:HGNC Symbol;Acc:HGNC:12010]	3.21651e-21	2.97494	0.539	0.308	7.12842e-17
126	SIX1	SIX homeobox 1 [Source:HGNC Symbol;Acc:HGNC:10887]	4.04114e-50	2.9645	0.379	0.082	8.95598e-46
127	CXCL12	C-X-C motif chemokine ligand 12 [Source:HGNC Symbol;Acc:HGNC:10672]	2.51558e-44	2.92953	0.201	0.019	5.57502e-40
128	SUSD2	sushi domain containing 2 [Source:HGNC Symbol;Acc:HGNC:30667]	8.57863e-23	2.9294	0.141	0.022	1.9012e-18
129	LGR5	leucine rich repeat containing G protein-coupled receptor 5 [Source:HGNC Symbol;Acc:HGNC:4504]	2.97684e-25	2.92453	0.1	0.008	6.59726e-21
130	CA10	carbonic anhydrase 10 [Source:HGNC Symbol;Acc:HGNC:1369]	2.11019e-33	2.91565	0.1	0.004	4.6766e-29
131	CCNB2	cyclin B2 [Source:HGNC Symbol;Acc:HGNC:1580]	1.22926e-53	2.88835	0.454	0.113	2.72428e-49
132	FXYD6	FXYD domain containing ion transport regulator 6 [Source:HGNC Symbol;Acc:HGNC:4030]	6.05574e-13	2.87993	0.164	0.052	1.34207e-08
133	SHD	Src homology 2 domain containing transforming protein D [Source:HGNC Symbol;Acc:HGNC:30633]	3.11448e-107	2.87905	0.249	0.001	6.9023e-103
134	CDC20	cell division cycle 20 [Source:HGNC Symbol;Acc:HGNC:1723]	1.19914e-68	2.87055	0.494	0.103	2.65754e-64
135	GTSF1	gametocyte specific factor 1 [Source:HGNC Symbol;Acc:HGNC:26565]	1.22544e-40	2.8599	0.45	0.156	2.71582e-36
136	CCL2	C-C motif chemokine ligand 2 [Source:HGNC Symbol;Acc:HGNC:10618]	2.912e-20	2.8509	0.167	0.036	6.45357e-16
137	NUAK1	NUAK family kinase 1 [Source:HGNC Symbol;Acc:HGNC:14311]	6.63447e-91	2.84418	0.271	0.009	1.47033e-86
138	GAGE12B	G antigen 12B [Source:HGNC Symbol;Acc:HGNC:26779]	1.36987e-60	2.84294	0.201	0.01	3.0359e-56
139	CERKL	ceramide kinase like [Source:HGNC Symbol;Acc:HGNC:21699]	9.90257e-23	2.83654	0.234	0.066	2.19461e-18
140	CHRNB4	cholinergic receptor nicotinic beta 4 subunit [Source:HGNC Symbol;Acc:HGNC:1964]	2.44169e-70	2.8255	0.286	0.025	5.41128e-66
141	FLNC	filamin C [Source:HGNC Symbol;Acc:HGNC:3756]	1.61196e-92	2.82516	0.331	0.02	3.57243e-88
142	KIF20A	kinesin family member 20A [Source:HGNC Symbol;Acc:HGNC:9787]	9.65228e-53	2.81567	0.364	0.066	2.13914e-48
143	TMSB15A	thymosin beta 15A [Source:HGNC Symbol;Acc:HGNC:30744]	1.37527e-71	2.79279	0.323	0.033	3.04787e-67
144	SMC4	structural maintenance of chromosomes 4 [Source:HGNC Symbol;Acc:HGNC:14013]	1.32056e-56	2.78999	0.703	0.348	2.92664e-52
145	CDC42EP2	CDC42 effector protein 2 [Source:HGNC Symbol;Acc:HGNC:16263]	2.56812e-49	2.78525	0.286	0.041	5.69148e-45
146	RNASET2	ribonuclease T2 [Source:HGNC Symbol;Acc:HGNC:21686]	0.0348354	2.7816	0.268	0.239	1
147	TAGLN3	transgelin 3 [Source:HGNC Symbol;Acc:HGNC:29868]	9.54944e-80	2.77866	0.257	0.011	2.11635e-75
148	HSPB6	heat shock protein family B (small) member 6 [Source:HGNC Symbol;Acc:HGNC:26511]	0.110747	2.76828	0.108	0.079	1
149	TG	thyroglobulin [Source:HGNC Symbol;Acc:HGNC:11764]	9.8647e-41	2.75919	0.193	0.021	2.18621e-36
150	BIRC5	baculoviral IAP repeat containing 5 [Source:HGNC Symbol;Acc:HGNC:593]	7.31569e-66	2.75341	0.576	0.158	1.6213e-61
151	CHST8	carbohydrate sulfotransferase 8 [Source:HGNC Symbol;Acc:HGNC:15993]	8.17169e-91	2.75036	0.212	0.001	1.81101e-86
152	RPRM	reprimo, TP53 dependent G2 arrest mediator homolog [Source:HGNC Symbol;Acc:HGNC:24201]	3.06301e-126	2.74723	0.312	0.003	6.78825e-122
153	DDAH1	dimethylarginine dimethylaminohydrolase 1 [Source:HGNC Symbol;Acc:HGNC:2715]	7.474e-58	2.74257	0.394	0.069	1.65639e-53
154	KLHDC8A	kelch domain containing 8A [Source:HGNC Symbol;Acc:HGNC:25573]	8.61691e-31	2.74236	0.193	0.031	1.90968e-26
155	DLX6	distal-less homeobox 6 [Source:HGNC Symbol;Acc:HGNC:2919]	2.38154e-13	2.73682	0.164	0.051	5.27796e-09
156	HENMT1	HEN methyltransferase 1 [Source:HGNC Symbol;Acc:HGNC:26400]	3.11595e-40	2.72343	0.413	0.123	6.90557e-36
157	RRM2	ribonucleotide reductase regulatory subunit M2 [Source:HGNC Symbol;Acc:HGNC:10452]	4.42327e-25	2.71421	0.647	0.502	9.80284e-21
158	CDCA5	cell division cycle associated 5 [Source:HGNC Symbol;Acc:HGNC:14626]	3.24463e-71	2.70998	0.491	0.096	7.19076e-67
159	MST4	NA	1.91688e-68	2.7047	0.409	0.064	4.2482e-64
160	MYOD1	myogenic differentiation 1 [Source:HGNC Symbol;Acc:HGNC:7611]	5.43211e-50	2.70444	0.126	0.002	1.20386e-45
161	GRK5	G protein-coupled receptor kinase 5 [Source:HGNC Symbol;Acc:HGNC:4544]	1.93886e-49	2.70391	0.331	0.058	4.29691e-45
162	MYBL2	MYB proto-oncogene like 2 [Source:HGNC Symbol;Acc:HGNC:7548]	2.05793e-73	2.69506	0.368	0.044	4.56078e-69
163	RASL11B	RAS like family 11 member B [Source:HGNC Symbol;Acc:HGNC:23804]	1.23322e-74	2.6822	0.23	0.009	2.73305e-70
164	MYT1L	myelin transcription factor 1 like [Source:HGNC Symbol;Acc:HGNC:7623]	5.56186e-101	2.68213	0.342	0.019	1.23262e-96
165	TOP2A	DNA topoisomerase II alpha [Source:HGNC Symbol;Acc:HGNC:11989]	4.09073e-65	2.68149	0.535	0.13	9.06588e-61
166	COL26A1	collagen type XXVI alpha 1 chain [Source:HGNC Symbol;Acc:HGNC:18038]	3.07375e-84	2.67724	0.234	0.006	6.81204e-80
167	CDCA8	cell division cycle associated 8 [Source:HGNC Symbol;Acc:HGNC:14629]	1.3069e-56	2.67594	0.424	0.087	2.89635e-52
168	BUB1B	BUB1 mitotic checkpoint serine/threonine kinase B [Source:HGNC Symbol;Acc:HGNC:1149]	1.61165e-58	2.6748	0.383	0.066	3.57175e-54
169	CKAP2L	cytoskeleton associated protein 2 like [Source:HGNC Symbol;Acc:HGNC:26877]	2.18696e-46	2.67304	0.331	0.061	4.84673e-42
170	SCG3	secretogranin III [Source:HGNC Symbol;Acc:HGNC:13707]	9.64624e-13	2.66779	0.32	0.175	2.1378e-08
171	TOX	thymocyte selection associated high mobility group box [Source:HGNC Symbol;Acc:HGNC:18988]	4.4704e-07	2.66778	0.152	0.069	0.00990731
172	ZNF239	zinc finger protein 239 [Source:HGNC Symbol;Acc:HGNC:13031]	1.42987e-51	2.66571	0.271	0.034	3.16887e-47
173	SMYD3	SET and MYND domain containing 3 [Source:HGNC Symbol;Acc:HGNC:15513]	1.3409e-27	2.65367	0.621	0.353	2.9717e-23
174	NAA11	N-alpha-acetyltransferase 11, NatA catalytic subunit [Source:HGNC Symbol;Acc:HGNC:28125]	5.50738e-40	2.64702	0.257	0.043	1.22055e-35
175	FAM171A1	family with sequence similarity 171 member A1 [Source:HGNC Symbol;Acc:HGNC:23522]	1.29679e-47	2.63576	0.257	0.033	2.87394e-43
176	MAGEA4	MAGE family member A4 [Source:HGNC Symbol;Acc:HGNC:6802]	1.63817e-102	2.63474	0.796	0.225	3.63051e-98
177	F3	coagulation factor III, tissue factor [Source:HGNC Symbol;Acc:HGNC:3541]	8.01915e-07	2.63127	0.454	0.382	0.017772
178	GAGE8	NA	9.77466e-36	2.61386	0.171	0.018	2.16626e-31
179	PAGE5	PAGE family member 5 [Source:HGNC Symbol;Acc:HGNC:29992]	3.29477e-40	2.61219	0.465	0.167	7.30187e-36
180	KRT18	keratin 18 [Source:HGNC Symbol;Acc:HGNC:6430]	1.93271e-14	2.6063	0.602	0.491	4.28327e-10
181	EGFLAM	EGF like, fibronectin type III and laminin G domains [Source:HGNC Symbol;Acc:HGNC:26810]	2.68915e-61	2.59701	0.353	0.051	5.9597e-57
182	UBE2T	ubiquitin conjugating enzyme E2 T [Source:HGNC Symbol;Acc:HGNC:25009]	1.6214e-46	2.596	0.595	0.256	3.59334e-42
183	MYCL1	NA	5.77765e-62	2.59573	0.204	0.01	1.28044e-57
184	HRC	histidine rich calcium binding protein [Source:HGNC Symbol;Acc:HGNC:5178]	5.56249e-102	2.5952	0.268	0.005	1.23276e-97
185	CXCL14	C-X-C motif chemokine ligand 14 [Source:HGNC Symbol;Acc:HGNC:10640]	3.17395e-27	2.59511	0.108	0.008	7.03411e-23
186	NUF2	NUF2 component of NDC80 kinetochore complex [Source:HGNC Symbol;Acc:HGNC:14621]	1.91637e-72	2.59509	0.487	0.092	4.24707e-68
187	CCNB1	cyclin B1 [Source:HGNC Symbol;Acc:HGNC:1579]	1.07697e-54	2.58088	0.543	0.166	2.38679e-50
188	MRPL47	mitochondrial ribosomal protein L47 [Source:HGNC Symbol;Acc:HGNC:16652]	1.10114e-44	2.57572	0.695	0.44	2.44034e-40
189	B4GALNT1	beta-1,4-N-acetyl-galactosaminyltransferase 1 [Source:HGNC Symbol;Acc:HGNC:4117]	6.09873e-60	2.57028	0.26	0.023	1.3516e-55
190	DNM3OS	DNM3 opposite strand/antisense RNA [Source:HGNC Symbol;Acc:HGNC:41228]	6.07474e-61	2.56967	0.268	0.026	1.34628e-56
191	STC1	stanniocalcin 1 [Source:HGNC Symbol;Acc:HGNC:11373]	8.97849e-32	2.56323	0.29	0.066	1.98981e-27
192	PTPRCAP	protein tyrosine phosphatase receptor type C associated protein [Source:HGNC Symbol;Acc:HGNC:9667]	9.50878e-06	2.55799	0.275	0.194	0.210734
193	VOPP1	VOPP1 WW domain binding protein [Source:HGNC Symbol;Acc:HGNC:34518]	1.28503e-25	2.55351	0.286	0.083	2.84788e-21
194	CKB	creatine kinase B [Source:HGNC Symbol;Acc:HGNC:1991]	8.30673e-68	2.54339	0.543	0.128	1.84094e-63
195	PNMA5	PNMA family member 5 [Source:HGNC Symbol;Acc:HGNC:18743]	8.26597e-34	2.53758	0.16	0.017	1.8319e-29
196	SYT1	synaptotagmin 1 [Source:HGNC Symbol;Acc:HGNC:11509]	8.1749e-41	2.52634	0.249	0.039	1.81172e-36
197	BUB3	BUB3 mitotic checkpoint protein [Source:HGNC Symbol;Acc:HGNC:1151]	3.41653e-46	2.52594	0.766	0.554	7.57172e-42
198	CPA5	carboxypeptidase A5 [Source:HGNC Symbol;Acc:HGNC:15722]	3.54224e-55	2.5165	0.13	0.001	7.85031e-51
199	THY1	Thy-1 cell surface antigen [Source:HGNC Symbol;Acc:HGNC:11801]	2.94611e-28	2.51613	0.115	0.009	6.52917e-24
200	TROAP	trophinin associated protein [Source:HGNC Symbol;Acc:HGNC:12327]	6.18919e-51	2.5123	0.405	0.088	1.37165e-46
201	CNTN2	contactin 2 [Source:HGNC Symbol;Acc:HGNC:2172]	9.69197e-43	2.50878	0.182	0.016	2.14793e-38
202	TACC3	transforming acidic coiled-coil containing protein 3 [Source:HGNC Symbol;Acc:HGNC:11524]	1.057e-47	2.50868	0.431	0.105	2.34253e-43
203	MLLT11	MLLT11 transcription factor 7 cofactor [Source:HGNC Symbol;Acc:HGNC:16997]	1.44288e-54	2.50521	0.673	0.263	3.19771e-50
204	HEYL	hes related family bHLH transcription factor with YRPW motif like [Source:HGNC Symbol;Acc:HGNC:4882]	4.07136e-60	2.50445	0.29	0.032	9.02295e-56
205	KIF11	kinesin family member 11 [Source:HGNC Symbol;Acc:HGNC:6388]	3.52772e-08	2.50131	0.431	0.333	0.000781814
206	KRT86	keratin 86 [Source:HGNC Symbol;Acc:HGNC:6463]	8.04471e-38	2.50021	0.112	0.004	1.78287e-33
207	PSTK	phosphoseryl-tRNA kinase [Source:HGNC Symbol;Acc:HGNC:28578]	2.27519e-33	2.49961	0.283	0.061	5.04228e-29
208	RAD51AP1	RAD51 associated protein 1 [Source:HGNC Symbol;Acc:HGNC:16956]	4.89363e-65	2.49852	0.446	0.086	1.08453e-60
209	SYCE1	synaptonemal complex central element protein 1 [Source:HGNC Symbol;Acc:HGNC:28852]	2.11919e-77	2.48675	0.19	0.002	4.69655e-73
210	ZC4H2	zinc finger C4H2-type containing [Source:HGNC Symbol;Acc:HGNC:24931]	2.22613e-46	2.48317	0.26	0.035	4.93354e-42
211	EBF1	EBF transcription factor 1 [Source:HGNC Symbol;Acc:HGNC:3126]	9.45906e-34	2.48155	0.39	0.125	2.09632e-29
212	MYL9	myosin light chain 9 [Source:HGNC Symbol;Acc:HGNC:15754]	0.007576	2.47871	0.178	0.12	1
213	PARPBP	PARP1 binding protein [Source:HGNC Symbol;Acc:HGNC:26074]	4.88834e-56	2.47518	0.409	0.084	1.08335e-51
214	PRKG1	protein kinase cGMP-dependent 1 [Source:HGNC Symbol;Acc:HGNC:9414]	1.45985e-23	2.47141	0.219	0.053	3.23533e-19
215	S1PR3	sphingosine-1-phosphate receptor 3 [Source:HGNC Symbol;Acc:HGNC:3167]	0.0052359	2.46778	0.29	0.247	1
216	CDH6	cadherin 6 [Source:HGNC Symbol;Acc:HGNC:1765]	0.0217364	2.45621	0.316	0.276	1
217	PPP1R14C	protein phosphatase 1 regulatory inhibitor subunit 14C [Source:HGNC Symbol;Acc:HGNC:14952]	1.6146e-55	2.43857	0.253	0.025	3.57828e-51
218	KIF5C	kinesin family member 5C [Source:HGNC Symbol;Acc:HGNC:6325]	1.35743e-59	2.43733	0.301	0.035	3.00834e-55
219	CDC25C	cell division cycle 25C [Source:HGNC Symbol;Acc:HGNC:1727]	9.68783e-53	2.42936	0.279	0.035	2.14702e-48
220	RFC4	replication factor C subunit 4 [Source:HGNC Symbol;Acc:HGNC:9972]	3.05885e-35	2.42623	0.524	0.24	6.77902e-31
221	OLFML2B	olfactomedin like 2B [Source:HGNC Symbol;Acc:HGNC:24558]	1.31884e-31	2.42542	0.19	0.028	2.9228e-27
222	PTPRD	protein tyrosine phosphatase receptor type D [Source:HGNC Symbol;Acc:HGNC:9668]	9.52282e-61	2.42304	0.201	0.01	2.11045e-56
223	ARID3B	AT-rich interaction domain 3B [Source:HGNC Symbol;Acc:HGNC:14350]	7.88686e-47	2.41307	0.457	0.128	1.74789e-42
224	ALK	ALK receptor tyrosine kinase [Source:HGNC Symbol;Acc:HGNC:427]	5.45745e-39	2.40595	0.305	0.064	1.20948e-34
225	LINC00221	long intergenic non-protein coding RNA 221 [Source:HGNC Symbol;Acc:HGNC:20169]	6.72513e-33	2.40558	0.48	0.197	1.49042e-28
226	SULT1C4	sulfotransferase family 1C member 4 [Source:HGNC Symbol;Acc:HGNC:11457]	7.44912e-23	2.40084	0.253	0.071	1.65087e-18
227	IGF1	insulin like growth factor 1 [Source:HGNC Symbol;Acc:HGNC:5464]	0.288831	2.39652	0.409	0.365	1
228	MCM10	minichromosome maintenance 10 replication initiation factor [Source:HGNC Symbol;Acc:HGNC:18043]	7.20003e-43	2.39197	0.353	0.078	1.59567e-38
229	ENO3	enolase 3 [Source:HGNC Symbol;Acc:HGNC:3354]	1.07661e-34	2.39027	0.309	0.075	2.38598e-30
230	HOXA11-AS	HOXA11 antisense RNA [Source:HGNC Symbol;Acc:HGNC:24957]	2.85919e-31	2.3838	0.204	0.034	6.33654e-27
231	CCDC3	coiled-coil domain containing 3 [Source:HGNC Symbol;Acc:HGNC:23813]	4.94689e-61	2.38343	0.164	0.003	1.09633e-56
232	CENPK	centromere protein K [Source:HGNC Symbol;Acc:HGNC:29479]	1.12742e-40	2.38338	0.435	0.129	2.49858e-36
233	PRIM1	DNA primase subunit 1 [Source:HGNC Symbol;Acc:HGNC:9369]	3.5638e-29	2.38138	0.476	0.217	7.89809e-25
234	ZNF812	NA	1.27687e-26	2.37026	0.312	0.095	2.8298e-22
235	LRIG1	leucine rich repeats and immunoglobulin like domains 1 [Source:HGNC Symbol;Acc:HGNC:17360]	9.18498e-36	2.36969	0.268	0.053	2.03558e-31
236	PIM1	Pim-1 proto-oncogene, serine/threonine kinase [Source:HGNC Symbol;Acc:HGNC:8986]	1.19903e-30	2.36881	0.349	0.105	2.65729e-26
237	KRBOX1	KRAB box domain containing 1 [Source:HGNC Symbol;Acc:HGNC:38708]	1.12813e-60	2.36295	0.368	0.059	2.50016e-56
238	MAGEA8	MAGE family member A8 [Source:HGNC Symbol;Acc:HGNC:6806]	1.80182e-42	2.36154	0.138	0.006	3.9932e-38
239	NCAPH	non-SMC condensin I complex subunit H [Source:HGNC Symbol;Acc:HGNC:1112]	6.83942e-37	2.35439	0.413	0.13	1.51575e-32
240	DLGAP5	DLG associated protein 5 [Source:HGNC Symbol;Acc:HGNC:16864]	3.13514e-48	2.35398	0.342	0.064	6.94809e-44
241	DEPDC1	DEP domain containing 1 [Source:HGNC Symbol;Acc:HGNC:22949]	3.66775e-16	2.3519	0.23	0.075	8.12847e-12
242	CDCA3	cell division cycle associated 3 [Source:HGNC Symbol;Acc:HGNC:14624]	2.29587e-59	2.3506	0.368	0.058	5.0881e-55
243	TFAP4	transcription factor AP-4 [Source:HGNC Symbol;Acc:HGNC:11745]	1.04898e-10	2.34729	0.16	0.056	2.32476e-06
244	TPM4	tropomyosin 4 [Source:HGNC Symbol;Acc:HGNC:12013]	6.27424e-62	2.34517	0.922	0.738	1.3905e-57
245	KANK4	KN motif and ankyrin repeat domains 4 [Source:HGNC Symbol;Acc:HGNC:27263]	1.25891e-07	2.3403	0.257	0.152	0.00279
246	ACTA2	actin alpha 2, smooth muscle [Source:HGNC Symbol;Acc:HGNC:130]	0.042335	2.33926	0.112	0.165	1
247	CCDC77	coiled-coil domain containing 77 [Source:HGNC Symbol;Acc:HGNC:28203]	5.8373e-33	2.33589	0.42	0.147	1.29366e-28
248	KIF2C	kinesin family member 2C [Source:HGNC Symbol;Acc:HGNC:6393]	6.04641e-61	2.33571	0.487	0.109	1.34e-56
249	EZH2	enhancer of zeste 2 polycomb repressive complex 2 subunit [Source:HGNC Symbol;Acc:HGNC:3527]	4.6792e-37	2.33276	0.569	0.262	1.037e-32
250	CAMK1G	calcium/calmodulin dependent protein kinase IG [Source:HGNC Symbol;Acc:HGNC:14585]	1.49275e-07	2.33145	0.119	0.044	0.00330823
251	FHL1	four and a half LIM domains 1 [Source:HGNC Symbol;Acc:HGNC:3702]	2.38801e-17	2.33104	0.29	0.112	5.29231e-13
252	H3F3A	NA	3.16783e-68	2.33054	0.885	0.651	7.02055e-64
253	SPAG5	sperm associated antigen 5 [Source:HGNC Symbol;Acc:HGNC:13452]	1.76386e-55	2.32868	0.416	0.083	3.90906e-51
254	DNAJC12	DnaJ heat shock protein family (Hsp40) member C12 [Source:HGNC Symbol;Acc:HGNC:28908]	2.37215e-53	2.32651	0.349	0.06	5.25716e-49
255	GABBR2	gamma-aminobutyric acid type B receptor subunit 2 [Source:HGNC Symbol;Acc:HGNC:4507]	6.26938e-59	2.32087	0.227	0.016	1.38942e-54
256	KRT8	keratin 8 [Source:HGNC Symbol;Acc:HGNC:6446]	4.71778e-14	2.31841	0.595	0.432	1.04555e-09
257	GATA2	GATA binding protein 2 [Source:HGNC Symbol;Acc:HGNC:4171]	2.13315e-63	2.31315	0.286	0.028	4.7275e-59
258	NUSAP1	nucleolar and spindle associated protein 1 [Source:HGNC Symbol;Acc:HGNC:18538]	1.10253e-49	2.31179	0.502	0.149	2.44343e-45
259	CBX2	chromobox 2 [Source:HGNC Symbol;Acc:HGNC:1552]	6.50268e-44	2.31131	0.465	0.132	1.44112e-39
260	HMGB3	high mobility group box 3 [Source:HGNC Symbol;Acc:HGNC:5004]	3.59486e-38	2.31101	0.565	0.24	7.96694e-34
261	FNDC5	fibronectin type III domain containing 5 [Source:HGNC Symbol;Acc:HGNC:20240]	9.98498e-66	2.31089	0.253	0.018	2.21287e-61
262	NEK2	NIMA related kinase 2 [Source:HGNC Symbol;Acc:HGNC:7745]	3.85663e-10	2.31088	0.599	0.573	8.54707e-06
263	MYL6B	myosin light chain 6B [Source:HGNC Symbol;Acc:HGNC:29823]	9.44472e-48	2.31008	0.773	0.529	2.09314e-43
264	HOXB-AS3	HOXB cluster antisense RNA 3 [Source:HGNC Symbol;Acc:HGNC:40283]	1.39887e-27	2.30958	0.134	0.015	3.10017e-23
265	RNF17	ring finger protein 17 [Source:HGNC Symbol;Acc:HGNC:10060]	8.81985e-96	2.30803	0.257	0.005	1.95465e-91
266	CPT1C	carnitine palmitoyltransferase 1C [Source:HGNC Symbol;Acc:HGNC:18540]	1.60244e-22	2.30291	0.309	0.106	3.55133e-18
267	FAM84A	NA	6.81362e-53	2.29671	0.19	0.011	1.51003e-48
268	USMG5	NA	3.58936e-69	2.29628	0.866	0.757	7.95474e-65
269	GKAP1	G kinase anchoring protein 1 [Source:HGNC Symbol;Acc:HGNC:17496]	5.13645e-76	2.29512	0.305	0.025	1.13834e-71
270	ASNS	asparagine synthetase (glutamine-hydrolyzing) [Source:HGNC Symbol;Acc:HGNC:753]	3.08053e-41	2.28687	0.416	0.114	6.82706e-37
271	VCX3B	variable charge X-linked 3B [Source:HGNC Symbol;Acc:HGNC:31838]	3.81754e-53	2.28385	0.249	0.026	8.46043e-49
272	RHOU	ras homolog family member U [Source:HGNC Symbol;Acc:HGNC:17794]	2.01266e-12	2.28351	0.182	0.064	4.46047e-08
273	ARL3	ADP ribosylation factor like GTPase 3 [Source:HGNC Symbol;Acc:HGNC:694]	1.65861e-41	2.28245	0.658	0.313	3.67581e-37
274	RIMS4	regulating synaptic membrane exocytosis 4 [Source:HGNC Symbol;Acc:HGNC:16183]	1.43765e-96	2.28206	0.245	0.003	3.18613e-92
275	VASH2	vasohibin 2 [Source:HGNC Symbol;Acc:HGNC:25723]	1.14216e-88	2.28146	0.305	0.017	2.53125e-84
276	FOXM1	forkhead box M1 [Source:HGNC Symbol;Acc:HGNC:3818]	1.32574e-48	2.28142	0.468	0.13	2.93809e-44
277	ONECUT2	one cut homeobox 2 [Source:HGNC Symbol;Acc:HGNC:8139]	5.01787e-44	2.28045	0.223	0.027	1.11206e-39
278	WSCD1	WSC domain containing 1 [Source:HGNC Symbol;Acc:HGNC:29060]	2.23904e-74	2.27714	0.204	0.005	4.96217e-70
279	HLX	H2.0 like homeobox [Source:HGNC Symbol;Acc:HGNC:4978]	5.26714e-33	2.27573	0.335	0.09	1.1673e-28
280	COCH	cochlin [Source:HGNC Symbol;Acc:HGNC:2180]	2.38233e-52	2.27338	0.216	0.018	5.27973e-48
281	CRMP1	collapsin response mediator protein 1 [Source:HGNC Symbol;Acc:HGNC:2365]	2.25205e-27	2.273	0.275	0.076	4.991e-23
282	MTHFD2	methylenetetrahydrofolate dehydrogenase (NADP+ dependent) 2, methenyltetrahydrofolate cyclohydrolase [Source:HGNC Symbol;Acc:HGNC:7434]	2.6453e-40	2.27267	0.677	0.395	5.86251e-36
283	TUBB2B	tubulin beta 2B class IIb [Source:HGNC Symbol;Acc:HGNC:30829]	4.96764e-28	2.26947	0.669	0.464	1.10093e-23
284	CXorf48	NA	7.36906e-53	2.26088	0.208	0.016	1.63313e-48
285	CBS	cystathionine beta-synthase [Source:HGNC Symbol;Acc:HGNC:1550]	5.50737e-09	2.26086	0.193	0.087	0.000122054
286	SPSB4	splA/ryanodine receptor domain and SOCS box containing 4 [Source:HGNC Symbol;Acc:HGNC:30630]	5.08978e-113	2.25779	0.279	0.003	1.128e-108
287	NTRK3	neurotrophic receptor tyrosine kinase 3 [Source:HGNC Symbol;Acc:HGNC:8033]	2.7756e-49	2.25727	0.16	0.007	6.15129e-45
288	KIAA1524	NA	1.5202e-43	2.25383	0.401	0.101	3.36906e-39
289	DNAJC9	DnaJ heat shock protein family (Hsp40) member C9 [Source:HGNC Symbol;Acc:HGNC:19123]	1.65448e-33	2.25245	0.58	0.297	3.66665e-29
290	CAMK4	calcium/calmodulin dependent protein kinase IV [Source:HGNC Symbol;Acc:HGNC:1464]	1.22764e-46	2.25098	0.223	0.024	2.72068e-42
291	POLR2H	RNA polymerase II, I and III subunit H [Source:HGNC Symbol;Acc:HGNC:9195]	2.86696e-40	2.24505	0.706	0.429	6.35375e-36
292	PROSER2-AS1	PROSER2 antisense RNA 1 [Source:HGNC Symbol;Acc:HGNC:27343]	3.57154e-54	2.24467	0.454	0.115	7.91524e-50
293	KNSTRN	kinetochore localized astrin (SPAG5) binding protein [Source:HGNC Symbol;Acc:HGNC:30767]	1.25958e-34	2.24293	0.472	0.184	2.79147e-30
294	LIN28B	lin-28 homolog B [Source:HGNC Symbol;Acc:HGNC:32207]	1.29808e-55	2.2402	0.32	0.045	2.8768e-51
295	CNN2	calponin 2 [Source:HGNC Symbol;Acc:HGNC:2156]	4.52746e-16	2.23853	0.643	0.538	1.00338e-11
296	CAMKV	CaM kinase like vesicle associated [Source:HGNC Symbol;Acc:HGNC:28788]	8.70134e-33	2.23064	0.108	0.005	1.92839e-28
297	PDGFRA	platelet derived growth factor receptor alpha [Source:HGNC Symbol;Acc:HGNC:8803]	5.80033e-25	2.22629	0.164	0.027	1.28547e-20
298	PIH1D1	PIH1 domain containing 1 [Source:HGNC Symbol;Acc:HGNC:26075]	4.23487e-48	2.225	0.743	0.475	9.38532e-44
299	TRIM59	tripartite motif containing 59 [Source:HGNC Symbol;Acc:HGNC:30834]	1.25064e-07	2.21529	0.58	0.556	0.00277167
300	ST18	ST18 C2H2C-type zinc finger transcription factor [Source:HGNC Symbol;Acc:HGNC:18695]	1.42475e-36	2.21153	0.138	0.009	3.15752e-32
301	LPPR1	NA	9.5554e-32	2.20386	0.115	0.007	2.11767e-27
302	TUBA1B	tubulin alpha 1b [Source:HGNC Symbol;Acc:HGNC:18809]	9.27207e-78	2.20349	0.967	0.941	2.05488e-73
303	CMSS1	cms1 ribosomal small subunit homolog [Source:HGNC Symbol;Acc:HGNC:28666]	4.65592e-41	2.20334	0.625	0.326	1.03185e-36
304	ZFR2	zinc finger RNA binding protein 2 [Source:HGNC Symbol;Acc:HGNC:29189]	0.212564	2.20321	0.201	0.179	1
305	SYTL3	synaptotagmin like 3 [Source:HGNC Symbol;Acc:HGNC:15587]	5.3789e-15	2.20275	0.186	0.058	1.19207e-10
306	MAD2L1	mitotic arrest deficient 2 like 1 [Source:HGNC Symbol;Acc:HGNC:6763]	2.78078e-43	2.20245	0.554	0.215	6.16276e-39
307	DDX50	DExD-box helicase 50 [Source:HGNC Symbol;Acc:HGNC:17906]	3.24251e-34	2.19806	0.647	0.36	7.18604e-30
308	CCNA2	cyclin A2 [Source:HGNC Symbol;Acc:HGNC:1578]	8.03978e-54	2.19759	0.42	0.089	1.78178e-49
309	PALLD	palladin, cytoskeletal associated protein [Source:HGNC Symbol;Acc:HGNC:17068]	0.000498825	2.19736	0.271	0.19	1
310	TPRKB	TP53RK binding protein [Source:HGNC Symbol;Acc:HGNC:24259]	2.27133e-33	2.19727	0.632	0.396	5.03371e-29
311	SEMA5B	semaphorin 5B [Source:HGNC Symbol;Acc:HGNC:10737]	2.26744e-58	2.1934	0.182	0.007	5.0251e-54
312	TRIL	TLR4 interactor with leucine rich repeats [Source:HGNC Symbol;Acc:HGNC:22200]	8.052e-60	2.19275	0.394	0.067	1.78448e-55
313	ADAM12	ADAM metallopeptidase domain 12 [Source:HGNC Symbol;Acc:HGNC:190]	1.08614e-41	2.1897	0.316	0.064	2.4071e-37
314	DCX	doublecortin [Source:HGNC Symbol;Acc:HGNC:2714]	4.96834e-08	2.18503	0.312	0.193	0.00110108
315	CKS1B	CDC28 protein kinase regulatory subunit 1B [Source:HGNC Symbol;Acc:HGNC:19083]	9.64998e-43	2.18502	0.751	0.527	2.13863e-38
316	ADA	adenosine deaminase [Source:HGNC Symbol;Acc:HGNC:186]	1.35414e-07	2.17847	0.227	0.116	0.00300104
317	CENPH	centromere protein H [Source:HGNC Symbol;Acc:HGNC:17268]	2.10785e-30	2.17463	0.539	0.271	4.67142e-26
318	PRR3	proline rich 3 [Source:HGNC Symbol;Acc:HGNC:21149]	1.00188e-15	2.17114	0.435	0.226	2.22036e-11
319	TCF3	transcription factor 3 [Source:HGNC Symbol;Acc:HGNC:11633]	8.02279e-35	2.16804	0.528	0.226	1.77801e-30
320	SLC10A4	solute carrier family 10 member 4 [Source:HGNC Symbol;Acc:HGNC:22980]	1.52851e-40	2.16778	0.104	0.002	3.38749e-36
321	MKI67	marker of proliferation Ki-67 [Source:HGNC Symbol;Acc:HGNC:7107]	2.15172e-48	2.16586	0.398	0.089	4.76864e-44
322	RNASEH2A	ribonuclease H2 subunit A [Source:HGNC Symbol;Acc:HGNC:18518]	9.33972e-33	2.1652	0.565	0.287	2.06987e-28
323	SKP2	S-phase kinase associated protein 2 [Source:HGNC Symbol;Acc:HGNC:10901]	1.09578e-30	2.16228	0.777	0.626	2.42847e-26
324	STAG3	stromal antigen 3 [Source:HGNC Symbol;Acc:HGNC:11356]	4.93532e-33	2.15757	0.335	0.092	1.09377e-28
325	MYBPHL	myosin binding protein H like [Source:HGNC Symbol;Acc:HGNC:30434]	3.62503e-59	2.15742	0.19	0.008	8.03379e-55
326	CHEK1	checkpoint kinase 1 [Source:HGNC Symbol;Acc:HGNC:1925]	2.87275e-16	2.15388	0.513	0.352	6.36658e-12
327	MELK	maternal embryonic leucine zipper kinase [Source:HGNC Symbol;Acc:HGNC:16870]	1.80552e-33	2.15165	0.428	0.145	4.00139e-29
328	KIFC1	kinesin family member C1 [Source:HGNC Symbol;Acc:HGNC:6389]	8.26298e-46	2.14783	0.364	0.075	1.83124e-41
329	PDLIM3	PDZ and LIM domain 3 [Source:HGNC Symbol;Acc:HGNC:20767]	2.02044e-14	2.1474	0.283	0.118	4.47769e-10
330	UQCRH	ubiquinol-cytochrome c reductase hinge protein [Source:HGNC Symbol;Acc:HGNC:12590]	1.48555e-94	2.14662	0.952	0.905	3.29228e-90
331	CDR1	cerebellar degeneration related 1 [Source:HGNC Symbol;Acc:HGNC:1798]	6.76213e-19	2.14617	0.253	0.082	1.49862e-14
332	TTK	TTK protein kinase [Source:HGNC Symbol;Acc:HGNC:12401]	6.00622e-44	2.14519	0.294	0.05	1.3311e-39
333	MRC2	mannose receptor C type 2 [Source:HGNC Symbol;Acc:HGNC:16875]	1.19464e-15	2.14443	0.182	0.051	2.64756e-11
334	KLHL23	kelch like family member 23 [Source:HGNC Symbol;Acc:HGNC:27506]	1.93164e-30	2.14437	0.353	0.112	4.28091e-26
335	CENPW	centromere protein W [Source:HGNC Symbol;Acc:HGNC:21488]	5.07323e-44	2.14383	0.476	0.15	1.12433e-39
336	ANGPT2	angiopoietin 2 [Source:HGNC Symbol;Acc:HGNC:485]	0.0128764	2.1377	0.305	0.401	1
337	CDCA2	cell division cycle associated 2 [Source:HGNC Symbol;Acc:HGNC:14623]	1.77746e-22	2.13733	0.29	0.091	3.93922e-18
338	GINS3	GINS complex subunit 3 [Source:HGNC Symbol;Acc:HGNC:25851]	6.9718e-31	2.13704	0.327	0.091	1.54509e-26
339	SRL	sarcalumenin [Source:HGNC Symbol;Acc:HGNC:11295]	0.0178215	2.1367	0.286	0.255	1
340	EXO1	exonuclease 1 [Source:HGNC Symbol;Acc:HGNC:3511]	1.8821e-50	2.13637	0.387	0.078	4.1711e-46
341	H19	H19 imprinted maternally expressed transcript [Source:HGNC Symbol;Acc:HGNC:4713]	9.36563e-144	2.13345	0.628	0.061	2.07561e-139
342	MYH3	myosin heavy chain 3 [Source:HGNC Symbol;Acc:HGNC:7573]	1.4396e-20	2.13296	0.152	0.029	3.19044e-16
343	KCNC1	potassium voltage-gated channel subfamily C member 1 [Source:HGNC Symbol;Acc:HGNC:6233]	2.4136e-41	2.12912	0.138	0.007	5.34903e-37
344	DPCD	deleted in primary ciliary dyskinesia homolog (mouse) [Source:HGNC Symbol;Acc:HGNC:24542]	7.74103e-24	2.12715	0.468	0.211	1.71557e-19
345	HCLS1	hematopoietic cell-specific Lyn substrate 1 [Source:HGNC Symbol;Acc:HGNC:4844]	0.00284252	2.12627	0.208	0.155	1
346	ESPNL	espin like [Source:HGNC Symbol;Acc:HGNC:27937]	4.26001e-72	2.12527	0.193	0.004	9.44103e-68
347	HAUS8	HAUS augmin like complex subunit 8 [Source:HGNC Symbol;Acc:HGNC:30532]	8.86782e-40	2.11947	0.353	0.081	1.96529e-35
348	PKDCC	protein kinase domain containing, cytoplasmic [Source:HGNC Symbol;Acc:HGNC:25123]	1.2149e-38	2.10613	0.29	0.057	2.69247e-34
349	PSMC4	proteasome 26S subunit, ATPase 4 [Source:HGNC Symbol;Acc:HGNC:9551]	1.22329e-46	2.1012	0.77	0.577	2.71106e-42
350	VDAC2	voltage dependent anion channel 2 [Source:HGNC Symbol;Acc:HGNC:12672]	4.20549e-65	2.1001	0.881	0.727	9.32021e-61
351	SIX2	SIX homeobox 2 [Source:HGNC Symbol;Acc:HGNC:10888]	1.1169e-45	2.09894	0.13	0.004	2.47528e-41
352	KCNMA1	potassium calcium-activated channel subfamily M alpha 1 [Source:HGNC Symbol;Acc:HGNC:6284]	7.45954e-12	2.08893	0.152	0.048	1.65318e-07
353	TNNC2	troponin C2, fast skeletal type [Source:HGNC Symbol;Acc:HGNC:11944]	1.76754e-44	2.08831	0.134	0.005	3.91723e-40
354	NR2F1	nuclear receptor subfamily 2 group F member 1 [Source:HGNC Symbol;Acc:HGNC:7975]	2.03333e-11	2.08814	0.156	0.052	4.50627e-07
355	SYT7	synaptotagmin 7 [Source:HGNC Symbol;Acc:HGNC:11514]	3.15643e-93	2.08498	0.268	0.008	6.99529e-89
356	POLQ	DNA polymerase theta [Source:HGNC Symbol;Acc:HGNC:9186]	3.76604e-53	2.08392	0.342	0.055	8.34629e-49
357	CHCHD1	coiled-coil-helix-coiled-coil-helix domain containing 1 [Source:HGNC Symbol;Acc:HGNC:23518]	3.25678e-36	2.08294	0.625	0.313	7.21767e-32
358	FMR1NB	FMR1 neighbor [Source:HGNC Symbol;Acc:HGNC:26372]	4.78117e-77	2.07904	0.208	0.004	1.0596e-72
359	RUVBL1	RuvB like AAA ATPase 1 [Source:HGNC Symbol;Acc:HGNC:10474]	1.20064e-31	2.07854	0.639	0.407	2.66086e-27
360	NAV1	neuron navigator 1 [Source:HGNC Symbol;Acc:HGNC:15989]	1.31204e-24	2.0783	0.695	0.495	2.90774e-20
361	TMEM11	transmembrane protein 11 [Source:HGNC Symbol;Acc:HGNC:16823]	5.76778e-26	2.07745	0.58	0.381	1.27825e-21
362	CCDC88C	coiled-coil domain containing 88C [Source:HGNC Symbol;Acc:HGNC:19967]	1.21425e-27	2.07508	0.253	0.061	2.69103e-23
363	HJURP	Holliday junction recognition protein [Source:HGNC Symbol;Acc:HGNC:25444]	6.63493e-10	2.07439	0.487	0.374	1.47043e-05
364	TSHZ2	teashirt zinc finger homeobox 2 [Source:HGNC Symbol;Acc:HGNC:13010]	7.24737e-09	2.07357	0.48	0.387	0.000160616
365	STMN1	stathmin 1 [Source:HGNC Symbol;Acc:HGNC:6510]	8.19147e-51	2.07211	0.914	0.883	1.81539e-46
366	NOG	noggin [Source:HGNC Symbol;Acc:HGNC:7866]	1.68643e-87	2.07036	0.238	0.005	3.73746e-83
367	DLX2	distal-less homeobox 2 [Source:HGNC Symbol;Acc:HGNC:2915]	3.42032e-33	2.06945	0.197	0.029	7.58012e-29
368	GATA3	GATA binding protein 3 [Source:HGNC Symbol;Acc:HGNC:4172]	5.39202e-40	2.06798	0.182	0.018	1.19498e-35
369	GOT1	glutamic-oxaloacetic transaminase 1 [Source:HGNC Symbol;Acc:HGNC:4432]	4.1793e-11	2.0672	0.405	0.239	9.26216e-07
370	BID	BH3 interacting domain death agonist [Source:HGNC Symbol;Acc:HGNC:1050]	3.67663e-30	2.06328	0.498	0.219	8.14814e-26
371	MSI1	musashi RNA binding protein 1 [Source:HGNC Symbol;Acc:HGNC:7330]	5.4999e-46	2.05865	0.342	0.069	1.21889e-41
372	FAM105A	NA	1.23494e-12	2.0524	0.253	0.116	2.73687e-08
373	SNRPE	small nuclear ribonucleoprotein polypeptide E [Source:HGNC Symbol;Acc:HGNC:11161]	4.34824e-77	2.05219	0.926	0.862	9.63656e-73
374	RFTN1	raftlin, lipid raft linker 1 [Source:HGNC Symbol;Acc:HGNC:30278]	1.59048e-17	2.04994	0.268	0.097	3.52482e-13
375	SDK2	sidekick cell adhesion molecule 2 [Source:HGNC Symbol;Acc:HGNC:19308]	4.00571e-46	2.04759	0.312	0.053	8.87745e-42
376	NFASC	neurofascin [Source:HGNC Symbol;Acc:HGNC:29866]	1.22662e-36	2.04753	0.257	0.047	2.71844e-32
377	FAM213A	NA	9.61922e-23	2.04675	0.751	0.723	2.13181e-18
378	EXOSC1	exosome component 1 [Source:HGNC Symbol;Acc:HGNC:17286]	6.74626e-35	2.04264	0.565	0.259	1.49511e-30
379	RFXANK	regulatory factor X associated ankyrin containing protein [Source:HGNC Symbol;Acc:HGNC:9987]	7.46375e-25	2.03812	0.55	0.321	1.65412e-20
380	PGAM1	phosphoglycerate mutase 1 [Source:HGNC Symbol;Acc:HGNC:8888]	1.67771e-81	2.0372	0.941	0.79	3.71814e-77
381	DLX6-AS1	DLX6 antisense RNA 1 [Source:HGNC Symbol;Acc:HGNC:37151]	0.94251	2.03481	0.331	0.357	1
382	BEX2	brain expressed X-linked 2 [Source:HGNC Symbol;Acc:HGNC:30933]	2.12031e-40	2.03428	0.309	0.061	4.69903e-36
383	PLD5	phospholipase D family member 5 [Source:HGNC Symbol;Acc:HGNC:26879]	3.64397e-39	2.03257	0.145	0.009	8.07576e-35
384	BUB1	BUB1 mitotic checkpoint serine/threonine kinase [Source:HGNC Symbol;Acc:HGNC:1148]	2.44419e-43	2.02666	0.416	0.105	5.41682e-39
385	2024-03-01	NA	1.18351e-40	2.02657	0.23	0.032	2.62289e-36
386	GAP43	growth associated protein 43 [Source:HGNC Symbol;Acc:HGNC:4140]	1.11601e-14	2.02361	0.171	0.05	2.47331e-10
387	ORC1	origin recognition complex subunit 1 [Source:HGNC Symbol;Acc:HGNC:8487]	1.05095e-19	2.021	0.346	0.149	2.32911e-15
388	EXOSC5	exosome component 5 [Source:HGNC Symbol;Acc:HGNC:24662]	1.59421e-37	2.01705	0.669	0.38	3.53308e-33
389	LRRC49	leucine rich repeat containing 49 [Source:HGNC Symbol;Acc:HGNC:25965]	2.10956e-44	2.01619	0.249	0.034	4.67522e-40
390	CDKN3	cyclin dependent kinase inhibitor 3 [Source:HGNC Symbol;Acc:HGNC:1791]	8.21611e-23	2.01607	0.316	0.107	1.82086e-18
391	CSRP2	cysteine and glycine rich protein 2 [Source:HGNC Symbol;Acc:HGNC:2470]	1.24844e-21	2.01605	0.454	0.216	2.7668e-17
392	NOSIP	nitric oxide synthase interacting protein [Source:HGNC Symbol;Acc:HGNC:17946]	1.80066e-34	2.01561	0.665	0.424	3.99062e-30
393	MAGI1	membrane associated guanylate kinase, WW and PDZ domain containing 1 [Source:HGNC Symbol;Acc:HGNC:946]	9.91862e-64	2.01311	0.301	0.032	2.19816e-59
394	SHROOM3	shroom family member 3 [Source:HGNC Symbol;Acc:HGNC:30422]	0.0130069	2.01221	0.186	0.138	1
395	SNRPF	small nuclear ribonucleoprotein polypeptide F [Source:HGNC Symbol;Acc:HGNC:11162]	2.98222e-51	2.00743	0.822	0.71	6.6092e-47
396	MCU	mitochondrial calcium uniporter [Source:HGNC Symbol;Acc:HGNC:23526]	6.48894e-25	1.99799	0.368	0.129	1.43808e-20
397	NDRG4	NDRG family member 4 [Source:HGNC Symbol;Acc:HGNC:14466]	1.35998e-23	1.9979	0.145	0.022	3.01398e-19
398	ARHGEF6	Rac/Cdc42 guanine nucleotide exchange factor 6 [Source:HGNC Symbol;Acc:HGNC:685]	7.35443e-06	1.99703	0.335	0.242	0.162989
399	HIST1H2BK	NA	2.54405e-10	1.99659	0.743	0.651	5.63813e-06
400	HOXA1	homeobox A1 [Source:HGNC Symbol;Acc:HGNC:5099]	2.11134e-44	1.99388	0.227	0.027	4.67914e-40
401	TK1	thymidine kinase 1 [Source:HGNC Symbol;Acc:HGNC:11830]	1.8332e-46	1.99333	0.506	0.147	4.06273e-42
402	PPAP2B	NA	8.32639e-56	1.99246	0.383	0.066	1.84529e-51
403	CDCA7L	cell division cycle associated 7 like [Source:HGNC Symbol;Acc:HGNC:30777]	8.06749e-35	1.99218	0.428	0.139	1.78792e-30
404	EDN3	endothelin 3 [Source:HGNC Symbol;Acc:HGNC:3178]	4.45582e-48	1.99112	0.216	0.02	9.87499e-44
405	HNRNPA1P10	heterogeneous nuclear ribonucleoprotein A1 pseudogene 10 [Source:HGNC Symbol;Acc:HGNC:39128]	1.07067e-46	1.98904	0.922	0.875	2.37282e-42
406	WNT5A	Wnt family member 5A [Source:HGNC Symbol;Acc:HGNC:12784]	2.8863e-52	1.98474	0.305	0.043	6.39661e-48
407	JPH4	junctophilin 4 [Source:HGNC Symbol;Acc:HGNC:20156]	3.78686e-49	1.98467	0.193	0.014	8.39244e-45
408	HIST1H1C	NA	9.87521e-11	1.98417	0.539	0.388	2.18854e-06
409	GMPS	guanine monophosphate synthase [Source:HGNC Symbol;Acc:HGNC:4378]	6.97233e-28	1.98363	0.665	0.466	1.54521e-23
410	SSX2B	SSX family member 2B [Source:HGNC Symbol;Acc:HGNC:22263]	1.41912e-12	1.98345	0.216	0.086	3.14506e-08
411	ROR2	receptor tyrosine kinase like orphan receptor 2 [Source:HGNC Symbol;Acc:HGNC:10257]	2.04147e-68	1.9833	0.204	0.007	4.5243e-64
412	RPS24	ribosomal protein S24 [Source:HGNC Symbol;Acc:HGNC:10411]	4.01434e-95	1.98229	0.996	0.984	8.89658e-91
413	RAD51	RAD51 recombinase [Source:HGNC Symbol;Acc:HGNC:9817]	1.44173e-38	1.97988	0.387	0.106	3.19517e-34
414	HS6ST1	heparan sulfate 6-O-sulfotransferase 1 [Source:HGNC Symbol;Acc:HGNC:5201]	1.5776e-29	1.97739	0.301	0.082	3.49628e-25
415	GAGE2C	NA	2.73383e-39	1.977	0.152	0.011	6.05871e-35
416	ZWINT	ZW10 interacting kinetochore protein [Source:HGNC Symbol;Acc:HGNC:13195]	1.09336e-35	1.97697	0.491	0.176	2.42311e-31
417	FAT3	FAT atypical cadherin 3 [Source:HGNC Symbol;Acc:HGNC:23112]	6.79842e-07	1.97467	0.52	0.463	0.0150666
418	RPAIN	RPA interacting protein [Source:HGNC Symbol;Acc:HGNC:28641]	6.36998e-34	1.97363	0.721	0.516	1.41172e-29
419	FAM72D	family with sequence similarity 72 member D [Source:HGNC Symbol;Acc:HGNC:33593]	1.51818e-38	1.97132	0.29	0.057	3.3646e-34
420	C7	complement C7 [Source:HGNC Symbol;Acc:HGNC:1346]	0.0128368	1.97055	0.1	0.159	1
421	SOX9	SRY-box transcription factor 9 [Source:HGNC Symbol;Acc:HGNC:11204]	4.77828e-38	1.97033	0.338	0.08	1.05896e-33
422	TP53	tumor protein p53 [Source:HGNC Symbol;Acc:HGNC:11998]	5.34408e-37	1.96508	0.74	0.443	1.18435e-32
423	TNFSF10	TNF superfamily member 10 [Source:HGNC Symbol;Acc:HGNC:11925]	0.458514	1.96034	0.1	0.121	1
424	FAM60A	NA	8.26001e-28	1.9574	0.699	0.502	1.83058e-23
425	ZWILCH	zwilch kinetochore protein [Source:HGNC Symbol;Acc:HGNC:25468]	1.67571e-30	1.94879	0.454	0.176	3.7137e-26
426	AURKA	aurora kinase A [Source:HGNC Symbol;Acc:HGNC:11393]	9.20517e-16	1.94728	0.398	0.213	2.04005e-11
427	ANTXR1	ANTXR cell adhesion molecule 1 [Source:HGNC Symbol;Acc:HGNC:21014]	5.68643e-30	1.94697	0.428	0.147	1.26023e-25
428	GPR176	G protein-coupled receptor 176 [Source:HGNC Symbol;Acc:HGNC:32370]	2.22015e-25	1.94601	0.23	0.053	4.9203e-21
429	MPST	mercaptopyruvate sulfurtransferase [Source:HGNC Symbol;Acc:HGNC:7223]	6.87292e-21	1.94277	0.532	0.279	1.52318e-16
430	PNP	purine nucleoside phosphorylase [Source:HGNC Symbol;Acc:HGNC:7892]	1.23148e-21	1.94238	0.286	0.092	2.7292e-17
431	MEGF11	multiple EGF like domains 11 [Source:HGNC Symbol;Acc:HGNC:29635]	3.53187e-40	1.94076	0.208	0.026	7.82734e-36
432	FITM1	fat storage inducing transmembrane protein 1 [Source:HGNC Symbol;Acc:HGNC:33714]	1.39119e-40	1.93499	0.108	0.002	3.08314e-36
433	NPTX2	neuronal pentraxin 2 [Source:HGNC Symbol;Acc:HGNC:7953]	1.18585e-36	1.92884	0.208	0.028	2.62807e-32
434	DHRS2	dehydrogenase/reductase 2 [Source:HGNC Symbol;Acc:HGNC:18349]	0.766069	1.92539	0.138	0.151	1
435	KLHL25	kelch like family member 25 [Source:HGNC Symbol;Acc:HGNC:25732]	1.95045e-40	1.92421	0.342	0.076	4.32258e-36
436	FLI1	Fli-1 proto-oncogene, ETS transcription factor [Source:HGNC Symbol;Acc:HGNC:3749]	7.56878e-08	1.9237	0.1	0.033	0.00167739
437	TNNT1	troponin T1, slow skeletal type [Source:HGNC Symbol;Acc:HGNC:11948]	6.78732e-14	1.92195	0.219	0.078	1.5042e-09
438	RANBP1	RAN binding protein 1 [Source:HGNC Symbol;Acc:HGNC:9847]	6.54316e-26	1.92109	0.714	0.635	1.45009e-21
439	H2AFY2	NA	6.19151e-10	1.91872	0.156	0.056	1.37216e-05
440	SGCA	sarcoglycan alpha [Source:HGNC Symbol;Acc:HGNC:10805]	1.17914e-11	1.91846	0.123	0.034	2.61322e-07
441	CKMT1B	creatine kinase, mitochondrial 1B [Source:HGNC Symbol;Acc:HGNC:1995]	4.75979e-54	1.91736	0.175	0.008	1.05486e-49
442	PRPH	peripherin [Source:HGNC Symbol;Acc:HGNC:9461]	1.30408e-32	1.91623	0.115	0.007	2.89009e-28
443	TRIP13	thyroid hormone receptor interactor 13 [Source:HGNC Symbol;Acc:HGNC:12307]	2.60968e-17	1.91455	0.61	0.486	5.78356e-13
444	INPP5D	inositol polyphosphate-5-phosphatase D [Source:HGNC Symbol;Acc:HGNC:6079]	0.301479	1.91154	0.082	0.107	1
445	SALL2	spalt like transcription factor 2 [Source:HGNC Symbol;Acc:HGNC:10526]	1.0672e-48	1.90675	0.245	0.028	2.36512e-44
446	SALL1	spalt like transcription factor 1 [Source:HGNC Symbol;Acc:HGNC:10524]	6.88461e-48	1.90664	0.253	0.032	1.52577e-43
447	HS6ST2	heparan sulfate 6-O-sulfotransferase 2 [Source:HGNC Symbol;Acc:HGNC:19133]	1.11165e-50	1.90578	0.305	0.045	2.46363e-46
448	MDK	midkine [Source:HGNC Symbol;Acc:HGNC:6972]	3.43534e-23	1.90237	0.662	0.469	7.61339e-19
449	WRAP53	WD repeat containing antisense to TP53 [Source:HGNC Symbol;Acc:HGNC:25522]	1.32075e-36	1.90177	0.346	0.085	2.92705e-32
450	PDRG1	p53 and DNA damage regulated 1 [Source:HGNC Symbol;Acc:HGNC:16119]	7.10051e-12	1.90043	0.483	0.349	1.57362e-07
451	KIF20B	kinesin family member 20B [Source:HGNC Symbol;Acc:HGNC:7212]	5.80526e-29	1.90016	0.442	0.174	1.28656e-24
452	ALKBH2	alkB homolog 2, alpha-ketoglutarate dependent dioxygenase [Source:HGNC Symbol;Acc:HGNC:32487]	2.71895e-25	1.9001	0.569	0.329	6.02574e-21
453	COL13A1	collagen type XIII alpha 1 chain [Source:HGNC Symbol;Acc:HGNC:2190]	9.38152e-54	1.89951	0.156	0.005	2.07913e-49
454	TMEM88	transmembrane protein 88 [Source:HGNC Symbol;Acc:HGNC:32371]	1.30343e-60	1.89943	0.249	0.02	2.88866e-56
455	EXOSC3	exosome component 3 [Source:HGNC Symbol;Acc:HGNC:17944]	9.24674e-25	1.897	0.591	0.38	2.04926e-20
456	ZNF883	zinc finger protein 883 [Source:HGNC Symbol;Acc:HGNC:27271]	1.53603e-15	1.89696	0.145	0.034	3.40416e-11
457	PRMT1	protein arginine methyltransferase 1 [Source:HGNC Symbol;Acc:HGNC:5187]	8.44993e-46	1.89544	0.833	0.651	1.87267e-41
458	PSIP1	PC4 and SRSF1 interacting protein 1 [Source:HGNC Symbol;Acc:HGNC:9527]	1.72535e-17	1.89283	0.561	0.346	3.82372e-13
459	TUBA1A	tubulin alpha 1a [Source:HGNC Symbol;Acc:HGNC:20766]	1.09929e-30	1.89234	0.848	0.762	2.43625e-26
460	RUVBL2	RuvB like AAA ATPase 2 [Source:HGNC Symbol;Acc:HGNC:10475]	5.55707e-45	1.89187	0.803	0.592	1.23156e-40
461	ZNF423	zinc finger protein 423 [Source:HGNC Symbol;Acc:HGNC:16762]	1.17782e-63	1.89129	0.242	0.016	2.61028e-59
462	SUFU	SUFU negative regulator of hedgehog signaling [Source:HGNC Symbol;Acc:HGNC:16466]	0.155675	1.89124	0.145	0.116	1
463	DANCR	differentiation antagonizing non-protein coding RNA [Source:HGNC Symbol;Acc:HGNC:28964]	1.35705e-27	1.89017	0.691	0.561	3.0075e-23
464	SNRPG	small nuclear ribonucleoprotein polypeptide G [Source:HGNC Symbol;Acc:HGNC:11163]	1.17291e-38	1.88936	0.792	0.767	2.59941e-34
465	ST6GALNAC5	ST6 N-acetylgalactosaminide alpha-2,6-sialyltransferase 5 [Source:HGNC Symbol;Acc:HGNC:19342]	4.59371e-23	1.8879	0.234	0.06	1.01806e-18
466	SLC38A1	solute carrier family 38 member 1 [Source:HGNC Symbol;Acc:HGNC:13447]	5.92723e-19	1.88728	0.442	0.238	1.31359e-14
467	HAUS1	HAUS augmin like complex subunit 1 [Source:HGNC Symbol;Acc:HGNC:25174]	1.03625e-21	1.88505	0.535	0.319	2.29654e-17
468	NCAPG	non-SMC condensin I complex subunit G [Source:HGNC Symbol;Acc:HGNC:24304]	9.7817e-49	1.88465	0.383	0.079	2.16782e-44
469	PCBP4	poly(rC) binding protein 4 [Source:HGNC Symbol;Acc:HGNC:8652]	4.58519e-16	1.88451	0.491	0.321	1.01617e-11
470	GAL3ST3	galactose-3-O-sulfotransferase 3 [Source:HGNC Symbol;Acc:HGNC:24144]	1.07687e-32	1.88397	0.108	0.005	2.38656e-28
471	NET1	neuroepithelial cell transforming 1 [Source:HGNC Symbol;Acc:HGNC:14592]	4.08407e-31	1.88353	0.498	0.203	9.05112e-27
472	MGST1	microsomal glutathione S-transferase 1 [Source:HGNC Symbol;Acc:HGNC:7061]	1.31692e-36	1.87992	0.398	0.112	2.91855e-32
473	NTRK1	neurotrophic receptor tyrosine kinase 1 [Source:HGNC Symbol;Acc:HGNC:8031]	2.62838e-66	1.87899	0.19	0.005	5.82502e-62
474	PDE6G	phosphodiesterase 6G [Source:HGNC Symbol;Acc:HGNC:8789]	1.022e-17	1.87275	0.178	0.046	2.26496e-13
475	TMEM97	transmembrane protein 97 [Source:HGNC Symbol;Acc:HGNC:28106]	2.24299e-19	1.87191	0.546	0.36	4.97091e-15
476	PPA1	inorganic pyrophosphatase 1 [Source:HGNC Symbol;Acc:HGNC:9226]	7.24153e-41	1.86921	0.784	0.62	1.60487e-36
477	STAMBPL1	STAM binding protein like 1 [Source:HGNC Symbol;Acc:HGNC:24105]	1.22547e-08	1.86906	0.283	0.152	0.000271589
478	SLC16A9	solute carrier family 16 member 9 [Source:HGNC Symbol;Acc:HGNC:23520]	4.70237e-54	1.8684	0.164	0.006	1.04214e-49
479	MXRA8	matrix remodeling associated 8 [Source:HGNC Symbol;Acc:HGNC:7542]	1.30001e-34	1.86694	0.379	0.103	2.88108e-30
480	SRPK3	SRSF protein kinase 3 [Source:HGNC Symbol;Acc:HGNC:11402]	8.83601e-37	1.86638	0.115	0.005	1.95824e-32
481	IGSF9	immunoglobulin superfamily member 9 [Source:HGNC Symbol;Acc:HGNC:18132]	5.52326e-42	1.86561	0.201	0.022	1.22406e-37
482	SYNPO2	synaptopodin 2 [Source:HGNC Symbol;Acc:HGNC:17732]	0.0053947	1.85964	0.312	0.4	1
483	ITGB2	integrin subunit beta 2 [Source:HGNC Symbol;Acc:HGNC:6155]	3.26404e-05	1.85908	0.071	0.174	0.723376
484	MEIS2	Meis homeobox 2 [Source:HGNC Symbol;Acc:HGNC:7001]	1.10191e-23	1.85763	0.502	0.236	2.44206e-19
485	BCL11A	BCL11 transcription factor A [Source:HGNC Symbol;Acc:HGNC:13221]	6.85396e-36	1.85696	0.413	0.118	1.51897e-31
486	NOLC1	nucleolar and coiled-body phosphoprotein 1 [Source:HGNC Symbol;Acc:HGNC:15608]	2.77797e-34	1.85457	0.758	0.531	6.15654e-30
487	NUDT1	nudix hydrolase 1 [Source:HGNC Symbol;Acc:HGNC:8048]	2.64813e-32	1.85456	0.591	0.295	5.86878e-28
488	FAM110A	family with sequence similarity 110 member A [Source:HGNC Symbol;Acc:HGNC:16188]	8.60203e-28	1.8542	0.208	0.04	1.90638e-23
489	HIST1H4C	NA	1.28793e-11	1.8527	0.647	0.675	2.85431e-07
490	LIMS3L	NA	1.36879e-32	1.8522	0.461	0.175	3.0335e-28
491	WASF1	WASP family member 1 [Source:HGNC Symbol;Acc:HGNC:12732]	2.1005e-29	1.85097	0.457	0.179	4.65512e-25
492	METAP2	methionyl aminopeptidase 2 [Source:HGNC Symbol;Acc:HGNC:16672]	8.56805e-31	1.8496	0.799	0.675	1.89885e-26
493	KCNJ8	potassium inwardly rectifying channel subfamily J member 8 [Source:HGNC Symbol;Acc:HGNC:6269]	3.00223e-54	1.84622	0.171	0.007	6.65355e-50
494	DACH1	dachshund family transcription factor 1 [Source:HGNC Symbol;Acc:HGNC:2663]	1.76427e-39	1.84524	0.13	0.006	3.90997e-35
495	LHX2	LIM homeobox 2 [Source:HGNC Symbol;Acc:HGNC:6594]	5.528e-31	1.84439	0.123	0.009	1.22512e-26
496	SULF1	sulfatase 1 [Source:HGNC Symbol;Acc:HGNC:20391]	4.38332e-15	1.84166	0.175	0.05	9.71431e-11
497	SLC25A10	solute carrier family 25 member 10 [Source:HGNC Symbol;Acc:HGNC:10980]	2.31332e-49	1.84135	0.316	0.051	5.12679e-45
498	TACC2	transforming acidic coiled-coil containing protein 2 [Source:HGNC Symbol;Acc:HGNC:11523]	2.22254e-27	1.84017	0.342	0.107	4.92559e-23
499	ESPL1	extra spindle pole bodies like 1, separase [Source:HGNC Symbol;Acc:HGNC:16856]	1.15745e-46	1.83918	0.323	0.058	2.56514e-42
500	THAP10	THAP domain containing 10 [Source:HGNC Symbol;Acc:HGNC:23193]	3.65576e-28	1.83781	0.212	0.04	8.1019e-24
501	ELOF1	elongation factor 1 [Source:HGNC Symbol;Acc:HGNC:28691]	5.47698e-31	1.83748	0.695	0.501	1.21381e-26
502	NGFRAP1	NA	1.06164e-48	1.83546	0.862	0.706	2.35281e-44
503	ABLIM1	actin binding LIM protein 1 [Source:HGNC Symbol;Acc:HGNC:78]	1.5843e-38	1.83544	0.494	0.17	3.51114e-34
504	IRS1	insulin receptor substrate 1 [Source:HGNC Symbol;Acc:HGNC:6125]	3.34321e-21	1.83533	0.279	0.09	7.40921e-17
505	KIF4A	kinesin family member 4A [Source:HGNC Symbol;Acc:HGNC:13339]	8.67542e-42	1.83233	0.372	0.086	1.92265e-37
506	HYI	hydroxypyruvate isomerase (putative) [Source:HGNC Symbol;Acc:HGNC:26948]	0.204152	1.83186	0.245	0.22	1
507	SPRY1	sprouty RTK signaling antagonist 1 [Source:HGNC Symbol;Acc:HGNC:11269]	1.70116e-08	1.8305	0.368	0.237	0.000377012
508	TOMM5	translocase of outer mitochondrial membrane 5 [Source:HGNC Symbol;Acc:HGNC:31369]	1.20687e-38	1.82873	0.803	0.723	2.67467e-34
509	FAM136A	family with sequence similarity 136 member A [Source:HGNC Symbol;Acc:HGNC:25911]	3.50088e-25	1.82807	0.647	0.47	7.75864e-21
510	ZNF511	zinc finger protein 511 [Source:HGNC Symbol;Acc:HGNC:28445]	1.36803e-29	1.82561	0.494	0.208	3.03184e-25
511	GZMM	granzyme M [Source:HGNC Symbol;Acc:HGNC:4712]	0.00400928	1.82523	0.115	0.069	1
512	TUBB4B	tubulin beta 4B class IVb [Source:HGNC Symbol;Acc:HGNC:20771]	1.91885e-22	1.8251	0.74	0.699	4.25257e-18
513	XAGE1C	NA	3.60531e-53	1.82457	0.74	0.37	7.9901e-49
514	XAGE1D	NA	2.7851e-53	1.82435	0.74	0.37	6.17233e-49
515	RFC3	replication factor C subunit 3 [Source:HGNC Symbol;Acc:HGNC:9971]	8.85512e-34	1.82267	0.487	0.183	1.96247e-29
516	CLIP3	CAP-Gly domain containing linker protein 3 [Source:HGNC Symbol;Acc:HGNC:24314]	2.65697e-42	1.81921	0.48	0.14	5.88838e-38
517	LIMS3	LIM zinc finger domain containing 3 [Source:HGNC Symbol;Acc:HGNC:30047]	2.5082e-30	1.81872	0.454	0.179	5.55868e-26
518	TUBB	tubulin beta class I [Source:HGNC Symbol;Acc:HGNC:20778]	4.59964e-84	1.81566	0.97	0.941	1.01937e-79
519	VCX	variable charge X-linked [Source:HGNC Symbol;Acc:HGNC:12667]	1.01332e-32	1.8134	0.253	0.051	2.24572e-28
520	DBF4	DBF4 zinc finger [Source:HGNC Symbol;Acc:HGNC:17364]	1.69057e-18	1.81264	0.487	0.28	3.74665e-14
521	PRPF4	pre-mRNA processing factor 4 [Source:HGNC Symbol;Acc:HGNC:17349]	6.42101e-20	1.81184	0.617	0.401	1.42302e-15
522	XAGE1A	X antigen family member 1A [Source:HGNC Symbol;Acc:HGNC:4111]	1.63193e-52	1.81165	0.74	0.372	3.61667e-48
523	MAP1A	microtubule associated protein 1A [Source:HGNC Symbol;Acc:HGNC:6835]	4.00176e-31	1.81104	0.297	0.073	8.8687e-27
524	XXYLT1	xyloside xylosyltransferase 1 [Source:HGNC Symbol;Acc:HGNC:26639]	1.06928e-17	1.81049	0.342	0.148	2.36974e-13
525	HIST2H2AA3	NA	7.20424e-07	1.80887	0.662	0.57	0.015966
526	HIST2H2AA4	NA	7.20424e-07	1.80887	0.662	0.57	0.015966
527	XAGE1B	X antigen family member 1B [Source:HGNC Symbol;Acc:HGNC:25400]	7.20241e-53	1.80878	0.74	0.371	1.5962e-48
528	XAGE1E	NA	8.66343e-53	1.80859	0.74	0.371	1.91999e-48
529	TSPAN12	tetraspanin 12 [Source:HGNC Symbol;Acc:HGNC:21641]	9.86831e-55	1.80813	0.175	0.007	2.18701e-50
530	FBL	fibrillarin [Source:HGNC Symbol;Acc:HGNC:3599]	3.3831e-50	1.80656	0.844	0.678	7.49763e-46
531	UBE2E2	ubiquitin conjugating enzyme E2 E2 [Source:HGNC Symbol;Acc:HGNC:12478]	5.9335e-27	1.80499	0.375	0.132	1.31498e-22
532	MRPL3	mitochondrial ribosomal protein L3 [Source:HGNC Symbol;Acc:HGNC:10379]	1.03276e-35	1.80109	0.74	0.587	2.2888e-31
533	C11orf82	NA	1.89389e-36	1.79951	0.268	0.05	4.19723e-32
534	DDX21	DExD-box helicase 21 [Source:HGNC Symbol;Acc:HGNC:2744]	6.33571e-39	1.7969	0.766	0.486	1.40412e-34
535	RAP1GAP2	RAP1 GTPase activating protein 2 [Source:HGNC Symbol;Acc:HGNC:29176]	6.09976e-48	1.79678	0.234	0.026	1.35183e-43
536	SLC38A5	solute carrier family 38 member 5 [Source:HGNC Symbol;Acc:HGNC:18070]	1.53007e-63	1.79547	0.219	0.012	3.39094e-59
537	ZEB1	zinc finger E-box binding homeobox 1 [Source:HGNC Symbol;Acc:HGNC:11642]	3.52412e-33	1.79375	0.364	0.102	7.81016e-29
538	FGF11	fibroblast growth factor 11 [Source:HGNC Symbol;Acc:HGNC:3667]	1.36259e-19	1.79373	0.13	0.022	3.01977e-15
539	NASP	nuclear autoantigenic sperm protein [Source:HGNC Symbol;Acc:HGNC:7644]	1.68181e-26	1.79356	0.74	0.65	3.72723e-22
540	CCT2	chaperonin containing TCP1 subunit 2 [Source:HGNC Symbol;Acc:HGNC:1615]	5.31488e-42	1.78727	0.829	0.764	1.17788e-37
541	ANP32E	acidic nuclear phosphoprotein 32 family member E [Source:HGNC Symbol;Acc:HGNC:16673]	8.59309e-45	1.78717	0.881	0.727	1.9044e-40
542	PTPRF	protein tyrosine phosphatase receptor type F [Source:HGNC Symbol;Acc:HGNC:9670]	2.11937e-28	1.78244	0.413	0.155	4.69695e-24
543	PRC1	protein regulator of cytokinesis 1 [Source:HGNC Symbol;Acc:HGNC:9341]	4.01087e-33	1.7822	0.45	0.16	8.8889e-29
544	CDK6	cyclin dependent kinase 6 [Source:HGNC Symbol;Acc:HGNC:1777]	4.07463e-12	1.7804	0.602	0.544	9.03019e-08
545	MGMT	O-6-methylguanine-DNA methyltransferase [Source:HGNC Symbol;Acc:HGNC:7059]	2.9863e-28	1.77975	0.387	0.13	6.61824e-24
546	NOC2L	NOC2 like nucleolar associated transcriptional repressor [Source:HGNC Symbol;Acc:HGNC:24517]	8.645e-31	1.77974	0.743	0.586	1.91591e-26
547	CRYBA2	crystallin beta A2 [Source:HGNC Symbol;Acc:HGNC:2395]	2.64341e-53	1.77627	0.13	0.001	5.85834e-49
548	TMEM200A	transmembrane protein 200A [Source:HGNC Symbol;Acc:HGNC:21075]	2.3795e-65	1.77573	0.197	0.007	5.27345e-61
549	SLIRP	SRA stem-loop interacting RNA binding protein [Source:HGNC Symbol;Acc:HGNC:20495]	1.31303e-47	1.77533	0.822	0.702	2.90993e-43
550	PLEKHO1	pleckstrin homology domain containing O1 [Source:HGNC Symbol;Acc:HGNC:24310]	6.48162e-32	1.77448	0.364	0.105	1.43646e-27
551	EIF3M	eukaryotic translation initiation factor 3 subunit M [Source:HGNC Symbol;Acc:HGNC:24460]	2.63027e-52	1.77437	0.87	0.823	5.8292e-48
552	DDX18	DEAD-box helicase 18 [Source:HGNC Symbol;Acc:HGNC:2741]	3.36266e-29	1.77363	0.755	0.727	7.45233e-25
553	ARHGAP11A	Rho GTPase activating protein 11A [Source:HGNC Symbol;Acc:HGNC:15783]	5.64356e-09	1.77302	0.454	0.34	0.000125073
554	TDG	thymine DNA glycosylase [Source:HGNC Symbol;Acc:HGNC:11700]	7.23938e-19	1.77203	0.558	0.376	1.60439e-14
555	CCT5	chaperonin containing TCP1 subunit 5 [Source:HGNC Symbol;Acc:HGNC:1618]	1.14736e-44	1.77128	0.84	0.791	2.54277e-40
556	SALL4	spalt like transcription factor 4 [Source:HGNC Symbol;Acc:HGNC:15924]	8.04188e-34	1.77123	0.242	0.044	1.78224e-29
557	MMP2	matrix metallopeptidase 2 [Source:HGNC Symbol;Acc:HGNC:7166]	7.97985e-24	1.76954	0.357	0.125	1.76849e-19
558	SBK1	SH3 domain binding kinase 1 [Source:HGNC Symbol;Acc:HGNC:17699]	1.47823e-07	1.76926	0.201	0.102	0.00327605
559	MAGEA10	MAGE family member A10 [Source:HGNC Symbol;Acc:HGNC:6797]	2.32538e-19	1.76805	0.725	0.562	5.15351e-15
560	CREM	cAMP responsive element modulator [Source:HGNC Symbol;Acc:HGNC:2352]	4.46675e-17	1.76729	0.535	0.316	9.89921e-13
561	GTPBP4	GTP binding protein 4 [Source:HGNC Symbol;Acc:HGNC:21535]	6.59224e-27	1.76549	0.688	0.499	1.46097e-22
562	JUP	junction plakoglobin [Source:HGNC Symbol;Acc:HGNC:6207]	1.64686e-08	1.76411	0.372	0.229	0.000364977
563	E2F8	E2F transcription factor 8 [Source:HGNC Symbol;Acc:HGNC:24727]	8.85262e-19	1.76072	0.182	0.045	1.96192e-14
564	ANP32B	acidic nuclear phosphoprotein 32 family member B [Source:HGNC Symbol;Acc:HGNC:16677]	1.76009e-55	1.76005	0.885	0.79	3.90072e-51
565	RAC2	Rac family small GTPase 2 [Source:HGNC Symbol;Acc:HGNC:9802]	0.647833	1.75962	0.208	0.249	1
566	FBLN1	fibulin 1 [Source:HGNC Symbol;Acc:HGNC:3600]	7.70396e-10	1.75932	0.528	0.422	1.70735e-05
567	SMARCD1	SWI/SNF related, matrix associated, actin dependent regulator of chromatin, subfamily d, member 1 [Source:HGNC Symbol;Acc:HGNC:11106]	6.74456e-15	1.75797	0.428	0.24	1.49473e-10
568	CARD9	caspase recruitment domain family member 9 [Source:HGNC Symbol;Acc:HGNC:16391]	6.29221e-50	1.75693	0.171	0.009	1.39448e-45
569	PDCD5	programmed cell death 5 [Source:HGNC Symbol;Acc:HGNC:8764]	3.46049e-38	1.75673	0.781	0.655	7.66913e-34
570	CSE1L	chromosome segregation 1 like [Source:HGNC Symbol;Acc:HGNC:2431]	8.08324e-22	1.75604	0.703	0.62	1.79141e-17
571	CHRD	chordin [Source:HGNC Symbol;Acc:HGNC:1949]	5.25404e-57	1.75537	0.182	0.008	1.1644e-52
572	HOXB2	homeobox B2 [Source:HGNC Symbol;Acc:HGNC:5113]	4.53891e-15	1.75535	0.353	0.169	1.00591e-10
573	CHN2	chimerin 2 [Source:HGNC Symbol;Acc:HGNC:1944]	1.08047e-12	1.75264	0.242	0.098	2.39454e-08
574	LIN28A	lin-28 homolog A [Source:HGNC Symbol;Acc:HGNC:15986]	0.0174084	1.75181	0.465	0.605	1
575	DLG5	discs large MAGUK scaffold protein 5 [Source:HGNC Symbol;Acc:HGNC:2904]	3.58563e-25	1.74802	0.454	0.186	7.94648e-21
576	SMC1B	structural maintenance of chromosomes 1B [Source:HGNC Symbol;Acc:HGNC:11112]	3.91417e-46	1.74729	0.242	0.03	8.67458e-42
577	SYCP2	synaptonemal complex protein 2 [Source:HGNC Symbol;Acc:HGNC:11490]	2.48696e-08	1.74575	0.193	0.088	0.00055116
578	PGD	phosphogluconate dehydrogenase [Source:HGNC Symbol;Acc:HGNC:8891]	1.51346e-30	1.74572	0.721	0.487	3.35414e-26
579	B3GALNT1	beta-1,3-N-acetylgalactosaminyltransferase 1 (globoside blood group) [Source:HGNC Symbol;Acc:HGNC:918]	5.74322e-21	1.74571	0.338	0.128	1.27281e-16
580	FAM221A	family with sequence similarity 221 member A [Source:HGNC Symbol;Acc:HGNC:27977]	5.00018e-37	1.74469	0.238	0.039	1.10814e-32
581	TUBG1	tubulin gamma 1 [Source:HGNC Symbol;Acc:HGNC:12417]	4.79132e-18	1.74274	0.639	0.497	1.06185e-13
582	TIMM23	translocase of inner mitochondrial membrane 23 [Source:HGNC Symbol;Acc:HGNC:17312]	3.02637e-28	1.7344	0.743	0.575	6.70704e-24
583	MEX3A	mex-3 RNA binding family member A [Source:HGNC Symbol;Acc:HGNC:33482]	8.69918e-43	1.73342	0.416	0.109	1.92791e-38
584	TUBA1C	tubulin alpha 1c [Source:HGNC Symbol;Acc:HGNC:20768]	2.53782e-16	1.73313	0.736	0.581	5.62432e-12
585	MN1	MN1 proto-oncogene, transcriptional regulator [Source:HGNC Symbol;Acc:HGNC:7180]	6.69622e-57	1.73297	0.208	0.013	1.48402e-52
586	DDX43	DEAD-box helicase 43 [Source:HGNC Symbol;Acc:HGNC:18677]	6.22383e-27	1.73024	0.164	0.025	1.37933e-22
587	AUTS2	activator of transcription and developmental regulator AUTS2 [Source:HGNC Symbol;Acc:HGNC:14262]	1.47686e-31	1.72882	0.346	0.101	3.27301e-27
588	STON2	stonin 2 [Source:HGNC Symbol;Acc:HGNC:30652]	0.0132645	1.72692	0.457	0.475	1
589	CHEK2	checkpoint kinase 2 [Source:HGNC Symbol;Acc:HGNC:16627]	1.16999e-27	1.72684	0.401	0.146	2.59294e-23
590	C1orf112	chromosome 1 open reading frame 112 [Source:HGNC Symbol;Acc:HGNC:25565]	2.2884e-20	1.72591	0.361	0.144	5.07155e-16
591	CCDC34	coiled-coil domain containing 34 [Source:HGNC Symbol;Acc:HGNC:25079]	2.33724e-31	1.72568	0.491	0.204	5.17979e-27
592	RAD51C	RAD51 paralog C [Source:HGNC Symbol;Acc:HGNC:9820]	8.48313e-23	1.7252	0.617	0.434	1.88003e-18
593	PAFAH1B3	platelet activating factor acetylhydrolase 1b catalytic subunit 3 [Source:HGNC Symbol;Acc:HGNC:8576]	1.53231e-25	1.72116	0.684	0.498	3.3959e-21
594	WDR54	WD repeat domain 54 [Source:HGNC Symbol;Acc:HGNC:25770]	1.43623e-18	1.72107	0.535	0.325	3.18298e-14
595	AGBL1	AGBL carboxypeptidase 1 [Source:HGNC Symbol;Acc:HGNC:26504]	5.59367e-38	1.71731	0.149	0.011	1.23967e-33
596	LMNB2	lamin B2 [Source:HGNC Symbol;Acc:HGNC:6638]	3.40209e-28	1.71517	0.535	0.25	7.53972e-24
597	H3F3AP4	NA	2.13184e-60	1.71167	0.918	0.859	4.72458e-56
598	KLHL13	kelch like family member 13 [Source:HGNC Symbol;Acc:HGNC:22931]	1.14403e-09	1.71129	0.119	0.036	2.5354e-05
599	LOC100128252	NA	1.00161e-26	1.71029	0.394	0.14	2.21976e-22
600	C11orf75	NA	2.76024e-18	1.70957	0.223	0.066	6.11724e-14
601	SSRP1	structure specific recognition protein 1 [Source:HGNC Symbol;Acc:HGNC:11327]	2.252e-15	1.70917	0.599	0.452	4.99088e-11
602	PHF19	PHD finger protein 19 [Source:HGNC Symbol;Acc:HGNC:24566]	3.87485e-20	1.70883	0.439	0.218	8.58745e-16
603	DSCC1	DNA replication and sister chromatid cohesion 1 [Source:HGNC Symbol;Acc:HGNC:24453]	2.72119e-40	1.70713	0.387	0.097	6.03069e-36
604	EHD2	EH domain containing 2 [Source:HGNC Symbol;Acc:HGNC:3243]	0.381448	1.70639	0.312	0.37	1
605	TMEM183B	NA	2.40847e-13	1.7058	0.576	0.44	5.33765e-09
606	SHF	Src homology 2 domain containing F [Source:HGNC Symbol;Acc:HGNC:25116]	1.58789e-35	1.70573	0.219	0.034	3.51908e-31
607	ZW10	zw10 kinetochore protein [Source:HGNC Symbol;Acc:HGNC:13194]	1.74921e-06	1.70565	0.301	0.178	0.038766
608	CDC123	cell division cycle 123 [Source:HGNC Symbol;Acc:HGNC:16827]	1.18498e-27	1.70442	0.706	0.55	2.62615e-23
609	OIP5	Opa interacting protein 5 [Source:HGNC Symbol;Acc:HGNC:20300]	5.54931e-40	1.70206	0.346	0.079	1.22984e-35
610	NUDT5	nudix hydrolase 5 [Source:HGNC Symbol;Acc:HGNC:8052]	9.01616e-30	1.70103	0.706	0.518	1.99816e-25
611	NME1	NME/NM23 nucleoside diphosphate kinase 1 [Source:HGNC Symbol;Acc:HGNC:7849]	1.64771e-53	1.69963	0.874	0.849	3.65166e-49
612	PFDN2	prefoldin subunit 2 [Source:HGNC Symbol;Acc:HGNC:8867]	5.08921e-44	1.69936	0.855	0.726	1.12787e-39
613	HDGFRP3	NA	3.26698e-17	1.69928	0.424	0.212	7.24028e-13
614	CORO1A	coronin 1A [Source:HGNC Symbol;Acc:HGNC:2252]	0.00100703	1.6976	0.138	0.239	1
615	C1orf54	chromosome 1 open reading frame 54 [Source:HGNC Symbol;Acc:HGNC:26258]	8.63168e-42	1.6968	0.301	0.056	1.91295e-37
616	PA2G4	proliferation-associated 2G4 [Source:HGNC Symbol;Acc:HGNC:8550]	3.69802e-45	1.69644	0.862	0.822	8.19556e-41
617	E2F4	E2F transcription factor 4 [Source:HGNC Symbol;Acc:HGNC:3118]	7.85997e-07	1.69603	0.379	0.245	0.0174193
618	FARSA	phenylalanyl-tRNA synthetase subunit alpha [Source:HGNC Symbol;Acc:HGNC:3592]	3.6064e-25	1.6951	0.695	0.563	7.99251e-21
619	EMG1	EMG1 N1-specific pseudouridine methyltransferase [Source:HGNC Symbol;Acc:HGNC:16912]	8.70853e-25	1.6943	0.639	0.434	1.92998e-20
620	CCNF	cyclin F [Source:HGNC Symbol;Acc:HGNC:1591]	1.84897e-18	1.69402	0.42	0.203	4.0977e-14
621	F12	coagulation factor XII [Source:HGNC Symbol;Acc:HGNC:3530]	1.00204e-23	1.69221	0.204	0.045	2.22071e-19
622	CCNB1IP1	cyclin B1 interacting protein 1 [Source:HGNC Symbol;Acc:HGNC:19437]	1.4857e-17	1.68908	0.576	0.369	3.29261e-13
623	PPIF	peptidylprolyl isomerase F [Source:HGNC Symbol;Acc:HGNC:9259]	2.6419e-26	1.6882	0.599	0.306	5.85499e-22
624	WDR62	WD repeat domain 62 [Source:HGNC Symbol;Acc:HGNC:24502]	3.41595e-34	1.68774	0.29	0.063	7.57043e-30
625	MCM7	minichromosome maintenance complex component 7 [Source:HGNC Symbol;Acc:HGNC:6950]	7.54109e-22	1.68727	0.647	0.505	1.67126e-17
626	CACNB3	calcium voltage-gated channel auxiliary subunit beta 3 [Source:HGNC Symbol;Acc:HGNC:1403]	4.61993e-22	1.68581	0.331	0.116	1.02387e-17
627	HIF1AN	hypoxia inducible factor 1 subunit alpha inhibitor [Source:HGNC Symbol;Acc:HGNC:17113]	2.83808e-26	1.68522	0.636	0.365	6.28976e-22
628	RPS21	ribosomal protein S21 [Source:HGNC Symbol;Acc:HGNC:10409]	8.56166e-78	1.68307	0.963	0.959	1.89743e-73
629	FEN1	flap structure-specific endonuclease 1 [Source:HGNC Symbol;Acc:HGNC:3650]	4.73825e-26	1.68219	0.613	0.367	1.05009e-21
630	ZNF711	zinc finger protein 711 [Source:HGNC Symbol;Acc:HGNC:13128]	1.62918e-13	1.68198	0.123	0.028	3.61058e-09
631	GLRX	glutaredoxin [Source:HGNC Symbol;Acc:HGNC:4330]	3.28968e-08	1.6819	0.338	0.202	0.000729058
632	SCNM1	sodium channel modifier 1 [Source:HGNC Symbol;Acc:HGNC:23136]	1.32334e-29	1.68139	0.662	0.397	2.93278e-25
633	GLRX3	glutaredoxin 3 [Source:HGNC Symbol;Acc:HGNC:15987]	5.67551e-33	1.68069	0.74	0.531	1.25781e-28
634	KIF18A	kinesin family member 18A [Source:HGNC Symbol;Acc:HGNC:29441]	6.99892e-35	1.67999	0.327	0.078	1.5511e-30
635	MTFR2	mitochondrial fission regulator 2 [Source:HGNC Symbol;Acc:HGNC:21115]	3.21643e-48	1.67624	0.238	0.027	7.12824e-44
636	DTL	denticleless E3 ubiquitin protein ligase homolog [Source:HGNC Symbol;Acc:HGNC:30288]	1.86943e-38	1.67539	0.398	0.101	4.14304e-34
637	SERP1	stress associated endoplasmic reticulum protein 1 [Source:HGNC Symbol;Acc:HGNC:10759]	3.24429e-36	1.67491	0.829	0.74	7.18999e-32
638	LTA4H	leukotriene A4 hydrolase [Source:HGNC Symbol;Acc:HGNC:6710]	2.32431e-21	1.67223	0.691	0.478	5.15114e-17
639	SPHK1	sphingosine kinase 1 [Source:HGNC Symbol;Acc:HGNC:11240]	2.33075e-26	1.67221	0.409	0.154	5.1654e-22
640	RPL26	ribosomal protein L26 [Source:HGNC Symbol;Acc:HGNC:10327]	9.64765e-84	1.67119	0.985	0.983	2.13811e-79
641	PPM1G	protein phosphatase, Mg2+/Mn2+ dependent 1G [Source:HGNC Symbol;Acc:HGNC:9278]	6.60375e-27	1.66993	0.721	0.62	1.46352e-22
642	WBSCR17	NA	2.79227e-61	1.6683	0.152	0.002	6.18823e-57
643	FAM72A	family with sequence similarity 72 member A [Source:HGNC Symbol;Acc:HGNC:24044]	5.21528e-27	1.66802	0.257	0.062	1.15581e-22
644	SNRPD2	small nuclear ribonucleoprotein D2 polypeptide [Source:HGNC Symbol;Acc:HGNC:11159]	1.64295e-62	1.66583	0.911	0.873	3.6411e-58
645	GTPBP8	GTP binding protein 8 (putative) [Source:HGNC Symbol;Acc:HGNC:25007]	3.00202e-19	1.66386	0.413	0.191	6.65308e-15
646	GLI2	GLI family zinc finger 2 [Source:HGNC Symbol;Acc:HGNC:4318]	3.29815e-33	1.66047	0.156	0.016	7.30935e-29
647	ZDHHC22	zinc finger DHHC-type palmitoyltransferase 22 [Source:HGNC Symbol;Acc:HGNC:20106]	5.29182e-36	1.65981	0.126	0.007	1.17277e-31
648	CENPV	centromere protein V [Source:HGNC Symbol;Acc:HGNC:29920]	4.11017e-45	1.65631	0.245	0.031	9.10896e-41
649	SAE1	SUMO1 activating enzyme subunit 1 [Source:HGNC Symbol;Acc:HGNC:30660]	4.08839e-30	1.65501	0.706	0.489	9.06069e-26
650	NOB1	NIN1 (RPN12) binding protein 1 homolog [Source:HGNC Symbol;Acc:HGNC:29540]	6.71974e-10	1.65379	0.58	0.441	1.48923e-05
651	VPS72	vacuolar protein sorting 72 homolog [Source:HGNC Symbol;Acc:HGNC:11644]	1.41832e-23	1.65372	0.732	0.541	3.14327e-19
652	ARHGEF25	Rho guanine nucleotide exchange factor 25 [Source:HGNC Symbol;Acc:HGNC:30275]	8.00772e-25	1.65355	0.167	0.029	1.77467e-20
653	ECE2	endothelin converting enzyme 2 [Source:HGNC Symbol;Acc:HGNC:13275]	2.35075e-35	1.65287	0.401	0.116	5.20972e-31
654	PPIH	peptidylprolyl isomerase H [Source:HGNC Symbol;Acc:HGNC:14651]	2.49903e-21	1.6519	0.561	0.347	5.53835e-17
655	MKI67IP	NA	1.76758e-28	1.6505	0.729	0.6	3.91731e-24
656	NDUFB8	NADH:ubiquinone oxidoreductase subunit B8 [Source:HGNC Symbol;Acc:HGNC:7703]	6.82917e-32	1.65043	0.784	0.736	1.51348e-27
657	C1QBP	complement C1q binding protein [Source:HGNC Symbol;Acc:HGNC:1243]	3.54279e-51	1.64939	0.877	0.74	7.85153e-47
658	RPS6KA2	ribosomal protein S6 kinase A2 [Source:HGNC Symbol;Acc:HGNC:10431]	0.00138115	1.64776	0.149	0.089	1
659	RAB31	RAB31, member RAS oncogene family [Source:HGNC Symbol;Acc:HGNC:9771]	2.21052e-06	1.64648	0.19	0.097	0.0489895
660	ILF2	interleukin enhancer binding factor 2 [Source:HGNC Symbol;Acc:HGNC:6037]	4.39323e-46	1.6455	0.874	0.779	9.73629e-42
661	DBNDD2	dysbindin domain containing 2 [Source:HGNC Symbol;Acc:HGNC:15881]	6.54165e-09	1.64307	0.257	0.128	0.000144976
662	NHLH2	nescient helix-loop-helix 2 [Source:HGNC Symbol;Acc:HGNC:7818]	1.12688e-54	1.6421	0.167	0.006	2.4974e-50
663	POLA2	DNA polymerase alpha 2, accessory subunit [Source:HGNC Symbol;Acc:HGNC:30073]	6.22596e-22	1.64025	0.398	0.162	1.3798e-17
664	FAM107B	family with sequence similarity 107 member B [Source:HGNC Symbol;Acc:HGNC:23726]	8.10254e-09	1.63905	0.156	0.061	0.000179569
665	SSX2	SSX family member 2 [Source:HGNC Symbol;Acc:HGNC:11336]	4.98896e-08	1.63802	0.208	0.105	0.00110565
666	POMC	proopiomelanocortin [Source:HGNC Symbol;Acc:HGNC:9201]	1.04487e-31	1.63802	0.368	0.111	2.31565e-27
667	ODC1	ornithine decarboxylase 1 [Source:HGNC Symbol;Acc:HGNC:8109]	8.53515e-24	1.63685	0.535	0.284	1.89156e-19
668	THOC5	THO complex subunit 5 [Source:HGNC Symbol;Acc:HGNC:19074]	1.0502e-21	1.63538	0.632	0.376	2.32746e-17
669	HMGN2	high mobility group nucleosomal binding domain 2 [Source:HGNC Symbol;Acc:HGNC:4986]	1.58389e-55	1.63472	0.952	0.932	3.51023e-51
670	PSMB5	proteasome 20S subunit beta 5 [Source:HGNC Symbol;Acc:HGNC:9542]	5.51719e-44	1.63405	0.84	0.767	1.22272e-39
671	CECR1	NA	0.111011	1.63278	0.513	0.543	1
672	SMAD1	SMAD family member 1 [Source:HGNC Symbol;Acc:HGNC:6767]	2.92978e-06	1.63237	0.134	0.058	0.0649297
673	RFC5	replication factor C subunit 5 [Source:HGNC Symbol;Acc:HGNC:9973]	2.19151e-15	1.63207	0.416	0.219	4.85682e-11
674	RPS5	ribosomal protein S5 [Source:HGNC Symbol;Acc:HGNC:10426]	1.48549e-96	1.63202	0.993	0.987	3.29215e-92
675	SSBP1	single stranded DNA binding protein 1 [Source:HGNC Symbol;Acc:HGNC:11317]	4.19217e-42	1.63107	0.833	0.787	9.2907e-38
676	LIPG	lipase G, endothelial type [Source:HGNC Symbol;Acc:HGNC:6623]	3.38107e-20	1.63042	0.164	0.035	7.49312e-16
677	THAP11	THAP domain containing 11 [Source:HGNC Symbol;Acc:HGNC:23194]	3.57744e-10	1.62942	0.234	0.101	7.92832e-06
678	SSR2	signal sequence receptor subunit 2 [Source:HGNC Symbol;Acc:HGNC:11324]	1.29245e-35	1.62887	0.885	0.88	2.86432e-31
679	PTOV1-AS1	PTOV1 antisense RNA 1 [Source:HGNC Symbol;Acc:HGNC:44174]	0.214984	1.6273	0.506	0.539	1
680	GGT5	gamma-glutamyltransferase 5 [Source:HGNC Symbol;Acc:HGNC:4260]	2.00922e-26	1.62662	0.126	0.014	4.45282e-22
681	SCO1	synthesis of cytochrome C oxidase 1 [Source:HGNC Symbol;Acc:HGNC:10603]	1.74416e-15	1.62605	0.457	0.253	3.86541e-11
682	LOC100288181	NA	2.2933e-34	1.62444	0.264	0.054	5.08241e-30
683	NUP88	nucleoporin 88 [Source:HGNC Symbol;Acc:HGNC:8067]	1.51685e-13	1.62378	0.498	0.336	3.36165e-09
684	RGAG4	NA	6.02217e-25	1.62226	0.149	0.021	1.33463e-20
685	CWF19L1	CWF19 like cell cycle control factor 1 [Source:HGNC Symbol;Acc:HGNC:25613]	1.97327e-11	1.62107	0.565	0.46	4.37315e-07
686	SCML2	Scm polycomb group protein like 2 [Source:HGNC Symbol;Acc:HGNC:10581]	0.0144123	1.62105	0.212	0.169	1
687	SMAD9	SMAD family member 9 [Source:HGNC Symbol;Acc:HGNC:6774]	0.338322	1.6194	0.234	0.273	1
688	FTSJ3	FtsJ RNA 2'-O-methyltransferase 3 [Source:HGNC Symbol;Acc:HGNC:17136]	5.41798e-17	1.61821	0.625	0.478	1.20073e-12
689	FIBP	FGF1 intracellular binding protein [Source:HGNC Symbol;Acc:HGNC:3705]	1.5721e-20	1.61514	0.714	0.535	3.48409e-16
690	PRIM2	DNA primase subunit 2 [Source:HGNC Symbol;Acc:HGNC:9370]	4.08936e-14	1.61446	0.409	0.219	9.06284e-10
691	TGFB1I1	transforming growth factor beta 1 induced transcript 1 [Source:HGNC Symbol;Acc:HGNC:11767]	0.0398779	1.61414	0.234	0.193	1
692	NSMCE4A	NSE4 homolog A, SMC5-SMC6 complex component [Source:HGNC Symbol;Acc:HGNC:25935]	1.90166e-22	1.61328	0.457	0.211	4.21445e-18
693	DNA2	DNA replication helicase/nuclease 2 [Source:HGNC Symbol;Acc:HGNC:2939]	5.43542e-39	1.61327	0.29	0.056	1.2046e-34
694	DCUN1D5	defective in cullin neddylation 1 domain containing 5 [Source:HGNC Symbol;Acc:HGNC:28409]	8.76967e-14	1.61144	0.662	0.536	1.94353e-09
695	MCRS1	microspherule protein 1 [Source:HGNC Symbol;Acc:HGNC:6960]	4.01746e-14	1.61106	0.572	0.421	8.90349e-10
696	GRWD1	glutamate rich WD repeat containing 1 [Source:HGNC Symbol;Acc:HGNC:21270]	2.9562e-13	1.60952	0.632	0.49	6.55152e-09
697	RHEBL1	RHEB like 1 [Source:HGNC Symbol;Acc:HGNC:21166]	5.48319e-25	1.60794	0.253	0.064	1.21518e-20
698	SHCBP1	SHC binding and spindle associated 1 [Source:HGNC Symbol;Acc:HGNC:29547]	6.87189e-06	1.60622	0.338	0.241	0.152295
699	FKBP4	FKBP prolyl isomerase 4 [Source:HGNC Symbol;Acc:HGNC:3720]	6.30439e-23	1.60551	0.729	0.63	1.39718e-18
700	PTMS	parathymosin [Source:HGNC Symbol;Acc:HGNC:9629]	3.04464e-26	1.60193	0.688	0.446	6.74753e-22
701	ATP6V1G2	ATPase H+ transporting V1 subunit G2 [Source:HGNC Symbol;Acc:HGNC:862]	4.01303e-49	1.59819	0.201	0.016	8.89368e-45
702	KBTBD8	kelch repeat and BTB domain containing 8 [Source:HGNC Symbol;Acc:HGNC:30691]	5.55825e-14	1.5967	0.123	0.028	1.23182e-09
703	TSPAN18	tetraspanin 18 [Source:HGNC Symbol;Acc:HGNC:20660]	1.96822e-72	1.59659	0.201	0.005	4.36197e-68
704	LRRN1	leucine rich repeat neuronal 1 [Source:HGNC Symbol;Acc:HGNC:20980]	4.7783e-38	1.59525	0.16	0.014	1.05897e-33
705	E2F1	E2F transcription factor 1 [Source:HGNC Symbol;Acc:HGNC:3113]	8.91215e-39	1.59471	0.271	0.048	1.97511e-34
706	OBFC1	NA	1.02074e-06	1.59325	0.349	0.228	0.0226216
707	TUBB1	tubulin beta 1 class VI [Source:HGNC Symbol;Acc:HGNC:16257]	1.41288e-36	1.59292	0.275	0.054	3.13122e-32
708	OLA1	Obg like ATPase 1 [Source:HGNC Symbol;Acc:HGNC:28833]	8.69578e-30	1.59183	0.848	0.757	1.92716e-25
709	SLC29A2	solute carrier family 29 member 2 [Source:HGNC Symbol;Acc:HGNC:11004]	3.42333e-17	1.59086	0.167	0.041	7.58678e-13
710	DLL3	delta like canonical Notch ligand 3 [Source:HGNC Symbol;Acc:HGNC:2909]	2.35036e-12	1.58898	0.364	0.198	5.20886e-08
711	CKMT1A	creatine kinase, mitochondrial 1A [Source:HGNC Symbol;Acc:HGNC:31736]	1.25962e-46	1.58571	0.167	0.01	2.79158e-42
712	TRMT112	tRNA methyltransferase activator subunit 11-2 [Source:HGNC Symbol;Acc:HGNC:26940]	7.59609e-58	1.58391	0.896	0.887	1.68345e-53
713	HMGA1	high mobility group AT-hook 1 [Source:HGNC Symbol;Acc:HGNC:5010]	5.20049e-39	1.58292	0.903	0.832	1.15253e-34
714	NME7	NME/NM23 family member 7 [Source:HGNC Symbol;Acc:HGNC:20461]	1.14368e-11	1.58271	0.494	0.333	2.53463e-07
715	IGFBP5	insulin like growth factor binding protein 5 [Source:HGNC Symbol;Acc:HGNC:5474]	4.20292e-15	1.58269	0.331	0.143	9.31451e-11
716	CCDC152	coiled-coil domain containing 152 [Source:HGNC Symbol;Acc:HGNC:34438]	3.58975e-05	1.58267	0.208	0.127	0.79556
717	NKIRAS2	NFKB inhibitor interacting Ras like 2 [Source:HGNC Symbol;Acc:HGNC:17898]	5.00665e-19	1.58082	0.68	0.517	1.10957e-14
718	HSPBP1	HSPA (Hsp70) binding protein 1 [Source:HGNC Symbol;Acc:HGNC:24989]	4.79461e-26	1.57999	0.636	0.378	1.06258e-21
719	PBK	PDZ binding kinase [Source:HGNC Symbol;Acc:HGNC:18282]	1.91326e-36	1.57733	0.353	0.086	4.24018e-32
720	MAGOH	mago homolog, exon junction complex subunit [Source:HGNC Symbol;Acc:HGNC:6815]	1.65639e-22	1.57722	0.677	0.477	3.67089e-18
721	SNCG	synuclein gamma [Source:HGNC Symbol;Acc:HGNC:11141]	5.12858e-16	1.5753	0.204	0.062	1.1366e-11
722	MPP2	MAGUK p55 scaffold protein 2 [Source:HGNC Symbol;Acc:HGNC:7220]	2.00026e-17	1.57419	0.152	0.033	4.43297e-13
723	MFHAS1	multifunctional ROCO family signaling regulator 1 [Source:HGNC Symbol;Acc:HGNC:16982]	0.0530971	1.57346	0.119	0.085	1
724	IQGAP3	IQ motif containing GTPase activating protein 3 [Source:HGNC Symbol;Acc:HGNC:20669]	1.16472e-47	1.5729	0.424	0.096	2.58124e-43
725	COPS3	COP9 signalosome subunit 3 [Source:HGNC Symbol;Acc:HGNC:2239]	3.71566e-22	1.57207	0.628	0.41	8.23464e-18
726	ST6GAL2	ST6 beta-galactoside alpha-2,6-sialyltransferase 2 [Source:HGNC Symbol;Acc:HGNC:10861]	0.000654424	1.57144	0.268	0.204	1
727	CENPL	centromere protein L [Source:HGNC Symbol;Acc:HGNC:17879]	7.68782e-07	1.57052	0.442	0.331	0.0170378
728	NETO2	neuropilin and tolloid like 2 [Source:HGNC Symbol;Acc:HGNC:14644]	3.02617e-21	1.57031	0.234	0.064	6.70659e-17
729	RAB3C	RAB3C, member RAS oncogene family [Source:HGNC Symbol;Acc:HGNC:30269]	7.12824e-40	1.5703	0.186	0.019	1.57976e-35
730	FANCD2	FA complementation group D2 [Source:HGNC Symbol;Acc:HGNC:3585]	4.37253e-10	1.56995	0.561	0.465	9.6904e-06
731	DLK2	delta like non-canonical Notch ligand 2 [Source:HGNC Symbol;Acc:HGNC:21113]	1.89407e-32	1.56982	0.156	0.017	4.19763e-28
732	RDH10	retinol dehydrogenase 10 [Source:HGNC Symbol;Acc:HGNC:19975]	0.0060791	1.5695	0.513	0.507	1
733	SLIT1	slit guidance ligand 1 [Source:HGNC Symbol;Acc:HGNC:11085]	1.04649e-21	1.56921	0.1	0.01	2.31924e-17
734	MARS	NA	2.3801e-17	1.56899	0.662	0.575	5.27479e-13
735	VMO1	vitelline membrane outer layer 1 homolog [Source:HGNC Symbol;Acc:HGNC:30387]	2.50985e-39	1.56817	0.13	0.006	5.56232e-35
736	NTF3	neurotrophin 3 [Source:HGNC Symbol;Acc:HGNC:8023]	1.70634e-59	1.56781	0.167	0.004	3.78158e-55
737	NREP	neuronal regeneration related protein [Source:HGNC Symbol;Acc:HGNC:16834]	2.84834e-61	1.56626	0.706	0.236	6.31248e-57
738	FAM72B	family with sequence similarity 72 member B [Source:HGNC Symbol;Acc:HGNC:24805]	2.59453e-36	1.56575	0.268	0.051	5.75e-32
739	TYMS	thymidylate synthetase [Source:HGNC Symbol;Acc:HGNC:12441]	3.04569e-25	1.56535	0.565	0.29	6.74987e-21
740	SVEP1	sushi, von Willebrand factor type A, EGF and pentraxin domain containing 1 [Source:HGNC Symbol;Acc:HGNC:15985]	8.49228e-15	1.56533	0.119	0.025	1.88206e-10
741	FBXO5	F-box protein 5 [Source:HGNC Symbol;Acc:HGNC:13584]	2.4412e-26	1.56497	0.338	0.106	5.4102e-22
742	CUEDC2	CUE domain containing 2 [Source:HGNC Symbol;Acc:HGNC:28352]	5.97035e-21	1.56285	0.651	0.478	1.32315e-16
743	TBCE	tubulin folding cofactor E [Source:HGNC Symbol;Acc:HGNC:11582]	1.24358e-13	1.56148	0.465	0.281	2.75602e-09
744	LEPREL2	NA	5.86419e-14	1.56111	0.178	0.054	1.29962e-09
745	CLK2	CDC like kinase 2 [Source:HGNC Symbol;Acc:HGNC:2069]	0.0483656	1.56018	0.271	0.215	1
746	TGFBI	transforming growth factor beta induced [Source:HGNC Symbol;Acc:HGNC:11771]	1.7234e-08	1.55916	0.279	0.151	0.000381941
747	KIF22	kinesin family member 22 [Source:HGNC Symbol;Acc:HGNC:6391]	9.29034e-15	1.55758	0.498	0.309	2.05892e-10
748	RRP12	ribosomal RNA processing 12 homolog [Source:HGNC Symbol;Acc:HGNC:29100]	1.56378e-20	1.55691	0.546	0.305	3.46566e-16
749	SKA2	spindle and kinetochore associated complex subunit 2 [Source:HGNC Symbol;Acc:HGNC:28006]	4.62776e-22	1.55635	0.781	0.694	1.0256e-17
750	APEX1	apurinic/apyrimidinic endodeoxyribonuclease 1 [Source:HGNC Symbol;Acc:HGNC:587]	1.80049e-36	1.55582	0.836	0.748	3.99025e-32
751	ZNF551	zinc finger protein 551 [Source:HGNC Symbol;Acc:HGNC:25108]	0.0908109	1.55575	0.405	0.4	1
752	NELL2	neural EGFL like 2 [Source:HGNC Symbol;Acc:HGNC:7751]	5.69648e-11	1.55546	0.171	0.062	1.26245e-06
753	CPSF3	cleavage and polyadenylation specific factor 3 [Source:HGNC Symbol;Acc:HGNC:2326]	1.60893e-15	1.55524	0.587	0.442	3.56571e-11
754	NMNAT2	nicotinamide nucleotide adenylyltransferase 2 [Source:HGNC Symbol;Acc:HGNC:16789]	1.34247e-33	1.55501	0.13	0.009	2.97519e-29
755	MRPL11	mitochondrial ribosomal protein L11 [Source:HGNC Symbol;Acc:HGNC:14042]	1.32966e-26	1.55489	0.651	0.437	2.94679e-22
756	UBL5	ubiquitin like 5 [Source:HGNC Symbol;Acc:HGNC:13736]	1.58436e-56	1.55434	0.881	0.83	3.51127e-52
757	GDAP1	ganglioside induced differentiation associated protein 1 [Source:HGNC Symbol;Acc:HGNC:15968]	7.52195e-22	1.55212	0.353	0.134	1.66702e-17
758	ENG	endoglin [Source:HGNC Symbol;Acc:HGNC:3349]	0.0502629	1.55193	0.204	0.285	1
759	DUT	deoxyuridine triphosphatase [Source:HGNC Symbol;Acc:HGNC:3078]	2.51401e-13	1.55123	0.617	0.599	5.57155e-09
760	PARM1	prostate androgen-regulated mucin-like protein 1 [Source:HGNC Symbol;Acc:HGNC:24536]	2.58544e-30	1.54839	0.167	0.021	5.72985e-26
761	TMEM91	transmembrane protein 91 [Source:HGNC Symbol;Acc:HGNC:32393]	0.00229667	1.54619	0.123	0.071	1
762	SPOCK2	SPARC (osteonectin), cwcv and kazal like domains proteoglycan 2 [Source:HGNC Symbol;Acc:HGNC:13564]	1.31122e-05	1.54579	0.156	0.082	0.290593
763	POLR3D	RNA polymerase III subunit D [Source:HGNC Symbol;Acc:HGNC:1080]	1.30388e-09	1.54551	0.439	0.273	2.88965e-05
764	UBL7	ubiquitin like 7 [Source:HGNC Symbol;Acc:HGNC:28221]	1.19244e-22	1.54377	0.717	0.59	2.64268e-18
765	LOC100505875	NA	7.94478e-25	1.53969	0.119	0.013	1.76072e-20
766	VCAN	versican [Source:HGNC Symbol;Acc:HGNC:2464]	4.48927e-06	1.53857	0.171	0.085	0.0994912
767	NDC80	NDC80 kinetochore complex component [Source:HGNC Symbol;Acc:HGNC:16909]	1.04763e-48	1.53756	0.353	0.068	2.32177e-44
768	PTCHD2	NA	1.02342e-36	1.53741	0.156	0.014	2.26811e-32
769	DDX1	DEAD-box helicase 1 [Source:HGNC Symbol;Acc:HGNC:2734]	1.49053e-20	1.53694	0.729	0.68	3.30331e-16
770	PSMB1	proteasome 20S subunit beta 1 [Source:HGNC Symbol;Acc:HGNC:9537]	1.3498e-47	1.53693	0.862	0.833	2.99143e-43
771	PRDX2	peroxiredoxin 2 [Source:HGNC Symbol;Acc:HGNC:9353]	2.90256e-47	1.5366	0.855	0.721	6.43265e-43
772	PRDX3	peroxiredoxin 3 [Source:HGNC Symbol;Acc:HGNC:9354]	1.05361e-35	1.53414	0.81	0.723	2.335e-31
773	USB1	U6 snRNA biogenesis phosphodiesterase 1 [Source:HGNC Symbol;Acc:HGNC:25792]	6.19201e-12	1.53327	0.558	0.386	1.37227e-07
774	LSM4	LSM4 homolog, U6 small nuclear RNA and mRNA degradation associated [Source:HGNC Symbol;Acc:HGNC:17259]	1.17733e-39	1.5329	0.814	0.68	2.6092e-35
775	SLMO2	NA	1.50942e-25	1.53256	0.762	0.677	3.34517e-21
776	SMIM3	small integral membrane protein 3 [Source:HGNC Symbol;Acc:HGNC:30248]	1.06198e-07	1.532	0.349	0.215	0.00235356
777	KCNH2	potassium voltage-gated channel subfamily H member 2 [Source:HGNC Symbol;Acc:HGNC:6251]	1.3992e-23	1.53192	0.13	0.017	3.1009e-19
778	DOCK6	dedicator of cytokinesis 6 [Source:HGNC Symbol;Acc:HGNC:19189]	1.86726e-16	1.53037	0.338	0.151	4.13822e-12
779	LRRC34	leucine rich repeat containing 34 [Source:HGNC Symbol;Acc:HGNC:28408]	2.70622e-06	1.529	0.112	0.043	0.0599752
780	GTSE1	G2 and S-phase expressed 1 [Source:HGNC Symbol;Acc:HGNC:13698]	1.4384e-19	1.5275	0.379	0.169	3.18778e-15
781	PSMA4	proteasome 20S subunit alpha 4 [Source:HGNC Symbol;Acc:HGNC:9533]	2.97943e-34	1.52737	0.792	0.761	6.60301e-30
782	TXNDC17	thioredoxin domain containing 17 [Source:HGNC Symbol;Acc:HGNC:28218]	4.7936e-27	1.52487	0.714	0.58	1.06236e-22
783	IGDCC4	immunoglobulin superfamily DCC subclass member 4 [Source:HGNC Symbol;Acc:HGNC:13770]	8.46504e-24	1.52245	0.275	0.079	1.87602e-19
784	PID1	phosphotyrosine interaction domain containing 1 [Source:HGNC Symbol;Acc:HGNC:26084]	6.06903e-38	1.52239	0.126	0.006	1.34502e-33
785	GLIPR2	GLI pathogenesis related 2 [Source:HGNC Symbol;Acc:HGNC:18007]	7.28509e-09	1.52008	0.238	0.114	0.000161452
786	C12orf10	NA	1.94333e-19	1.51992	0.632	0.513	4.30681e-15
787	UTP18	UTP18 small subunit processome component [Source:HGNC Symbol;Acc:HGNC:24274]	2.40872e-10	1.51962	0.617	0.568	5.33821e-06
788	SFXN4	sideroflexin 4 [Source:HGNC Symbol;Acc:HGNC:16088]	8.20017e-21	1.51949	0.487	0.242	1.81732e-16
789	ARHGEF2	Rho/Rac guanine nucleotide exchange factor 2 [Source:HGNC Symbol;Acc:HGNC:682]	2.56137e-11	1.51903	0.591	0.407	5.67651e-07
790	MTX1	metaxin 1 [Source:HGNC Symbol;Acc:HGNC:7504]	1.5654e-17	1.51839	0.677	0.539	3.46924e-13
791	ATP2A1	ATPase sarcoplasmic/endoplasmic reticulum Ca2+ transporting 1 [Source:HGNC Symbol;Acc:HGNC:811]	1.41772e-34	1.5183	0.16	0.016	3.14195e-30
792	DPM1	dolichyl-phosphate mannosyltransferase subunit 1, catalytic [Source:HGNC Symbol;Acc:HGNC:3005]	3.84636e-19	1.51784	0.606	0.448	8.5243e-15
793	THYN1	thymocyte nuclear protein 1 [Source:HGNC Symbol;Acc:HGNC:29560]	3.98519e-18	1.51749	0.602	0.403	8.83198e-14
794	HYPK	huntingtin interacting protein K [Source:HGNC Symbol;Acc:HGNC:18418]	1.32032e-26	1.51382	0.796	0.784	2.9261e-22
795	HOTAIR	HOX transcript antisense RNA [Source:HGNC Symbol;Acc:HGNC:33510]	8.54002e-17	1.51298	0.216	0.066	1.89264e-12
796	GPRASP2	G protein-coupled receptor associated sorting protein 2 [Source:HGNC Symbol;Acc:HGNC:25169]	4.17429e-06	1.51261	0.112	0.045	0.0925107
797	NCAPD2	non-SMC condensin I complex subunit D2 [Source:HGNC Symbol;Acc:HGNC:24305]	5.46469e-14	1.51261	0.506	0.33	1.21108e-09
798	CDH15	cadherin 15 [Source:HGNC Symbol;Acc:HGNC:1754]	9.75527e-32	1.51229	0.201	0.032	2.16196e-27
799	TUBD1	tubulin delta 1 [Source:HGNC Symbol;Acc:HGNC:16811]	0.000628648	1.51165	0.42	0.348	1
800	NUP37	nucleoporin 37 [Source:HGNC Symbol;Acc:HGNC:29929]	2.29431e-21	1.5112	0.48	0.251	5.08466e-17
801	CLPP	caseinolytic mitochondrial matrix peptidase proteolytic subunit [Source:HGNC Symbol;Acc:HGNC:2084]	2.24882e-16	1.51113	0.628	0.488	4.98383e-12
802	SGOL1	NA	1.02961e-05	1.51059	0.613	0.623	0.228183
803	BCCIP	BRCA2 and CDKN1A interacting protein [Source:HGNC Symbol;Acc:HGNC:978]	1.53535e-21	1.50963	0.669	0.503	3.40265e-17
804	EEF1B2	eukaryotic translation elongation factor 1 beta 2 [Source:HGNC Symbol;Acc:HGNC:3208]	4.0112e-71	1.50838	0.952	0.932	8.88962e-67
805	EIF4EBP2	eukaryotic translation initiation factor 4E binding protein 2 [Source:HGNC Symbol;Acc:HGNC:3289]	2.36251e-26	1.50632	0.792	0.68	5.2358e-22
806	PREX1	phosphatidylinositol-3,4,5-trisphosphate dependent Rac exchange factor 1 [Source:HGNC Symbol;Acc:HGNC:32594]	5.69543e-11	1.50479	0.405	0.256	1.26222e-06
807	TRIM28	tripartite motif containing 28 [Source:HGNC Symbol;Acc:HGNC:16384]	5.31669e-23	1.50415	0.625	0.389	1.17828e-18
808	SLC25A19	solute carrier family 25 member 19 [Source:HGNC Symbol;Acc:HGNC:14409]	1.13639e-08	1.5028	0.279	0.146	0.000251846
809	CNOT10	CCR4-NOT transcription complex subunit 10 [Source:HGNC Symbol;Acc:HGNC:23817]	4.39054e-16	1.4999	0.602	0.41	9.73031e-12
810	RCC1	regulator of chromosome condensation 1 [Source:HGNC Symbol;Acc:HGNC:1913]	7.13152e-21	1.49906	0.483	0.245	1.58049e-16
811	SNRPN	small nuclear ribonucleoprotein polypeptide N [Source:HGNC Symbol;Acc:HGNC:11164]	1.5918e-20	1.49882	0.71	0.689	3.52775e-16
812	ECT2	epithelial cell transforming 2 [Source:HGNC Symbol;Acc:HGNC:3155]	4.53421e-10	1.49718	0.669	0.541	1.00487e-05
813	FAM32A	family with sequence similarity 32 member A [Source:HGNC Symbol;Acc:HGNC:24563]	6.46682e-25	1.49677	0.74	0.594	1.43318e-20
814	ANAPC13	anaphase promoting complex subunit 13 [Source:HGNC Symbol;Acc:HGNC:24540]	7.67168e-21	1.49641	0.669	0.492	1.7002e-16
815	ORC6	origin recognition complex subunit 6 [Source:HGNC Symbol;Acc:HGNC:17151]	3.04706e-07	1.49624	0.647	0.621	0.00675289
816	C19orf53	chromosome 19 open reading frame 53 [Source:HGNC Symbol;Acc:HGNC:24991]	2.56675e-43	1.49499	0.84	0.761	5.68842e-39
817	POLR2I	RNA polymerase II subunit I [Source:HGNC Symbol;Acc:HGNC:9196]	1.68559e-21	1.49364	0.691	0.569	3.7356e-17
818	CLEC2L	C-type lectin domain family 2 member L [Source:HGNC Symbol;Acc:HGNC:21969]	8.82892e-59	1.49264	0.234	0.017	1.95667e-54
819	DNAAF2	dynein axonemal assembly factor 2 [Source:HGNC Symbol;Acc:HGNC:20188]	8.42265e-08	1.4915	0.338	0.202	0.00186663
820	GALNT16	polypeptide N-acetylgalactosaminyltransferase 16 [Source:HGNC Symbol;Acc:HGNC:23233]	1.91323e-32	1.4903	0.104	0.005	4.2401e-28
821	DDX27	DEAD-box helicase 27 [Source:HGNC Symbol;Acc:HGNC:15837]	1.43621e-14	1.48824	0.654	0.619	3.18293e-10
822	FAM216A	family with sequence similarity 216 member A [Source:HGNC Symbol;Acc:HGNC:30180]	9.04815e-20	1.48777	0.416	0.189	2.00525e-15
823	MSL3P1	MSL complex subunit 3 pseudogene 1 [Source:HGNC Symbol;Acc:HGNC:17837]	4.79164e-20	1.48749	0.227	0.062	1.06192e-15
824	WIBG	NA	3.21277e-17	1.48743	0.442	0.223	7.12013e-13
825	SNURF	SNRPN upstream open reading frame [Source:HGNC Symbol;Acc:HGNC:11171]	1.01027e-20	1.48732	0.721	0.702	2.23895e-16
826	FHL3	four and a half LIM domains 3 [Source:HGNC Symbol;Acc:HGNC:3704]	0.0101851	1.48702	0.234	0.178	1
827	HDGF	heparin binding growth factor [Source:HGNC Symbol;Acc:HGNC:4856]	6.38333e-23	1.48655	0.695	0.525	1.41467e-18
828	SH3PXD2A	SH3 and PX domains 2A [Source:HGNC Symbol;Acc:HGNC:23664]	1.73786e-05	1.4865	0.416	0.294	0.385145
829	RACGAP1	Rac GTPase activating protein 1 [Source:HGNC Symbol;Acc:HGNC:9804]	1.23268e-28	1.48641	0.431	0.16	2.73187e-24
830	SPRED2	sprouty related EVH1 domain containing 2 [Source:HGNC Symbol;Acc:HGNC:17722]	8.94019e-11	1.48506	0.535	0.383	1.98132e-06
831	SURF2	surfeit 2 [Source:HGNC Symbol;Acc:HGNC:11475]	1.16719e-19	1.4844	0.513	0.274	2.58673e-15
832	TMPO	thymopoietin [Source:HGNC Symbol;Acc:HGNC:11875]	2.20939e-11	1.48262	0.643	0.583	4.89646e-07
833	EXOSC9	exosome component 9 [Source:HGNC Symbol;Acc:HGNC:9137]	5.29563e-11	1.48219	0.483	0.321	1.17362e-06
834	ANKFN1	ankyrin repeat and fibronectin type III domain containing 1 [Source:HGNC Symbol;Acc:HGNC:26766]	1.50651e-34	1.48186	0.123	0.007	3.33872e-30
835	MAP1B	microtubule associated protein 1B [Source:HGNC Symbol;Acc:HGNC:6836]	0.000136466	1.48048	0.517	0.46	1
836	SOCS2	suppressor of cytokine signaling 2 [Source:HGNC Symbol;Acc:HGNC:19382]	8.4581e-14	1.48007	0.331	0.155	1.87448e-09
837	SNRPD1	small nuclear ribonucleoprotein D1 polypeptide [Source:HGNC Symbol;Acc:HGNC:11158]	1.31705e-38	1.47918	0.833	0.759	2.91884e-34
838	DNALI1	dynein axonemal light intermediate chain 1 [Source:HGNC Symbol;Acc:HGNC:14353]	1.91715e-21	1.47622	0.271	0.083	4.24879e-17
839	BIN1	bridging integrator 1 [Source:HGNC Symbol;Acc:HGNC:1052]	4.5248e-11	1.47604	0.435	0.273	1.00279e-06
840	IL17RD	interleukin 17 receptor D [Source:HGNC Symbol;Acc:HGNC:17616]	0.0311566	1.47472	0.721	0.742	1
841	WDR18	WD repeat domain 18 [Source:HGNC Symbol;Acc:HGNC:17956]	5.44813e-17	1.47454	0.61	0.422	1.20741e-12
842	ST8SIA3	ST8 alpha-N-acetyl-neuraminide alpha-2,8-sialyltransferase 3 [Source:HGNC Symbol;Acc:HGNC:14269]	2.43492e-39	1.47247	0.138	0.008	5.39626e-35
843	PCCB	propionyl-CoA carboxylase subunit beta [Source:HGNC Symbol;Acc:HGNC:8654]	1.22824e-12	1.47222	0.52	0.335	2.72202e-08
844	DLG4	discs large MAGUK scaffold protein 4 [Source:HGNC Symbol;Acc:HGNC:2903]	1.41292e-45	1.47182	0.294	0.048	3.13132e-41
845	CDC45	cell division cycle 45 [Source:HGNC Symbol;Acc:HGNC:1739]	7.60548e-37	1.47076	0.342	0.08	1.68553e-32
846	PFN1	profilin 1 [Source:HGNC Symbol;Acc:HGNC:8881]	5.43308e-81	1.47042	0.978	0.962	1.20408e-76
847	MYL10	myosin light chain 10 [Source:HGNC Symbol;Acc:HGNC:29825]	0.062502	1.47016	0.134	0.097	1
848	IMPDH2	inosine monophosphate dehydrogenase 2 [Source:HGNC Symbol;Acc:HGNC:6053]	3.52039e-24	1.46991	0.862	0.806	7.80189e-20
849	ARHGAP4	Rho GTPase activating protein 4 [Source:HGNC Symbol;Acc:HGNC:674]	6.24406e-12	1.46971	0.454	0.275	1.38381e-07
850	HNRNPA1	heterogeneous nuclear ribonucleoprotein A1 [Source:HGNC Symbol;Acc:HGNC:5031]	9.74592e-70	1.46905	0.981	0.973	2.15989e-65
851	MRPS23	mitochondrial ribosomal protein S23 [Source:HGNC Symbol;Acc:HGNC:14509]	1.64738e-21	1.46864	0.68	0.572	3.65092e-17
852	CENPF	centromere protein F [Source:HGNC Symbol;Acc:HGNC:1857]	4.92094e-21	1.46717	0.502	0.263	1.09058e-16
853	C12orf57	chromosome 12 open reading frame 57 [Source:HGNC Symbol;Acc:HGNC:29521]	1.99219e-32	1.46697	0.862	0.814	4.41508e-28
854	SH2D4A	SH2 domain containing 4A [Source:HGNC Symbol;Acc:HGNC:26102]	8.92921e-11	1.46481	0.279	0.13	1.97889e-06
855	ACTN2	actinin alpha 2 [Source:HGNC Symbol;Acc:HGNC:164]	2.40096e-18	1.46433	0.145	0.03	5.32101e-14
856	TOP1	DNA topoisomerase I [Source:HGNC Symbol;Acc:HGNC:11986]	1.35286e-17	1.46402	0.677	0.554	2.99821e-13
857	C19orf48	NA	3.10691e-24	1.46399	0.669	0.44	6.88554e-20
858	HOXD11	homeobox D11 [Source:HGNC Symbol;Acc:HGNC:5134]	3.45376e-69	1.46376	0.175	0.002	7.65422e-65
859	PSMC3	proteasome 26S subunit, ATPase 3 [Source:HGNC Symbol;Acc:HGNC:9549]	1.59453e-28	1.46196	0.796	0.703	3.53379e-24
860	SSSCA1	NA	4.84744e-16	1.46149	0.558	0.337	1.07429e-11
861	S100A11	S100 calcium binding protein A11 [Source:HGNC Symbol;Acc:HGNC:10488]	5.75472e-39	1.46059	0.959	0.936	1.27536e-34
862	PCGF6	polycomb group ring finger 6 [Source:HGNC Symbol;Acc:HGNC:21156]	4.31209e-25	1.45939	0.357	0.117	9.55646e-21
863	TFB2M	transcription factor B2, mitochondrial [Source:HGNC Symbol;Acc:HGNC:18559]	2.58294e-21	1.45908	0.602	0.363	5.72432e-17
864	H2AFY	NA	1.6468e-19	1.45882	0.669	0.537	3.64965e-15
865	DRAXIN	dorsal inhibitory axon guidance protein [Source:HGNC Symbol;Acc:HGNC:25054]	3.67455e-31	1.45768	0.119	0.008	8.14353e-27
866	LSM5	LSM5 homolog, U6 small nuclear RNA and mRNA degradation associated [Source:HGNC Symbol;Acc:HGNC:17162]	3.76886e-32	1.45733	0.77	0.553	8.35256e-28
867	TRIM16	tripartite motif containing 16 [Source:HGNC Symbol;Acc:HGNC:17241]	1.76754e-05	1.45659	0.375	0.271	0.391722
868	MCM6	minichromosome maintenance complex component 6 [Source:HGNC Symbol;Acc:HGNC:6949]	3.8808e-15	1.45644	0.509	0.308	8.60062e-11
869	GMPR2	guanosine monophosphate reductase 2 [Source:HGNC Symbol;Acc:HGNC:4377]	1.96137e-08	1.4558	0.498	0.372	0.000434679
870	NOP2	NOP2 nucleolar protein [Source:HGNC Symbol;Acc:HGNC:7867]	1.16042e-13	1.45539	0.558	0.411	2.57173e-09
871	RPL18	ribosomal protein L18 [Source:HGNC Symbol;Acc:HGNC:10310]	1.21568e-83	1.45471	0.989	0.966	2.6942e-79
872	PTTG1	PTTG1 regulator of sister chromatid separation, securin [Source:HGNC Symbol;Acc:HGNC:9690]	2.10283e-09	1.45437	0.546	0.438	4.6603e-05
873	C3orf52	chromosome 3 open reading frame 52 [Source:HGNC Symbol;Acc:HGNC:26255]	3.9805e-05	1.45437	0.1	0.043	0.882159
874	SLC16A2	solute carrier family 16 member 2 [Source:HGNC Symbol;Acc:HGNC:10923]	4.49455e-46	1.4531	0.234	0.027	9.96083e-42
875	THBS3	thrombospondin 3 [Source:HGNC Symbol;Acc:HGNC:11787]	1.52467e-10	1.45223	0.338	0.191	3.37897e-06
876	STRAP	serine/threonine kinase receptor associated protein [Source:HGNC Symbol;Acc:HGNC:30796]	7.31699e-31	1.45047	0.81	0.773	1.62159e-26
877	SURF6	surfeit 6 [Source:HGNC Symbol;Acc:HGNC:11478]	2.3071e-13	1.44982	0.546	0.345	5.113e-09
878	ARMC6	armadillo repeat containing 6 [Source:HGNC Symbol;Acc:HGNC:25049]	1.46871e-11	1.44908	0.494	0.346	3.25495e-07
879	MB21D2	Mab-21 domain containing 2 [Source:HGNC Symbol;Acc:HGNC:30438]	1.38202e-35	1.44898	0.204	0.028	3.06284e-31
880	RPL6	ribosomal protein L6 [Source:HGNC Symbol;Acc:HGNC:10362]	3.08578e-87	1.44869	0.993	0.992	6.83871e-83
881	TSFM	Ts translation elongation factor, mitochondrial [Source:HGNC Symbol;Acc:HGNC:12367]	4.20326e-14	1.44853	0.539	0.352	9.31527e-10
882	NEUROD4	neuronal differentiation 4 [Source:HGNC Symbol;Acc:HGNC:13802]	7.25696e-40	1.44801	0.134	0.007	1.60829e-35
883	AKR1B1	aldo-keto reductase family 1 member B [Source:HGNC Symbol;Acc:HGNC:381]	1.89938e-20	1.44794	0.677	0.555	4.20942e-16
884	CPA1	carboxypeptidase A1 [Source:HGNC Symbol;Acc:HGNC:2296]	1.20984e-51	1.44793	0.138	0.003	2.68124e-47
885	TAF5	TATA-box binding protein associated factor 5 [Source:HGNC Symbol;Acc:HGNC:11539]	1.25617e-17	1.44673	0.138	0.028	2.78391e-13
886	LOC284648	NA	2.85341e-24	1.44569	0.104	0.009	6.32373e-20
887	CBWD1	NA	5.07834e-15	1.44541	0.606	0.442	1.12546e-10
888	TRIM46	tripartite motif containing 46 [Source:HGNC Symbol;Acc:HGNC:19019]	1.79273e-06	1.44422	0.13	0.054	0.0397305
889	ERC2	ELKS/RAB6-interacting/CAST family member 2 [Source:HGNC Symbol;Acc:HGNC:31922]	2.9824e-38	1.44319	0.156	0.013	6.6096e-34
890	KIAA0020	NA	4.3164e-11	1.44227	0.617	0.523	9.56601e-07
891	HMGB1	high mobility group box 1 [Source:HGNC Symbol;Acc:HGNC:4983]	2.93096e-47	1.44202	0.941	0.956	6.49559e-43
892	POU6F2	POU class 6 homeobox 2 [Source:HGNC Symbol;Acc:HGNC:21694]	1.1425e-35	1.44152	0.164	0.016	2.53201e-31
893	PSMC5	proteasome 26S subunit, ATPase 5 [Source:HGNC Symbol;Acc:HGNC:9552]	4.21226e-30	1.43919	0.822	0.817	9.33522e-26
894	DHFR	dihydrofolate reductase [Source:HGNC Symbol;Acc:HGNC:2861]	4.14625e-24	1.43735	0.532	0.284	9.18893e-20
895	RPL22L1	ribosomal protein L22 like 1 [Source:HGNC Symbol;Acc:HGNC:27610]	5.06874e-12	1.43717	0.669	0.526	1.12333e-07
896	GABPB1	GA binding protein transcription factor subunit beta 1 [Source:HGNC Symbol;Acc:HGNC:4074]	4.3691e-13	1.43662	0.424	0.233	9.68281e-09
897	MRPS18C	mitochondrial ribosomal protein S18C [Source:HGNC Symbol;Acc:HGNC:16633]	5.32874e-15	1.43657	0.617	0.506	1.18096e-10
898	HOXB6	homeobox B6 [Source:HGNC Symbol;Acc:HGNC:5117]	2.13358e-18	1.4359	0.219	0.064	4.72843e-14
899	CCM2L	CCM2 like scaffold protein [Source:HGNC Symbol;Acc:HGNC:16153]	1.31191e-61	1.43558	0.145	0.001	2.90746e-57
900	MLF1IP	NA	1.99362e-18	1.43549	0.442	0.212	4.41826e-14
901	MGC57346	NA	2.60791e-06	1.43549	0.361	0.261	0.0577964
902	PSMD7	proteasome 26S subunit, non-ATPase 7 [Source:HGNC Symbol;Acc:HGNC:9565]	4.48462e-16	1.4343	0.725	0.655	9.93882e-12
903	MND1	meiotic nuclear divisions 1 [Source:HGNC Symbol;Acc:HGNC:24839]	5.03504e-40	1.43417	0.346	0.078	1.11587e-35
904	CD48	CD48 molecule [Source:HGNC Symbol;Acc:HGNC:1683]	0.292956	1.43395	0.086	0.112	1
905	TSPAN5	tetraspanin 5 [Source:HGNC Symbol;Acc:HGNC:17753]	1.56445e-40	1.43369	0.249	0.037	3.46713e-36
906	MAGEB1	MAGE family member B1 [Source:HGNC Symbol;Acc:HGNC:6808]	2.67942e-28	1.43193	0.201	0.035	5.93812e-24
907	USP3	ubiquitin specific peptidase 3 [Source:HGNC Symbol;Acc:HGNC:12626]	1.2195e-07	1.43183	0.651	0.625	0.00270265
908	GNAI3	G protein subunit alpha i3 [Source:HGNC Symbol;Acc:HGNC:4387]	1.96481e-26	1.43182	0.796	0.652	4.35441e-22
909	EFNB1	ephrin B1 [Source:HGNC Symbol;Acc:HGNC:3226]	5.25542e-36	1.43142	0.283	0.056	1.16471e-31
910	HOXB5	homeobox B5 [Source:HGNC Symbol;Acc:HGNC:5116]	1.38486e-21	1.43108	0.175	0.036	3.06912e-17
911	HELLS	helicase, lymphoid specific [Source:HGNC Symbol;Acc:HGNC:4861]	1.24375e-21	1.43097	0.364	0.137	2.75639e-17
912	RYR2	ryanodine receptor 2 [Source:HGNC Symbol;Acc:HGNC:10484]	2.28013e-22	1.43066	0.29	0.091	5.05323e-18
913	TBCB	tubulin folding cofactor B [Source:HGNC Symbol;Acc:HGNC:1989]	8.3621e-27	1.4305	0.755	0.666	1.85321e-22
914	PHYHD1	phytanoyl-CoA dioxygenase domain containing 1 [Source:HGNC Symbol;Acc:HGNC:23396]	0.000395968	1.43034	0.55	0.49	1
915	LAMC3	laminin subunit gamma 3 [Source:HGNC Symbol;Acc:HGNC:6494]	3.74158e-11	1.43025	0.219	0.089	8.29209e-07
916	COX6B1	cytochrome c oxidase subunit 6B1 [Source:HGNC Symbol;Acc:HGNC:2280]	9.3709e-43	1.42914	0.877	0.862	2.07678e-38
917	PTGES3	prostaglandin E synthase 3 [Source:HGNC Symbol;Acc:HGNC:16049]	1.35423e-44	1.42802	0.862	0.878	3.00124e-40
918	ADK	adenosine kinase [Source:HGNC Symbol;Acc:HGNC:257]	5.9213e-15	1.42752	0.461	0.259	1.31228e-10
919	MAGOHB	mago homolog B, exon junction complex subunit [Source:HGNC Symbol;Acc:HGNC:25504]	2.27692e-15	1.42739	0.572	0.418	5.04612e-11
920	PCOLCE	procollagen C-endopeptidase enhancer [Source:HGNC Symbol;Acc:HGNC:8738]	3.25381e-24	1.42717	0.558	0.27	7.2111e-20
921	STOML2	stomatin like 2 [Source:HGNC Symbol;Acc:HGNC:14559]	1.41977e-35	1.42594	0.814	0.721	3.1465e-31
922	TIPIN	TIMELESS interacting protein [Source:HGNC Symbol;Acc:HGNC:30750]	6.32963e-23	1.42576	0.364	0.134	1.40277e-18
923	HDAC2	histone deacetylase 2 [Source:HGNC Symbol;Acc:HGNC:4853]	2.84123e-18	1.42545	0.796	0.824	6.29673e-14
924	VBP1	VHL binding protein 1 [Source:HGNC Symbol;Acc:HGNC:12662]	1.9959e-09	1.42279	0.599	0.489	4.42331e-05
925	TCP1	t-complex 1 [Source:HGNC Symbol;Acc:HGNC:11655]	5.4195e-23	1.42262	0.751	0.746	1.20107e-18
926	ANAPC15	anaphase promoting complex subunit 15 [Source:HGNC Symbol;Acc:HGNC:24531]	2.27342e-09	1.42027	0.468	0.319	5.03835e-05
927	BRIX1	biogenesis of ribosomes BRX1 [Source:HGNC Symbol;Acc:HGNC:24170]	5.21237e-21	1.41921	0.632	0.455	1.15516e-16
928	ZBTB8OS	zinc finger and BTB domain containing 8 opposite strand [Source:HGNC Symbol;Acc:HGNC:24094]	1.37922e-08	1.4178	0.513	0.41	0.000305663
929	ZNF180	zinc finger protein 180 [Source:HGNC Symbol;Acc:HGNC:12970]	4.64485e-20	1.41707	0.234	0.066	1.02939e-15
930	CDC6	cell division cycle 6 [Source:HGNC Symbol;Acc:HGNC:1744]	5.46353e-12	1.41679	0.446	0.294	1.21083e-07
931	GINS1	GINS complex subunit 1 [Source:HGNC Symbol;Acc:HGNC:28980]	0.000305188	1.41569	0.409	0.355	1
932	EFNA4	ephrin A4 [Source:HGNC Symbol;Acc:HGNC:3224]	0.451748	1.41371	0.152	0.141	1
933	DCAF13	DDB1 and CUL4 associated factor 13 [Source:HGNC Symbol;Acc:HGNC:24535]	3.7027e-23	1.41369	0.717	0.618	8.20591e-19
934	CHGB	chromogranin B [Source:HGNC Symbol;Acc:HGNC:1930]	1.48897e-29	1.4136	0.223	0.041	3.29985e-25
935	C17orf49	chromosome 17 open reading frame 49 [Source:HGNC Symbol;Acc:HGNC:28737]	8.3382e-21	1.41358	0.669	0.456	1.84791e-16
936	TAF1A	TATA-box binding protein associated factor, RNA polymerase I subunit A [Source:HGNC Symbol;Acc:HGNC:11532]	6.84969e-08	1.41321	0.517	0.409	0.00151803
937	COL4A2	collagen type IV alpha 2 chain [Source:HGNC Symbol;Acc:HGNC:2203]	0.00427575	1.41309	0.178	0.121	1
938	NUP62	nucleoporin 62 [Source:HGNC Symbol;Acc:HGNC:8066]	1.00549e-12	1.41213	0.669	0.577	2.22837e-08
939	GSE1	Gse1 coiled-coil protein [Source:HGNC Symbol;Acc:HGNC:28979]	2.71566e-15	1.41142	0.424	0.224	6.01844e-11
940	P2RX3	purinergic receptor P2X 3 [Source:HGNC Symbol;Acc:HGNC:8534]	1.90712e-48	1.41119	0.13	0.003	4.22655e-44
941	C16orf59	NA	1.35154e-30	1.41115	0.316	0.079	2.99527e-26
942	G2E3	G2/M-phase specific E3 ubiquitin protein ligase [Source:HGNC Symbol;Acc:HGNC:20338]	1.27196e-06	1.41107	0.331	0.207	0.0281891
943	XRCC1	X-ray repair cross complementing 1 [Source:HGNC Symbol;Acc:HGNC:12828]	2.95962e-10	1.41044	0.446	0.285	6.55911e-06
944	NABP2	nucleic acid binding protein 2 [Source:HGNC Symbol;Acc:HGNC:28412]	6.98934e-17	1.40946	0.665	0.569	1.54898e-12
945	KIF15	kinesin family member 15 [Source:HGNC Symbol;Acc:HGNC:17273]	2.90545e-28	1.40931	0.271	0.064	6.43906e-24
946	LOC643837	NA	4.99916e-08	1.40928	0.357	0.225	0.00110791
947	UBE2N	ubiquitin conjugating enzyme E2 N [Source:HGNC Symbol;Acc:HGNC:12492]	1.26474e-23	1.40755	0.736	0.677	2.80291e-19
948	TICRR	TOPBP1 interacting checkpoint and replication regulator [Source:HGNC Symbol;Acc:HGNC:28704]	8.90526e-31	1.40468	0.227	0.042	1.97358e-26
949	FADS1	fatty acid desaturase 1 [Source:HGNC Symbol;Acc:HGNC:3574]	6.83796e-11	1.40375	0.658	0.566	1.51543e-06
950	EIF4E2	eukaryotic translation initiation factor 4E family member 2 [Source:HGNC Symbol;Acc:HGNC:3293]	3.8307e-18	1.40349	0.654	0.495	8.4896e-14
951	U2AF1	U2 small nuclear RNA auxiliary factor 1 [Source:HGNC Symbol;Acc:HGNC:12453]	4.99969e-34	1.40224	0.829	0.782	1.10803e-29
952	CELSR3	cadherin EGF LAG seven-pass G-type receptor 3 [Source:HGNC Symbol;Acc:HGNC:3230]	5.43843e-28	1.40193	0.346	0.105	1.20527e-23
953	CCM2	CCM2 scaffold protein [Source:HGNC Symbol;Acc:HGNC:21708]	1.07279e-09	1.40183	0.342	0.188	2.37751e-05
954	FRMPD1	FERM and PDZ domain containing 1 [Source:HGNC Symbol;Acc:HGNC:29159]	7.0689e-30	1.4017	0.115	0.008	1.56661e-25
955	TBPL1	TATA-box binding protein like 1 [Source:HGNC Symbol;Acc:HGNC:11589]	1.01904e-22	1.40151	0.465	0.214	2.25839e-18
956	TP73	tumor protein p73 [Source:HGNC Symbol;Acc:HGNC:12003]	1.63446e-31	1.40091	0.182	0.026	3.6223e-27
957	ECHS1	enoyl-CoA hydratase, short chain 1 [Source:HGNC Symbol;Acc:HGNC:3151]	1.72278e-22	1.39895	0.747	0.601	3.81801e-18
958	IDH2	isocitrate dehydrogenase (NADP(+)) 2 [Source:HGNC Symbol;Acc:HGNC:5383]	7.1652e-14	1.39865	0.613	0.478	1.58795e-09
959	HSD11B2	hydroxysteroid 11-beta dehydrogenase 2 [Source:HGNC Symbol;Acc:HGNC:5209]	3.34128e-34	1.39833	0.112	0.005	7.40495e-30
960	OPRK1	opioid receptor kappa 1 [Source:HGNC Symbol;Acc:HGNC:8154]	0.0101215	1.39795	0.216	0.173	1
961	LINC00599	NA	5.60207e-32	1.39559	0.1	0.004	1.24153e-27
962	POTEE	POTE ankyrin domain family member E [Source:HGNC Symbol;Acc:HGNC:33895]	1.70521e-21	1.39482	0.323	0.119	3.77909e-17
963	GNL2	G protein nucleolar 2 [Source:HGNC Symbol;Acc:HGNC:29925]	2.36947e-13	1.39438	0.613	0.495	5.25122e-09
964	PARP2	poly(ADP-ribose) polymerase 2 [Source:HGNC Symbol;Acc:HGNC:272]	1.76102e-11	1.39367	0.375	0.208	3.90277e-07
965	ZNF587B	zinc finger protein 587B [Source:HGNC Symbol;Acc:HGNC:37142]	6.48378e-10	1.39329	0.413	0.26	1.43694e-05
966	METTL10	NA	2.97863e-19	1.39276	0.424	0.199	6.60123e-15
967	KRI1	KRI1 homolog [Source:HGNC Symbol;Acc:HGNC:25769]	3.34824e-07	1.39266	0.509	0.404	0.00742036
968	LOC401074	NA	0.00105476	1.39131	0.145	0.085	1
969	NCBP2	nuclear cap binding protein subunit 2 [Source:HGNC Symbol;Acc:HGNC:7659]	1.60778e-19	1.39064	0.732	0.662	3.56316e-15
970	CENPO	centromere protein O [Source:HGNC Symbol;Acc:HGNC:28152]	5.86762e-24	1.38993	0.361	0.129	1.30038e-19
971	ALYREF	Aly/REF export factor [Source:HGNC Symbol;Acc:HGNC:19071]	6.50545e-27	1.38961	0.294	0.077	1.44174e-22
972	IRX3	iroquois homeobox 3 [Source:HGNC Symbol;Acc:HGNC:14360]	7.21245e-42	1.38695	0.275	0.045	1.59842e-37
973	IFT52	intraflagellar transport 52 [Source:HGNC Symbol;Acc:HGNC:15901]	4.8954e-13	1.38629	0.528	0.353	1.08492e-08
974	C9orf16	NA	6.72666e-16	1.38596	0.751	0.686	1.49076e-11
975	THG1L	tRNA-histidine guanylyltransferase 1 like [Source:HGNC Symbol;Acc:HGNC:26053]	0.000319758	1.38336	0.32	0.233	1
976	POLD1	DNA polymerase delta 1, catalytic subunit [Source:HGNC Symbol;Acc:HGNC:9175]	6.2753e-18	1.38327	0.465	0.228	1.39073e-13
977	PMF1	polyamine modulated factor 1 [Source:HGNC Symbol;Acc:HGNC:9112]	7.48786e-14	1.38285	0.662	0.51	1.65946e-09
978	KIF23	kinesin family member 23 [Source:HGNC Symbol;Acc:HGNC:6392]	1.17916e-16	1.38224	0.372	0.17	2.61325e-12
979	C4orf27	NA	6.93386e-19	1.38198	0.61	0.418	1.53668e-14
980	RBM17	RNA binding motif protein 17 [Source:HGNC Symbol;Acc:HGNC:16944]	3.54629e-12	1.3817	0.647	0.566	7.85929e-08
981	MUTYH	mutY DNA glycosylase [Source:HGNC Symbol;Acc:HGNC:7527]	2.23019e-07	1.38098	0.375	0.242	0.00494254
982	LIMS1	LIM zinc finger domain containing 1 [Source:HGNC Symbol;Acc:HGNC:6616]	1.40528e-05	1.38065	0.851	0.867	0.311437
983	TTI1	TELO2 interacting protein 1 [Source:HGNC Symbol;Acc:HGNC:29029]	2.53776e-11	1.38048	0.483	0.324	5.62419e-07
984	C18orf54	chromosome 18 open reading frame 54 [Source:HGNC Symbol;Acc:HGNC:13796]	7.76699e-18	1.38021	0.257	0.086	1.72132e-13
985	MAST1	microtubule associated serine/threonine kinase 1 [Source:HGNC Symbol;Acc:HGNC:19034]	1.15883e-23	1.38008	0.186	0.036	2.56819e-19
986	CKAP2	cytoskeleton associated protein 2 [Source:HGNC Symbol;Acc:HGNC:1990]	3.3706e-19	1.38002	0.454	0.231	7.46993e-15
987	WDR74	WD repeat domain 74 [Source:HGNC Symbol;Acc:HGNC:25529]	3.91175e-15	1.37913	0.602	0.443	8.66921e-11
988	LSM3	LSM3 homolog, U6 small nuclear RNA and mRNA degradation associated [Source:HGNC Symbol;Acc:HGNC:17874]	2.24832e-18	1.37858	0.688	0.642	4.98273e-14
989	FANCA	FA complementation group A [Source:HGNC Symbol;Acc:HGNC:3582]	7.03444e-18	1.3774	0.338	0.138	1.55897e-13
990	DAXX	death domain associated protein [Source:HGNC Symbol;Acc:HGNC:2681]	2.6716e-17	1.37619	0.621	0.45	5.92079e-13
991	PARP1	poly(ADP-ribose) polymerase 1 [Source:HGNC Symbol;Acc:HGNC:270]	1.48573e-29	1.376	0.803	0.791	3.29267e-25
992	LY6K	lymphocyte antigen 6 family member K [Source:HGNC Symbol;Acc:HGNC:24225]	8.44223e-22	1.37599	0.357	0.135	1.87097e-17
993	MNS1	meiosis specific nuclear structural 1 [Source:HGNC Symbol;Acc:HGNC:29636]	3.03913e-19	1.37514	0.349	0.144	6.73531e-15
994	HARS	NA	3.77808e-09	1.37503	0.628	0.547	8.37298e-05
995	CCNY	cyclin Y [Source:HGNC Symbol;Acc:HGNC:23354]	1.18218e-11	1.37488	0.349	0.19	2.61995e-07
996	SHMT2	serine hydroxymethyltransferase 2 [Source:HGNC Symbol;Acc:HGNC:10852]	6.54041e-27	1.37484	0.743	0.582	1.44949e-22
997	TIFA	TRAF interacting protein with forkhead associated domain [Source:HGNC Symbol;Acc:HGNC:19075]	4.78517e-05	1.37412	0.216	0.128	1
998	C19orf57	NA	9.83959e-19	1.3738	0.208	0.057	2.18065e-14
999	MPP6	NA	4.24838e-21	1.37362	0.178	0.039	9.41525e-17
1000	DPY30	dpy-30 histone methyltransferase complex regulatory subunit [Source:HGNC Symbol;Acc:HGNC:24590]	1.05972e-17	1.3728	0.695	0.572	2.34855e-13
1001	DYNLT1	dynein light chain Tctex-type 1 [Source:HGNC Symbol;Acc:HGNC:11697]	4.37301e-16	1.37242	0.654	0.57	9.69146e-12
1002	RPLP0	ribosomal protein lateral stalk subunit P0 [Source:HGNC Symbol;Acc:HGNC:10371]	1.94794e-82	1.37122	0.993	0.996	4.31703e-78
1003	MRPS21	mitochondrial ribosomal protein S21 [Source:HGNC Symbol;Acc:HGNC:14046]	4.98058e-39	1.37116	0.881	0.857	1.1038e-34
1004	PSMD14	proteasome 26S subunit, non-ATPase 14 [Source:HGNC Symbol;Acc:HGNC:16889]	1.51328e-18	1.37107	0.717	0.639	3.35373e-14
1005	DOK1	docking protein 1 [Source:HGNC Symbol;Acc:HGNC:2990]	7.35525e-19	1.37047	0.234	0.071	1.63007e-14
1006	LEPREL1	NA	3.97127e-11	1.37013	0.108	0.027	8.80113e-07
1007	NOL11	nucleolar protein 11 [Source:HGNC Symbol;Acc:HGNC:24557]	5.06479e-11	1.36875	0.565	0.486	1.12246e-06
1008	MRPL48	mitochondrial ribosomal protein L48 [Source:HGNC Symbol;Acc:HGNC:16653]	2.41278e-17	1.36844	0.576	0.386	5.34721e-13
1009	C17orf76-AS1	NA	1.06618e-50	1.36813	0.97	0.967	2.36288e-46
1010	IKZF4	IKAROS family zinc finger 4 [Source:HGNC Symbol;Acc:HGNC:13179]	2.68761e-06	1.36813	0.186	0.095	0.0595627
1011	MFAP2	microfibril associated protein 2 [Source:HGNC Symbol;Acc:HGNC:7033]	0.0252953	1.36768	0.39	0.358	1
1012	NUP107	nucleoporin 107 [Source:HGNC Symbol;Acc:HGNC:29914]	1.19715e-13	1.36747	0.539	0.38	2.65312e-09
1013	TRMT6	tRNA methyltransferase 6 non-catalytic subunit [Source:HGNC Symbol;Acc:HGNC:20900]	6.63188e-21	1.36699	0.506	0.262	1.46976e-16
1014	CCDC138	coiled-coil domain containing 138 [Source:HGNC Symbol;Acc:HGNC:26531]	3.17431e-24	1.36668	0.338	0.113	7.03491e-20
1015	MAGEF1	MAGE family member F1 [Source:HGNC Symbol;Acc:HGNC:29639]	2.19595e-10	1.36598	0.428	0.269	4.86667e-06
1016	RNF216P1	ring finger protein 216 pseudogene 1 [Source:HGNC Symbol;Acc:HGNC:33610]	3.87976e-11	1.36565	0.465	0.308	8.59832e-07
1017	WRAP73	WD repeat containing, antisense to TP73 [Source:HGNC Symbol;Acc:HGNC:12759]	2.1261e-11	1.36478	0.465	0.288	4.71187e-07
1018	RPL24	ribosomal protein L24 [Source:HGNC Symbol;Acc:HGNC:10325]	3.69179e-71	1.36429	0.967	0.965	8.18175e-67
1019	PDLIM2	PDZ and LIM domain 2 [Source:HGNC Symbol;Acc:HGNC:13992]	0.627116	1.36413	0.428	0.47	1
1020	LRRC61	leucine rich repeat containing 61 [Source:HGNC Symbol;Acc:HGNC:21704]	2.78364e-42	1.36405	0.257	0.038	6.1691e-38
1021	MAP2K1	mitogen-activated protein kinase kinase 1 [Source:HGNC Symbol;Acc:HGNC:6840]	0.145734	1.36389	0.23	0.188	1
1022	ASF1B	anti-silencing function 1B histone chaperone [Source:HGNC Symbol;Acc:HGNC:20996]	1.27887e-41	1.36373	0.398	0.094	2.83423e-37
1023	ZFAT	zinc finger and AT-hook domain containing [Source:HGNC Symbol;Acc:HGNC:19899]	1.71766e-08	1.36324	0.413	0.305	0.000380667
1024	CASP3	caspase 3 [Source:HGNC Symbol;Acc:HGNC:1504]	9.09361e-05	1.36246	0.39	0.278	1
1025	TCTEX1D2	NA	1.38233e-13	1.36241	0.305	0.14	3.06351e-09
1026	CHRNG	cholinergic receptor nicotinic gamma subunit [Source:HGNC Symbol;Acc:HGNC:1967]	4.49431e-48	1.3616	0.16	0.008	9.9603e-44
1027	EIF3K	eukaryotic translation initiation factor 3 subunit K [Source:HGNC Symbol;Acc:HGNC:24656]	5.7804e-43	1.36111	0.859	0.839	1.28105e-38
1028	KIF24	kinesin family member 24 [Source:HGNC Symbol;Acc:HGNC:19916]	5.52161e-06	1.35991	0.141	0.064	0.12237
1029	TIMM22	translocase of inner mitochondrial membrane 22 [Source:HGNC Symbol;Acc:HGNC:17317]	5.13247e-14	1.35855	0.52	0.329	1.13746e-09
1030	RPL35A	ribosomal protein L35a [Source:HGNC Symbol;Acc:HGNC:10345]	4.93353e-77	1.35845	0.974	0.975	1.09337e-72
1031	MRPL43	mitochondrial ribosomal protein L43 [Source:HGNC Symbol;Acc:HGNC:14517]	2.35287e-15	1.35748	0.68	0.538	5.21442e-11
1032	CBX5	chromobox 5 [Source:HGNC Symbol;Acc:HGNC:1555]	1.99719e-28	1.3564	0.907	0.945	4.42617e-24
1033	BABAM1	BRISC and BRCA1 A complex member 1 [Source:HGNC Symbol;Acc:HGNC:25008]	1.52166e-21	1.3556	0.717	0.573	3.37231e-17
1034	RRM1	ribonucleotide reductase catalytic subunit M1 [Source:HGNC Symbol;Acc:HGNC:10451]	2.40288e-15	1.35533	0.546	0.359	5.32526e-11
1035	CAMK2G	calcium/calmodulin dependent protein kinase II gamma [Source:HGNC Symbol;Acc:HGNC:1463]	1.31328e-10	1.35532	0.305	0.151	2.91049e-06
1036	SLC29A3	solute carrier family 29 member 3 [Source:HGNC Symbol;Acc:HGNC:23096]	4.11309e-16	1.35436	0.193	0.057	9.11544e-12
1037	MYL6	myosin light chain 6 [Source:HGNC Symbol;Acc:HGNC:7587]	1.52022e-47	1.35432	0.959	0.943	3.36912e-43
1038	EIF2B1	eukaryotic translation initiation factor 2B subunit alpha [Source:HGNC Symbol;Acc:HGNC:3257]	1.20935e-16	1.35418	0.662	0.57	2.68017e-12
1039	SMC3	structural maintenance of chromosomes 3 [Source:HGNC Symbol;Acc:HGNC:2468]	1.51812e-11	1.35376	0.651	0.599	3.36446e-07
1040	LOC100507651	NA	2.33698e-19	1.35292	0.138	0.026	5.17921e-15
1041	CACYBP	calcyclin binding protein [Source:HGNC Symbol;Acc:HGNC:30423]	2.17821e-18	1.35281	0.829	0.837	4.82735e-14
1042	PAM	peptidylglycine alpha-amidating monooxygenase [Source:HGNC Symbol;Acc:HGNC:8596]	3.45022e-16	1.35137	0.379	0.167	7.64638e-12
1043	STK33	serine/threonine kinase 33 [Source:HGNC Symbol;Acc:HGNC:14568]	9.35646e-37	1.35119	0.156	0.014	2.07358e-32
1044	DNAJC18	DnaJ heat shock protein family (Hsp40) member C18 [Source:HGNC Symbol;Acc:HGNC:28429]	0.000357121	1.35081	0.494	0.444	1
1045	GPS2	G protein pathway suppressor 2 [Source:HGNC Symbol;Acc:HGNC:4550]	1.45835e-12	1.34985	0.591	0.452	3.23199e-08
1046	RHOF	ras homolog family member F, filopodia associated [Source:HGNC Symbol;Acc:HGNC:15703]	0.352296	1.34869	0.394	0.404	1
1047	PTGES	prostaglandin E synthase [Source:HGNC Symbol;Acc:HGNC:9599]	0.936961	1.34825	0.182	0.191	1
1048	DEPDC1B	DEP domain containing 1B [Source:HGNC Symbol;Acc:HGNC:24902]	2.12963e-34	1.34783	0.309	0.069	4.7197e-30
1049	PIN4	peptidylprolyl cis/trans isomerase, NIMA-interacting 4 [Source:HGNC Symbol;Acc:HGNC:8992]	4.64369e-18	1.34764	0.625	0.51	1.02913e-13
1050	MLF2	myeloid leukemia factor 2 [Source:HGNC Symbol;Acc:HGNC:7126]	7.99371e-44	1.34705	0.874	0.843	1.77157e-39
1051	SMC2	structural maintenance of chromosomes 2 [Source:HGNC Symbol;Acc:HGNC:14011]	1.91221e-18	1.34697	0.457	0.241	4.23784e-14
1052	AIMP2	aminoacyl tRNA synthetase complex interacting multifunctional protein 2 [Source:HGNC Symbol;Acc:HGNC:20609]	5.89758e-17	1.34688	0.539	0.363	1.30702e-12
1053	ASPM	assembly factor for spindle microtubules [Source:HGNC Symbol;Acc:HGNC:19048]	2.7545e-28	1.34586	0.342	0.103	6.10452e-24
1054	NACC1	nucleus accumbens associated 1 [Source:HGNC Symbol;Acc:HGNC:20967]	0.00218035	1.34482	0.112	0.063	1
1055	PLAUR	plasminogen activator, urokinase receptor [Source:HGNC Symbol;Acc:HGNC:9053]	0.56136	1.34465	0.175	0.205	1
1056	BTF3	basic transcription factor 3 [Source:HGNC Symbol;Acc:HGNC:1125]	7.95814e-71	1.34432	0.985	0.967	1.76368e-66
1057	RNF2	ring finger protein 2 [Source:HGNC Symbol;Acc:HGNC:10061]	4.21419e-19	1.34412	0.714	0.536	9.33949e-15
1058	BCAT2	branched chain amino acid transaminase 2 [Source:HGNC Symbol;Acc:HGNC:977]	0.749806	1.3434	0.193	0.216	1
1059	RUSC1	RUN and SH3 domain containing 1 [Source:HGNC Symbol;Acc:HGNC:17153]	2.38226e-13	1.34312	0.487	0.289	5.27956e-09
1060	ACTR1A	actin related protein 1A [Source:HGNC Symbol;Acc:HGNC:167]	2.87632e-18	1.34252	0.669	0.486	6.37449e-14
1061	RGL1	ral guanine nucleotide dissociation stimulator like 1 [Source:HGNC Symbol;Acc:HGNC:30281]	9.03228e-10	1.3417	0.409	0.241	2.00173e-05
1062	HES6	hes family bHLH transcription factor 6 [Source:HGNC Symbol;Acc:HGNC:18254]	5.92561e-17	1.34164	0.26	0.093	1.31323e-12
1063	ICT1	NA	2.56912e-13	1.34097	0.472	0.294	5.69368e-09
1064	KIF14	kinesin family member 14 [Source:HGNC Symbol;Acc:HGNC:19181]	3.24735e-05	1.34027	0.331	0.24	0.719679
1065	PTMA	prothymosin alpha [Source:HGNC Symbol;Acc:HGNC:9623]	3.17007e-81	1.34	0.993	0.988	7.02552e-77
1066	PRKAB1	protein kinase AMP-activated non-catalytic subunit beta 1 [Source:HGNC Symbol;Acc:HGNC:9378]	1.75587e-11	1.33979	0.487	0.319	3.89136e-07
1067	ZSCAN5A	zinc finger and SCAN domain containing 5A [Source:HGNC Symbol;Acc:HGNC:23710]	1.45465e-38	1.33965	0.19	0.02	3.22381e-34
1068	PPP1R14B	protein phosphatase 1 regulatory inhibitor subunit 14B [Source:HGNC Symbol;Acc:HGNC:9057]	1.54042e-16	1.33894	0.349	0.15	3.41389e-12
1069	CCT7	chaperonin containing TCP1 subunit 7 [Source:HGNC Symbol;Acc:HGNC:1622]	6.06001e-36	1.33808	0.855	0.834	1.34302e-31
1070	CSTF2	cleavage stimulation factor subunit 2 [Source:HGNC Symbol;Acc:HGNC:2484]	9.49202e-11	1.33802	0.401	0.243	2.10362e-06
1071	SNRPA1	small nuclear ribonucleoprotein polypeptide A' [Source:HGNC Symbol;Acc:HGNC:11152]	3.75364e-16	1.338	0.684	0.612	8.31881e-12
1072	NIP7	nucleolar pre-rRNA processing protein NIP7 [Source:HGNC Symbol;Acc:HGNC:24328]	1.03211e-14	1.33781	0.68	0.517	2.28735e-10
1073	C17orf51	NA	1.77872e-14	1.33703	0.338	0.158	3.942e-10
1074	HSPA14	heat shock protein family A (Hsp70) member 14 [Source:HGNC Symbol;Acc:HGNC:29526]	4.09054e-12	1.33661	0.387	0.226	9.06545e-08
1075	TCOF1	treacle ribosome biogenesis factor 1 [Source:HGNC Symbol;Acc:HGNC:11654]	5.45912e-15	1.33615	0.576	0.408	1.20985e-10
1076	HNRNPF	heterogeneous nuclear ribonucleoprotein F [Source:HGNC Symbol;Acc:HGNC:5039]	6.39652e-32	1.33611	0.851	0.79	1.4176e-27
1077	DSCR8	Down syndrome critical region 8 [Source:HGNC Symbol;Acc:HGNC:16707]	2.96535e-20	1.33573	0.394	0.158	6.5718e-16
1078	UBE2E3	ubiquitin conjugating enzyme E2 E3 [Source:HGNC Symbol;Acc:HGNC:12479]	1.58119e-14	1.33407	0.654	0.473	3.50423e-10
1079	POLR2C	RNA polymerase II subunit C [Source:HGNC Symbol;Acc:HGNC:9189]	4.795e-08	1.33304	0.591	0.436	0.00106267
1080	DLL1	delta like canonical Notch ligand 1 [Source:HGNC Symbol;Acc:HGNC:2908]	6.56267e-41	1.33255	0.249	0.036	1.45442e-36
1081	PIN1	peptidylprolyl cis/trans isomerase, NIMA-interacting 1 [Source:HGNC Symbol;Acc:HGNC:8988]	1.32749e-14	1.33127	0.662	0.586	2.94198e-10
1082	GHITM	growth hormone inducible transmembrane protein [Source:HGNC Symbol;Acc:HGNC:17281]	1.62572e-22	1.33104	0.766	0.732	3.60292e-18
1083	CIRH1A	NA	2.47447e-14	1.32966	0.621	0.475	5.48393e-10
1084	SUMO1	small ubiquitin like modifier 1 [Source:HGNC Symbol;Acc:HGNC:12502]	3.91901e-31	1.32811	0.81	0.781	8.6853e-27
1085	PHB2	prohibitin 2 [Source:HGNC Symbol;Acc:HGNC:30306]	1.01496e-40	1.32805	0.877	0.801	2.24935e-36
1086	PROX1	prospero homeobox 1 [Source:HGNC Symbol;Acc:HGNC:9459]	1.57026e-10	1.32801	0.201	0.08	3.48001e-06
1087	RNASEH2B	ribonuclease H2 subunit B [Source:HGNC Symbol;Acc:HGNC:25671]	5.34862e-07	1.32747	0.394	0.279	0.0118536
1088	TTC9C	tetratricopeptide repeat domain 9C [Source:HGNC Symbol;Acc:HGNC:28432]	5.58531e-09	1.32698	0.424	0.274	0.000123782
1089	TADA1	transcriptional adaptor 1 [Source:HGNC Symbol;Acc:HGNC:30631]	3.08158e-06	1.32656	0.428	0.31	0.0682939
1090	PFN2	profilin 2 [Source:HGNC Symbol;Acc:HGNC:8882]	6.2626e-21	1.32568	0.714	0.565	1.38792e-16
1091	TIMM13	translocase of inner mitochondrial membrane 13 [Source:HGNC Symbol;Acc:HGNC:11816]	4.80459e-35	1.32542	0.833	0.703	1.06479e-30
1092	NDUFA9	NADH:ubiquinone oxidoreductase subunit A9 [Source:HGNC Symbol;Acc:HGNC:7693]	1.59556e-09	1.32524	0.584	0.566	3.53609e-05
1093	THBS1	thrombospondin 1 [Source:HGNC Symbol;Acc:HGNC:11785]	2.63428e-12	1.32439	0.249	0.103	5.83809e-08
1094	DUSP12	dual specificity phosphatase 12 [Source:HGNC Symbol;Acc:HGNC:3067]	2.83817e-15	1.32334	0.613	0.435	6.28996e-11
1095	RTKN2	rhotekin 2 [Source:HGNC Symbol;Acc:HGNC:19364]	7.35858e-33	1.32312	0.271	0.056	1.63081e-28
1096	BOC	BOC cell adhesion associated, oncogene regulated [Source:HGNC Symbol;Acc:HGNC:17173]	5.29171e-09	1.32288	0.19	0.081	0.000117275
1097	RPA2	replication protein A2 [Source:HGNC Symbol;Acc:HGNC:10290]	1.80714e-16	1.32277	0.658	0.531	4.00497e-12
1098	APEX2	apurinic/apyrimidinic endodeoxyribonuclease 2 [Source:HGNC Symbol;Acc:HGNC:17889]	1.4078e-08	1.32273	0.416	0.26	0.000311997
1099	RBM8A	RNA binding motif protein 8A [Source:HGNC Symbol;Acc:HGNC:9905]	3.6151e-30	1.32195	0.892	0.855	8.01178e-26
1100	EXOSC8	exosome component 8 [Source:HGNC Symbol;Acc:HGNC:17035]	3.16322e-15	1.32151	0.543	0.355	7.01034e-11
1101	RBMX	RNA binding motif protein X-linked [Source:HGNC Symbol;Acc:HGNC:9910]	1.70671e-21	1.32058	0.829	0.812	3.7824e-17
1102	GSG2	NA	1.13521e-16	1.31958	0.164	0.041	2.51585e-12
1103	RPF2	ribosome production factor 2 homolog [Source:HGNC Symbol;Acc:HGNC:20870]	2.69851e-13	1.319	0.584	0.455	5.98044e-09
1104	AP2S1	adaptor related protein complex 2 subunit sigma 1 [Source:HGNC Symbol;Acc:HGNC:565]	4.50331e-26	1.31881	0.862	0.753	9.98024e-22
1105	ZNF473	zinc finger protein 473 [Source:HGNC Symbol;Acc:HGNC:23239]	2.82065e-24	1.31822	0.357	0.123	6.25112e-20
1106	NAE1	NEDD8 activating enzyme E1 subunit 1 [Source:HGNC Symbol;Acc:HGNC:621]	1.59237e-13	1.31812	0.61	0.538	3.52902e-09
1107	VRK1	VRK serine/threonine kinase 1 [Source:HGNC Symbol;Acc:HGNC:12718]	1.87311e-14	1.31714	0.431	0.239	4.15118e-10
1108	TAX1BP3	Tax1 binding protein 3 [Source:HGNC Symbol;Acc:HGNC:30684]	0.000623716	1.31663	0.494	0.415	1
1109	NOL10	nucleolar protein 10 [Source:HGNC Symbol;Acc:HGNC:25862]	1.27555e-09	1.31631	0.524	0.386	2.82688e-05
1110	MPHOSPH10	M-phase phosphoprotein 10 [Source:HGNC Symbol;Acc:HGNC:7213]	2.75616e-12	1.31587	0.561	0.432	6.1082e-08
1111	SUPV3L1	Suv3 like RNA helicase [Source:HGNC Symbol;Acc:HGNC:11471]	9.24027e-18	1.31568	0.465	0.242	2.04783e-13
1112	MCM2	minichromosome maintenance complex component 2 [Source:HGNC Symbol;Acc:HGNC:6944]	7.58311e-18	1.31467	0.465	0.24	1.68057e-13
1113	PFDN4	prefoldin subunit 4 [Source:HGNC Symbol;Acc:HGNC:8868]	2.40316e-21	1.31361	0.68	0.556	5.32588e-17
1114	STIL	STIL centriolar assembly protein [Source:HGNC Symbol;Acc:HGNC:10879]	2.09673e-05	1.31049	0.316	0.225	0.464677
1115	CDK5RAP1	CDK5 regulatory subunit associated protein 1 [Source:HGNC Symbol;Acc:HGNC:15880]	2.94326e-07	1.31039	0.454	0.338	0.00652286
1116	LOC728554	NA	4.73654e-24	1.31029	0.513	0.233	1.04971e-19
1117	ATXN7L2	ataxin 7 like 2 [Source:HGNC Symbol;Acc:HGNC:28713]	3.25216e-22	1.31008	0.327	0.112	7.20743e-18
1118	PHC1	polyhomeotic homolog 1 [Source:HGNC Symbol;Acc:HGNC:3182]	0.000934528	1.30996	0.401	0.308	1
1119	BANF1	BAF nuclear assembly factor 1 [Source:HGNC Symbol;Acc:HGNC:17397]	1.06924e-29	1.30897	0.84	0.809	2.36965e-25
1120	PTX3	pentraxin 3 [Source:HGNC Symbol;Acc:HGNC:9692]	6.33955e-36	1.30882	0.16	0.015	1.40497e-31
1121	RUNX1T1	RUNX1 partner transcriptional co-repressor 1 [Source:HGNC Symbol;Acc:HGNC:1535]	1.2888e-18	1.30845	0.171	0.04	2.85623e-14
1122	PRICKLE1	prickle planar cell polarity protein 1 [Source:HGNC Symbol;Acc:HGNC:17019]	3.33695e-09	1.30839	0.149	0.054	7.39534e-05
1123	ERCC6L	ERCC excision repair 6 like, spindle assembly checkpoint helicase [Source:HGNC Symbol;Acc:HGNC:20794]	1.23872e-23	1.3083	0.171	0.031	2.74525e-19
1124	DNAJC7	DnaJ heat shock protein family (Hsp40) member C7 [Source:HGNC Symbol;Acc:HGNC:12392]	2.07609e-13	1.30814	0.714	0.647	4.60103e-09
1125	CRNKL1	crooked neck pre-mRNA splicing factor 1 [Source:HGNC Symbol;Acc:HGNC:15762]	1.67077e-10	1.30734	0.509	0.338	3.70277e-06
1126	CENPE	centromere protein E [Source:HGNC Symbol;Acc:HGNC:1856]	1.42928e-22	1.30469	0.257	0.072	3.16757e-18
1127	RAD54L	RAD54 like [Source:HGNC Symbol;Acc:HGNC:9826]	4.48527e-35	1.30208	0.323	0.076	9.94025e-31
1128	DPF1	double PHD fingers 1 [Source:HGNC Symbol;Acc:HGNC:20225]	6.94722e-25	1.30127	0.156	0.024	1.53964e-20
1129	PALM2	NA	0.226352	1.29918	0.323	0.318	1
1130	MTUS1	microtubule associated scaffold protein 1 [Source:HGNC Symbol;Acc:HGNC:29789]	0.00550946	1.29912	0.32	0.486	1
1131	BTG2	BTG anti-proliferation factor 2 [Source:HGNC Symbol;Acc:HGNC:1131]	2.02548e-09	1.29886	0.483	0.323	4.48887e-05
1132	CCDC94	NA	9.44736e-11	1.29885	0.379	0.212	2.09372e-06
1133	XRCC5	X-ray repair cross complementing 5 [Source:HGNC Symbol;Acc:HGNC:12833]	1.6016e-36	1.29879	0.851	0.852	3.54946e-32
1134	NDUFA12	NADH:ubiquinone oxidoreductase subunit A12 [Source:HGNC Symbol;Acc:HGNC:23987]	3.79376e-13	1.29822	0.651	0.651	8.40774e-09
1135	VASH1	vasohibin 1 [Source:HGNC Symbol;Acc:HGNC:19964]	1.43427e-07	1.29738	0.301	0.168	0.00317863
1136	CCT4	chaperonin containing TCP1 subunit 4 [Source:HGNC Symbol;Acc:HGNC:1617]	1.22484e-32	1.2965	0.836	0.797	2.71449e-28
1137	IGFBP2	insulin like growth factor binding protein 2 [Source:HGNC Symbol;Acc:HGNC:5471]	1.04876e-34	1.29607	0.398	0.113	2.32427e-30
1138	SF3B14	NA	5.28886e-31	1.29557	0.836	0.82	1.17212e-26
1139	SUB1	SUB1 regulator of transcription [Source:HGNC Symbol;Acc:HGNC:19985]	3.05584e-32	1.29359	0.836	0.839	6.77236e-28
1140	SYNPO	synaptopodin [Source:HGNC Symbol;Acc:HGNC:30672]	0.655794	1.29245	0.152	0.172	1
1141	ZNF428	zinc finger protein 428 [Source:HGNC Symbol;Acc:HGNC:20804]	5.33768e-06	1.29085	0.409	0.298	0.118294
1142	SGTA	small glutamine rich tetratricopeptide repeat co-chaperone alpha [Source:HGNC Symbol;Acc:HGNC:10819]	3.45984e-12	1.29033	0.61	0.477	7.66769e-08
1143	RPP30	ribonuclease P/MRP subunit p30 [Source:HGNC Symbol;Acc:HGNC:17688]	5.19631e-13	1.29003	0.695	0.644	1.15161e-08
1144	ZNF227	zinc finger protein 227 [Source:HGNC Symbol;Acc:HGNC:13020]	1.98778e-21	1.28964	0.335	0.117	4.40532e-17
1145	MRPS16	mitochondrial ribosomal protein S16 [Source:HGNC Symbol;Acc:HGNC:14048]	7.20547e-14	1.28964	0.814	0.859	1.59688e-09
1146	SLC35G1	solute carrier family 35 member G1 [Source:HGNC Symbol;Acc:HGNC:26607]	1.04953e-18	1.28881	0.216	0.06	2.32597e-14
1147	FKBP3	FKBP prolyl isomerase 3 [Source:HGNC Symbol;Acc:HGNC:3719]	2.96642e-10	1.28877	0.658	0.568	6.57419e-06
1148	YARS2	tyrosyl-tRNA synthetase 2 [Source:HGNC Symbol;Acc:HGNC:24249]	0.00639809	1.28849	0.45	0.399	1
1149	TLE4	TLE family member 4, transcriptional corepressor [Source:HGNC Symbol;Acc:HGNC:11840]	2.25912e-10	1.28746	0.178	0.066	5.00667e-06
1150	PIAS4	protein inhibitor of activated STAT 4 [Source:HGNC Symbol;Acc:HGNC:17002]	1.14978e-09	1.28697	0.416	0.258	2.54815e-05
1151	NOP58	NOP58 ribonucleoprotein [Source:HGNC Symbol;Acc:HGNC:29926]	2.96106e-18	1.28606	0.751	0.753	6.5623e-14
1152	SGOL2	NA	2.17426e-14	1.28395	0.29	0.124	4.8186e-10
1153	SUGT1	SGT1 homolog, MIS12 kinetochore complex assembly cochaperone [Source:HGNC Symbol;Acc:HGNC:16987]	3.09212e-10	1.28307	0.617	0.522	6.85275e-06
1154	TOPBP1	DNA topoisomerase II binding protein 1 [Source:HGNC Symbol;Acc:HGNC:17008]	3.44505e-16	1.28304	0.375	0.176	7.63492e-12
1155	PPP1CC	protein phosphatase 1 catalytic subunit gamma [Source:HGNC Symbol;Acc:HGNC:9283]	2.67327e-13	1.28302	0.695	0.561	5.92449e-09
1156	ETFA	electron transfer flavoprotein subunit alpha [Source:HGNC Symbol;Acc:HGNC:3481]	2.29422e-15	1.283	0.688	0.599	5.08446e-11
1157	TRA2B	transformer 2 beta homolog [Source:HGNC Symbol;Acc:HGNC:10781]	6.17943e-15	1.28254	0.747	0.71	1.36949e-10
1158	TTC1	tetratricopeptide repeat domain 1 [Source:HGNC Symbol;Acc:HGNC:12391]	0.0193299	1.28194	0.506	0.497	1
1159	LOC285577	NA	3.97623e-40	1.28194	0.138	0.007	8.81212e-36
1160	UNC119	unc-119 lipid binding chaperone [Source:HGNC Symbol;Acc:HGNC:12565]	8.492e-08	1.28182	0.327	0.202	0.001882
1161	HEY1	hes related family bHLH transcription factor with YRPW motif 1 [Source:HGNC Symbol;Acc:HGNC:4880]	0.000171212	1.28148	0.379	0.297	1
1162	EIF2B2	eukaryotic translation initiation factor 2B subunit beta [Source:HGNC Symbol;Acc:HGNC:3258]	3.16849e-05	1.28093	0.517	0.404	0.7022
1163	STIP1	stress induced phosphoprotein 1 [Source:HGNC Symbol;Acc:HGNC:11387]	1.05149e-24	1.2802	0.822	0.782	2.3303e-20
1164	LIN9	lin-9 DREAM MuvB core complex component [Source:HGNC Symbol;Acc:HGNC:30830]	1.335e-25	1.28016	0.305	0.087	2.95864e-21
1165	HNRNPH3	heterogeneous nuclear ribonucleoprotein H3 [Source:HGNC Symbol;Acc:HGNC:5043]	2.09586e-15	1.27851	0.721	0.681	4.64484e-11
1166	UTP14A	UTP14A small subunit processome component [Source:HGNC Symbol;Acc:HGNC:10665]	1.15708e-05	1.2773	0.45	0.337	0.256431
1167	RPL28	ribosomal protein L28 [Source:HGNC Symbol;Acc:HGNC:10330]	1.07807e-58	1.27713	0.993	0.992	2.38921e-54
1168	PTOV1	PTOV1 extended AT-hook containing adaptor protein [Source:HGNC Symbol;Acc:HGNC:9632]	2.36779e-08	1.27678	0.48	0.339	0.000524749
1169	PCYT1B	phosphate cytidylyltransferase 1B, choline [Source:HGNC Symbol;Acc:HGNC:8755]	0.102737	1.27633	0.219	0.272	1
1170	NT5DC2	5'-nucleotidase domain containing 2 [Source:HGNC Symbol;Acc:HGNC:25717]	5.33082e-19	1.27615	0.45	0.207	1.18142e-14
1171	UCP2	uncoupling protein 2 [Source:HGNC Symbol;Acc:HGNC:12518]	8.55271e-07	1.27591	0.383	0.281	0.0189545
1172	CASZ1	castor zinc finger 1 [Source:HGNC Symbol;Acc:HGNC:26002]	4.02113e-23	1.27587	0.171	0.032	8.91162e-19
1173	HSD17B10	hydroxysteroid 17-beta dehydrogenase 10 [Source:HGNC Symbol;Acc:HGNC:4800]	3.09741e-20	1.27502	0.68	0.57	6.86448e-16
1174	HMMR	hyaluronan mediated motility receptor [Source:HGNC Symbol;Acc:HGNC:5012]	7.91349e-14	1.27456	0.19	0.061	1.75379e-09
1175	ISG20L2	interferon stimulated exonuclease gene 20 like 2 [Source:HGNC Symbol;Acc:HGNC:25745]	7.34821e-08	1.2744	0.572	0.48	0.00162851
1176	SLC25A3	solute carrier family 25 member 3 [Source:HGNC Symbol;Acc:HGNC:10989]	3.77546e-54	1.27389	0.926	0.941	8.36718e-50
1177	PIK3C2B	phosphatidylinositol-4-phosphate 3-kinase catalytic subunit type 2 beta [Source:HGNC Symbol;Acc:HGNC:8972]	2.23695e-05	1.2729	0.509	0.454	0.495753
1178	COX5A	cytochrome c oxidase subunit 5A [Source:HGNC Symbol;Acc:HGNC:2267]	2.19829e-38	1.27229	0.833	0.853	4.87185e-34
1179	MRPL50	mitochondrial ribosomal protein L50 [Source:HGNC Symbol;Acc:HGNC:16654]	1.46568e-08	1.27209	0.498	0.357	0.000324824
1180	CDK14	cyclin dependent kinase 14 [Source:HGNC Symbol;Acc:HGNC:8883]	3.64729e-22	1.27122	0.234	0.062	8.08313e-18
1181	EIF4A1	eukaryotic translation initiation factor 4A1 [Source:HGNC Symbol;Acc:HGNC:3282]	2.76091e-56	1.27047	0.959	0.942	6.11872e-52
1182	PUS3	pseudouridine synthase 3 [Source:HGNC Symbol;Acc:HGNC:25461]	3.20526e-06	1.2693	0.275	0.161	0.0710349
1183	GPATCH4	G-patch domain containing 4 (gene/pseudogene) [Source:HGNC Symbol;Acc:HGNC:25982]	2.26356e-12	1.2684	0.643	0.553	5.01649e-08
1184	SNRPD3	small nuclear ribonucleoprotein D3 polypeptide [Source:HGNC Symbol;Acc:HGNC:11160]	2.52442e-22	1.26827	0.807	0.798	5.59462e-18
1185	RGS10	regulator of G protein signaling 10 [Source:HGNC Symbol;Acc:HGNC:9992]	2.75899e-10	1.26641	0.483	0.35	6.11448e-06
1186	MLF1	myeloid leukemia factor 1 [Source:HGNC Symbol;Acc:HGNC:7125]	1.59785e-12	1.26621	0.468	0.274	3.54115e-08
1187	FANCG	FA complementation group G [Source:HGNC Symbol;Acc:HGNC:3588]	4.32399e-14	1.26578	0.379	0.183	9.58282e-10
1188	AZI1	NA	5.2315e-12	1.26551	0.476	0.274	1.15941e-07
1189	ARHGAP9	Rho GTPase activating protein 9 [Source:HGNC Symbol;Acc:HGNC:14130]	3.53776e-11	1.26544	0.223	0.097	7.84039e-07
1190	SNRPB	small nuclear ribonucleoprotein polypeptides B and B1 [Source:HGNC Symbol;Acc:HGNC:11153]	6.28685e-35	1.26485	0.87	0.846	1.39329e-30
1191	CREB3L4	cAMP responsive element binding protein 3 like 4 [Source:HGNC Symbol;Acc:HGNC:18854]	1.78724e-05	1.26465	0.323	0.215	0.396089
1192	ZNF581	zinc finger protein 581 [Source:HGNC Symbol;Acc:HGNC:25017]	1.70808e-10	1.26426	0.424	0.254	3.78545e-06
1193	FAM204A	family with sequence similarity 204 member A [Source:HGNC Symbol;Acc:HGNC:25794]	1.33353e-10	1.26412	0.576	0.441	2.95536e-06
1194	SNAPC3	small nuclear RNA activating complex polypeptide 3 [Source:HGNC Symbol;Acc:HGNC:11136]	9.66267e-08	1.26399	0.539	0.434	0.00214144
1195	BCAS2	BCAS2 pre-mRNA processing factor [Source:HGNC Symbol;Acc:HGNC:975]	5.06262e-15	1.26359	0.61	0.47	1.12198e-10
1196	PSMD4	proteasome 26S subunit ubiquitin receptor, non-ATPase 4 [Source:HGNC Symbol;Acc:HGNC:9561]	2.8606e-30	1.26343	0.862	0.832	6.33965e-26
1197	NUDC	nuclear distribution C, dynein complex regulator [Source:HGNC Symbol;Acc:HGNC:8045]	1.65216e-28	1.2618	0.888	0.863	3.66153e-24
1198	GDI2	GDP dissociation inhibitor 2 [Source:HGNC Symbol;Acc:HGNC:4227]	1.99215e-28	1.2615	0.851	0.838	4.41501e-24
1199	PDZD2	PDZ domain containing 2 [Source:HGNC Symbol;Acc:HGNC:18486]	0.00052482	1.26073	0.138	0.077	1
1200	SNRPA	small nuclear ribonucleoprotein polypeptide A [Source:HGNC Symbol;Acc:HGNC:11151]	5.00739e-16	1.26062	0.636	0.441	1.10974e-11
1201	LMO4	LIM domain only 4 [Source:HGNC Symbol;Acc:HGNC:6644]	1.42366e-08	1.26058	0.524	0.344	0.000315512
1202	CTNNBL1	catenin beta like 1 [Source:HGNC Symbol;Acc:HGNC:15879]	1.02553e-12	1.26011	0.628	0.538	2.27277e-08
1203	MRPL9	mitochondrial ribosomal protein L9 [Source:HGNC Symbol;Acc:HGNC:14277]	2.447e-20	1.25991	0.721	0.577	5.42303e-16
1204	COPS7B	COP9 signalosome subunit 7B [Source:HGNC Symbol;Acc:HGNC:16760]	3.98897e-10	1.25963	0.52	0.357	8.84035e-06
1205	RAPGEF5	Rap guanine nucleotide exchange factor 5 [Source:HGNC Symbol;Acc:HGNC:16862]	8.01234e-17	1.25776	0.245	0.082	1.77569e-12
1206	LAMC2	laminin subunit gamma 2 [Source:HGNC Symbol;Acc:HGNC:6493]	0.214101	1.25671	0.23	0.21	1
1207	ASCC1	activating signal cointegrator 1 complex subunit 1 [Source:HGNC Symbol;Acc:HGNC:24268]	2.88529e-05	1.25667	0.413	0.311	0.639438
1208	ZIC2	Zic family member 2 [Source:HGNC Symbol;Acc:HGNC:12873]	5.25337e-42	1.25611	0.152	0.009	1.16425e-37
1209	SF3A3	splicing factor 3a subunit 3 [Source:HGNC Symbol;Acc:HGNC:10767]	8.2771e-18	1.25541	0.721	0.655	1.83437e-13
1210	RINT1	RAD50 interactor 1 [Source:HGNC Symbol;Acc:HGNC:21876]	1.24079e-06	1.25496	0.435	0.299	0.0274984
1211	GNG2	G protein subunit gamma 2 [Source:HGNC Symbol;Acc:HGNC:4404]	0.0127211	1.25494	0.483	0.451	1
1212	ZNF229	zinc finger protein 229 [Source:HGNC Symbol;Acc:HGNC:13022]	3.89362e-16	1.25398	0.223	0.074	8.62905e-12
1213	NSUN5	NOP2/Sun RNA methyltransferase 5 [Source:HGNC Symbol;Acc:HGNC:16385]	1.0287e-10	1.25374	0.565	0.445	2.2798e-06
1214	CCDC23	NA	2.46118e-10	1.25341	0.424	0.239	5.45447e-06
1215	PSMC1	proteasome 26S subunit, ATPase 1 [Source:HGNC Symbol;Acc:HGNC:9547]	3.02787e-18	1.25208	0.758	0.665	6.71036e-14
1216	HOXC11	homeobox C11 [Source:HGNC Symbol;Acc:HGNC:5123]	5.43757e-25	1.25181	0.242	0.059	1.20507e-20
1217	DGKD	diacylglycerol kinase delta [Source:HGNC Symbol;Acc:HGNC:2851]	2.99447e-05	1.25177	0.32	0.214	0.663634
1218	C11orf48	NA	8.76466e-18	1.25167	0.654	0.533	1.94242e-13
1219	MMADHC	metabolism of cobalamin associated D [Source:HGNC Symbol;Acc:HGNC:25221]	1.04417e-21	1.25167	0.732	0.681	2.3141e-17
1220	BTF3L4	basic transcription factor 3 like 4 [Source:HGNC Symbol;Acc:HGNC:30547]	8.18567e-16	1.25065	0.762	0.713	1.81411e-11
1221	PSTPIP1	proline-serine-threonine phosphatase interacting protein 1 [Source:HGNC Symbol;Acc:HGNC:9580]	3.51369e-05	1.2502	0.104	0.046	0.778704
1222	LSG1	large 60S subunit nuclear export GTPase 1 [Source:HGNC Symbol;Acc:HGNC:25652]	1.80355e-05	1.25012	0.591	0.586	0.399704
1223	HRASLS	NA	1.26576e-46	1.25011	0.216	0.021	2.80518e-42
1224	EIF3G	eukaryotic translation initiation factor 3 subunit G [Source:HGNC Symbol;Acc:HGNC:3274]	6.73449e-34	1.24997	0.855	0.799	1.4925e-29
1225	CHAF1A	chromatin assembly factor 1 subunit A [Source:HGNC Symbol;Acc:HGNC:1910]	4.82901e-23	1.24844	0.32	0.103	1.07021e-18
1226	DDX49	DEAD-box helicase 49 [Source:HGNC Symbol;Acc:HGNC:18684]	8.19011e-15	1.24796	0.584	0.418	1.81509e-10
1227	ZNF496	zinc finger protein 496 [Source:HGNC Symbol;Acc:HGNC:23713]	1.79595e-08	1.24767	0.394	0.241	0.000398017
1228	CAMLG	calcium modulating ligand [Source:HGNC Symbol;Acc:HGNC:1471]	1.72589e-07	1.2473	0.77	0.802	0.00382492
1229	MXD3	MAX dimerization protein 3 [Source:HGNC Symbol;Acc:HGNC:14008]	1.76118e-06	1.24591	0.216	0.113	0.0390312
1230	FADS2	fatty acid desaturase 2 [Source:HGNC Symbol;Acc:HGNC:3575]	1.02282e-21	1.24587	0.491	0.228	2.26678e-17
1231	ZNF695	zinc finger protein 695 [Source:HGNC Symbol;Acc:HGNC:30954]	1.15871e-08	1.24519	0.182	0.081	0.000256792
1232	TIMM44	translocase of inner mitochondrial membrane 44 [Source:HGNC Symbol;Acc:HGNC:17316]	8.84818e-07	1.24353	0.539	0.455	0.0196093
1233	CEBPG	CCAAT enhancer binding protein gamma [Source:HGNC Symbol;Acc:HGNC:1837]	6.65466e-15	1.24225	0.394	0.188	1.47481e-10
1234	DERL2	derlin 2 [Source:HGNC Symbol;Acc:HGNC:17943]	8.11369e-08	1.24197	0.528	0.395	0.00179816
1235	NEDD8	NEDD8 ubiquitin like modifier [Source:HGNC Symbol;Acc:HGNC:7732]	1.13841e-25	1.24156	0.829	0.782	2.52295e-21
1236	RPA3	replication protein A3 [Source:HGNC Symbol;Acc:HGNC:10291]	2.82628e-13	1.24012	0.554	0.423	6.26361e-09
1237	SSB	small RNA binding exonuclease protection factor La [Source:HGNC Symbol;Acc:HGNC:11316]	4.98858e-32	1.23869	0.822	0.785	1.10557e-27
1238	LINC00857	long intergenic non-protein coding RNA 857 [Source:HGNC Symbol;Acc:HGNC:45114]	0.242542	1.23841	0.1	0.126	1
1239	MRPL51	mitochondrial ribosomal protein L51 [Source:HGNC Symbol;Acc:HGNC:14044]	8.35056e-31	1.23829	0.829	0.788	1.85065e-26
1240	ARRB2	arrestin beta 2 [Source:HGNC Symbol;Acc:HGNC:712]	1.39427e-25	1.23798	0.331	0.105	3.08998e-21
1241	RPH3AL	rabphilin 3A like (without C2 domains) [Source:HGNC Symbol;Acc:HGNC:10296]	0.0261054	1.23777	0.271	0.23	1
1242	DNAJC2	DnaJ heat shock protein family (Hsp40) member C2 [Source:HGNC Symbol;Acc:HGNC:13192]	4.21946e-11	1.23742	0.565	0.444	9.35117e-07
1243	PAF1	PAF1 homolog, Paf1/RNA polymerase II complex component [Source:HGNC Symbol;Acc:HGNC:25459]	1.26081e-09	1.23706	0.543	0.403	2.7942e-05
1244	DPH2	diphthamide biosynthesis 2 [Source:HGNC Symbol;Acc:HGNC:3004]	9.16703e-12	1.23675	0.487	0.323	2.0316e-07
1245	LOC100288637	NA	4.62865e-07	1.23605	0.294	0.187	0.010258
1246	DARS	NA	2.8118e-16	1.2359	0.717	0.698	6.2315e-12
1247	UBE2V1	ubiquitin conjugating enzyme E2 V1 [Source:HGNC Symbol;Acc:HGNC:12494]	1.83728e-18	1.23585	0.773	0.82	4.07178e-14
1248	NDUFS5	NADH:ubiquinone oxidoreductase subunit S5 [Source:HGNC Symbol;Acc:HGNC:7712]	5.27034e-39	1.23565	0.866	0.867	1.16801e-34
1249	PDCD11	programmed cell death 11 [Source:HGNC Symbol;Acc:HGNC:13408]	8.69161e-17	1.23508	0.576	0.356	1.92623e-12
1250	GEMIN6	gem nuclear organelle associated protein 6 [Source:HGNC Symbol;Acc:HGNC:20044]	1.02957e-12	1.23445	0.48	0.31	2.28173e-08
1251	COA1	cytochrome c oxidase assembly factor 1 [Source:HGNC Symbol;Acc:HGNC:21868]	3.03525e-09	1.23419	0.807	0.853	6.72672e-05
1252	MED27	mediator complex subunit 27 [Source:HGNC Symbol;Acc:HGNC:2377]	4.73909e-10	1.23372	0.424	0.258	1.05028e-05
1253	NUTF2	nuclear transport factor 2 [Source:HGNC Symbol;Acc:HGNC:13722]	4.2696e-19	1.23356	0.799	0.715	9.46228e-15
1254	HYLS1	HYLS1 centriolar and ciliogenesis associated [Source:HGNC Symbol;Acc:HGNC:26558]	4.89151e-06	1.23301	0.342	0.238	0.108406
1255	IFT57	intraflagellar transport 57 [Source:HGNC Symbol;Acc:HGNC:17367]	7.10767e-06	1.2326	0.476	0.374	0.15752
1256	C5orf34	chromosome 5 open reading frame 34 [Source:HGNC Symbol;Acc:HGNC:24738]	3.99435e-14	1.23259	0.249	0.095	8.85229e-10
1257	GMNN	geminin DNA replication inhibitor [Source:HGNC Symbol;Acc:HGNC:17493]	9.77792e-15	1.23254	0.528	0.344	2.16698e-10
1258	TOMM40	translocase of outer mitochondrial membrane 40 [Source:HGNC Symbol;Acc:HGNC:18001]	1.76269e-11	1.23225	0.446	0.254	3.90647e-07
1259	TAGLN2	transgelin 2 [Source:HGNC Symbol;Acc:HGNC:11554]	2.5067e-06	1.23205	0.885	0.888	0.0555535
1260	AAAS	aladin WD repeat nucleoporin [Source:HGNC Symbol;Acc:HGNC:13666]	1.12438e-09	1.23196	0.532	0.41	2.49185e-05
1261	CSNK2B	casein kinase 2 beta [Source:HGNC Symbol;Acc:HGNC:2460]	8.77591e-42	1.23016	0.877	0.818	1.94492e-37
1262	JAKMIP2	janus kinase and microtubule interacting protein 2 [Source:HGNC Symbol;Acc:HGNC:29067]	0.0460915	1.22965	0.379	0.353	1
1263	TEX10	testis expressed 10 [Source:HGNC Symbol;Acc:HGNC:25988]	3.18882e-15	1.22939	0.55	0.35	7.06706e-11
1264	UNC5C	unc-5 netrin receptor C [Source:HGNC Symbol;Acc:HGNC:12569]	1.7944e-05	1.22869	0.104	0.044	0.397674
1265	ITGAE	integrin subunit alpha E [Source:HGNC Symbol;Acc:HGNC:6147]	5.43145e-08	1.22768	0.476	0.336	0.00120372
1266	RPL5	ribosomal protein L5 [Source:HGNC Symbol;Acc:HGNC:10360]	1.47475e-57	1.22767	0.993	0.994	3.26834e-53
1267	PSMB6	proteasome 20S subunit beta 6 [Source:HGNC Symbol;Acc:HGNC:9543]	2.13154e-27	1.22734	0.807	0.742	4.72393e-23
1268	EIF4EBP1	eukaryotic translation initiation factor 4E binding protein 1 [Source:HGNC Symbol;Acc:HGNC:3288]	6.04785e-19	1.22729	0.736	0.599	1.34032e-14
1269	SPA17	sperm autoantigenic protein 17 [Source:HGNC Symbol;Acc:HGNC:11210]	5.57321e-07	1.227	0.141	0.059	0.0123514
1270	ZNF134	zinc finger protein 134 [Source:HGNC Symbol;Acc:HGNC:12918]	6.80001e-13	1.22657	0.342	0.164	1.50702e-08
1271	NACA	nascent polypeptide associated complex subunit alpha [Source:HGNC Symbol;Acc:HGNC:7629]	3.32982e-66	1.22543	0.981	0.984	7.37956e-62
1272	DBP	D-box binding PAR bZIP transcription factor [Source:HGNC Symbol;Acc:HGNC:2697]	4.58834e-18	1.22428	0.26	0.086	1.01687e-13
1273	TMEM223	transmembrane protein 223 [Source:HGNC Symbol;Acc:HGNC:28464]	7.75589e-13	1.22352	0.513	0.344	1.71886e-08
1274	RPS26	ribosomal protein S26 [Source:HGNC Symbol;Acc:HGNC:10414]	1.58387e-52	1.22346	0.959	0.959	3.51016e-48
1275	KIF26B	kinesin family member 26B [Source:HGNC Symbol;Acc:HGNC:25484]	1.62884e-08	1.22285	0.219	0.103	0.000360983
1276	TEAD4	TEA domain transcription factor 4 [Source:HGNC Symbol;Acc:HGNC:11717]	6.1103e-11	1.22181	0.301	0.148	1.35416e-06
1277	SERBP1	SERPINE1 mRNA binding protein 1 [Source:HGNC Symbol;Acc:HGNC:17860]	1.312e-39	1.22124	0.918	0.906	2.90765e-35
1278	MYCBP	MYC binding protein [Source:HGNC Symbol;Acc:HGNC:7554]	2.16613e-09	1.2197	0.517	0.364	4.80057e-05
1279	NELFA	negative elongation factor complex member A [Source:HGNC Symbol;Acc:HGNC:12768]	1.03177e-08	1.21829	0.561	0.413	0.00022866
1280	KIAA1462	NA	0.0265416	1.21828	0.112	0.077	1
1281	MRPS22	mitochondrial ribosomal protein S22 [Source:HGNC Symbol;Acc:HGNC:14508]	4.05141e-13	1.21798	0.535	0.386	8.97873e-09
1282	MRPL20	mitochondrial ribosomal protein L20 [Source:HGNC Symbol;Acc:HGNC:14478]	5.02491e-21	1.21721	0.762	0.687	1.11362e-16
1283	APLP1	amyloid beta precursor like protein 1 [Source:HGNC Symbol;Acc:HGNC:597]	1.70301e-19	1.21634	0.152	0.03	3.77421e-15
1284	DNMT1	DNA methyltransferase 1 [Source:HGNC Symbol;Acc:HGNC:2976]	1.09151e-10	1.21614	0.606	0.528	2.41901e-06
1285	SSBP3	single stranded DNA binding protein 3 [Source:HGNC Symbol;Acc:HGNC:15674]	4.2254e-33	1.21499	0.52	0.203	9.36433e-29
1286	THOC7	THO complex subunit 7 [Source:HGNC Symbol;Acc:HGNC:29874]	2.52172e-10	1.21256	0.673	0.612	5.58864e-06
1287	RAB8A	RAB8A, member RAS oncogene family [Source:HGNC Symbol;Acc:HGNC:7007]	5.90723e-09	1.21234	0.602	0.518	0.000130916
1288	TMA16	translation machinery associated 16 homolog [Source:HGNC Symbol;Acc:HGNC:25638]	1.16251e-07	1.21198	0.409	0.267	0.00257636
1289	GTF2A2	general transcription factor IIA subunit 2 [Source:HGNC Symbol;Acc:HGNC:4647]	6.82288e-17	1.21191	0.714	0.672	1.51209e-12
1290	SUGP1	SURP and G-patch domain containing 1 [Source:HGNC Symbol;Acc:HGNC:18643]	2.04366e-09	1.21133	0.498	0.335	4.52917e-05
1291	FAIM	Fas apoptotic inhibitory molecule [Source:HGNC Symbol;Acc:HGNC:18703]	1.03546e-08	1.21016	0.442	0.305	0.000229478
1292	WDR77	WD repeat domain 77 [Source:HGNC Symbol;Acc:HGNC:29652]	3.87196e-10	1.20975	0.532	0.413	8.58103e-06
1293	RNMTL1	NA	8.33659e-06	1.20962	0.338	0.222	0.184756
1294	FSCN1	fascin actin-bundling protein 1 [Source:HGNC Symbol;Acc:HGNC:11148]	2.25969e-39	1.20905	0.677	0.269	5.00792e-35
1295	MAPRE1	microtubule associated protein RP/EB family member 1 [Source:HGNC Symbol;Acc:HGNC:6890]	1.10703e-11	1.20891	0.647	0.627	2.4534e-07
1296	PDZD11	PDZ domain containing 11 [Source:HGNC Symbol;Acc:HGNC:28034]	9.02961e-09	1.20801	0.584	0.489	0.000200114
1297	GADD45GIP1	GADD45G interacting protein 1 [Source:HGNC Symbol;Acc:HGNC:29996]	3.05961e-10	1.20777	0.636	0.527	6.78071e-06
1298	PKMYT1	protein kinase, membrane associated tyrosine/threonine 1 [Source:HGNC Symbol;Acc:HGNC:29650]	6.35238e-34	1.20737	0.368	0.095	1.40781e-29
1299	TMEM108	transmembrane protein 108 [Source:HGNC Symbol;Acc:HGNC:28451]	1.34982e-28	1.20719	0.175	0.026	2.99147e-24
1300	RPS23	ribosomal protein S23 [Source:HGNC Symbol;Acc:HGNC:10410]	1.30852e-65	1.20702	0.981	0.983	2.89994e-61
1301	SUV39H2	SUV39H2 histone lysine methyltransferase [Source:HGNC Symbol;Acc:HGNC:17287]	1.74815e-07	1.20616	0.535	0.441	0.00387424
1302	APOBEC3B	apolipoprotein B mRNA editing enzyme catalytic subunit 3B [Source:HGNC Symbol;Acc:HGNC:17352]	0.00155268	1.20548	0.112	0.06	1
1303	INHBE	inhibin subunit beta E [Source:HGNC Symbol;Acc:HGNC:24029]	0.000476154	1.20538	0.156	0.094	1
1304	ITM2C	integral membrane protein 2C [Source:HGNC Symbol;Acc:HGNC:6175]	1.53715e-16	1.2053	0.807	0.645	3.40663e-12
1305	PPP2R1B	protein phosphatase 2 scaffold subunit Abeta [Source:HGNC Symbol;Acc:HGNC:9303]	7.62919e-08	1.20479	0.528	0.405	0.00169078
1306	GTF2F1	general transcription factor IIF subunit 1 [Source:HGNC Symbol;Acc:HGNC:4652]	1.61103e-10	1.20466	0.68	0.52	3.57035e-06
1307	LYPLA2	lysophospholipase 2 [Source:HGNC Symbol;Acc:HGNC:6738]	4.75311e-15	1.20389	0.758	0.649	1.05338e-10
1308	ATP5B	NA	4.50864e-42	1.20366	0.911	0.92	9.99205e-38
1309	MLH1	mutL homolog 1 [Source:HGNC Symbol;Acc:HGNC:7127]	1.58463e-07	1.20299	0.457	0.337	0.00351187
1310	POP7	POP7 homolog, ribonuclease P/MRP subunit [Source:HGNC Symbol;Acc:HGNC:19949]	2.38869e-11	1.20283	0.554	0.392	5.29381e-07
1311	IFT20	intraflagellar transport 20 [Source:HGNC Symbol;Acc:HGNC:30989]	1.14897e-06	1.20269	0.483	0.374	0.0254634
1312	ZYX	zyxin [Source:HGNC Symbol;Acc:HGNC:13200]	6.15069e-05	1.20268	0.558	0.433	1
1313	RBM34	RNA binding motif protein 34 [Source:HGNC Symbol;Acc:HGNC:28965]	5.46097e-17	1.20237	0.896	0.867	1.21026e-12
1314	URB2	URB2 ribosome biogenesis homolog [Source:HGNC Symbol;Acc:HGNC:28967]	1.50481e-18	1.20217	0.416	0.189	3.33495e-14
1315	CNRIP1	cannabinoid receptor interacting protein 1 [Source:HGNC Symbol;Acc:HGNC:24546]	3.18119e-17	1.20211	0.461	0.238	7.05016e-13
1316	HOTAIRM1	HOXA transcript antisense RNA, myeloid-specific 1 [Source:HGNC Symbol;Acc:HGNC:37117]	1.1855e-30	1.20088	0.346	0.1	2.62731e-26
1317	LOC100505761	NA	3.41555e-05	1.20079	0.242	0.151	0.756953
1318	SMAP1	small ArfGAP 1 [Source:HGNC Symbol;Acc:HGNC:19651]	1.20851e-10	1.19997	0.491	0.348	2.67829e-06
1319	SHQ1	SHQ1, H/ACA ribonucleoprotein assembly factor [Source:HGNC Symbol;Acc:HGNC:25543]	1.08025e-08	1.19903	0.487	0.367	0.000239406
1320	FRMD3	FERM domain containing 3 [Source:HGNC Symbol;Acc:HGNC:24125]	3.62013e-12	1.19762	0.208	0.079	8.02292e-08
1321	SLMO2-ATP5E	NA	0.0717318	1.19659	0.294	0.271	1
1322	TSR1	TSR1 ribosome maturation factor [Source:HGNC Symbol;Acc:HGNC:25542]	4.27229e-12	1.19533	0.621	0.498	9.46825e-08
1323	NOC3L	NOC3 like DNA replication regulator [Source:HGNC Symbol;Acc:HGNC:24034]	3.08046e-11	1.19476	0.483	0.325	6.82692e-07
1324	C2orf44	NA	1e-07	1.19417	0.29	0.161	0.0022162
1325	RAN	RAN, member RAS oncogene family [Source:HGNC Symbol;Acc:HGNC:9846]	1.99571e-56	1.19389	0.937	0.938	4.4229e-52
1326	FUZ	fuzzy planar cell polarity protein [Source:HGNC Symbol;Acc:HGNC:26219]	3.14131e-14	1.19388	0.446	0.234	6.96177e-10
1327	CPVL	carboxypeptidase vitellogenic like [Source:HGNC Symbol;Acc:HGNC:14399]	5.54364e-11	1.19278	0.569	0.395	1.22858e-06
1328	FAM110B	family with sequence similarity 110 member B [Source:HGNC Symbol;Acc:HGNC:28587]	1.34674e-17	1.19228	0.275	0.095	2.98464e-13
1329	POLDIP2	DNA polymerase delta interacting protein 2 [Source:HGNC Symbol;Acc:HGNC:23781]	6.34479e-08	1.19176	0.621	0.519	0.00140613
1330	LOC284757	NA	2.53173e-14	1.19144	0.29	0.13	5.61083e-10
1331	ERI1	exoribonuclease 1 [Source:HGNC Symbol;Acc:HGNC:23994]	2.92308e-06	1.19054	0.439	0.326	0.0647813
1332	UMPS	uridine monophosphate synthetase [Source:HGNC Symbol;Acc:HGNC:12563]	2.79198e-07	1.1898	0.539	0.456	0.00618758
1333	IMMT	inner membrane mitochondrial protein [Source:HGNC Symbol;Acc:HGNC:6047]	2.12454e-08	1.1897	0.602	0.619	0.00047084
1334	METTL5	methyltransferase 5, N6-adenosine [Source:HGNC Symbol;Acc:HGNC:25006]	3.77882e-12	1.18852	0.595	0.501	8.37463e-08
1335	PCYT1A	phosphate cytidylyltransferase 1A, choline [Source:HGNC Symbol;Acc:HGNC:8754]	0.0405231	1.1885	0.279	0.225	1
1336	AURKAIP1	aurora kinase A interacting protein 1 [Source:HGNC Symbol;Acc:HGNC:24114]	5.6635e-15	1.1878	0.721	0.652	1.25515e-10
1337	MALSU1	mitochondrial assembly of ribosomal large subunit 1 [Source:HGNC Symbol;Acc:HGNC:21721]	1.5011e-12	1.18659	0.606	0.51	3.32675e-08
1338	ATG3	autophagy related 3 [Source:HGNC Symbol;Acc:HGNC:20962]	1.62041e-06	1.18619	0.606	0.539	0.0359115
1339	TGIF2	TGFB induced factor homeobox 2 [Source:HGNC Symbol;Acc:HGNC:15764]	7.73529e-07	1.18599	0.465	0.361	0.0171429
1340	TUBGCP2	tubulin gamma complex associated protein 2 [Source:HGNC Symbol;Acc:HGNC:18599]	4.52038e-15	1.18544	0.595	0.403	1.00181e-10
1341	SAMD12	sterile alpha motif domain containing 12 [Source:HGNC Symbol;Acc:HGNC:31750]	2.33573e-12	1.18517	0.112	0.026	5.17645e-08
1342	PXMP2	peroxisomal membrane protein 2 [Source:HGNC Symbol;Acc:HGNC:9716]	1.78816e-06	1.18487	0.186	0.091	0.0396293
1343	LSM6	LSM6 homolog, U6 small nuclear RNA and mRNA degradation associated [Source:HGNC Symbol;Acc:HGNC:17017]	1.28682e-06	1.18487	0.483	0.368	0.0285184
1344	GTF3C6	general transcription factor IIIC subunit 6 [Source:HGNC Symbol;Acc:HGNC:20872]	9.44291e-10	1.18454	0.632	0.648	2.09274e-05
1345	BUD31	BUD31 homolog [Source:HGNC Symbol;Acc:HGNC:29629]	3.29104e-17	1.18384	0.743	0.719	7.29361e-13
1346	EIF2B3	eukaryotic translation initiation factor 2B subunit gamma [Source:HGNC Symbol;Acc:HGNC:3259]	4.06882e-07	1.18278	0.468	0.365	0.00901731
1347	ACTB	actin beta [Source:HGNC Symbol;Acc:HGNC:132]	5.36847e-58	1.18267	0.993	0.996	1.18976e-53
1348	SNRPC	small nuclear ribonucleoprotein polypeptide C [Source:HGNC Symbol;Acc:HGNC:11157]	1.04379e-24	1.18244	0.796	0.779	2.31325e-20
1349	CCNJ	cyclin J [Source:HGNC Symbol;Acc:HGNC:23434]	3.6451e-21	1.18214	0.346	0.125	8.07828e-17
1350	PPIL3	peptidylprolyl isomerase like 3 [Source:HGNC Symbol;Acc:HGNC:9262]	2.38938e-09	1.18149	0.461	0.314	5.29534e-05
1351	TPBG	trophoblast glycoprotein [Source:HGNC Symbol;Acc:HGNC:12004]	0.000697134	1.18128	0.134	0.075	1
1352	NME1-NME2	NME1-NME2 readthrough [Source:HGNC Symbol;Acc:HGNC:33531]	8.59938e-24	1.18118	0.639	0.338	1.90579e-19
1353	MRPL1	mitochondrial ribosomal protein L1 [Source:HGNC Symbol;Acc:HGNC:14275]	4.85569e-18	1.18041	0.509	0.28	1.07612e-13
1354	MIS12	MIS12 kinetochore complex component [Source:HGNC Symbol;Acc:HGNC:24967]	1.09814e-07	1.1796	0.335	0.2	0.0024337
1355	MCMBP	minichromosome maintenance complex binding protein [Source:HGNC Symbol;Acc:HGNC:25782]	6.87078e-05	1.17951	0.29	0.186	1
1356	TIMM8A	translocase of inner mitochondrial membrane 8A [Source:HGNC Symbol;Acc:HGNC:11817]	6.6433e-08	1.1793	0.316	0.18	0.00147229
1357	ELOVL4	ELOVL fatty acid elongase 4 [Source:HGNC Symbol;Acc:HGNC:14415]	1.85267e-13	1.17899	0.112	0.023	4.10589e-09
1358	GLIS2	GLIS family zinc finger 2 [Source:HGNC Symbol;Acc:HGNC:29450]	4.89748e-16	1.17837	0.149	0.035	1.08538e-11
1359	RPL36A	ribosomal protein L36a [Source:HGNC Symbol;Acc:HGNC:10359]	6.56732e-49	1.17833	0.974	0.983	1.45545e-44
1360	GAREML	NA	0.0132603	1.17808	0.301	0.397	1
1361	MPHOSPH6	M-phase phosphoprotein 6 [Source:HGNC Symbol;Acc:HGNC:7214]	1.32275e-05	1.17629	0.413	0.295	0.293149
1362	SNHG8	small nucleolar RNA host gene 8 [Source:HGNC Symbol;Acc:HGNC:33098]	8.24342e-09	1.17516	0.714	0.646	0.000182691
1363	GALNT10	polypeptide N-acetylgalactosaminyltransferase 10 [Source:HGNC Symbol;Acc:HGNC:19873]	7.01183e-13	1.17496	0.175	0.056	1.55396e-08
1364	PSMA6	proteasome 20S subunit alpha 6 [Source:HGNC Symbol;Acc:HGNC:9535]	9.02247e-33	1.17438	0.862	0.819	1.99956e-28
1365	GABARAP	GABA type A receptor-associated protein [Source:HGNC Symbol;Acc:HGNC:4067]	2.70564e-28	1.17392	0.9	0.908	5.99625e-24
1366	ARNTL	NA	0.000897859	1.17368	0.156	0.094	1
1367	VDAC3	voltage dependent anion channel 3 [Source:HGNC Symbol;Acc:HGNC:12674]	5.8839e-10	1.17363	0.628	0.554	1.30399e-05
1368	KCNJ6	potassium inwardly rectifying channel subfamily J member 6 [Source:HGNC Symbol;Acc:HGNC:6267]	3.62076e-36	1.17341	0.119	0.006	8.02432e-32
1369	EIF6	eukaryotic translation initiation factor 6 [Source:HGNC Symbol;Acc:HGNC:6159]	2.24937e-18	1.17336	0.758	0.732	4.98505e-14
1370	PDCD2	programmed cell death 2 [Source:HGNC Symbol;Acc:HGNC:8762]	1.56308e-10	1.17327	0.424	0.264	3.46411e-06
1371	PPP3CA	protein phosphatase 3 catalytic subunit alpha [Source:HGNC Symbol;Acc:HGNC:9314]	3.97881e-06	1.17213	0.647	0.613	0.0881783
1372	ISY1	ISY1 splicing factor homolog [Source:HGNC Symbol;Acc:HGNC:29201]	1.8007e-07	1.17194	0.628	0.547	0.00399072
1373	MFSD2A	MFSD2 lysolipid transporter A, lysophospholipid [Source:HGNC Symbol;Acc:HGNC:25897]	2.75346e-12	1.17129	0.186	0.063	6.10223e-08
1374	KLRG1	killer cell lectin like receptor G1 [Source:HGNC Symbol;Acc:HGNC:6380]	4.89063e-10	1.17103	0.257	0.126	1.08386e-05
1375	TRAIP	TRAF interacting protein [Source:HGNC Symbol;Acc:HGNC:30764]	8.73443e-28	1.17073	0.283	0.072	1.93573e-23
1376	ZNF286A	zinc finger protein 286A [Source:HGNC Symbol;Acc:HGNC:13501]	3.62016e-12	1.17052	0.691	0.624	8.023e-08
1377	KEAP1	kelch like ECH associated protein 1 [Source:HGNC Symbol;Acc:HGNC:23177]	7.48629e-10	1.17039	0.606	0.457	1.65911e-05
1378	TAF9	TATA-box binding protein associated factor 9 [Source:HGNC Symbol;Acc:HGNC:11542]	1.33222e-15	1.17033	0.74	0.725	2.95246e-11
1379	COA4	cytochrome c oxidase assembly factor 4 homolog [Source:HGNC Symbol;Acc:HGNC:24604]	2.92898e-19	1.16882	0.74	0.607	6.4912e-15
1380	MRPL46	mitochondrial ribosomal protein L46 [Source:HGNC Symbol;Acc:HGNC:1192]	1.36482e-09	1.16858	0.468	0.318	3.02472e-05
1381	ZNF521	zinc finger protein 521 [Source:HGNC Symbol;Acc:HGNC:24605]	2.45141e-10	1.16845	0.216	0.089	5.43281e-06
1382	DDX39A	DExD-box helicase 39A [Source:HGNC Symbol;Acc:HGNC:17821]	3.68384e-09	1.16839	0.587	0.529	8.16413e-05
1383	UBE2J2	ubiquitin conjugating enzyme E2 J2 [Source:HGNC Symbol;Acc:HGNC:19268]	4.78503e-12	1.16781	0.535	0.358	1.06046e-07
1384	ZNF627	zinc finger protein 627 [Source:HGNC Symbol;Acc:HGNC:30570]	1.12459e-13	1.16691	0.327	0.147	2.49232e-09
1385	HOXA-AS3	HOXA cluster antisense RNA 3 [Source:HGNC Symbol;Acc:HGNC:43748]	4.34795e-19	1.16688	0.134	0.024	9.63592e-15
1386	LMNB1	lamin B1 [Source:HGNC Symbol;Acc:HGNC:6637]	3.25932e-19	1.1653	0.357	0.141	7.2233e-15
1387	ERAL1	Era like 12S mitochondrial rRNA chaperone 1 [Source:HGNC Symbol;Acc:HGNC:3424]	2.91192e-13	1.16488	0.543	0.374	6.4534e-09
1388	ZNF71	zinc finger protein 71 [Source:HGNC Symbol;Acc:HGNC:13141]	1.41051e-08	1.16451	0.201	0.088	0.000312598
1389	AJUBA	ajuba LIM protein [Source:HGNC Symbol;Acc:HGNC:20250]	0.000729758	1.16282	0.171	0.105	1
1390	ENOX1	ecto-NOX disulfide-thiol exchanger 1 [Source:HGNC Symbol;Acc:HGNC:25474]	9.16286e-05	1.16078	0.182	0.103	1
1391	RHBDL3	rhomboid like 3 [Source:HGNC Symbol;Acc:HGNC:16502]	4.83862e-33	1.16002	0.112	0.006	1.07233e-28
1392	SUMO2	small ubiquitin like modifier 2 [Source:HGNC Symbol;Acc:HGNC:11125]	2.21139e-47	1.15973	0.907	0.943	4.90088e-43
1393	RNF34	ring finger protein 34 [Source:HGNC Symbol;Acc:HGNC:17297]	2.05573e-07	1.15895	0.454	0.342	0.0045559
1394	KLHDC3	kelch domain containing 3 [Source:HGNC Symbol;Acc:HGNC:20704]	6.23367e-19	1.15864	0.725	0.623	1.38151e-14
1395	ISLR	immunoglobulin superfamily containing leucine rich repeat [Source:HGNC Symbol;Acc:HGNC:6133]	1.12561e-06	1.15859	0.138	0.059	0.0249459
1396	SAAL1	serum amyloid A like 1 [Source:HGNC Symbol;Acc:HGNC:25158]	4.63561e-15	1.15768	0.454	0.254	1.02734e-10
1397	ITGA5	integrin subunit alpha 5 [Source:HGNC Symbol;Acc:HGNC:6141]	7.94663e-08	1.15725	0.223	0.11	0.00176113
1398	BRAP	BRCA1 associated protein [Source:HGNC Symbol;Acc:HGNC:1099]	3.73269e-09	1.15712	0.454	0.307	8.27238e-05
1399	LSM7	LSM7 homolog, U6 small nuclear RNA and mRNA degradation associated [Source:HGNC Symbol;Acc:HGNC:20470]	3.86725e-24	1.15619	0.758	0.643	8.57059e-20
1400	TMEM132E	transmembrane protein 132E [Source:HGNC Symbol;Acc:HGNC:26991]	5.65739e-44	1.15585	0.104	0.001	1.25379e-39
1401	SLC2A12	solute carrier family 2 member 12 [Source:HGNC Symbol;Acc:HGNC:18067]	5.21035e-12	1.15346	0.134	0.036	1.15472e-07
1402	TDP1	tyrosyl-DNA phosphodiesterase 1 [Source:HGNC Symbol;Acc:HGNC:18884]	4.10477e-08	1.15321	0.29	0.165	0.0009097
1403	UNG	uracil DNA glycosylase [Source:HGNC Symbol;Acc:HGNC:12572]	9.06344e-09	1.15318	0.506	0.36	0.000200864
1404	CLGN	calmegin [Source:HGNC Symbol;Acc:HGNC:2060]	1.08722e-22	1.15275	0.115	0.014	2.40949e-18
1405	DLG3	discs large MAGUK scaffold protein 3 [Source:HGNC Symbol;Acc:HGNC:2902]	9.46257e-26	1.15189	0.201	0.04	2.0971e-21
1406	PTS	6-pyruvoyltetrahydropterin synthase [Source:HGNC Symbol;Acc:HGNC:9689]	7.48903e-11	1.15022	0.457	0.292	1.65972e-06
1407	NDUFB6	NADH:ubiquinone oxidoreductase subunit B6 [Source:HGNC Symbol;Acc:HGNC:7701]	2.54182e-21	1.15014	0.766	0.736	5.63318e-17
1408	RPL12	ribosomal protein L12 [Source:HGNC Symbol;Acc:HGNC:10302]	2.20558e-48	1.14961	0.989	0.979	4.88801e-44
1409	FBXL12	F-box and leucine rich repeat protein 12 [Source:HGNC Symbol;Acc:HGNC:13611]	2.95881e-08	1.14934	0.465	0.317	0.00065573
1410	SMNDC1	survival motor neuron domain containing 1 [Source:HGNC Symbol;Acc:HGNC:16900]	1.31305e-14	1.14896	0.561	0.351	2.90998e-10
1411	ISCA1	iron-sulfur cluster assembly 1 [Source:HGNC Symbol;Acc:HGNC:28660]	3.85242e-07	1.14801	0.502	0.37	0.00853773
1412	UBA52	ubiquitin A-52 residue ribosomal protein fusion product 1 [Source:HGNC Symbol;Acc:HGNC:12458]	2.96432e-70	1.14782	0.996	0.984	6.56952e-66
1413	MARK1	microtubule affinity regulating kinase 1 [Source:HGNC Symbol;Acc:HGNC:6896]	7.44772e-11	1.1477	0.197	0.077	1.65056e-06
1414	RNPS1	RNA binding protein with serine rich domain 1 [Source:HGNC Symbol;Acc:HGNC:10080]	3.08213e-21	1.14764	0.796	0.759	6.83062e-17
1415	RPL41	ribosomal protein L41 [Source:HGNC Symbol;Acc:HGNC:10354]	1.12089e-82	1.14689	1	0.998	2.48413e-78
1416	SLC26A10	NA	1.71444e-64	1.14488	0.238	0.015	3.79953e-60
1417	REEP2	receptor accessory protein 2 [Source:HGNC Symbol;Acc:HGNC:17975]	3.11404e-15	1.14478	0.201	0.062	6.90134e-11
1418	TMEM216	transmembrane protein 216 [Source:HGNC Symbol;Acc:HGNC:25018]	4.62814e-13	1.14431	0.342	0.163	1.02569e-08
1419	PRKAA2	protein kinase AMP-activated catalytic subunit alpha 2 [Source:HGNC Symbol;Acc:HGNC:9377]	8.2883e-09	1.1439	0.175	0.074	0.000183685
1420	CDCA7	cell division cycle associated 7 [Source:HGNC Symbol;Acc:HGNC:14628]	1.57872e-16	1.14354	0.435	0.212	3.49876e-12
1421	NTMT1	N-terminal Xaa-Pro-Lys N-methyltransferase 1 [Source:HGNC Symbol;Acc:HGNC:23373]	1.10443e-14	1.14325	0.584	0.392	2.44763e-10
1422	CRIPT	CXXC repeat containing interactor of PDZ3 domain [Source:HGNC Symbol;Acc:HGNC:14312]	1.2366e-07	1.14316	0.628	0.627	0.00274056
1423	MEMO1	mediator of cell motility 1 [Source:HGNC Symbol;Acc:HGNC:14014]	4.38625e-07	1.14282	0.428	0.3	0.00972081
1424	TIMELESS	timeless circadian regulator [Source:HGNC Symbol;Acc:HGNC:11813]	2.83963e-15	1.14253	0.457	0.247	6.2932e-11
1425	TAF11	TATA-box binding protein associated factor 11 [Source:HGNC Symbol;Acc:HGNC:11544]	8.59165e-10	1.1423	0.55	0.416	1.90408e-05
1426	POLE2	DNA polymerase epsilon 2, accessory subunit [Source:HGNC Symbol;Acc:HGNC:9178]	9.05019e-14	1.14211	0.167	0.05	2.0057e-09
1427	TARS	NA	2.28111e-13	1.14209	0.688	0.572	5.05539e-09
1428	ATP5SL	NA	1.29232e-13	1.14184	0.502	0.306	2.86403e-09
1429	RNFT2	ring finger protein, transmembrane 2 [Source:HGNC Symbol;Acc:HGNC:25905]	6.40596e-23	1.1407	0.305	0.097	1.41969e-18
1430	ROMO1	reactive oxygen species modulator 1 [Source:HGNC Symbol;Acc:HGNC:16185]	8.00357e-21	1.14029	0.807	0.8	1.77375e-16
1431	TRNAU1AP	tRNA selenocysteine 1 associated protein 1 [Source:HGNC Symbol;Acc:HGNC:30813]	0.017145	1.14013	0.394	0.324	1
1432	ESD	esterase D [Source:HGNC Symbol;Acc:HGNC:3465]	4.32434e-12	1.14007	0.743	0.626	9.5836e-08
1433	STAR	steroidogenic acute regulatory protein [Source:HGNC Symbol;Acc:HGNC:11359]	0.0284177	1.14006	0.212	0.278	1
1434	EIF3F	eukaryotic translation initiation factor 3 subunit F [Source:HGNC Symbol;Acc:HGNC:3275]	6.47657e-32	1.13964	0.888	0.875	1.43534e-27
1435	ADAMTS14	ADAM metallopeptidase with thrombospondin type 1 motif 14 [Source:HGNC Symbol;Acc:HGNC:14899]	1.67255e-25	1.13964	0.108	0.009	3.7067e-21
1436	RANGRF	RAN guanine nucleotide release factor [Source:HGNC Symbol;Acc:HGNC:17679]	2.08727e-11	1.13943	0.476	0.303	4.62581e-07
1437	LOC254559	NA	1.39781e-25	1.13791	0.149	0.021	3.09783e-21
1438	CCDC15	coiled-coil domain containing 15 [Source:HGNC Symbol;Acc:HGNC:25798]	1.0061e-08	1.13719	0.145	0.053	0.000222973
1439	STAC	SH3 and cysteine rich domain [Source:HGNC Symbol;Acc:HGNC:11353]	1.53047e-27	1.13557	0.112	0.009	3.39183e-23
1440	ZNF212	zinc finger protein 212 [Source:HGNC Symbol;Acc:HGNC:13004]	3.52852e-06	1.13518	0.283	0.166	0.078199
1441	KDELR1	KDEL endoplasmic reticulum protein retention receptor 1 [Source:HGNC Symbol;Acc:HGNC:6304]	3.08807e-22	1.13497	0.825	0.682	6.84379e-18
1442	SGPL1	sphingosine-1-phosphate lyase 1 [Source:HGNC Symbol;Acc:HGNC:10817]	3.71052e-07	1.13479	0.561	0.496	0.00822326
1443	NELFE	negative elongation factor complex member E [Source:HGNC Symbol;Acc:HGNC:13974]	1.59733e-10	1.13449	0.729	0.71	3.54e-06
1444	POLR2G	RNA polymerase II subunit G [Source:HGNC Symbol;Acc:HGNC:9194]	1.20943e-08	1.1342	0.636	0.617	0.000268034
1445	PSMB7	proteasome 20S subunit beta 7 [Source:HGNC Symbol;Acc:HGNC:9544]	2.07257e-31	1.13403	0.836	0.819	4.59324e-27
1446	NFATC4	nuclear factor of activated T cells 4 [Source:HGNC Symbol;Acc:HGNC:7778]	6.20329e-14	1.13357	0.26	0.099	1.37477e-09
1447	SMARCA1	SWI/SNF related, matrix associated, actin dependent regulator of chromatin, subfamily a, member 1 [Source:HGNC Symbol;Acc:HGNC:11097]	1.75867e-06	1.13322	0.543	0.399	0.0389757
1448	MGLL	monoglyceride lipase [Source:HGNC Symbol;Acc:HGNC:17038]	0.589969	1.13315	0.119	0.134	1
1449	GPN1	GPN-loop GTPase 1 [Source:HGNC Symbol;Acc:HGNC:17030]	4.58076e-11	1.1317	0.558	0.42	1.01519e-06
1450	2024-09-01	NA	0.00136758	1.13146	0.056	0.123	1
1451	C11orf57	NA	0.000164203	1.13111	0.346	0.249	1
1452	TPPP3	tubulin polymerization promoting protein family member 3 [Source:HGNC Symbol;Acc:HGNC:24162]	6.74273e-05	1.13098	0.164	0.087	1
1453	SET	SET nuclear proto-oncogene [Source:HGNC Symbol;Acc:HGNC:10760]	6.36933e-49	1.13056	0.985	0.967	1.41157e-44
1454	TRIAP1	TP53 regulated inhibitor of apoptosis 1 [Source:HGNC Symbol;Acc:HGNC:26937]	3.45547e-13	1.13013	0.535	0.338	7.65801e-09
1455	MRPS2	mitochondrial ribosomal protein S2 [Source:HGNC Symbol;Acc:HGNC:14495]	8.95815e-11	1.1299	0.591	0.428	1.98531e-06
1456	RPS16	ribosomal protein S16 [Source:HGNC Symbol;Acc:HGNC:10396]	1.14521e-63	1.12933	0.985	0.987	2.53802e-59
1457	NONO	non-POU domain containing octamer binding [Source:HGNC Symbol;Acc:HGNC:7871]	8.6384e-43	1.12749	0.926	0.941	1.91444e-38
1458	LDHB	lactate dehydrogenase B [Source:HGNC Symbol;Acc:HGNC:6541]	7.10144e-53	1.12677	0.952	0.967	1.57382e-48
1459	ADCY7	adenylate cyclase 7 [Source:HGNC Symbol;Acc:HGNC:238]	0.000671155	1.12675	0.16	0.096	1
1460	H2AFV	NA	4.43065e-07	1.12667	0.643	0.643	0.0098192
1461	CDC37	cell division cycle 37, HSP90 cochaperone [Source:HGNC Symbol;Acc:HGNC:1735]	2.04777e-22	1.12506	0.844	0.797	4.53826e-18
1462	HOXA5	homeobox A5 [Source:HGNC Symbol;Acc:HGNC:5106]	4.48772e-15	1.12404	0.227	0.078	9.94568e-11
1463	CDC7	cell division cycle 7 [Source:HGNC Symbol;Acc:HGNC:1745]	4.02008e-10	1.12394	0.323	0.168	8.9093e-06
1464	GLMN	glomulin, FKBP associated protein [Source:HGNC Symbol;Acc:HGNC:14373]	8.02029e-10	1.12392	0.335	0.183	1.77746e-05
1465	DGKA	diacylglycerol kinase alpha [Source:HGNC Symbol;Acc:HGNC:2849]	0.210998	1.12355	0.182	0.161	1
1466	CKS2	CDC28 protein kinase regulatory subunit 2 [Source:HGNC Symbol;Acc:HGNC:2000]	1.97109e-17	1.123	0.636	0.467	4.36833e-13
1467	MTF2	metal response element binding transcription factor 2 [Source:HGNC Symbol;Acc:HGNC:29535]	2.05112e-08	1.12298	0.517	0.424	0.00045457
1468	EIF2S2	eukaryotic translation initiation factor 2 subunit beta [Source:HGNC Symbol;Acc:HGNC:3266]	2.3618e-18	1.12268	0.814	0.806	5.23422e-14
1469	EMC6	ER membrane protein complex subunit 6 [Source:HGNC Symbol;Acc:HGNC:28430]	2.06904e-10	1.12253	0.546	0.422	4.58541e-06
1470	ILF3	interleukin enhancer binding factor 3 [Source:HGNC Symbol;Acc:HGNC:6038]	2.56974e-15	1.1217	0.788	0.82	5.69506e-11
1471	EIF4E	eukaryotic translation initiation factor 4E [Source:HGNC Symbol;Acc:HGNC:3287]	5.90874e-07	1.12158	0.658	0.626	0.0130949
1472	CCDC6	coiled-coil domain containing 6 [Source:HGNC Symbol;Acc:HGNC:18782]	1.02425e-05	1.12038	0.331	0.222	0.226995
1473	NTHL1	nth like DNA glycosylase 1 [Source:HGNC Symbol;Acc:HGNC:8028]	3.39076e-12	1.11888	0.506	0.319	7.5146e-08
1474	SPTBN2	spectrin beta, non-erythrocytic 2 [Source:HGNC Symbol;Acc:HGNC:11276]	1.04244e-08	1.11887	0.186	0.078	0.000231025
1475	SKA1	spindle and kinetochore associated complex subunit 1 [Source:HGNC Symbol;Acc:HGNC:28109]	0.17742	1.1188	0.706	0.788	1
1476	ECH1	enoyl-CoA hydratase 1 [Source:HGNC Symbol;Acc:HGNC:3149]	6.48205e-19	1.11872	0.766	0.715	1.43655e-14
1477	NFIB	nuclear factor I B [Source:HGNC Symbol;Acc:HGNC:7785]	9.70005e-10	1.1187	0.435	0.262	2.14973e-05
1478	FAM188B	NA	1.95169e-05	1.11849	0.204	0.112	0.432534
1479	COQ3	coenzyme Q3, methyltransferase [Source:HGNC Symbol;Acc:HGNC:18175]	1.89609e-17	1.11821	0.32	0.124	4.20211e-13
1480	NAP1L1	nucleosome assembly protein 1 like 1 [Source:HGNC Symbol;Acc:HGNC:7637]	2.069e-45	1.11799	0.967	0.936	4.58531e-41
1481	MED10	mediator complex subunit 10 [Source:HGNC Symbol;Acc:HGNC:28760]	6.75353e-13	1.11797	0.591	0.461	1.49672e-08
1482	FXR1	FMR1 autosomal homolog 1 [Source:HGNC Symbol;Acc:HGNC:4023]	0.000280537	1.11782	0.714	0.689	1
1483	PIP5K1C	phosphatidylinositol-4-phosphate 5-kinase type 1 gamma [Source:HGNC Symbol;Acc:HGNC:8996]	8.8307e-12	1.1174	0.338	0.167	1.95706e-07
1484	MMD	monocyte to macrophage differentiation associated [Source:HGNC Symbol;Acc:HGNC:7153]	8.80704e-12	1.11682	0.305	0.144	1.95182e-07
1485	TMEM180	NA	0.00045686	1.11647	0.335	0.261	1
1486	NIF3L1	NGG1 interacting factor 3 like 1 [Source:HGNC Symbol;Acc:HGNC:13390]	1.7804e-11	1.1164	0.48	0.312	3.94572e-07
1487	SARS2	seryl-tRNA synthetase 2, mitochondrial [Source:HGNC Symbol;Acc:HGNC:17697]	1.47236e-07	1.11632	0.357	0.225	0.00326303
1488	C14orf132	chromosome 14 open reading frame 132 [Source:HGNC Symbol;Acc:HGNC:20346]	0.000984233	1.11606	0.413	0.352	1
1489	USP39	ubiquitin specific peptidase 39 [Source:HGNC Symbol;Acc:HGNC:20071]	1.36964e-09	1.11551	0.565	0.474	3.03539e-05
1490	AVPR1A	arginine vasopressin receptor 1A [Source:HGNC Symbol;Acc:HGNC:895]	0.0916813	1.11538	0.219	0.183	1
1491	GOT2	glutamic-oxaloacetic transaminase 2 [Source:HGNC Symbol;Acc:HGNC:4433]	2.03966e-11	1.11512	0.654	0.531	4.5203e-07
1492	CHAC2	ChaC glutathione specific gamma-glutamylcyclotransferase 2 [Source:HGNC Symbol;Acc:HGNC:32363]	3.40667e-16	1.11416	0.197	0.058	7.54986e-12
1493	BAG2	BAG cochaperone 2 [Source:HGNC Symbol;Acc:HGNC:938]	0.930083	1.11372	0.119	0.124	1
1494	SDHAF1	succinate dehydrogenase complex assembly factor 1 [Source:HGNC Symbol;Acc:HGNC:33867]	3.89877e-08	1.11276	0.42	0.274	0.000864046
1495	ARL16	ADP ribosylation factor like GTPase 16 [Source:HGNC Symbol;Acc:HGNC:27902]	5.52878e-07	1.11227	0.617	0.579	0.0122529
1496	SF3A2	splicing factor 3a subunit 2 [Source:HGNC Symbol;Acc:HGNC:10766]	1.23337e-15	1.11095	0.349	0.162	2.7334e-11
1497	ILDR2	immunoglobulin like domain containing receptor 2 [Source:HGNC Symbol;Acc:HGNC:18131]	1.12781e-05	1.11079	0.104	0.043	0.249946
1498	SYT2	synaptotagmin 2 [Source:HGNC Symbol;Acc:HGNC:11510]	6.5665e-15	1.11024	0.138	0.032	1.45527e-10
1499	TMEM256	transmembrane protein 256 [Source:HGNC Symbol;Acc:HGNC:28618]	1.81005e-06	1.11001	0.52	0.419	0.0401143
1500	RABEPK	Rab9 effector protein with kelch motifs [Source:HGNC Symbol;Acc:HGNC:16896]	3.20683e-08	1.10973	0.413	0.266	0.000710697
1501	NHP2L1	NA	3.56243e-30	1.10952	0.885	0.888	7.89505e-26
1502	PSMB3	proteasome 20S subunit beta 3 [Source:HGNC Symbol;Acc:HGNC:9540]	2.5497e-26	1.10742	0.829	0.794	5.65064e-22
1503	BAI2	NA	1.33833e-22	1.10733	0.149	0.025	2.966e-18
1504	COX7A2	cytochrome c oxidase subunit 7A2 [Source:HGNC Symbol;Acc:HGNC:2288]	4.3352e-25	1.10616	0.848	0.893	9.60767e-21
1505	PNMA2	PNMA family member 2 [Source:HGNC Symbol;Acc:HGNC:9159]	0.526648	1.10564	0.606	0.694	1
1506	CEBPZ	CCAAT enhancer binding protein zeta [Source:HGNC Symbol;Acc:HGNC:24218]	8.69054e-08	1.10538	0.639	0.612	0.001926
1507	MIS18A	MIS18 kinetochore protein A [Source:HGNC Symbol;Acc:HGNC:1286]	1.61312e-09	1.10492	0.398	0.246	3.575e-05
1508	NDUFA13	NADH:ubiquinone oxidoreductase subunit A13 [Source:HGNC Symbol;Acc:HGNC:17194]	1.27163e-27	1.10411	0.87	0.892	2.81819e-23
1509	ID2	inhibitor of DNA binding 2 [Source:HGNC Symbol;Acc:HGNC:5361]	0.0744901	1.10396	0.394	0.359	1
1510	ATP5F1	NA	1.93234e-18	1.10362	0.825	0.879	4.28245e-14
1511	DDX11	DEAD/H-box helicase 11 [Source:HGNC Symbol;Acc:HGNC:2736]	2.38847e-11	1.10338	0.42	0.254	5.29333e-07
1512	AUNIP	aurora kinase A and ninein interacting protein [Source:HGNC Symbol;Acc:HGNC:28363]	1.20629e-07	1.10337	0.327	0.213	0.00267337
1513	ACTR6	actin related protein 6 [Source:HGNC Symbol;Acc:HGNC:24025]	2.78001e-08	1.10336	0.465	0.33	0.000616107
1514	MPP7	MAGUK p55 scaffold protein 7 [Source:HGNC Symbol;Acc:HGNC:26542]	6.23468e-05	1.10327	0.346	0.261	1
1515	LAPTM5	lysosomal protein transmembrane 5 [Source:HGNC Symbol;Acc:HGNC:29612]	0.000334258	1.10267	0.156	0.271	1
1516	RPF1	ribosome production factor 1 homolog [Source:HGNC Symbol;Acc:HGNC:30350]	2.2396e-07	1.10248	0.576	0.477	0.00496341
1517	KARS	NA	1.35951e-14	1.10235	0.736	0.666	3.01295e-10
1518	NR2C2AP	nuclear receptor 2C2 associated protein [Source:HGNC Symbol;Acc:HGNC:30763]	9.12147e-13	1.10173	0.457	0.259	2.0215e-08
1519	PSENEN	presenilin enhancer, gamma-secretase subunit [Source:HGNC Symbol;Acc:HGNC:30100]	6.93789e-11	1.1016	0.595	0.501	1.53758e-06
1520	GEMIN7	gem nuclear organelle associated protein 7 [Source:HGNC Symbol;Acc:HGNC:20045]	2.71235e-12	1.10132	0.468	0.285	6.0111e-08
1521	ZC3H8	zinc finger CCCH-type containing 8 [Source:HGNC Symbol;Acc:HGNC:30941]	2.31347e-07	1.10087	0.338	0.211	0.00512712
1522	CCT3	chaperonin containing TCP1 subunit 3 [Source:HGNC Symbol;Acc:HGNC:1616]	2.98944e-35	1.10066	0.903	0.912	6.62519e-31
1523	EFCAB2	EF-hand calcium binding domain 2 [Source:HGNC Symbol;Acc:HGNC:28166]	0.117752	1.10048	0.424	0.429	1
1524	NCBP1	nuclear cap binding protein subunit 1 [Source:HGNC Symbol;Acc:HGNC:7658]	0.000203206	1.10001	0.662	0.691	1
1525	PRKAR1B	protein kinase cAMP-dependent type I regulatory subunit beta [Source:HGNC Symbol;Acc:HGNC:9390]	9.54279e-05	1.09978	0.283	0.184	1
1526	ELAC2	elaC ribonuclease Z 2 [Source:HGNC Symbol;Acc:HGNC:14198]	9.48346e-08	1.09914	0.52	0.394	0.00210172
1527	ERRFI1	ERBB receptor feedback inhibitor 1 [Source:HGNC Symbol;Acc:HGNC:18185]	2.04917e-08	1.09864	0.383	0.234	0.000454136
1528	ATIC	5-aminoimidazole-4-carboxamide ribonucleotide formyltransferase/IMP cyclohydrolase [Source:HGNC Symbol;Acc:HGNC:794]	4.104e-15	1.09854	0.706	0.646	9.09529e-11
1529	GPS1	G protein pathway suppressor 1 [Source:HGNC Symbol;Acc:HGNC:4549]	2.51601e-17	1.09808	0.755	0.749	5.57598e-13
1530	FAM96B	NA	2.38812e-19	1.09771	0.796	0.725	5.29255e-15
1531	MAPT	microtubule associated protein tau [Source:HGNC Symbol;Acc:HGNC:6893]	8.67011e-12	1.09756	0.178	0.061	1.92147e-07
1532	CLVS1	clavesin 1 [Source:HGNC Symbol;Acc:HGNC:23139]	5.26104e-13	1.09713	0.149	0.042	1.16595e-08
1533	KLF12	KLF transcription factor 12 [Source:HGNC Symbol;Acc:HGNC:6346]	7.95046e-05	1.09667	0.309	0.212	1
1534	ADAM11	ADAM metallopeptidase domain 11 [Source:HGNC Symbol;Acc:HGNC:189]	9.49037e-29	1.09586	0.167	0.023	2.10326e-24
1535	RPS6	ribosomal protein S6 [Source:HGNC Symbol;Acc:HGNC:10429]	1.05933e-58	1.09576	0.996	0.992	2.34769e-54
1536	RPS17L	NA	4.14673e-64	1.09558	0.978	0.987	9.18998e-60
1537	RPS17	ribosomal protein S17 [Source:HGNC Symbol;Acc:HGNC:10397]	4.15762e-64	1.09555	0.978	0.987	9.21412e-60
1538	CCDC137	coiled-coil domain containing 137 [Source:HGNC Symbol;Acc:HGNC:33451]	1.28989e-06	1.09519	0.487	0.406	0.0285866
1539	TPD52L2	TPD52 like 2 [Source:HGNC Symbol;Acc:HGNC:12007]	3.79706e-08	1.09493	0.639	0.603	0.000841504
1540	QARS	NA	2.1603e-15	1.09418	0.77	0.735	4.78765e-11
1541	TAF7L	TATA-box binding protein associated factor 7 like [Source:HGNC Symbol;Acc:HGNC:11548]	4.25556e-10	1.09405	0.1	0.026	9.43117e-06
1542	MTG1	mitochondrial ribosome associated GTPase 1 [Source:HGNC Symbol;Acc:HGNC:32159]	1.74362e-06	1.09375	0.546	0.448	0.038642
1543	EMC4	ER membrane protein complex subunit 4 [Source:HGNC Symbol;Acc:HGNC:28032]	2.2664e-10	1.09242	0.706	0.76	5.02279e-06
1544	ACADM	acyl-CoA dehydrogenase medium chain [Source:HGNC Symbol;Acc:HGNC:89]	8.7982e-06	1.092	0.565	0.489	0.194986
1545	FLAD1	flavin adenine dinucleotide synthetase 1 [Source:HGNC Symbol;Acc:HGNC:24671]	1.79479e-08	1.0919	0.621	0.528	0.000397762
1546	MRPL42	mitochondrial ribosomal protein L42 [Source:HGNC Symbol;Acc:HGNC:14493]	1.16205e-10	1.09158	0.639	0.557	2.57533e-06
1547	SNRPB2	small nuclear ribonucleoprotein polypeptide B2 [Source:HGNC Symbol;Acc:HGNC:11155]	4.88698e-19	1.09148	0.762	0.733	1.08305e-14
1548	DCTN2	dynactin subunit 2 [Source:HGNC Symbol;Acc:HGNC:2712]	1.36287e-09	1.0911	0.68	0.656	3.02039e-05
1549	SLC1A2	solute carrier family 1 member 2 [Source:HGNC Symbol;Acc:HGNC:10940]	0.0104968	1.09093	0.212	0.302	1
1550	C1orf131	chromosome 1 open reading frame 131 [Source:HGNC Symbol;Acc:HGNC:25332]	0.00011663	1.09013	0.446	0.356	1
1551	POC1A	POC1 centriolar protein A [Source:HGNC Symbol;Acc:HGNC:24488]	6.70355e-22	1.08961	0.297	0.091	1.48564e-17
1552	SARNP	SAP domain containing ribonucleoprotein [Source:HGNC Symbol;Acc:HGNC:24432]	7.52388e-10	1.08896	0.647	0.587	1.66744e-05
1553	OCIAD2	OCIA domain containing 2 [Source:HGNC Symbol;Acc:HGNC:28685]	4.44563e-12	1.08868	0.398	0.227	9.8524e-08
1554	FDPS	farnesyl diphosphate synthase [Source:HGNC Symbol;Acc:HGNC:3631]	3.00705e-13	1.08866	0.732	0.69	6.66422e-09
1555	PRPF38B	pre-mRNA processing factor 38B [Source:HGNC Symbol;Acc:HGNC:25512]	5.61635e-05	1.08858	0.617	0.635	1
1556	MYRF	myelin regulatory factor [Source:HGNC Symbol;Acc:HGNC:1181]	6.2347e-09	1.08856	0.156	0.059	0.000138173
1557	TNNI1	troponin I1, slow skeletal type [Source:HGNC Symbol;Acc:HGNC:11945]	0.436139	1.0876	0.357	0.344	1
1558	RANGAP1	Ran GTPase activating protein 1 [Source:HGNC Symbol;Acc:HGNC:9854]	5.45054e-08	1.08745	0.569	0.442	0.00120795
1559	MAGEA3	MAGE family member A3 [Source:HGNC Symbol;Acc:HGNC:6801]	5.21131e-16	1.08728	0.662	0.49	1.15493e-11
1560	GINS2	GINS complex subunit 2 [Source:HGNC Symbol;Acc:HGNC:24575]	1.5775e-14	1.08723	0.364	0.166	3.49605e-10
1561	ZIK1	zinc finger protein interacting with K protein 1 [Source:HGNC Symbol;Acc:HGNC:33104]	7.19536e-07	1.0868	0.108	0.039	0.0159464
1562	TRIT1	tRNA isopentenyltransferase 1 [Source:HGNC Symbol;Acc:HGNC:20286]	5.99693e-07	1.0867	0.361	0.231	0.0132904
1563	CFL1	cofilin 1 [Source:HGNC Symbol;Acc:HGNC:1874]	9.33959e-59	1.08623	0.985	0.982	2.06984e-54
1564	TOR1A	torsin family 1 member A [Source:HGNC Symbol;Acc:HGNC:3098]	0.000109189	1.08604	0.457	0.373	1
1565	HNRNPC	heterogeneous nuclear ribonucleoprotein C [Source:HGNC Symbol;Acc:HGNC:5035]	5.72672e-45	1.08601	0.941	0.94	1.26915e-40
1566	PLEKHG2	pleckstrin homology and RhoGEF domain containing G2 [Source:HGNC Symbol;Acc:HGNC:29515]	0.5915	1.08585	0.639	0.745	1
1567	LRCH1	leucine rich repeats and calponin homology domain containing 1 [Source:HGNC Symbol;Acc:HGNC:20309]	0.704551	1.08573	0.182	0.198	1
1568	COQ5	coenzyme Q5, methyltransferase [Source:HGNC Symbol;Acc:HGNC:28722]	2.77598e-07	1.0856	0.45	0.315	0.00615213
1569	LOC645166	NA	0.00127199	1.08483	0.45	0.373	1
1570	DNTTIP2	deoxynucleotidyltransferase terminal interacting protein 2 [Source:HGNC Symbol;Acc:HGNC:24013]	1.40775e-08	1.08482	0.599	0.531	0.000311986
1571	GABRB3	gamma-aminobutyric acid type A receptor subunit beta3 [Source:HGNC Symbol;Acc:HGNC:4083]	5.64493e-09	1.08459	0.123	0.041	0.000125103
1572	WDR83OS	WD repeat domain 83 opposite strand [Source:HGNC Symbol;Acc:HGNC:30203]	2.50743e-23	1.08433	0.825	0.796	5.55697e-19
1573	EPN1	epsin 1 [Source:HGNC Symbol;Acc:HGNC:21604]	8.23705e-05	1.08431	0.316	0.217	1
1574	MEF2BNB	NA	1.85125e-05	1.08423	0.468	0.372	0.410273
1575	ZFP37	ZFP37 zinc finger protein [Source:HGNC Symbol;Acc:HGNC:12863]	7.45859e-08	1.08363	0.1	0.032	0.00165297
1576	COIL	coilin [Source:HGNC Symbol;Acc:HGNC:2184]	9.96528e-08	1.08285	0.502	0.44	0.00220851
1577	HNRNPD	heterogeneous nuclear ribonucleoprotein D [Source:HGNC Symbol;Acc:HGNC:5036]	6.90815e-13	1.08276	0.729	0.673	1.53098e-08
1578	IPO5	importin 5 [Source:HGNC Symbol;Acc:HGNC:6402]	6.08944e-10	1.0827	0.628	0.481	1.34954e-05
1579	TRMT10C	tRNA methyltransferase 10C, mitochondrial RNase P subunit [Source:HGNC Symbol;Acc:HGNC:26022]	5.54868e-09	1.08264	0.509	0.384	0.00012297
1580	SNRNP40	small nuclear ribonucleoprotein U5 subunit 40 [Source:HGNC Symbol;Acc:HGNC:30857]	8.69623e-08	1.08261	0.561	0.504	0.00192726
1581	EIF1B	eukaryotic translation initiation factor 1B [Source:HGNC Symbol;Acc:HGNC:30792]	3.18736e-13	1.08231	0.766	0.719	7.06383e-09
1582	CDCA4	cell division cycle associated 4 [Source:HGNC Symbol;Acc:HGNC:14625]	4.85524e-08	1.08219	0.465	0.322	0.00107602
1583	POLR3A	RNA polymerase III subunit A [Source:HGNC Symbol;Acc:HGNC:30074]	1.8312e-06	1.08205	0.457	0.345	0.0405831
1584	HDAC7	histone deacetylase 7 [Source:HGNC Symbol;Acc:HGNC:14067]	0.0107304	1.08199	0.286	0.228	1
1585	PCLO	piccolo presynaptic cytomatrix protein [Source:HGNC Symbol;Acc:HGNC:13406]	0.000154069	1.08047	0.1	0.045	1
1586	RSL24D1	ribosomal L24 domain containing 1 [Source:HGNC Symbol;Acc:HGNC:18479]	4.95404e-17	1.08024	0.755	0.713	1.09791e-12
1587	REEP1	receptor accessory protein 1 [Source:HGNC Symbol;Acc:HGNC:25786]	8.14506e-21	1.07942	0.104	0.012	1.80511e-16
1588	LOC375196	NA	3.62148e-26	1.07929	0.13	0.015	8.02593e-22
1589	PSMD2	proteasome 26S subunit ubiquitin receptor, non-ATPase 2 [Source:HGNC Symbol;Acc:HGNC:9559]	3.3443e-09	1.07915	0.658	0.639	7.41165e-05
1590	DCHS1	dachsous cadherin-related 1 [Source:HGNC Symbol;Acc:HGNC:13681]	2.11312e-21	1.07913	0.312	0.105	4.68309e-17
1591	RPLP2	ribosomal protein lateral stalk subunit P2 [Source:HGNC Symbol;Acc:HGNC:10377]	2.60752e-68	1.07908	0.985	0.991	5.77879e-64
1592	LSM2	LSM2 homolog, U6 small nuclear RNA and mRNA degradation associated [Source:HGNC Symbol;Acc:HGNC:13940]	1.08676e-12	1.0787	0.677	0.619	2.40848e-08
1593	MB21D1	NA	1.72365e-08	1.07807	0.164	0.066	0.000381996
1594	RNF44	ring finger protein 44 [Source:HGNC Symbol;Acc:HGNC:19180]	1.1182e-08	1.07765	0.431	0.279	0.000247816
1595	NYNRIN	NYN domain and retroviral integrase containing [Source:HGNC Symbol;Acc:HGNC:20165]	4.89035e-15	1.07746	0.186	0.054	1.0838e-10
1596	AP4M1	adaptor related protein complex 4 subunit mu 1 [Source:HGNC Symbol;Acc:HGNC:574]	0.0149724	1.07679	0.275	0.205	1
1597	EAF1	ELL associated factor 1 [Source:HGNC Symbol;Acc:HGNC:20907]	2.94375e-10	1.07622	0.665	0.561	6.52394e-06
1598	SPIN4	spindlin family member 4 [Source:HGNC Symbol;Acc:HGNC:27040]	1.89416e-10	1.07587	0.193	0.075	4.19783e-06
1599	HSPD1	heat shock protein family D (Hsp60) member 1 [Source:HGNC Symbol;Acc:HGNC:5261]	3.0287e-31	1.07576	0.9	0.945	6.71219e-27
1600	MED12L	mediator complex subunit 12L [Source:HGNC Symbol;Acc:HGNC:16050]	9.64411e-23	1.07516	0.234	0.06	2.13733e-18
1601	EXOG	exo/endonuclease G [Source:HGNC Symbol;Acc:HGNC:3347]	0.126875	1.07443	0.349	0.331	1
1602	HK1	hexokinase 1 [Source:HGNC Symbol;Acc:HGNC:4922]	3.39208e-11	1.0744	0.591	0.447	7.51752e-07
1603	PDLIM7	PDZ and LIM domain 7 [Source:HGNC Symbol;Acc:HGNC:22958]	0.00018926	1.0743	0.513	0.412	1
1604	CNOT2	CCR4-NOT transcription complex subunit 2 [Source:HGNC Symbol;Acc:HGNC:7878]	3.65359e-05	1.07379	0.599	0.6	0.809709
1605	AAGAB	alpha and gamma adaptin binding protein [Source:HGNC Symbol;Acc:HGNC:25662]	9.21236e-08	1.07328	0.55	0.424	0.00204164
1606	HS3ST1	heparan sulfate-glucosamine 3-sulfotransferase 1 [Source:HGNC Symbol;Acc:HGNC:5194]	5.1659e-10	1.07232	0.141	0.046	1.14487e-05
1607	CUTC	cutC copper transporter [Source:HGNC Symbol;Acc:HGNC:24271]	1.30442e-10	1.07211	0.383	0.213	2.89086e-06
1608	SMN1	survival of motor neuron 1, telomeric [Source:HGNC Symbol;Acc:HGNC:11117]	8.83335e-19	1.0721	0.591	0.327	1.95765e-14
1609	MASTL	microtubule associated serine/threonine kinase like [Source:HGNC Symbol;Acc:HGNC:19042]	1.63398e-05	1.07196	0.357	0.257	0.362122
1610	RPP21	ribonuclease P/MRP subunit p21 [Source:HGNC Symbol;Acc:HGNC:21300]	2.18462e-09	1.07191	0.602	0.522	4.84156e-05
1611	TULP3	TUB like protein 3 [Source:HGNC Symbol;Acc:HGNC:12425]	0.874168	1.07138	0.338	0.344	1
1612	BAGE	NA	1.51577e-11	1.07109	0.375	0.191	3.35924e-07
1613	NGDN	neuroguidin [Source:HGNC Symbol;Acc:HGNC:20271]	2.92302e-09	1.07065	0.55	0.441	6.478e-05
1614	DMWD	DM1 locus, WD repeat containing [Source:HGNC Symbol;Acc:HGNC:2936]	1.09103e-05	1.06915	0.23	0.13	0.241795
1615	ALDH3A2	aldehyde dehydrogenase 3 family member A2 [Source:HGNC Symbol;Acc:HGNC:403]	7.04525e-07	1.06897	0.569	0.499	0.0156137
1616	SLIT3	slit guidance ligand 3 [Source:HGNC Symbol;Acc:HGNC:11087]	3.04233e-09	1.06871	0.119	0.038	6.74241e-05
1617	SSBP4	single stranded DNA binding protein 4 [Source:HGNC Symbol;Acc:HGNC:15676]	1.38712e-07	1.06858	0.279	0.154	0.00307413
1618	BCAM	basal cell adhesion molecule (Lutheran blood group) [Source:HGNC Symbol;Acc:HGNC:6722]	6.14413e-07	1.06828	0.123	0.048	0.0136166
1619	CCDC25	coiled-coil domain containing 25 [Source:HGNC Symbol;Acc:HGNC:25591]	6.43068e-08	1.06802	0.558	0.433	0.00142517
1620	EIF3J	eukaryotic translation initiation factor 3 subunit J [Source:HGNC Symbol;Acc:HGNC:3270]	4.61166e-08	1.06796	0.569	0.459	0.00102204
1621	RPS11	ribosomal protein S11 [Source:HGNC Symbol;Acc:HGNC:10384]	3.88582e-61	1.06684	0.993	0.982	8.61175e-57
1622	CENPM	centromere protein M [Source:HGNC Symbol;Acc:HGNC:18352]	8.89097e-09	1.06654	0.297	0.152	0.000197042
1623	C14orf166	NA	2.42605e-16	1.06608	0.784	0.743	5.3766e-12
1624	ALDH7A1	aldehyde dehydrogenase 7 family member A1 [Source:HGNC Symbol;Acc:HGNC:877]	2.80213e-10	1.06604	0.636	0.532	6.21009e-06
1625	SEPHS1	selenophosphate synthetase 1 [Source:HGNC Symbol;Acc:HGNC:19685]	1.72071e-16	1.06583	0.416	0.2	3.81345e-12
1626	ACTR3B	actin related protein 3B [Source:HGNC Symbol;Acc:HGNC:17256]	0.0510232	1.06492	0.19	0.144	1
1627	ALDOC	aldolase, fructose-bisphosphate C [Source:HGNC Symbol;Acc:HGNC:418]	7.90593e-10	1.06483	0.424	0.255	1.75211e-05
1628	SPEG	striated muscle enriched protein kinase [Source:HGNC Symbol;Acc:HGNC:16901]	8.33425e-21	1.06451	0.13	0.02	1.84704e-16
1629	TOMM6	translocase of outer mitochondrial membrane 6 [Source:HGNC Symbol;Acc:HGNC:34528]	1.80952e-26	1.06375	0.836	0.841	4.01027e-22
1630	VPS29	VPS29 retromer complex component [Source:HGNC Symbol;Acc:HGNC:14340]	2.29025e-11	1.06307	0.677	0.691	5.07566e-07
1631	LOC389023	NA	1.28353e-20	1.06275	0.126	0.019	2.84457e-16
1632	MRPL30	mitochondrial ribosomal protein L30 [Source:HGNC Symbol;Acc:HGNC:14036]	1.8137e-05	1.06264	0.695	0.76	0.401953
1633	GGCT	gamma-glutamylcyclotransferase [Source:HGNC Symbol;Acc:HGNC:21705]	1.38011e-09	1.06225	0.602	0.526	3.0586e-05
1634	2024-03-03	NA	3.56548e-10	1.06175	0.26	0.123	7.90182e-06
1635	TFDP2	transcription factor Dp-2 [Source:HGNC Symbol;Acc:HGNC:11751]	5.08609e-05	1.06157	0.892	0.923	1
1636	SHB	SH2 domain containing adaptor protein B [Source:HGNC Symbol;Acc:HGNC:10838]	0.190169	1.06143	0.112	0.086	1
1637	EIF2A	eukaryotic translation initiation factor 2A [Source:HGNC Symbol;Acc:HGNC:3254]	5.77154e-12	1.06134	0.755	0.69	1.27909e-07
1638	ENC1	ectodermal-neural cortex 1 [Source:HGNC Symbol;Acc:HGNC:3345]	8.6685e-09	1.06124	0.327	0.176	0.000192111
1639	PPP2R1A	protein phosphatase 2 scaffold subunit Aalpha [Source:HGNC Symbol;Acc:HGNC:9302]	1.02321e-23	1.05967	0.833	0.781	2.26763e-19
1640	DUSP2	dual specificity phosphatase 2 [Source:HGNC Symbol;Acc:HGNC:3068]	0.0310591	1.05928	0.242	0.194	1
1641	TXNL1	thioredoxin like 1 [Source:HGNC Symbol;Acc:HGNC:12436]	9.71695e-10	1.05923	0.665	0.601	2.15347e-05
1642	CHCHD2	coiled-coil-helix-coiled-coil-helix domain containing 2 [Source:HGNC Symbol;Acc:HGNC:21645]	2.6682e-50	1.05889	0.955	0.958	5.91326e-46
1643	IL31RA	interleukin 31 receptor A [Source:HGNC Symbol;Acc:HGNC:18969]	0.084624	1.05886	0.104	0.075	1
1644	MOB3A	MOB kinase activator 3A [Source:HGNC Symbol;Acc:HGNC:29802]	0.215262	1.05865	0.654	0.718	1
1645	AMT	aminomethyltransferase [Source:HGNC Symbol;Acc:HGNC:473]	0.912313	1.05825	0.13	0.137	1
1646	C1orf52	chromosome 1 open reading frame 52 [Source:HGNC Symbol;Acc:HGNC:24871]	4.58199e-08	1.05821	0.565	0.452	0.00101546
1647	ACP1	acid phosphatase 1 [Source:HGNC Symbol;Acc:HGNC:122]	6.22865e-17	1.05809	0.777	0.741	1.38039e-12
1648	RPSA	ribosomal protein SA [Source:HGNC Symbol;Acc:HGNC:6502]	4.74346e-58	1.05779	0.985	0.984	1.05125e-53
1649	LIG1	DNA ligase 1 [Source:HGNC Symbol;Acc:HGNC:6598]	0.000113057	1.05778	0.461	0.375	1
1650	ZDBF2	zinc finger DBF-type containing 2 [Source:HGNC Symbol;Acc:HGNC:29313]	0.0252213	1.05772	0.212	0.277	1
1651	CEP70	centrosomal protein 70 [Source:HGNC Symbol;Acc:HGNC:29972]	0.0105306	1.05758	0.238	0.18	1
1652	CXXC1	CXXC finger protein 1 [Source:HGNC Symbol;Acc:HGNC:24343]	0.000266605	1.05742	0.454	0.367	1
1653	HNRNPM	heterogeneous nuclear ribonucleoprotein M [Source:HGNC Symbol;Acc:HGNC:5046]	1.9796e-18	1.05727	0.799	0.797	4.38719e-14
1654	UNC13D	unc-13 homolog D [Source:HGNC Symbol;Acc:HGNC:23147]	0.000244523	1.05648	0.223	0.142	1
1655	LRR1	leucine rich repeat protein 1 [Source:HGNC Symbol;Acc:HGNC:19742]	1.13973e-11	1.05589	0.29	0.131	2.52586e-07
1656	BLMH	bleomycin hydrolase [Source:HGNC Symbol;Acc:HGNC:1059]	1.39259e-11	1.05579	0.506	0.348	3.08627e-07
1657	TRO	trophinin [Source:HGNC Symbol;Acc:HGNC:12326]	1.35076e-17	1.05555	0.401	0.184	2.99356e-13
1658	ZFP69B	ZFP69 zinc finger protein B [Source:HGNC Symbol;Acc:HGNC:28053]	6.37588e-10	1.05503	0.126	0.039	1.41302e-05
1659	RALA	RAS like proto-oncogene A [Source:HGNC Symbol;Acc:HGNC:9839]	1.61739e-10	1.05492	0.662	0.54	3.58445e-06
1660	RBBP4	RB binding protein 4, chromatin remodeling factor [Source:HGNC Symbol;Acc:HGNC:9887]	4.45748e-18	1.05476	0.877	0.892	9.87868e-14
1661	NOP10	NOP10 ribonucleoprotein [Source:HGNC Symbol;Acc:HGNC:14378]	2.19967e-15	1.05424	0.721	0.781	4.87491e-11
1662	SAFB2	scaffold attachment factor B2 [Source:HGNC Symbol;Acc:HGNC:21605]	0.0924252	1.0536	0.442	0.421	1
1663	LPHN1	NA	9.22654e-13	1.05343	0.286	0.127	2.04479e-08
1664	PCBP2	poly(rC) binding protein 2 [Source:HGNC Symbol;Acc:HGNC:8648]	3.3447e-17	1.05312	0.881	0.873	7.41253e-13
1665	ACAT2	acetyl-CoA acetyltransferase 2 [Source:HGNC Symbol;Acc:HGNC:94]	3.07343e-06	1.05296	0.394	0.266	0.0681133
1666	EXO5	exonuclease 5 [Source:HGNC Symbol;Acc:HGNC:26115]	0.192256	1.05268	0.372	0.355	1
1667	NMB	neuromedin B [Source:HGNC Symbol;Acc:HGNC:7842]	3.4671e-10	1.05253	0.268	0.128	7.68378e-06
1668	RBM38	RNA binding motif protein 38 [Source:HGNC Symbol;Acc:HGNC:15818]	3.0745e-10	1.05188	0.212	0.087	6.81371e-06
1669	TIMM17A	translocase of inner mitochondrial membrane 17A [Source:HGNC Symbol;Acc:HGNC:17315]	1.07002e-15	1.05187	0.714	0.628	2.37137e-11
1670	SKIL	SKI like proto-oncogene [Source:HGNC Symbol;Acc:HGNC:10897]	1.39707e-14	1.05092	0.669	0.511	3.09619e-10
1671	RPS13	ribosomal protein S13 [Source:HGNC Symbol;Acc:HGNC:10386]	1.50077e-64	1.05062	0.993	0.986	3.32601e-60
1672	EXTL2	exostosin like glycosyltransferase 2 [Source:HGNC Symbol;Acc:HGNC:3516]	2.64695e-06	1.05051	0.442	0.345	0.0586618
1673	ARPC5	actin related protein 2/3 complex subunit 5 [Source:HGNC Symbol;Acc:HGNC:708]	2.50006e-18	1.05033	0.818	0.846	5.54064e-14
1674	NDUFB11	NADH:ubiquinone oxidoreductase subunit B11 [Source:HGNC Symbol;Acc:HGNC:20372]	1.67059e-17	1.04951	0.814	0.775	3.70237e-13
1675	NDUFB4	NADH:ubiquinone oxidoreductase subunit B4 [Source:HGNC Symbol;Acc:HGNC:7699]	4.04565e-14	1.04944	0.751	0.805	8.96598e-10
1676	MICU1	mitochondrial calcium uptake 1 [Source:HGNC Symbol;Acc:HGNC:1530]	3.50728e-09	1.04941	0.487	0.339	7.77284e-05
1677	TRIM8	tripartite motif containing 8 [Source:HGNC Symbol;Acc:HGNC:15579]	4.95254e-05	1.04893	0.212	0.12	1
1678	TPI1	triosephosphate isomerase 1 [Source:HGNC Symbol;Acc:HGNC:12009]	7.18468e-48	1.04879	0.955	0.957	1.59227e-43
1679	IK	IK cytokine [Source:HGNC Symbol;Acc:HGNC:5958]	4.90259e-15	1.048	0.725	0.685	1.08651e-10
1680	DEF8	differentially expressed in FDCP 8 homolog [Source:HGNC Symbol;Acc:HGNC:25969]	8.63031e-10	1.04788	0.539	0.402	1.91265e-05
1681	RPL21P28	ribosomal protein L21 pseudogene 28 [Source:HGNC Symbol;Acc:HGNC:36258]	1.2812e-36	1.04776	0.963	0.853	2.8394e-32
1682	LOC152217	NA	1.22068e-07	1.04719	0.561	0.529	0.00270528
1683	NT5C2	5'-nucleotidase, cytosolic II [Source:HGNC Symbol;Acc:HGNC:8022]	1.27298e-05	1.04676	0.535	0.469	0.282118
1684	C17orf53	NA	3.13279e-17	1.04671	0.201	0.056	6.94289e-13
1685	RFC2	replication factor C subunit 2 [Source:HGNC Symbol;Acc:HGNC:9970]	6.79004e-07	1.04669	0.721	0.724	0.0150481
1686	CCDC80	coiled-coil domain containing 80 [Source:HGNC Symbol;Acc:HGNC:30649]	3.95808e-06	1.0464	0.204	0.107	0.0877189
1687	CCDC28B	coiled-coil domain containing 28B [Source:HGNC Symbol;Acc:HGNC:28163]	5.13473e-05	1.04572	0.338	0.229	1
1688	EME1	essential meiotic structure-specific endonuclease 1 [Source:HGNC Symbol;Acc:HGNC:24965]	9.28214e-19	1.04487	0.223	0.064	2.05711e-14
1689	TFG	trafficking from ER to golgi regulator [Source:HGNC Symbol;Acc:HGNC:11758]	1.02389e-10	1.04475	0.688	0.67	2.26915e-06
1690	METTL13	methyltransferase 13, eEF1A lysine and N-terminal methyltransferase [Source:HGNC Symbol;Acc:HGNC:24248]	2.02299e-11	1.04422	0.55	0.377	4.48336e-07
1691	DIAPH3	diaphanous related formin 3 [Source:HGNC Symbol;Acc:HGNC:15480]	3.99928e-14	1.04383	0.227	0.078	8.86321e-10
1692	AURKC	aurora kinase C [Source:HGNC Symbol;Acc:HGNC:11391]	3.2097e-37	1.04294	0.138	0.009	7.11334e-33
1693	MALL	mal, T cell differentiation protein like [Source:HGNC Symbol;Acc:HGNC:6818]	5.10443e-07	1.04275	0.394	0.281	0.0113124
1694	ZCRB1	zinc finger CCHC-type and RNA binding motif containing 1 [Source:HGNC Symbol;Acc:HGNC:29620]	4.2387e-08	1.04251	0.625	0.616	0.000939381
1695	LRRC42	leucine rich repeat containing 42 [Source:HGNC Symbol;Acc:HGNC:28792]	2.50364e-05	1.04211	0.398	0.283	0.554856
1696	FHL2	four and a half LIM domains 2 [Source:HGNC Symbol;Acc:HGNC:3703]	2.11192e-07	1.0421	0.506	0.385	0.00468044
1697	FAM24B	family with sequence similarity 24 member B [Source:HGNC Symbol;Acc:HGNC:23475]	4.73776e-23	1.04179	0.167	0.031	1.04998e-18
1698	MAGEA12	MAGE family member A12 [Source:HGNC Symbol;Acc:HGNC:6799]	1.49244e-13	1.04174	0.565	0.348	3.30754e-09
1699	CCT8	chaperonin containing TCP1 subunit 8 [Source:HGNC Symbol;Acc:HGNC:1623]	2.63275e-22	1.04139	0.859	0.839	5.83469e-18
1700	EIF3I	eukaryotic translation initiation factor 3 subunit I [Source:HGNC Symbol;Acc:HGNC:3272]	7.25663e-26	1.04106	0.911	0.913	1.60821e-21
1701	SRSF9	serine and arginine rich splicing factor 9 [Source:HGNC Symbol;Acc:HGNC:10791]	6.8688e-05	1.03987	0.468	0.371	1
1702	CCDC8	coiled-coil domain containing 8 [Source:HGNC Symbol;Acc:HGNC:25367]	1.33988e-08	1.03983	0.335	0.201	0.000296945
1703	LSM1	LSM1 homolog, mRNA degradation associated [Source:HGNC Symbol;Acc:HGNC:20472]	1.46861e-05	1.03921	0.543	0.457	0.325473
1704	SNAP47	synaptosome associated protein 47 [Source:HGNC Symbol;Acc:HGNC:30669]	4.45067e-10	1.03858	0.506	0.346	9.86358e-06
1705	EBF2	EBF transcription factor 2 [Source:HGNC Symbol;Acc:HGNC:19090]	2.0212e-36	1.03846	0.123	0.006	4.47938e-32
1706	PFAS	phosphoribosylformylglycinamidine synthase [Source:HGNC Symbol;Acc:HGNC:8863]	2.14898e-06	1.03808	0.558	0.485	0.0476257
1707	ZCCHC10	zinc finger CCHC-type containing 10 [Source:HGNC Symbol;Acc:HGNC:25954]	1.16451e-09	1.03781	0.372	0.222	2.58078e-05
1708	STRA6	signaling receptor and transporter of retinol STRA6 [Source:HGNC Symbol;Acc:HGNC:30650]	2.6654e-18	1.03758	0.268	0.086	5.90706e-14
1709	WBP5	NA	2.48564e-09	1.03744	0.684	0.595	5.50868e-05
1710	FAM175A	NA	9.79162e-08	1.0366	0.357	0.209	0.00217002
1711	ABCF1	ATP binding cassette subfamily F member 1 [Source:HGNC Symbol;Acc:HGNC:70]	2.5205e-08	1.03597	0.651	0.575	0.000558594
1712	EML4	EMAP like 4 [Source:HGNC Symbol;Acc:HGNC:1316]	4.55807e-10	1.0357	0.617	0.542	1.01016e-05
1713	CCT6A	chaperonin containing TCP1 subunit 6A [Source:HGNC Symbol;Acc:HGNC:1620]	1.41852e-18	1.03562	0.807	0.872	3.14373e-14
1714	MINPP1	multiple inositol-polyphosphate phosphatase 1 [Source:HGNC Symbol;Acc:HGNC:7102]	6.06724e-12	1.03557	0.446	0.259	1.34462e-07
1715	NVL	nuclear VCP like [Source:HGNC Symbol;Acc:HGNC:8070]	0.00119412	1.03474	0.398	0.323	1
1716	CCAR1	cell division cycle and apoptosis regulator 1 [Source:HGNC Symbol;Acc:HGNC:24236]	2.03129e-05	1.03439	0.569	0.519	0.450175
1717	CDC23	cell division cycle 23 [Source:HGNC Symbol;Acc:HGNC:1724]	1.42655e-07	1.03374	0.491	0.355	0.00316151
1718	FRA10AC1	FRA10A associated CGG repeat 1 [Source:HGNC Symbol;Acc:HGNC:1162]	7.4713e-06	1.03339	0.546	0.514	0.165579
1719	COX8A	cytochrome c oxidase subunit 8A [Source:HGNC Symbol;Acc:HGNC:2294]	3.25118e-41	1.03339	0.903	0.901	7.20526e-37
1720	TRMT1	tRNA methyltransferase 1 [Source:HGNC Symbol;Acc:HGNC:25980]	1.71956e-07	1.03332	0.48	0.357	0.0038109
1721	PPP3CB	protein phosphatase 3 catalytic subunit beta [Source:HGNC Symbol;Acc:HGNC:9315]	0.106165	1.03303	0.115	0.084	1
1722	ANAPC5	anaphase promoting complex subunit 5 [Source:HGNC Symbol;Acc:HGNC:15713]	0.00595152	1.033	0.636	0.728	1
1723	GPN3	GPN-loop GTPase 3 [Source:HGNC Symbol;Acc:HGNC:30186]	1.30856e-12	1.03273	0.524	0.36	2.90003e-08
1724	SRSF10	serine and arginine rich splicing factor 10 [Source:HGNC Symbol;Acc:HGNC:16713]	1.10995e-07	1.0323	0.766	0.859	0.00245986
1725	KALRN	kalirin RhoGEF kinase [Source:HGNC Symbol;Acc:HGNC:4814]	1.9383e-28	1.03207	0.271	0.066	4.29566e-24
1726	RAB13	RAB13, member RAS oncogene family [Source:HGNC Symbol;Acc:HGNC:9762]	0.116182	1.03169	0.755	0.784	1
1727	MDH2	malate dehydrogenase 2 [Source:HGNC Symbol;Acc:HGNC:6971]	7.57726e-32	1.03104	0.881	0.865	1.67927e-27
1728	GNPAT	glyceronephosphate O-acyltransferase [Source:HGNC Symbol;Acc:HGNC:4416]	3.14126e-08	1.03042	0.576	0.489	0.000696166
1729	KIF21B	kinesin family member 21B [Source:HGNC Symbol;Acc:HGNC:29442]	6.26672e-08	1.02921	0.13	0.048	0.00138883
1730	TMEM204	transmembrane protein 204 [Source:HGNC Symbol;Acc:HGNC:14158]	0.00576484	1.0287	0.086	0.153	1
1731	TPGS2	tubulin polyglutamylase complex subunit 2 [Source:HGNC Symbol;Acc:HGNC:24561]	7.23624e-06	1.02839	0.599	0.523	0.160369
1732	CALHM2	calcium homeostasis modulator family member 2 [Source:HGNC Symbol;Acc:HGNC:23493]	0.543096	1.02826	0.108	0.097	1
1733	NELFCD	negative elongation factor complex member C/D [Source:HGNC Symbol;Acc:HGNC:15934]	1.43256e-08	1.02809	0.639	0.696	0.000317484
1734	PET100	PET100 cytochrome c oxidase chaperone [Source:HGNC Symbol;Acc:HGNC:40038]	3.89858e-12	1.02795	0.669	0.614	8.64004e-08
1735	DLAT	dihydrolipoamide S-acetyltransferase [Source:HGNC Symbol;Acc:HGNC:2896]	7.38096e-09	1.02769	0.45	0.29	0.000163577
1736	ARFIP2	ADP ribosylation factor interacting protein 2 [Source:HGNC Symbol;Acc:HGNC:17160]	3.12938e-05	1.02717	0.613	0.579	0.693533
1737	CHMP5	charged multivesicular body protein 5 [Source:HGNC Symbol;Acc:HGNC:26942]	1.39198e-13	1.02662	0.747	0.692	3.0849e-09
1738	WDR70	WD repeat domain 70 [Source:HGNC Symbol;Acc:HGNC:25495]	1.1201e-06	1.02632	0.442	0.327	0.0248237
1739	LCMT1	leucine carboxyl methyltransferase 1 [Source:HGNC Symbol;Acc:HGNC:17557]	1.76401e-06	1.02594	0.546	0.46	0.039094
1740	BCL9	BCL9 transcription coactivator [Source:HGNC Symbol;Acc:HGNC:1008]	0.0121126	1.02569	0.435	0.38	1
1741	KLHL17	kelch like family member 17 [Source:HGNC Symbol;Acc:HGNC:24023]	2.48489e-15	1.02568	0.204	0.063	5.50702e-11
1742	ANAPC11	anaphase promoting complex subunit 11 [Source:HGNC Symbol;Acc:HGNC:14452]	9.71345e-29	1.02501	0.829	0.86	2.1527e-24
1743	G3BP1	G3BP stress granule assembly factor 1 [Source:HGNC Symbol;Acc:HGNC:30292]	5.2423e-13	1.02501	0.751	0.727	1.1618e-08
1744	CYTH2	cytohesin 2 [Source:HGNC Symbol;Acc:HGNC:9502]	3.25187e-07	1.02488	0.591	0.487	0.00720678
1745	FAM26F	NA	1.07528e-17	1.02443	0.164	0.038	2.38304e-13
1746	LOC388796	NA	0.000180729	1.02382	0.494	0.433	1
1747	CNTN4	contactin 4 [Source:HGNC Symbol;Acc:HGNC:2174]	0.927569	1.02319	0.219	0.223	1
1748	LRRC40	leucine rich repeat containing 40 [Source:HGNC Symbol;Acc:HGNC:26004]	1.26687e-06	1.02297	0.368	0.248	0.0280763
1749	ATP2B3	ATPase plasma membrane Ca2+ transporting 3 [Source:HGNC Symbol;Acc:HGNC:816]	4.69706e-19	1.02258	0.1	0.013	1.04096e-14
1750	FTSJ2	NA	2.45277e-13	1.02257	0.532	0.336	5.43582e-09
1751	DYRK2	dual specificity tyrosine phosphorylation regulated kinase 2 [Source:HGNC Symbol;Acc:HGNC:3093]	4.0404e-09	1.0222	0.379	0.224	8.95433e-05
1752	PPP1CA	protein phosphatase 1 catalytic subunit alpha [Source:HGNC Symbol;Acc:HGNC:9281]	1.31269e-17	1.02207	0.807	0.776	2.90919e-13
1753	DEK	DEK proto-oncogene [Source:HGNC Symbol;Acc:HGNC:2768]	2.16086e-15	1.02188	0.751	0.724	4.78889e-11
1754	PLCL2	phospholipase C like 2 [Source:HGNC Symbol;Acc:HGNC:9064]	9.60558e-17	1.02184	0.1	0.015	2.12879e-12
1755	AGAP2	ArfGAP with GTPase domain, ankyrin repeat and PH domain 2 [Source:HGNC Symbol;Acc:HGNC:16921]	4.73656e-24	1.02121	0.149	0.023	1.04972e-19
1756	NSUN2	NOP2/Sun RNA methyltransferase 2 [Source:HGNC Symbol;Acc:HGNC:25994]	1.88918e-05	1.02113	0.554	0.467	0.41868
1757	LOC100127983	NA	2.23301e-19	1.02014	0.346	0.133	4.9488e-15
1758	BOLA3-AS1	NA	0.209608	1.02004	0.45	0.538	1
1759	RASD1	ras related dexamethasone induced 1 [Source:HGNC Symbol;Acc:HGNC:15828]	3.78812e-18	1.01995	0.327	0.125	8.39523e-14
1760	TRIM44	tripartite motif containing 44 [Source:HGNC Symbol;Acc:HGNC:19016]	1.48483e-07	1.01925	0.468	0.345	0.00329067
1761	CDK4	cyclin dependent kinase 4 [Source:HGNC Symbol;Acc:HGNC:1773]	2.37083e-23	1.01896	0.855	0.848	5.25424e-19
1762	PTGES2	prostaglandin E synthase 2 [Source:HGNC Symbol;Acc:HGNC:17822]	4.37331e-13	1.01834	0.401	0.209	9.69213e-09
1763	WDR12	WD repeat domain 12 [Source:HGNC Symbol;Acc:HGNC:14098]	2.7302e-08	1.01808	0.509	0.405	0.000605067
1764	TMA7	translation machinery associated 7 homolog [Source:HGNC Symbol;Acc:HGNC:26932]	1.06233e-30	1.01761	0.9	0.946	2.35433e-26
1765	NPM3	nucleophosmin/nucleoplasmin 3 [Source:HGNC Symbol;Acc:HGNC:7931]	1.55323e-08	1.01601	0.446	0.267	0.000344226
1766	CCNC	cyclin C [Source:HGNC Symbol;Acc:HGNC:1581]	6.85506e-08	1.01554	0.535	0.464	0.00151922
1767	NDRG2	NDRG family member 2 [Source:HGNC Symbol;Acc:HGNC:14460]	0.000335374	1.01539	0.283	0.186	1
1768	BRCA1	BRCA1 DNA repair associated [Source:HGNC Symbol;Acc:HGNC:1100]	0.0342489	1.01484	0.375	0.356	1
1769	DDX19A	DEAD-box helicase 19A [Source:HGNC Symbol;Acc:HGNC:25628]	2.27697e-08	1.01455	0.602	0.487	0.000504623
1770	HACL1	2-hydroxyacyl-CoA lyase 1 [Source:HGNC Symbol;Acc:HGNC:17856]	2.04155e-06	1.01428	0.442	0.333	0.0452449
1771	TFPT	TCF3 fusion partner [Source:HGNC Symbol;Acc:HGNC:13630]	2.98246e-08	1.01388	0.517	0.371	0.000660973
1772	NHP2	NHP2 ribonucleoprotein [Source:HGNC Symbol;Acc:HGNC:14377]	5.40045e-29	1.01324	0.844	0.82	1.19685e-24
1773	MRPS35	mitochondrial ribosomal protein S35 [Source:HGNC Symbol;Acc:HGNC:16635]	4.65999e-10	1.01274	0.595	0.518	1.03275e-05
1774	DTD1	D-aminoacyl-tRNA deacylase 1 [Source:HGNC Symbol;Acc:HGNC:16219]	0.00204046	1.01269	0.502	0.441	1
1775	TIMM8B	translocase of inner mitochondrial membrane 8 homolog B [Source:HGNC Symbol;Acc:HGNC:11818]	2.4393e-12	1.01242	0.647	0.545	5.40598e-08
1776	NRM	nurim [Source:HGNC Symbol;Acc:HGNC:8003]	2.34592e-07	1.01205	0.338	0.201	0.00519903
1777	STRA13	NA	8.54805e-06	1.01109	0.643	0.653	0.189442
1778	IFI27L1	interferon alpha inducible protein 27 like 1 [Source:HGNC Symbol;Acc:HGNC:19754]	0.00558666	1.01062	0.141	0.208	1
1779	CACUL1	CDK2 associated cullin domain 1 [Source:HGNC Symbol;Acc:HGNC:23727]	4.20722e-10	1.01036	0.803	0.804	9.32403e-06
1780	LTV1	LTV1 ribosome biogenesis factor [Source:HGNC Symbol;Acc:HGNC:21173]	7.27467e-09	1.00945	0.483	0.351	0.000161221
1781	C21orf59	NA	1.17532e-06	1.00905	0.625	0.565	0.0260475
1782	ZC3HC1	zinc finger C3HC-type containing 1 [Source:HGNC Symbol;Acc:HGNC:29913]	1.73376e-07	1.00893	0.472	0.334	0.00384236
1783	YEATS4	YEATS domain containing 4 [Source:HGNC Symbol;Acc:HGNC:24859]	3.54022e-12	1.00891	0.48	0.307	7.84584e-08
1784	TRAF7	TNF receptor associated factor 7 [Source:HGNC Symbol;Acc:HGNC:20456]	2.02261e-11	1.00848	0.714	0.55	4.48251e-07
1785	RPS7	ribosomal protein S7 [Source:HGNC Symbol;Acc:HGNC:10440]	6.1686e-55	1.00836	0.985	0.987	1.36709e-50
1786	TMSB15B	thymosin beta 15B [Source:HGNC Symbol;Acc:HGNC:28612]	7.64727e-13	1.00833	0.19	0.065	1.69479e-08
1787	EPHB3	EPH receptor B3 [Source:HGNC Symbol;Acc:HGNC:3394]	6.41962e-16	1.00818	0.223	0.073	1.42272e-11
1788	RPL36	ribosomal protein L36 [Source:HGNC Symbol;Acc:HGNC:13631]	3.82828e-42	1.00813	0.97	0.969	8.48424e-38
1789	KIF5A	kinesin family member 5A [Source:HGNC Symbol;Acc:HGNC:6323]	3.99724e-33	1.00753	0.134	0.01	8.85868e-29
1790	ST6GALNAC6	ST6 N-acetylgalactosaminide alpha-2,6-sialyltransferase 6 [Source:HGNC Symbol;Acc:HGNC:23364]	0.000660568	1.00735	0.175	0.105	1
1791	ZNF3	zinc finger protein 3 [Source:HGNC Symbol;Acc:HGNC:13089]	5.12867e-07	1.0071	0.457	0.32	0.0113661
1792	GAS1	growth arrest specific 1 [Source:HGNC Symbol;Acc:HGNC:4165]	3.76689e-09	1.00709	0.104	0.03	8.34818e-05
1793	BVES	blood vessel epicardial substance [Source:HGNC Symbol;Acc:HGNC:1152]	0.866117	1.00635	0.498	0.575	1
1794	CNOT8	CCR4-NOT transcription complex subunit 8 [Source:HGNC Symbol;Acc:HGNC:9207]	3.11138e-08	1.00617	0.58	0.455	0.000689545
1795	SNW1	SNW domain containing 1 [Source:HGNC Symbol;Acc:HGNC:16696]	4.10796e-06	1.00574	0.625	0.582	0.0910405
1796	COX10	cytochrome c oxidase assembly factor heme A:farnesyltransferase COX10 [Source:HGNC Symbol;Acc:HGNC:2260]	2.49763e-11	1.00573	0.387	0.222	5.53524e-07
1797	DSN1	DSN1 component of MIS12 kinetochore complex [Source:HGNC Symbol;Acc:HGNC:16165]	2.31426e-10	1.00497	0.424	0.256	5.12886e-06
1798	SAR1A	secretion associated Ras related GTPase 1A [Source:HGNC Symbol;Acc:HGNC:10534]	4.01659e-10	1.00459	0.762	0.74	8.90158e-06
1799	RNF7	ring finger protein 7 [Source:HGNC Symbol;Acc:HGNC:10070]	2.9232e-17	1.00458	0.877	0.902	6.4784e-13
1800	CRBN	cereblon [Source:HGNC Symbol;Acc:HGNC:30185]	0.651808	1.00343	0.435	0.442	1
1801	ACBD6	acyl-CoA binding domain containing 6 [Source:HGNC Symbol;Acc:HGNC:23339]	4.21792e-06	1.0027	0.602	0.515	0.0934775
1802	RPL13A	ribosomal protein L13a [Source:HGNC Symbol;Acc:HGNC:10304]	8.4582e-25	1.00238	0.985	0.968	1.87451e-20
1803	CAP2	cyclase associated actin cytoskeleton regulatory protein 2 [Source:HGNC Symbol;Acc:HGNC:20039]	1.83211e-05	1.00175	0.212	0.121	0.406032
1804	GTF3C2	general transcription factor IIIC subunit 2 [Source:HGNC Symbol;Acc:HGNC:4665]	3.08662e-07	1.0014	0.524	0.44	0.00684056
1805	COMMD3	COMM domain containing 3 [Source:HGNC Symbol;Acc:HGNC:23332]	2.51208e-06	1.00133	0.58	0.515	0.0556727
1806	SYMPK	symplekin scaffold protein [Source:HGNC Symbol;Acc:HGNC:22935]	7.48264e-06	1.00108	0.468	0.358	0.16583
1807	MAGEA2B	MAGE family member A2B [Source:HGNC Symbol;Acc:HGNC:19340]	1.93933e-07	1.00062	0.435	0.305	0.00429794
1808	MED6	mediator complex subunit 6 [Source:HGNC Symbol;Acc:HGNC:19970]	1.89233e-05	1.00059	0.546	0.44	0.419379
1809	HAUS4	HAUS augmin like complex subunit 4 [Source:HGNC Symbol;Acc:HGNC:20163]	0.000283621	1.00025	0.428	0.322	1
1810	FUS	FUS RNA binding protein [Source:HGNC Symbol;Acc:HGNC:4010]	4.66457e-23	1.00025	0.881	0.924	1.03376e-18
1811	ITGB3BP	integrin subunit beta 3 binding protein [Source:HGNC Symbol;Acc:HGNC:6157]	1.06441e-11	0.99994	0.483	0.327	2.35895e-07
1812	WDR76	WD repeat domain 76 [Source:HGNC Symbol;Acc:HGNC:25773]	0.000163686	0.99981	0.494	0.461	1
1813	HUNK	hormonally up-regulated Neu-associated kinase [Source:HGNC Symbol;Acc:HGNC:13326]	0.327275	0.999403	0.431	0.458	1
1814	RIOK1	RIO kinase 1 [Source:HGNC Symbol;Acc:HGNC:18656]	3.93526e-09	0.999312	0.528	0.371	8.72132e-05
1815	DCLRE1B	DNA cross-link repair 1B [Source:HGNC Symbol;Acc:HGNC:17641]	9.04825e-20	0.998997	0.364	0.142	2.00527e-15
1816	DBN1	drebrin 1 [Source:HGNC Symbol;Acc:HGNC:2695]	4.7531e-08	0.99853	0.472	0.329	0.00105338
1817	C10orf137	NA	3.17768e-14	0.998487	0.353	0.164	7.04237e-10
1818	PLSCR3	phospholipid scramblase 3 [Source:HGNC Symbol;Acc:HGNC:16495]	0.0430161	0.998056	0.316	0.265	1
1819	RPL11	ribosomal protein L11 [Source:HGNC Symbol;Acc:HGNC:10301]	1.95981e-52	0.997728	0.993	0.989	4.34333e-48
1820	C10orf2	NA	2.77865e-22	0.997615	0.323	0.107	6.15803e-18
1821	HIC2	HIC ZBTB transcriptional repressor 2 [Source:HGNC Symbol;Acc:HGNC:18595]	1.12884e-10	0.997468	0.26	0.115	2.50173e-06
1822	CHMP2A	charged multivesicular body protein 2A [Source:HGNC Symbol;Acc:HGNC:30216]	2.41984e-17	0.99729	0.77	0.763	5.36285e-13
1823	FXR2	FMR1 autosomal homolog 2 [Source:HGNC Symbol;Acc:HGNC:4024]	2.32237e-12	0.997087	0.29	0.13	5.14684e-08
1824	USP11	ubiquitin specific peptidase 11 [Source:HGNC Symbol;Acc:HGNC:12609]	1.17558e-07	0.996735	0.706	0.629	0.00260531
1825	DCTPP1	dCTP pyrophosphatase 1 [Source:HGNC Symbol;Acc:HGNC:28777]	7.48307e-08	0.996434	0.602	0.501	0.0016584
1826	MRPL18	mitochondrial ribosomal protein L18 [Source:HGNC Symbol;Acc:HGNC:14477]	6.39711e-11	0.996288	0.606	0.534	1.41773e-06
1827	SSBP2	single stranded DNA binding protein 2 [Source:HGNC Symbol;Acc:HGNC:15831]	0.0332714	0.995995	0.535	0.574	1
1828	INTS7	integrator complex subunit 7 [Source:HGNC Symbol;Acc:HGNC:24484]	7.0703e-07	0.995885	0.602	0.495	0.0156692
1829	MBD3	methyl-CpG binding domain protein 3 [Source:HGNC Symbol;Acc:HGNC:6918]	6.93227e-12	0.995734	0.409	0.228	1.53633e-07
1830	COX7C	cytochrome c oxidase subunit 7C [Source:HGNC Symbol;Acc:HGNC:2292]	1.88099e-38	0.993803	0.929	0.93	4.16865e-34
1831	ARL6IP6	ADP ribosylation factor like GTPase 6 interacting protein 6 [Source:HGNC Symbol;Acc:HGNC:24048]	1.67785e-06	0.992067	0.472	0.392	0.0371845
1832	PRPF38A	pre-mRNA processing factor 38A [Source:HGNC Symbol;Acc:HGNC:25930]	1.33972e-08	0.991563	0.584	0.464	0.000296908
1833	GNB2	G protein subunit beta 2 [Source:HGNC Symbol;Acc:HGNC:4398]	3.49436e-05	0.991231	0.524	0.404	0.77442
1834	DDAH2	dimethylarginine dimethylaminohydrolase 2 [Source:HGNC Symbol;Acc:HGNC:2716]	2.19731e-09	0.991193	0.532	0.369	4.86967e-05
1835	PTBP1	polypyrimidine tract binding protein 1 [Source:HGNC Symbol;Acc:HGNC:9583]	2.63209e-11	0.990042	0.803	0.765	5.83323e-07
1836	FUOM	fucose mutarotase [Source:HGNC Symbol;Acc:HGNC:24733]	7.58344e-07	0.989672	0.312	0.184	0.0168064
1837	ADPRM	ADP-ribose/CDP-alcohol diphosphatase, manganese dependent [Source:HGNC Symbol;Acc:HGNC:30925]	4.14963e-07	0.989354	0.29	0.163	0.0091964
1838	LIMD2	LIM domain containing 2 [Source:HGNC Symbol;Acc:HGNC:28142]	6.21392e-07	0.989311	0.621	0.501	0.0137713
1839	AKAP2	NA	0.00176717	0.989122	0.401	0.321	1
1840	SEC61B	SEC61 translocon subunit beta [Source:HGNC Symbol;Acc:HGNC:16993]	3.17716e-12	0.988548	0.751	0.806	7.04121e-08
1841	GTF2E2	general transcription factor IIE subunit 2 [Source:HGNC Symbol;Acc:HGNC:4651]	0.0517481	0.987843	0.167	0.127	1
1842	RGS2	regulator of G protein signaling 2 [Source:HGNC Symbol;Acc:HGNC:9998]	0.605947	0.98767	0.29	0.324	1
1843	HOXC10	homeobox C10 [Source:HGNC Symbol;Acc:HGNC:5122]	5.52883e-09	0.987554	0.45	0.28	0.00012253
1844	RPS14	ribosomal protein S14 [Source:HGNC Symbol;Acc:HGNC:10387]	2.33293e-56	0.98752	0.993	0.993	5.17023e-52
1845	PDE7B	phosphodiesterase 7B [Source:HGNC Symbol;Acc:HGNC:8792]	0.0358625	0.98686	0.208	0.273	1
1846	CECR2	CECR2 histone acetyl-lysine reader [Source:HGNC Symbol;Acc:HGNC:1840]	1.09761e-15	0.986703	0.134	0.029	2.43251e-11
1847	ZNF358	zinc finger protein 358 [Source:HGNC Symbol;Acc:HGNC:16838]	3.11882e-08	0.985126	0.271	0.141	0.000691193
1848	RTN3	reticulon 3 [Source:HGNC Symbol;Acc:HGNC:10469]	1.03888e-05	0.985065	0.617	0.632	0.230236
1849	SENP1	SUMO specific peptidase 1 [Source:HGNC Symbol;Acc:HGNC:17927]	0.00638672	0.984788	0.29	0.224	1
1850	LLPH	LLP homolog, long-term synaptic facilitation factor [Source:HGNC Symbol;Acc:HGNC:28229]	1.49217e-08	0.983844	0.647	0.583	0.000330695
1851	CASC5	NA	1.11765e-29	0.983525	0.279	0.065	2.47694e-25
1852	CAD	carbamoyl-phosphate synthetase 2, aspartate transcarbamylase, and dihydroorotase [Source:HGNC Symbol;Acc:HGNC:1424]	9.20165e-05	0.983349	0.48	0.394	1
1853	HOXA2	homeobox A2 [Source:HGNC Symbol;Acc:HGNC:5103]	1.60385e-39	0.983093	0.141	0.008	3.55445e-35
1854	C1orf53	chromosome 1 open reading frame 53 [Source:HGNC Symbol;Acc:HGNC:30003]	9.39887e-06	0.983068	0.208	0.115	0.208298
1855	PSMD12	proteasome 26S subunit, non-ATPase 12 [Source:HGNC Symbol;Acc:HGNC:9557]	1.98546e-05	0.983005	0.602	0.617	0.440018
1856	TMEM254	transmembrane protein 254 [Source:HGNC Symbol;Acc:HGNC:25804]	0.000125896	0.982763	0.338	0.242	1
1857	UBXN1	UBX domain protein 1 [Source:HGNC Symbol;Acc:HGNC:18402]	9.79012e-12	0.982594	0.743	0.739	2.16969e-07
1858	AP1M1	adaptor related protein complex 1 subunit mu 1 [Source:HGNC Symbol;Acc:HGNC:13667]	6.00134e-11	0.98147	0.658	0.559	1.33002e-06
1859	ZFAND2A	zinc finger AN1-type containing 2A [Source:HGNC Symbol;Acc:HGNC:28073]	0.0020703	0.980948	0.357	0.277	1
1860	RPS27	ribosomal protein S27 [Source:HGNC Symbol;Acc:HGNC:10416]	6.04474e-34	0.980831	0.993	0.996	1.33964e-29
1861	RPL31	ribosomal protein L31 [Source:HGNC Symbol;Acc:HGNC:10334]	8.84747e-45	0.980753	0.978	0.987	1.96078e-40
1862	PARL	presenilin associated rhomboid like [Source:HGNC Symbol;Acc:HGNC:18253]	2.53553e-09	0.980697	0.576	0.497	5.61924e-05
1863	CHST2	carbohydrate sulfotransferase 2 [Source:HGNC Symbol;Acc:HGNC:1970]	6.01544e-37	0.97934	0.19	0.022	1.33314e-32
1864	UFC1	ubiquitin-fold modifier conjugating enzyme 1 [Source:HGNC Symbol;Acc:HGNC:26941]	1.47969e-12	0.97907	0.818	0.791	3.27929e-08
1865	SERTAD3	SERTA domain containing 3 [Source:HGNC Symbol;Acc:HGNC:17931]	1.34706e-06	0.97847	0.327	0.202	0.0298536
1866	BORA	BORA aurora kinase A activator [Source:HGNC Symbol;Acc:HGNC:24724]	2.25244e-07	0.978301	0.167	0.074	0.00499186
1867	ERH	ERH mRNA splicing and mitosis factor [Source:HGNC Symbol;Acc:HGNC:3447]	4.10814e-12	0.977961	0.799	0.747	9.10446e-08
1868	MAGEC1	MAGE family member C1 [Source:HGNC Symbol;Acc:HGNC:6812]	2.57316e-17	0.977873	0.468	0.227	5.70265e-13
1869	POLR2E	RNA polymerase II, I and III subunit E [Source:HGNC Symbol;Acc:HGNC:9192]	1.04765e-16	0.977805	0.829	0.86	2.3218e-12
1870	TRIM24	tripartite motif containing 24 [Source:HGNC Symbol;Acc:HGNC:11812]	0.00956818	0.977767	0.204	0.149	1
1871	ZNF485	zinc finger protein 485 [Source:HGNC Symbol;Acc:HGNC:23440]	0.371749	0.977653	0.182	0.173	1
1872	C19orf47	chromosome 19 open reading frame 47 [Source:HGNC Symbol;Acc:HGNC:26723]	5.53353e-10	0.977321	0.245	0.109	1.22634e-05
1873	DRG1	developmentally regulated GTP binding protein 1 [Source:HGNC Symbol;Acc:HGNC:3029]	6.59979e-09	0.977315	0.673	0.645	0.000146265
1874	DCAF12	DDB1 and CUL4 associated factor 12 [Source:HGNC Symbol;Acc:HGNC:19911]	1.30144e-11	0.977282	0.584	0.391	2.88425e-07
1875	CIZ1	CDKN1A interacting zinc finger protein 1 [Source:HGNC Symbol;Acc:HGNC:16744]	5.84464e-09	0.977033	0.491	0.342	0.000129529
1876	LINC00665	long intergenic non-protein coding RNA 665 [Source:HGNC Symbol;Acc:HGNC:44323]	5.56509e-10	0.976111	0.725	0.701	1.23334e-05
1877	CCDC74B-AS1	NA	0.0698943	0.975944	0.413	0.396	1
1878	ZNF444	zinc finger protein 444 [Source:HGNC Symbol;Acc:HGNC:16052]	6.88109e-14	0.975819	0.268	0.104	1.52499e-09
1879	MAP2K2	mitogen-activated protein kinase kinase 2 [Source:HGNC Symbol;Acc:HGNC:6842]	3.2074e-05	0.975775	0.435	0.332	0.710824
1880	LCOR	ligand dependent nuclear receptor corepressor [Source:HGNC Symbol;Acc:HGNC:29503]	0.323381	0.97573	0.279	0.25	1
1881	SRSF7	serine and arginine rich splicing factor 7 [Source:HGNC Symbol;Acc:HGNC:10789]	3.69316e-11	0.975679	0.725	0.751	8.18477e-07
1882	KIF3B	kinesin family member 3B [Source:HGNC Symbol;Acc:HGNC:6320]	0.198631	0.975607	0.435	0.427	1
1883	PGAM2	phosphoglycerate mutase 2 [Source:HGNC Symbol;Acc:HGNC:8889]	4.77788e-05	0.97555	0.145	0.074	1
1884	ARPC5L	actin related protein 2/3 complex subunit 5 like [Source:HGNC Symbol;Acc:HGNC:23366]	3.10859e-05	0.975329	0.509	0.432	0.688925
1885	ISYNA1	inositol-3-phosphate synthase 1 [Source:HGNC Symbol;Acc:HGNC:29821]	9.62985e-05	0.974763	0.703	0.624	1
1886	ZDHHC18	zinc finger DHHC-type palmitoyltransferase 18 [Source:HGNC Symbol;Acc:HGNC:20712]	9.46707e-12	0.974386	0.271	0.118	2.09809e-07
1887	KAT6B	lysine acetyltransferase 6B [Source:HGNC Symbol;Acc:HGNC:17582]	0.00250595	0.974241	0.346	0.262	1
1888	PCCA	propionyl-CoA carboxylase subunit alpha [Source:HGNC Symbol;Acc:HGNC:8653]	0.00088382	0.972768	0.301	0.222	1
1889	NECAP2	NECAP endocytosis associated 2 [Source:HGNC Symbol;Acc:HGNC:25528]	0.000280904	0.972224	0.543	0.471	1
1890	AHCY	adenosylhomocysteinase [Source:HGNC Symbol;Acc:HGNC:343]	2.36272e-14	0.971864	0.747	0.723	5.23626e-10
1891	SLC5A6	solute carrier family 5 member 6 [Source:HGNC Symbol;Acc:HGNC:11041]	1.07594e-06	0.971474	0.468	0.372	0.0238451
1892	MFAP1	microfibril associated protein 1 [Source:HGNC Symbol;Acc:HGNC:7032]	6.29717e-07	0.971314	0.487	0.387	0.0139558
1893	ECSIT	ECSIT signaling integrator [Source:HGNC Symbol;Acc:HGNC:29548]	1.72308e-11	0.971051	0.483	0.298	3.81869e-07
1894	BDH1	3-hydroxybutyrate dehydrogenase 1 [Source:HGNC Symbol;Acc:HGNC:1027]	8.72886e-06	0.971011	0.535	0.424	0.193449
1895	GPSM2	G protein signaling modulator 2 [Source:HGNC Symbol;Acc:HGNC:29501]	1.54382e-09	0.97091	0.193	0.079	3.42141e-05
1896	DEDD	death effector domain containing [Source:HGNC Symbol;Acc:HGNC:2755]	0.000223511	0.970869	0.58	0.52	1
1897	NPRL2	NPR2 like, GATOR1 complex subunit [Source:HGNC Symbol;Acc:HGNC:24969]	0.000336145	0.970392	0.431	0.351	1
1898	PSMD6	proteasome 26S subunit, non-ATPase 6 [Source:HGNC Symbol;Acc:HGNC:9564]	6.99095e-10	0.970245	0.673	0.687	1.54933e-05
1899	HAT1	histone acetyltransferase 1 [Source:HGNC Symbol;Acc:HGNC:4821]	1.12315e-05	0.970002	0.543	0.486	0.248913
1900	SMG7	SMG7 nonsense mediated mRNA decay factor [Source:HGNC Symbol;Acc:HGNC:16792]	1.04617e-06	0.969724	0.558	0.457	0.0231853
1901	C9orf123	NA	1.50107e-10	0.969464	0.654	0.54	3.32668e-06
1902	SMARCA4	SWI/SNF related, matrix associated, actin dependent regulator of chromatin, subfamily a, member 4 [Source:HGNC Symbol;Acc:HGNC:11100]	1.68047e-09	0.969106	0.628	0.544	3.72425e-05
1903	LSP1	lymphocyte specific protein 1 [Source:HGNC Symbol;Acc:HGNC:6707]	0.000215137	0.968146	0.078	0.174	1
1904	SCLT1	sodium channel and clathrin linker 1 [Source:HGNC Symbol;Acc:HGNC:26406]	0.00739819	0.967732	0.227	0.164	1
1905	TFAM	transcription factor A, mitochondrial [Source:HGNC Symbol;Acc:HGNC:11741]	0.000780968	0.96701	0.535	0.525	1
1906	HOXD13	homeobox D13 [Source:HGNC Symbol;Acc:HGNC:5136]	4.3887e-13	0.966881	0.178	0.056	9.72624e-09
1907	MTRF1L	mitochondrial translation release factor 1 like [Source:HGNC Symbol;Acc:HGNC:21051]	8.90452e-05	0.966784	0.42	0.325	1
1908	TEAD2	TEA domain transcription factor 2 [Source:HGNC Symbol;Acc:HGNC:11715]	2.8028e-14	0.9667	0.283	0.112	6.21156e-10
1909	TIMM10	translocase of inner mitochondrial membrane 10 [Source:HGNC Symbol;Acc:HGNC:11814]	6.9966e-09	0.966004	0.599	0.523	0.000155059
1910	ZEB1-AS1	ZEB1 antisense RNA 1 [Source:HGNC Symbol;Acc:HGNC:42354]	3.69542e-12	0.965951	0.123	0.031	8.18978e-08
1911	ODF2	outer dense fiber of sperm tails 2 [Source:HGNC Symbol;Acc:HGNC:8114]	0.000285748	0.964842	0.413	0.315	1
1912	CSNK2A1	casein kinase 2 alpha 1 [Source:HGNC Symbol;Acc:HGNC:2457]	8.37218e-06	0.964517	0.651	0.578	0.185544
1913	RPL15	ribosomal protein L15 [Source:HGNC Symbol;Acc:HGNC:10306]	2.24447e-48	0.963983	1	0.998	4.97419e-44
1914	DDX46	DEAD-box helicase 46 [Source:HGNC Symbol;Acc:HGNC:18681]	1.43583e-06	0.962906	0.651	0.704	0.0318209
1915	EBNA1BP2	EBNA1 binding protein 2 [Source:HGNC Symbol;Acc:HGNC:15531]	6.27811e-14	0.962747	0.721	0.643	1.39135e-09
1916	GARS	NA	1.11031e-09	0.962404	0.665	0.613	2.46066e-05
1917	DTX3	deltex E3 ubiquitin ligase 3 [Source:HGNC Symbol;Acc:HGNC:24457]	0.000114706	0.962259	0.186	0.111	1
1918	MARCKSL1	MARCKS like 1 [Source:HGNC Symbol;Acc:HGNC:7142]	9.90999e-10	0.962089	0.699	0.604	2.19625e-05
1919	PEG10	paternally expressed 10 [Source:HGNC Symbol;Acc:HGNC:14005]	1.56091e-05	0.961813	0.543	0.44	0.345929
1920	PSMC3IP	PSMC3 interacting protein [Source:HGNC Symbol;Acc:HGNC:17928]	3.39932e-23	0.961721	0.357	0.124	7.53357e-19
1921	TUBGCP4	tubulin gamma complex associated protein 4 [Source:HGNC Symbol;Acc:HGNC:16691]	0.00558379	0.961213	0.606	0.594	1
1922	NLE1	notchless homolog 1 [Source:HGNC Symbol;Acc:HGNC:19889]	9.43715e-08	0.960808	0.349	0.205	0.00209146
1923	UCHL5	ubiquitin C-terminal hydrolase L5 [Source:HGNC Symbol;Acc:HGNC:19678]	8.65531e-06	0.960641	0.673	0.645	0.191819
1924	EEF1A1	eukaryotic translation elongation factor 1 alpha 1 [Source:HGNC Symbol;Acc:HGNC:3189]	4.97285e-37	0.960062	1	0.999	1.10208e-32
1925	UQCC	NA	2.42552e-05	0.959537	0.431	0.333	0.537543
1926	PLIN3	perilipin 3 [Source:HGNC Symbol;Acc:HGNC:16893]	0.0016739	0.959027	0.662	0.642	1
1927	RPL7A	ribosomal protein L7a [Source:HGNC Symbol;Acc:HGNC:10364]	1.92202e-36	0.958859	0.978	0.972	4.25958e-32
1928	WDR46	WD repeat domain 46 [Source:HGNC Symbol;Acc:HGNC:13923]	1.96056e-10	0.958745	0.677	0.572	4.34499e-06
1929	GEMIN2	gem nuclear organelle associated protein 2 [Source:HGNC Symbol;Acc:HGNC:10884]	1.07018e-12	0.958622	0.323	0.151	2.37173e-08
1930	TUFM	Tu translation elongation factor, mitochondrial [Source:HGNC Symbol;Acc:HGNC:12420]	2.79771e-17	0.958457	0.792	0.791	6.20029e-13
1931	ANKRD13B	ankyrin repeat domain 13B [Source:HGNC Symbol;Acc:HGNC:26363]	6.07168e-16	0.95702	0.257	0.091	1.34561e-11
1932	FAIM2	Fas apoptotic inhibitory molecule 2 [Source:HGNC Symbol;Acc:HGNC:17067]	8.22849e-42	0.956794	0.145	0.008	1.8236e-37
1933	MSH2	mutS homolog 2 [Source:HGNC Symbol;Acc:HGNC:7325]	2.12381e-08	0.956647	0.539	0.413	0.000470679
1934	SUPT16H	SPT16 homolog, facilitates chromatin remodeling subunit [Source:HGNC Symbol;Acc:HGNC:11465]	2.46981e-05	0.956199	0.71	0.694	0.547359
1935	EEF1G	eukaryotic translation elongation factor 1 gamma [Source:HGNC Symbol;Acc:HGNC:3213]	1.77144e-43	0.956157	0.993	0.986	3.92586e-39
1936	TCF19	transcription factor 19 [Source:HGNC Symbol;Acc:HGNC:11629]	4.91537e-11	0.955943	0.271	0.116	1.08934e-06
1937	SYT11	synaptotagmin 11 [Source:HGNC Symbol;Acc:HGNC:19239]	0.29874	0.955638	0.476	0.511	1
1938	DRAP1	DR1 associated protein 1 [Source:HGNC Symbol;Acc:HGNC:3019]	5.90005e-11	0.955582	0.695	0.524	1.30757e-06
1939	CEP76	centrosomal protein 76 [Source:HGNC Symbol;Acc:HGNC:25727]	2.82036e-09	0.955554	0.234	0.107	6.25049e-05
1940	MRPS5	mitochondrial ribosomal protein S5 [Source:HGNC Symbol;Acc:HGNC:14498]	7.07141e-08	0.955362	0.587	0.541	0.00156717
1941	MME	membrane metalloendopeptidase [Source:HGNC Symbol;Acc:HGNC:7154]	0.56997	0.955206	0.193	0.188	1
1942	B9D2	B9 domain containing 2 [Source:HGNC Symbol;Acc:HGNC:28636]	2.92749e-05	0.955022	0.175	0.094	0.64879
1943	TUBB3	tubulin beta 3 class III [Source:HGNC Symbol;Acc:HGNC:20772]	0.531752	0.954903	0.394	0.428	1
1944	GLCCI1	glucocorticoid induced 1 [Source:HGNC Symbol;Acc:HGNC:18713]	3.55187e-05	0.954806	0.197	0.112	0.787166
1945	RBM42	RNA binding motif protein 42 [Source:HGNC Symbol;Acc:HGNC:28117]	6.36075e-08	0.954743	0.606	0.51	0.00140967
1946	ZCCHC7	zinc finger CCHC-type containing 7 [Source:HGNC Symbol;Acc:HGNC:26209]	1.67588e-05	0.954648	0.498	0.419	0.371407
1947	DDX47	DEAD-box helicase 47 [Source:HGNC Symbol;Acc:HGNC:18682]	1.8445e-10	0.954027	0.643	0.497	4.08777e-06
1948	WDR85	NA	1.48227e-07	0.953868	0.424	0.279	0.003285
1949	RPS27A	ribosomal protein S27a [Source:HGNC Symbol;Acc:HGNC:10417]	1.88261e-57	0.953134	1	0.992	4.17224e-53
1950	ARHGEF39	Rho guanine nucleotide exchange factor 39 [Source:HGNC Symbol;Acc:HGNC:25909]	0.425844	0.953036	0.439	0.476	1
1951	HOMER3	homer scaffold protein 3 [Source:HGNC Symbol;Acc:HGNC:17514]	2.70459e-05	0.95298	0.327	0.226	0.599391
1952	FAU	FAU ubiquitin like and ribosomal protein S30 fusion [Source:HGNC Symbol;Acc:HGNC:3597]	1.96285e-50	0.952575	0.952	0.95	4.35007e-46
1953	ELP6	elongator acetyltransferase complex subunit 6 [Source:HGNC Symbol;Acc:HGNC:25976]	4.01488e-05	0.951979	0.472	0.372	0.889777
1954	ADRM1	ADRM1 26S proteasome ubiquitin receptor [Source:HGNC Symbol;Acc:HGNC:15759]	1.7756e-09	0.95197	0.714	0.751	3.93508e-05
1955	PTRF	NA	2.41262e-24	0.951814	0.156	0.493	5.34684e-20
1956	CIAPIN1	cytokine induced apoptosis inhibitor 1 [Source:HGNC Symbol;Acc:HGNC:28050]	1.85864e-07	0.951662	0.584	0.498	0.00411912
1957	PSMA3	proteasome 20S subunit alpha 3 [Source:HGNC Symbol;Acc:HGNC:9532]	6.23899e-08	0.951318	0.706	0.724	0.00138269
1958	C7orf29	NA	5.90532e-36	0.951148	0.186	0.022	1.30874e-31
1959	ALDH16A1	aldehyde dehydrogenase 16 family member A1 [Source:HGNC Symbol;Acc:HGNC:28114]	2.4211e-05	0.950949	0.297	0.187	0.536565
1960	AHSA1	activator of HSP90 ATPase activity 1 [Source:HGNC Symbol;Acc:HGNC:1189]	1.31262e-08	0.950673	0.714	0.675	0.000290902
1961	SYF2	SYF2 pre-mRNA splicing factor [Source:HGNC Symbol;Acc:HGNC:19824]	1.336e-07	0.950454	0.677	0.642	0.00296084
1962	SLC1A5	solute carrier family 1 member 5 [Source:HGNC Symbol;Acc:HGNC:10943]	1.60337e-07	0.950135	0.55	0.435	0.00355338
1963	ACTL6A	actin like 6A [Source:HGNC Symbol;Acc:HGNC:24124]	2.68701e-07	0.950018	0.584	0.514	0.00595494
1964	PMAIP1	phorbol-12-myristate-13-acetate-induced protein 1 [Source:HGNC Symbol;Acc:HGNC:9108]	1.38086e-06	0.949831	0.32	0.198	0.0306027
1965	PPIA	peptidylprolyl isomerase A [Source:HGNC Symbol;Acc:HGNC:9253]	1.59421e-64	0.949424	0.989	0.995	3.5331e-60
1966	CLP1	cleavage factor polyribonucleotide kinase subunit 1 [Source:HGNC Symbol;Acc:HGNC:16999]	7.85883e-13	0.948121	0.387	0.207	1.74167e-08
1967	C12orf45	NA	3.45791e-07	0.948022	0.45	0.325	0.00766341
1968	METTL18	methyltransferase like 18 [Source:HGNC Symbol;Acc:HGNC:28793]	0.428225	0.947428	0.197	0.178	1
1969	CECR5	NA	2.19075e-06	0.946773	0.565	0.452	0.0485514
1970	ZBTB46	zinc finger and BTB domain containing 46 [Source:HGNC Symbol;Acc:HGNC:16094]	9.53085e-21	0.946526	0.145	0.026	2.11223e-16
1971	SDC1	syndecan 1 [Source:HGNC Symbol;Acc:HGNC:10658]	0.000100909	0.94539	0.115	0.056	1
1972	PIANP	PILR alpha associated neural protein [Source:HGNC Symbol;Acc:HGNC:25338]	6.91643e-31	0.942957	0.13	0.011	1.53282e-26
1973	TP53I3	tumor protein p53 inducible protein 3 [Source:HGNC Symbol;Acc:HGNC:19373]	7.50407e-10	0.942224	0.327	0.172	1.66305e-05
1974	SRRM4	serine/arginine repetitive matrix 4 [Source:HGNC Symbol;Acc:HGNC:29389]	3.08274e-08	0.941975	0.268	0.143	0.000683197
1975	NSUN6	NOP2/Sun RNA methyltransferase 6 [Source:HGNC Symbol;Acc:HGNC:23529]	5.8579e-09	0.941562	0.357	0.204	0.000129823
1976	CCNE2	cyclin E2 [Source:HGNC Symbol;Acc:HGNC:1590]	9.38379e-12	0.940803	0.167	0.055	2.07964e-07
1977	DNMT3B	DNA methyltransferase 3 beta [Source:HGNC Symbol;Acc:HGNC:2979]	4.96727e-09	0.940566	0.178	0.073	0.000110085
1978	GADD45G	growth arrest and DNA damage inducible gamma [Source:HGNC Symbol;Acc:HGNC:4097]	9.54128e-41	0.940424	0.115	0.003	2.11454e-36
1979	NTPCR	nucleoside-triphosphatase, cancer-related [Source:HGNC Symbol;Acc:HGNC:28204]	1.04246e-07	0.939467	0.576	0.44	0.0023103
1980	ASAH2B	N-acylsphingosine amidohydrolase 2B [Source:HGNC Symbol;Acc:HGNC:23456]	1.23713e-23	0.939089	0.204	0.044	2.74173e-19
1981	R3HDM1	R3H domain containing 1 [Source:HGNC Symbol;Acc:HGNC:9757]	1.73593e-06	0.938787	0.468	0.366	0.0384717
1982	BCL2L12	BCL2 like 12 [Source:HGNC Symbol;Acc:HGNC:13787]	1.30169e-13	0.938721	0.413	0.212	2.88481e-09
1983	MRPL28	mitochondrial ribosomal protein L28 [Source:HGNC Symbol;Acc:HGNC:14484]	4.50468e-07	0.938175	0.617	0.523	0.00998328
1984	C14orf93	chromosome 14 open reading frame 93 [Source:HGNC Symbol;Acc:HGNC:20162]	1.94026e-09	0.937988	0.271	0.133	4.3e-05
1985	AARSD1	alanyl-tRNA synthetase domain containing 1 [Source:HGNC Symbol;Acc:HGNC:28417]	1.65161e-05	0.937921	0.472	0.399	0.36603
1986	SRRT	serrate, RNA effector molecule [Source:HGNC Symbol;Acc:HGNC:24101]	2.95739e-06	0.937875	0.591	0.476	0.0655418
1987	RARS2	arginyl-tRNA synthetase 2, mitochondrial [Source:HGNC Symbol;Acc:HGNC:21406]	1.93705e-06	0.937701	0.476	0.392	0.042929
1988	DDX10	DEAD-box helicase 10 [Source:HGNC Symbol;Acc:HGNC:2735]	0.00622594	0.937644	0.387	0.323	1
1989	GNL1	G protein nucleolar 1 (putative) [Source:HGNC Symbol;Acc:HGNC:4413]	0.0028054	0.937466	0.535	0.47	1
1990	LAS1L	LAS1 like ribosome biogenesis factor [Source:HGNC Symbol;Acc:HGNC:25726]	4.23313e-05	0.937336	0.498	0.449	0.938147
1991	MRPS24	mitochondrial ribosomal protein S24 [Source:HGNC Symbol;Acc:HGNC:14510]	1.4416e-12	0.936961	0.725	0.695	3.19488e-08
1992	CNN3	calponin 3 [Source:HGNC Symbol;Acc:HGNC:2157]	6.00495e-19	0.93661	0.84	0.856	1.33082e-14
1993	PPP5C	protein phosphatase 5 catalytic subunit [Source:HGNC Symbol;Acc:HGNC:9322]	1.00007e-09	0.936116	0.584	0.435	2.21637e-05
1994	H1FX	NA	3.6141e-10	0.935981	0.227	0.1	8.00956e-06
1995	HSPE1	heat shock protein family E (Hsp10) member 1 [Source:HGNC Symbol;Acc:HGNC:5269]	1.93101e-21	0.935972	0.848	0.909	4.27951e-17
1996	FAM162A	family with sequence similarity 162 member A [Source:HGNC Symbol;Acc:HGNC:17865]	1.42271e-06	0.935549	0.636	0.583	0.0315302
1997	DGUOK	deoxyguanosine kinase [Source:HGNC Symbol;Acc:HGNC:2858]	9.36984e-09	0.935515	0.706	0.713	0.000207654
1998	EEF1E1	eukaryotic translation elongation factor 1 epsilon 1 [Source:HGNC Symbol;Acc:HGNC:3212]	4.25541e-09	0.934925	0.613	0.513	9.43085e-05
[truncated: 8,097 more rows]

## Sheet: GSEA
GSEA performed on interface marker genes.
	pathway	pval	padj	log2err	ES	NES
1	GOBP_MITOTIC_SISTER_CHROMATID_SEGREGATION	3.70667e-20	2.80558e-17	1.16018	0.597572	3.14887
2	GOBP_SISTER_CHROMATID_SEGREGATION	4.49529e-20	3.09316e-17	1.16018	0.561747	3.03784
3	GOBP_MITOTIC_NUCLEAR_DIVISION	5.80627e-21	6.27824e-18	1.18665	0.51373	2.92125
4	GOBP_RIBOSOME_BIOGENESIS	1.83011e-20	1.53912e-17	1.16907	0.503701	2.86903
5	GOBP_NUCLEAR_CHROMOSOME_SEGREGATION	2.32239e-19	1.35216e-16	1.13309	0.514909	2.86626
6	GOBP_RIBONUCLEOPROTEIN_COMPLEX_BIOGENESIS	2.07093e-25	7.83743e-22	1.30309	0.481013	2.85631
7	GOBP_CHROMOSOME_SEGREGATION	9.06279e-20	5.71635e-17	1.15122	0.491361	2.83601
8	GOBP_ORGANELLE_FISSION	1.21968e-21	1.53863e-18	1.20398	0.460391	2.72232
9	GOBP_CHROMOSOME_CONDENSATION	5.13158e-09	3.92332e-07	0.761461	0.764513	2.68984
10	GOBP_RRNA_METABOLIC_PROCESS	4.03429e-16	1.69642e-13	1.0377	0.48254	2.68607
11	GOBP_REGULATION_OF_MITOTIC_NUCLEAR_DIVISION	9.66819e-11	1.30676e-08	0.839089	0.560284	2.67121
12	GOBP_NCRNA_PROCESSING	2.59195e-18	1.22615e-15	1.10534	0.450088	2.6454
13	GOBP_METAPHASE_ANAPHASE_TRANSITION_OF_CELL_CYCLE	5.92233e-09	4.39472e-07	0.761461	0.60606	2.64008
14	GOBP_MICROTUBULE_CYTOSKELETON_ORGANIZATION_INVOLVED_IN_MITOSIS	3.43149e-11	5.6463e-09	0.851339	0.505186	2.63097
15	GOBP_REGULATION_OF_CHROMOSOME_SEPARATION	1.50715e-08	1.02771e-06	0.733762	0.588736	2.59641
16	GOBP_RNA_SPLICING_VIA_TRANSESTERIFICATION_REACTIONS	2.47321e-15	8.13902e-13	1.00732	0.452651	2.59041
17	GOBP_SPINDLE_ORGANIZATION	1.1729e-12	2.61109e-10	0.91012	0.477076	2.58196
18	GOBP_EMBRYONIC_DIGESTIVE_TRACT_DEVELOPMENT	5.42391e-08	3.23257e-06	0.719513	0.785651	2.57747
19	GOBP_REGULATION_OF_CHROMOSOME_SEGREGATION	7.21441e-09	5.25056e-07	0.761461	0.564915	2.5774
20	GOBP_REGULATION_OF_MITOTIC_SISTER_CHROMATID_SEGREGATION	9.35533e-08	5.3241e-06	0.704976	0.636177	2.57674
21	GOBP_NEGATIVE_REGULATION_OF_METAPHASE_ANAPHASE_TRANSITION_OF_CELL_CYCLE	1.74523e-07	9.11012e-06	0.690132	0.649178	2.56576
22	GOBP_MITOTIC_SPINDLE_ORGANIZATION	1.05077e-10	1.39531e-08	0.839089	0.512137	2.56048
23	GOBP_REGULATION_OF_NUCLEAR_DIVISION	5.7157e-10	5.92858e-08	0.801216	0.52371	2.55735
24	GOBP_CHROMOSOME_SEPARATION	4.75645e-09	3.67363e-07	0.761461	0.559452	2.55154
25	GOBP_PROTEIN_DNA_COMPLEX_SUBUNIT_ORGANIZATION	4.21259e-11	6.50716e-09	0.851339	0.488371	2.54874
26	GOBP_DNA_REPLICATION	1.95937e-13	4.94349e-11	0.943632	0.45156	2.53894
27	GOBP_NCRNA_METABOLIC_PROCESS	3.3947e-18	1.51144e-15	1.10534	0.419612	2.52545
28	GOBP_PROTEIN_DNA_COMPLEX_ASSEMBLY	4.94621e-10	5.34826e-08	0.801216	0.516818	2.52507
29	GOBP_METAPHASE_PLATE_CONGRESSION	2.80409e-08	1.78354e-06	0.733762	0.574016	2.5217
30	GOBP_REGULATION_OF_CHROMOSOME_ORGANIZATION	3.53998e-12	7.05108e-10	0.898671	0.460191	2.49972
31	GOBP_RIBOSOME_ASSEMBLY	1.7771e-07	9.2129e-06	0.690132	0.610079	2.48874
32	GOBP_RIBOSOMAL_SMALL_SUBUNIT_BIOGENESIS	1.17823e-07	6.41587e-06	0.704976	0.566893	2.47775
33	GOBP_MEIOTIC_CHROMOSOME_SEGREGATION	6.12884e-07	2.52115e-05	0.659444	0.600327	2.47754
34	GOBP_MITOTIC_METAPHASE_PLATE_CONGRESSION	3.84346e-07	1.69135e-05	0.674963	0.596451	2.4715
35	GOBP_MITOTIC_CELL_CYCLE_PROCESS	1.45907e-22	2.20874e-19	1.2295	0.395418	2.46974
36	GOBP_RIBOSOMAL_LARGE_SUBUNIT_BIOGENESIS	1.42642e-07	7.50785e-06	0.690132	0.564455	2.4671
37	GOBP_MITOTIC_CHROMOSOME_CONDENSATION	4.74824e-07	2.06548e-05	0.674963	0.809637	2.44055
38	GOBP_RNA_PROCESSING	5.02271e-26	3.80169e-22	1.32672	0.382551	2.43822
39	GOBP_MEIOTIC_CELL_CYCLE_PROCESS	2.27601e-09	2.02672e-07	0.774939	0.48777	2.43152
40	GOBP_MITOTIC_CELL_CYCLE	5.403e-24	1.02238e-20	1.27091	0.380192	2.42884
41	GOBP_TELOMERASE_RNA_LOCALIZATION	1.36974e-06	5.00849e-05	0.643552	0.752835	2.42493
42	GOBP_RIBONUCLEOPROTEIN_COMPLEX_SUBUNIT_ORGANIZATION	1.60172e-09	1.51543e-07	0.788187	0.459578	2.41487
43	GOBP_MITOTIC_CELL_CYCLE_CHECKPOINT_SIGNALING	1.88481e-08	1.26249e-06	0.733762	0.495331	2.39653
44	GOBP_CHROMOSOME_ORGANIZATION	1.90952e-24	4.81771e-21	1.27903	0.374881	2.38933
45	GOBP_POSITIVE_REGULATION_OF_CELL_CYCLE_PROCESS	5.71788e-10	5.92858e-08	0.801216	0.445345	2.38569
46	GOBP_POSITIVE_REGULATION_OF_TELOMERASE_RNA_LOCALIZATION_TO_CAJAL_BODY	3.13104e-06	0.000100419	0.627257	0.767915	2.38503
47	GOBP_NEGATIVE_REGULATION_OF_CHROMOSOME_ORGANIZATION	3.48707e-07	1.60937e-05	0.674963	0.516178	2.37916
48	GOBP_CHROMOSOME_ORGANIZATION_INVOLVED_IN_MEIOTIC_CELL_CYCLE	4.93682e-06	0.000147113	0.610527	0.607418	2.37585
49	GOBP_NUCLEOSOME_ORGANIZATION	3.54568e-07	1.6167e-05	0.674963	0.515091	2.37415
50	GOBP_POSITIVE_REGULATION_OF_NEURON_DIFFERENTIATION	1.82312e-06	6.41823e-05	0.643552	0.579626	2.36451
51	GOBP_CELL_CYCLE_CHECKPOINT_SIGNALING	2.69674e-08	1.7298e-06	0.733762	0.452541	2.3568
52	GOBP_DNA_DEPENDENT_DNA_REPLICATION	2.9645e-08	1.86553e-06	0.733762	0.451977	2.35386
53	GOBP_DNA_REPLICATION_INITIATION	1.14185e-05	0.000299054	0.593325	0.60668	2.34966
54	GOBP_ATTACHMENT_OF_SPINDLE_MICROTUBULES_TO_KINETOCHORE	7.57945e-06	0.000213267	0.610527	0.627363	2.34785
55	GOBP_SPLICEOSOMAL_SNRNP_ASSEMBLY	8.19935e-06	0.000226999	0.593325	0.599588	2.34523
56	GOBP_NEGATIVE_REGULATION_OF_NUCLEAR_DIVISION	1.62708e-06	5.83668e-05	0.643552	0.564123	2.34221
57	GOBP_MEIOTIC_CELL_CYCLE	7.92376e-09	5.7119e-07	0.74774	0.435468	2.30181
58	GOBP_DNA_CONFORMATION_CHANGE	2.11216e-10	2.50363e-08	0.826657	0.409881	2.30029
59	GOBP_PROXIMAL_DISTAL_PATTERN_FORMATION	1.49104e-05	0.000382565	0.593325	0.707898	2.28018
60	GOBP_MEIOSIS_I_CELL_CYCLE_PROCESS	8.46835e-06	0.000231397	0.593325	0.496673	2.25079
61	GOBP_CELL_CYCLE_DNA_REPLICATION	2.20788e-05	0.000535623	0.57561	0.561994	2.24162
62	GOBP_MRNA_PROCESSING	1.53455e-12	3.22639e-10	0.91012	0.372404	2.23553
63	GOBP_REGULATION_OF_DNA_REPLICATION	5.07462e-07	2.17005e-05	0.659444	0.461621	2.23343
64	GOBP_CENTROMERE_COMPLEX_ASSEMBLY	2.95876e-05	0.000676581	0.57561	0.611675	2.22612
65	GOBP_SPINDLE_ASSEMBLY	1.98386e-07	1.00777e-05	0.690132	0.448213	2.2253
66	GOBP_REGULATION_OF_ATTACHMENT_OF_SPINDLE_MICROTUBULES_TO_KINETOCHORE	2.32304e-05	0.000561759	0.57561	0.780356	2.21934
67	GOBP_PROTEIN_LOCALIZATION_TO_CHROMOSOME	2.91825e-06	9.52078e-05	0.627257	0.48709	2.21831
68	GOBP_KINETOCHORE_ORGANIZATION	0.000116443	0.0021979	0.538434	0.661709	2.21406
69	GOBP_CYTOPLASMIC_TRANSLATION	7.23232e-07	2.89637e-05	0.659444	0.457528	2.21363
70	GOBP_CHROMOSOME_LOCALIZATION	4.8578e-06	0.000145907	0.610527	0.485586	2.20832
71	GOBP_REGULATION_OF_DNA_DEPENDENT_DNA_REPLICATION	2.5005e-05	0.0005933	0.57561	0.53949	2.19114
72	GOBP_DNA_GEOMETRIC_CHANGE	2.27193e-06	7.77272e-05	0.627257	0.468903	2.18945
73	GOBP_CELL_CYCLE_G2_M_PHASE_TRANSITION	9.56056e-07	3.71097e-05	0.643552	0.436806	2.18923
74	GOBP_MATURATION_OF_SSU_RRNA	4.84474e-05	0.00103295	0.557332	0.540283	2.1861
75	GOBP_MITOCHONDRIAL_TRANSLATION	7.22636e-06	0.000204855	0.610527	0.490267	2.18385
76	GOBP_ATP_SYNTHESIS_COUPLED_ELECTRON_TRANSPORT	7.22636e-06	0.000204855	0.610527	0.490188	2.18349
77	GOBP_POSITIVE_REGULATION_OF_DNA_BIOSYNTHETIC_PROCESS	1.59757e-05	0.000408513	0.57561	0.497986	2.17657
78	GOBP_RNA_EXPORT_FROM_NUCLEUS	8.88334e-06	0.000239281	0.593325	0.487774	2.17274
79	GOBP_NADH_DEHYDROGENASE_COMPLEX_ASSEMBLY	7.02465e-05	0.00142546	0.538434	0.525554	2.16895
80	GOBP_REGULATION_OF_CELL_CYCLE_G2_M_PHASE_TRANSITION	1.04758e-05	0.000277408	0.593325	0.470131	2.16692
81	GOBP_DNA_REPLICATION_CHECKPOINT_SIGNALING	8.53323e-05	0.00167761	0.538434	0.718199	2.16492
82	GOBP_RNA_SPLICING	4.12852e-11	6.50716e-09	0.851339	0.36421	2.15719
83	GOBP_POSITIVE_REGULATION_OF_ESTABLISHMENT_OF_PROTEIN_LOCALIZATION_TO_TELOMERE	0.000162865	0.00285353	0.518848	0.7785	2.15085
84	GOBP_PROTEIN_LOCALIZATION_TO_CONDENSED_CHROMOSOME	0.000249008	0.00391838	0.498493	0.692316	2.15023
85	GOBP_POSITIVE_REGULATION_OF_CELL_CYCLE	1.00421e-08	7.1706e-07	0.74774	0.382979	2.14931
86	GOBP_FEMALE_MEIOTIC_NUCLEAR_DIVISION	0.00012344	0.00227517	0.518848	0.610558	2.14817
87	GOBP_DNA_METABOLIC_PROCESS	5.14054e-16	2.04783e-13	1.02767	0.336387	2.14651
88	GOBP_CELL_DIVISION	4.35109e-13	1.02917e-10	0.932595	0.351045	2.14389
89	GOBP_MEIOTIC_SPINDLE_ORGANIZATION	0.000108561	0.00206566	0.538434	0.753387	2.14264
90	GOBP_CELL_CYCLE_PROCESS	7.58451e-19	4.10051e-16	1.12391	0.329247	2.14156
91	GOBP_BASE_EXCISION_REPAIR	0.000125251	0.00230104	0.518848	0.527927	2.13828
92	GOBP_REGULATION_OF_ESTABLISHMENT_OF_PROTEIN_LOCALIZATION_TO_CHROMOSOME	0.000129439	0.00236078	0.518848	0.751309	2.13673
93	GOBP_NEGATIVE_REGULATION_OF_CELL_CYCLE_G2_M_PHASE_TRANSITION	0.000119768	0.00223559	0.538434	0.521226	2.13226
94	GOBP_MITOTIC_SPINDLE_ASSEMBLY	1.99484e-05	0.00049343	0.57561	0.483921	2.13195
95	GOBP_PROTEIN_LOCALIZATION_TO_NUCLEOPLASM	0.000136456	0.00245912	0.518848	0.707166	2.13166
96	GOBP_NUCLEOSOME_ASSEMBLY	0.000132834	0.00241107	0.518848	0.520298	2.12846
97	GOBP_PROTEIN_LOCALIZATION_TO_NUCLEAR_BODY	0.000120212	0.00223559	0.538434	0.728785	2.12841
98	GOBP_CELL_FATE_SPECIFICATION	0.000259181	0.00402822	0.498493	0.54952	2.12828
99	GOBP_DNA_PACKAGING	1.28751e-06	4.77704e-05	0.643552	0.407345	2.11779
100	GOBP_NON_MEMBRANE_BOUNDED_ORGANELLE_ASSEMBLY	2.04702e-09	1.86674e-07	0.774939	0.359342	2.10585
101	GOBP_MITOTIC_CELL_CYCLE_PHASE_TRANSITION	1.0507e-09	1.01958e-07	0.788187	0.357087	2.10055
102	GOBP_NCRNA_3_END_PROCESSING	0.000346345	0.0050804	0.498493	0.541455	2.09704
103	GOBP_CELL_CYCLE_PHASE_TRANSITION	1.14888e-10	1.49929e-08	0.839089	0.34764	2.0962
104	GOBP_RNA_3_END_PROCESSING	2.51277e-05	0.000594349	0.57561	0.458215	2.09143
105	GOBP_MATURATION_OF_LSU_RRNA	0.000258829	0.00402822	0.498493	0.594112	2.09031
106	GOBP_MITOCHONDRIAL_GENE_EXPRESSION	8.80391e-06	0.000237989	0.593325	0.44174	2.08968
107	GOBP_CHROMATIN_REMODELING_AT_CENTROMERE	0.000378256	0.00546378	0.498493	0.777202	2.08921
108	GOBP_ESTABLISHMENT_OF_PROTEIN_LOCALIZATION_TO_CHROMOSOME	0.00100589	0.0110985	0.45506	0.612067	2.08443
109	GOBP_EMBRYONIC_DIGESTIVE_TRACT_MORPHOGENESIS	0.000435351	0.0060573	0.498493	0.774169	2.08106
110	GOBP_RRNA_METHYLATION	0.000713385	0.00872312	0.477271	0.675715	2.06764
111	GOBP_CARDIAC_MYOFIBRIL_ASSEMBLY	0.000597682	0.00769363	0.477271	0.76596	2.05899
112	GOBP_REGULATION_OF_PROTEIN_LOCALIZATION_TO_CHROMOSOME_TELOMERIC_REGION	0.000339677	0.00501172	0.498493	0.703734	2.05525
113	GOBP_PEPTIDE_BIOSYNTHETIC_PROCESS	4.18363e-12	7.91648e-10	0.887075	0.33724	2.05524
114	GOBP_REGULATION_OF_CELL_CYCLE_PROCESS	3.75455e-12	7.28672e-10	0.887075	0.336097	2.0504
115	GOBP_HOMOLOGOUS_CHROMOSOME_SEGREGATION	0.000762051	0.00919602	0.477271	0.575249	2.03977
116	GOBP_EMBRYONIC_SKELETAL_SYSTEM_DEVELOPMENT	4.68468e-05	0.00100448	0.557332	0.446502	2.03346
117	GOBP_MATURATION_OF_5_8S_RRNA	0.000470444	0.00642742	0.498493	0.531686	2.02919
118	GOBP_MICROTUBULE_CYTOSKELETON_ORGANIZATION	1.7218e-10	2.13644e-08	0.826657	0.332848	2.02882
119	GOBP_STEM_CELL_PROLIFERATION	0.00038203	0.00550778	0.498493	0.501065	2.02742
120	GOBP_NOTOCHORD_DEVELOPMENT	0.000921068	0.0103744	0.477271	0.731332	2.02053
121	GOBP_HISTONE_EXCHANGE	0.000520884	0.00690468	0.477271	0.670132	2.02003
122	GOBP_REGULATION_OF_MITOTIC_CELL_CYCLE_PHASE_TRANSITION	2.0323e-07	1.0255e-05	0.690132	0.359568	2.01813
123	GOBP_STRIATED_MUSCLE_CELL_DEVELOPMENT	0.000417028	0.005878	0.498493	0.505962	2.01813
124	GOBP_TRNA_METABOLIC_PROCESS	4.05423e-06	0.000125764	0.610527	0.382345	2.01183
125	GOBP_MEIOTIC_SPINDLE_ASSEMBLY	0.000175782	0.00302384	0.518848	0.860309	2.01106
126	GOBP_NCRNA_TRANSCRIPTION	0.000487596	0.00660149	0.498493	0.487263	2.01093
127	GOBP_INNER_EAR_MORPHOGENESIS	0.000488418	0.00660149	0.477271	0.496063	2.00923
128	GOBP_SPINDLE_MIDZONE_ASSEMBLY	0.000791787	0.00932043	0.477271	0.706349	2.00886
129	GOBP_SPINDLE_ELONGATION	0.000424638	0.00593005	0.498493	0.782661	2.00752
130	GOBP_REGULATION_OF_CELL_CYCLE_PHASE_TRANSITION	3.58599e-08	2.19756e-06	0.719513	0.344496	2.00745
131	GOBP_CHROMATIN_REMODELING	4.91383e-06	0.000147007	0.610527	0.37961	2.0056
132	GOBP_MRNA_EXPORT_FROM_NUCLEUS	0.000468645	0.00642603	0.498493	0.479611	2.00038
133	GOBP_TRNA_PROCESSING	2.05969e-05	0.00050781	0.57561	0.412857	1.99966
134	GOBP_MITOTIC_G2_M_TRANSITION_CHECKPOINT	0.000990396	0.0110023	0.45506	0.516031	1.99857
135	GOBP_RNA_LOCALIZATION	8.24741e-06	0.000226999	0.593325	0.376015	1.99851
136	GOBP_REGULATION_OF_CHROMOSOME_CONDENSATION	0.00062637	0.00796806	0.477271	0.814046	1.99702
137	GOBP_EMBRYONIC_ORGAN_MORPHOGENESIS	3.79765e-06	0.000118779	0.627257	0.376524	1.99397
138	GOBP_POSITIVE_REGULATION_OF_CELL_CYCLE_PHASE_TRANSITION	6.88871e-05	0.00140163	0.538434	0.425358	1.99078
139	GOBP_CHROMATIN_DISASSEMBLY	0.00187036	0.01792	0.45506	0.640769	1.99013
140	GOBP_BLOOD_VESSEL_ENDOTHELIAL_CELL_DIFFERENTIATION	0.000278429	0.00425743	0.498493	0.85127	1.98993
141	GOBP_DNA_STRAND_ELONGATION_INVOLVED_IN_DNA_REPLICATION	0.000773734	0.00919602	0.477271	0.659945	1.98932
142	GOBP_NEGATIVE_REGULATION_OF_FIBROBLAST_GROWTH_FACTOR_RECEPTOR_SIGNALING_PATHWAY	0.00101089	0.0111375	0.45506	0.698039	1.98523
143	GOBP_POSITIVE_REGULATION_OF_DNA_METABOLIC_PROCESS	5.83256e-06	0.000171777	0.610527	0.367935	1.98398
144	GOBP_EMBRYONIC_ORGAN_DEVELOPMENT	3.01274e-07	1.41636e-05	0.674963	0.34747	1.97916
145	GOBP_CELL_CYCLE	1.44199e-20	1.36431e-17	1.16907	0.296761	1.9749
146	GOBP_MESENCHYME_MORPHOGENESIS	0.000830925	0.00961663	0.477271	0.516386	1.97079
147	GOBP_REGULATION_OF_DNA_DIRECTED_DNA_POLYMERASE_ACTIVITY	0.00102659	0.0112561	0.45506	0.674205	1.96901
148	GOBP_REGULATION_OF_NEURON_DIFFERENTIATION	2.38008e-05	0.000570532	0.57561	0.396426	1.96819
149	GOBP_DNA_UNWINDING_INVOLVED_IN_DNA_REPLICATION	0.00108064	0.0116848	0.45506	0.609088	1.96191
150	GOBP_EAR_MORPHOGENESIS	0.000454502	0.00627816	0.498493	0.462348	1.95918
151	GOBP_PROTEIN_LOCALIZATION_TO_CHROMOSOME_CENTROMERIC_REGION	0.00179281	0.0174371	0.45506	0.58518	1.958
152	GOBP_HISTONE_H2A_ACETYLATION	0.00101647	0.0111827	0.45506	0.649295	1.95722
153	GOBP_ACTIN_MYOSIN_FILAMENT_SLIDING	0.00014115	0.00252568	0.518848	0.89778	1.95671
154	GOBP_POSITIVE_REGULATION_OF_CHROMOSOME_CONDENSATION	0.000157215	0.00276183	0.518848	0.896387	1.95367
155	GOBP_MEIOTIC_CELL_CYCLE_PHASE_TRANSITION	0.000521988	0.00690722	0.477271	0.835242	1.95246
156	GOBP_MRNA_METABOLIC_PROCESS	7.69151e-11	1.07809e-08	0.839089	0.31417	1.94999
157	GOBP_DNA_REPAIR	3.84017e-09	3.1254e-07	0.761461	0.324794	1.94724
158	GOBP_REGULATION_OF_MITOTIC_CELL_CYCLE	3.60017e-08	2.19756e-06	0.719513	0.328239	1.94413
159	GOBP_ESTABLISHMENT_OF_PROTEIN_LOCALIZATION_TO_TELOMERE	0.00464008	0.0355833	0.407018	0.606796	1.94411
160	GOBP_ENDOCRINE_SYSTEM_DEVELOPMENT	0.000403954	0.00573219	0.498493	0.440039	1.94332
161	GOBP_POSITIVE_REGULATION_OF_DOUBLE_STRAND_BREAK_REPAIR_VIA_HOMOLOGOUS_RECOMBINATION	0.000807879	0.00942193	0.477271	0.56405	1.9397
162	GOBP_GABAERGIC_NEURON_DIFFERENTIATION	0.000210002	0.00346297	0.518848	0.889866	1.93946
163	GOBP_DOUBLE_STRAND_BREAK_REPAIR	4.59915e-06	0.000139244	0.610527	0.347255	1.93567
164	GOBP_SISTER_CHROMATID_COHESION	0.000960623	0.0107559	0.477271	0.466928	1.9348
165	GOBP_EMBRYONIC_APPENDAGE_MORPHOGENESIS	0.000199178	0.00335058	0.518848	0.423106	1.9297
166	GOBP_MATURATION_OF_SSU_RRNA_FROM_TRICISTRONIC_RRNA_TRANSCRIPT_SSU_RRNA_5_8S_RRNA_LSU_RRNA	0.00163954	0.0162659	0.45506	0.520068	1.92779
167	GOBP_REGULATION_OF_DNA_BIOSYNTHETIC_PROCESS	0.000211111	0.00346615	0.518848	0.400369	1.92618
168	GOBP_APPENDAGE_MORPHOGENESIS	0.000211111	0.00346615	0.518848	0.399877	1.92381
169	GOBP_ATTACHMENT_OF_MITOTIC_SPINDLE_MICROTUBULES_TO_KINETOCHORE	0.00215247	0.0197337	0.431708	0.676077	1.92277
170	GOBP_NEGATIVE_REGULATION_OF_MITOTIC_CELL_CYCLE_PHASE_TRANSITION	4.23754e-05	0.000932382	0.557332	0.380095	1.92191
171	GOBP_COCHLEA_DEVELOPMENT	0.00115703	0.0122655	0.45506	0.527628	1.92024
172	GOBP_FACE_DEVELOPMENT	0.00129499	0.0134825	0.45506	0.481403	1.92017
173	GOBP_DNA_RECOMBINATION	2.96254e-06	9.58269e-05	0.627257	0.344889	1.91983
174	GOBP_SNRNA_METABOLIC_PROCESS	0.00113449	0.0121285	0.45506	0.473915	1.91952
175	GOBP_PROTEIN_INSERTION_INTO_MITOCHONDRIAL_INNER_MEMBRANE	0.00318699	0.0273806	0.431708	0.713082	1.91685
176	GOBP_RIBOSOMAL_SMALL_SUBUNIT_ASSEMBLY	0.00334455	0.0282389	0.431708	0.626139	1.91594
177	GOBP_TERPENOID_BIOSYNTHETIC_PROCESS	0.00330288	0.0280263	0.431708	0.712102	1.91422
178	GOBP_POSITIVE_REGULATION_OF_BMP_SIGNALING_PATHWAY	0.00338662	0.0284499	0.431708	0.625353	1.91354
179	GOBP_MITOTIC_SPINDLE_MIDZONE_ASSEMBLY	0.00214399	0.019694	0.431708	0.7779	1.90835
180	GOBP_DNA_STRAND_ELONGATION	0.00137977	0.0141764	0.45506	0.509582	1.90706
181	GOBP_DITERPENOID_BIOSYNTHETIC_PROCESS	0.000477477	0.00649425	0.498493	0.874758	1.90653
182	GOBP_REGULATION_OF_MITOTIC_CENTROSOME_SEPARATION	0.000496019	0.00666851	0.477271	0.873573	1.90395
183	GOBP_POSITIVE_REGULATION_OF_CHROMOSOME_ORGANIZATION	0.000273696	0.00419353	0.498493	0.417718	1.90237
184	GOBP_MITOTIC_DNA_INTEGRITY_CHECKPOINT_SIGNALING	0.000580646	0.00751267	0.477271	0.433029	1.90233
185	GOBP_NEGATIVE_REGULATION_OF_CELL_CYCLE_PHASE_TRANSITION	1.0752e-05	0.000283561	0.593325	0.349467	1.89769
186	GOBP_POSITIVE_REGULATION_OF_MITOTIC_NUCLEAR_DIVISION	0.00173002	0.0169839	0.45506	0.530382	1.89339
187	GOBP_POSITIVE_REGULATION_OF_DNA_REPAIR	0.000633874	0.00801423	0.477271	0.430662	1.89193
188	GOBP_RETINOIC_ACID_METABOLIC_PROCESS	0.0017929	0.0174371	0.45506	0.737173	1.89085
189	GOBP_PATTERN_SPECIFICATION_PROCESS	7.72521e-06	0.000216563	0.593325	0.336552	1.89063
190	GOBP_MITOCHONDRIAL_RESPIRATORY_CHAIN_COMPLEX_ASSEMBLY	0.000338879	0.00500971	0.498493	0.415287	1.88861
191	GOBP_BRANCH_ELONGATION_OF_AN_EPITHELIUM	0.00387824	0.0313951	0.431708	0.682411	1.88537
192	GOBP_POSITIVE_REGULATION_OF_NUCLEAR_DIVISION	0.00340641	0.0285343	0.431708	0.486412	1.88386
193	GOBP_CLEAVAGE_INVOLVED_IN_RRNA_PROCESSING	0.00338403	0.0284499	0.431708	0.531071	1.88312
194	GOBP_RNA_METHYLATION	0.000676446	0.00839893	0.477271	0.431776	1.88088
195	GOBP_REGULATION_OF_CELL_CYCLE_CHECKPOINT	0.00347136	0.0289688	0.431708	0.530396	1.88073
196	GOBP_RRNA_TRANSCRIPTION	0.00275728	0.0243388	0.431708	0.506669	1.87812
197	GOBP_PYRIMIDINE_NUCLEOSIDE_TRIPHOSPHATE_METABOLIC_PROCESS	0.0081307	0.053889	0.38073	0.58575	1.87669
198	GOBP_CENTROSOME_SEPARATION	0.00364106	0.0298259	0.431708	0.659464	1.87552
199	GOBP_CEREBRAL_CORTEX_NEURON_DIFFERENTIATION	0.00259444	0.02313	0.431708	0.62196	1.87482
200	GOBP_CENP_A_CONTAINING_CHROMATIN_ORGANIZATION	0.00349603	0.0290466	0.431708	0.763808	1.87378
201	GOBP_REGULATION_OF_SPINDLE_ORGANIZATION	0.00238277	0.0214961	0.431708	0.473618	1.87189
202	GOBP_MICTURITION	0.000194649	0.00328861	0.518848	0.924871	1.87112
203	GOBP_SPINDLE_ASSEMBLY_INVOLVED_IN_FEMALE_MEIOSIS	0.000199202	0.00335058	0.518848	0.924164	1.86969
204	GOBP_AEROBIC_RESPIRATION	0.000137854	0.00247843	0.518848	0.3693	1.86361
205	GOBP_MITOTIC_DNA_REPLICATION	0.00392268	0.0316533	0.407018	0.65514	1.86322
206	GOBP_TRANSLOCATION_OF_MOLECULES_INTO_HOST	0.00270751	0.0239518	0.431708	0.726404	1.86322
207	GOBP_PYRIMIDINE_NUCLEOSIDE_TRIPHOSPHATE_BIOSYNTHETIC_PROCESS	0.00316643	0.0272659	0.431708	0.63732	1.86129
208	GOBP_POSITIVE_REGULATION_OF_MITOTIC_CELL_CYCLE_PHASE_TRANSITION	0.000663156	0.0083241	0.477271	0.413759	1.86089
209	GOBP_REGULATION_OF_CELL_CYCLE	6.02258e-12	1.08535e-09	0.887075	0.290864	1.86063
210	GOBP_CELL_FATE_COMMITMENT	0.000156158	0.00275516	0.518848	0.372959	1.85919
211	GOBP_MEIOTIC_CHROMOSOME_CONDENSATION	0.00122054	0.012831	0.45506	0.851893	1.8567
212	GOBP_DNA_REPLICATION_DEPENDENT_CHROMATIN_ORGANIZATION	0.004775	0.0363236	0.407018	0.755202	1.85266
213	GOBP_KINETOCHORE_ASSEMBLY	0.00553838	0.0408577	0.407018	0.603986	1.84815
214	GOBP_NEGATIVE_REGULATION_OF_CELL_CYCLE_PROCESS	9.10658e-06	0.000244425	0.593325	0.331854	1.84786
215	GOBP_NUCLEOSIDE_MONOPHOSPHATE_BIOSYNTHETIC_PROCESS	0.00354531	0.0293594	0.431708	0.488887	1.8472
216	GOBP_AMACRINE_CELL_DIFFERENTIATION	0.000363766	0.0052949	0.498493	0.912818	1.84674
217	GOBP_COLUMNAR_CUBOIDAL_EPITHELIAL_CELL_DIFFERENTIATION	0.00240453	0.0216665	0.431708	0.445661	1.84667
218	GOBP_DNA_INTEGRITY_CHECKPOINT_SIGNALING	0.00025619	0.00400881	0.498493	0.388002	1.84578
219	GOBP_TRANSLATIONAL_INITIATION	0.000262717	0.0040748	0.498493	0.387798	1.84481
220	GOBP_PROTEIN_IMPORT_INTO_MITOCHONDRIAL_MATRIX	0.00345243	0.0288427	0.431708	0.611975	1.84472
221	GOBP_NEURON_FATE_COMMITMENT	0.00208766	0.0194665	0.431708	0.53639	1.84458
222	GOBP_G_PROTEIN_COUPLED_RECEPTOR_SIGNALING_PATHWAY_COUPLED_TO_CYCLIC_NUCLEOTIDE_SECOND_MESSENGER	0.00679366	0.0471754	0.407018	0.685443	1.84255
223	GOBP_REGULATION_OF_DNA_METABOLIC_PROCESS	1.17341e-06	4.46309e-05	0.643552	0.315769	1.84178
224	GOBP_MITOTIC_DNA_REPLICATION_CHECKPOINT_SIGNALING	0.00336977	0.0284028	0.431708	0.717841	1.84126
225	GOBP_NEGATIVE_REGULATION_OF_RNA_SPLICING	0.0055076	0.0406702	0.407018	0.549193	1.83758
226	GOBP_ESTABLISHMENT_OF_MITOTIC_SPINDLE_LOCALIZATION	0.00645045	0.045447	0.407018	0.517509	1.83503
227	GOBP_HIPPOCAMPUS_DEVELOPMENT	0.00203601	0.0191198	0.431708	0.439605	1.83353
228	GOBP_DNA_REPLICATION_INDEPENDENT_CHROMATIN_ORGANIZATION	0.0041021	0.0326301	0.407018	0.568445	1.831
229	GOBP_SPLICEOSOMAL_COMPLEX_ASSEMBLY	0.0022027	0.0200871	0.431708	0.438619	1.82941
230	GOBP_RIBOSOMAL_LARGE_SUBUNIT_ASSEMBLY	0.0118927	0.0703798	0.38073	0.57076	1.82866
231	GOBP_VENTRAL_SPINAL_CORD_INTERNEURON_DIFFERENTIATION	0.00211608	0.0195935	0.431708	0.839022	1.82864
232	GOBP_POSITIVE_REGULATION_OF_HIPPO_SIGNALING	0.000583983	0.00754295	0.477271	0.903374	1.82763
233	GOBP_DOUBLE_STRAND_BREAK_REPAIR_VIA_BREAK_INDUCED_REPLICATION	0.00586256	0.0425852	0.407018	0.642504	1.82729
234	GOBP_MEIOSIS_II_CELL_CYCLE_PROCESS	0.00215353	0.0197337	0.431708	0.83836	1.8272
235	GOBP_FEMALE_MEIOSIS_I	0.00780299	0.0521739	0.407018	0.67957	1.82677
236	GOBP_POSITIVE_REGULATION_OF_MITOTIC_CELL_CYCLE	0.000623462	0.00794441	0.477271	0.383029	1.82613
237	GOBP_MESONEPHRIC_TUBULE_FORMATION	0.000611572	0.00783247	0.477271	0.902154	1.82516
238	GOBP_URETERIC_BUD_FORMATION	0.000611572	0.00783247	0.477271	0.902154	1.82516
239	GOBP_DNA_BIOSYNTHETIC_PROCESS	0.000117409	0.00219967	0.538434	0.345623	1.82401
240	GOBP_HOMOLOGOUS_CHROMOSOME_PAIRING_AT_MEIOSIS	0.00493515	0.0372424	0.407018	0.555844	1.82355
241	GOBP_REGULATION_OF_BRANCHING_INVOLVED_IN_URETERIC_BUD_MORPHOGENESIS	0.00803668	0.0533593	0.38073	0.677927	1.82235
242	GOBP_REGULATION_OF_TRANSCRIPTION_REGULATORY_REGION_DNA_BINDING	0.00398105	0.0320219	0.407018	0.466899	1.82133
243	GOBP_DNA_LIGATION	0.00618601	0.044297	0.407018	0.639993	1.82015
244	GOBP_RRNA_MODIFICATION	0.00374222	0.0305554	0.431708	0.516945	1.81881
245	GOBP_CHROMATIN_ASSEMBLY_OR_DISASSEMBLY	0.000345219	0.00507371	0.498493	0.351991	1.81489
246	GOBP_REGULATION_OF_CYCLIN_DEPENDENT_PROTEIN_KINASE_ACTIVITY	0.00166801	0.0164604	0.45506	0.410876	1.81202
247	GOBP_OXIDATIVE_PHOSPHORYLATION	0.000629021	0.00797497	0.477271	0.380229	1.81149
248	GOBP_DNA_METHYLATION_INVOLVED_IN_GAMETE_GENERATION	0.00645252	0.045447	0.407018	0.772378	1.80551
249	GOBP_SYNAPTIC_TRANSMISSION_CHOLINERGIC	0.00472181	0.036064	0.407018	0.618164	1.80534
250	GOBP_TRANSCRIPTION_PREINITIATION_COMPLEX_ASSEMBLY	0.00325566	0.0277633	0.431708	0.49528	1.80251
251	GOBP_TELOMERE_MAINTENANCE	0.000384133	0.00552756	0.498493	0.361318	1.80116
252	GOBP_TRNA_THREONYLCARBAMOYLADENOSINE_METABOLIC_PROCESS	0.00513239	0.0385388	0.407018	0.597438	1.8009
253	GOBP_DNA_MODIFICATION	0.00131155	0.0136361	0.45506	0.390087	1.79799
254	GOBP_REGULATION_OF_CYTOKINESIS	0.00233572	0.0210967	0.431708	0.401649	1.79789
255	GOBP_PROTEIN_LIPOYLATION	0.00395196	0.0318217	0.407018	0.822702	1.79307
256	GOBP_GLIAL_CELL_DERIVED_NEUROTROPHIC_FACTOR_RECEPTOR_SIGNALING_PATHWAY	0.00395196	0.0318217	0.407018	0.822575	1.7928
257	GOBP_ENTEROENDOCRINE_CELL_DIFFERENTIATION	0.00739894	0.050047	0.407018	0.630136	1.79211
258	GOBP_RRNA_3_END_PROCESSING	0.0114697	0.0684656	0.38073	0.666364	1.79127
259	GOBP_REGULATION_OF_ATP_DEPENDENT_ACTIVITY	0.00260846	0.0232276	0.431708	0.43089	1.78903
260	GOBP_SMALL_NUCLEOLAR_RIBONUCLEOPROTEIN_COMPLEX_ASSEMBLY	0.00559835	0.0411797	0.407018	0.696857	1.78744
261	GOBP_REGIONALIZATION	7.74436e-05	0.00154663	0.538434	0.329581	1.78697
262	GOBP_CELLULAR_RESPONSE_TO_CORTICOSTEROID_STIMULUS	0.00448791	0.0346623	0.407018	0.441184	1.78695
263	GOBP_PURINE_NUCLEOSIDE_MONOPHOSPHATE_METABOLIC_PROCESS	0.0044959	0.0346886	0.407018	0.500168	1.78553
264	GOBP_TRNA_5_END_PROCESSING	0.00595356	0.0430808	0.407018	0.592046	1.78465
265	GOBP_SYMPATHETIC_NERVOUS_SYSTEM_DEVELOPMENT	0.0120939	0.0710706	0.38073	0.663154	1.78264
266	GOBP_ALDITOL_BIOSYNTHETIC_PROCESS	0.0014325	0.0146127	0.45506	0.879503	1.77933
267	GOBP_RESPONSE_TO_GLUCAGON	0.00470469	0.0359695	0.407018	0.816297	1.77912
268	GOBP_TELOMERE_ORGANIZATION	0.000672582	0.00837298	0.477271	0.353278	1.77866
269	GOBP_NORADRENERGIC_NEURON_DIFFERENTIATION	0.00152492	0.0153486	0.45506	0.878911	1.77814
270	GOBP_PURINE_NUCLEOSIDE_MONOPHOSPHATE_BIOSYNTHETIC_PROCESS	0.0092621	0.0588128	0.38073	0.581027	1.7779
271	GOBP_EPITHELIAL_CELL_FATE_COMMITMENT	0.00767428	0.0514953	0.407018	0.759788	1.77608
272	GOBP_REGULATION_OF_DNA_REPAIR	0.000422163	0.00590637	0.498493	0.357585	1.77535
273	GOBP_MICROTUBULE_BUNDLE_FORMATION	0.00378531	0.0308407	0.431708	0.433602	1.7738
274	GOBP_POSITIVE_REGULATION_OF_CYTOKINESIS	0.0104952	0.063857	0.38073	0.499733	1.772
275	GOBP_TRNA_MODIFICATION	0.00218467	0.0199466	0.431708	0.389814	1.76976
276	GOBP_DNA_TOPOLOGICAL_CHANGE	0.00836454	0.0550532	0.38073	0.756619	1.76868
277	GOBP_REGULATION_OF_SKELETAL_MUSCLE_ADAPTATION	0.0100653	0.0618379	0.38073	0.720907	1.76853
278	GOBP_POSITIVE_REGULATION_OF_RESPONSE_TO_DNA_DAMAGE_STIMULUS	0.00126854	0.0132618	0.45506	0.378327	1.76653
279	GOBP_G2_MI_TRANSITION_OF_MEIOTIC_CELL_CYCLE	0.00598434	0.0432209	0.407018	0.810488	1.76645
280	GOBP_REGULATION_OF_DNA_DEMETHYLATION	0.00882496	0.0571395	0.38073	0.755435	1.76591
281	GOBP_FEMALE_MEIOSIS_CHROMOSOME_SEGREGATION	0.00202471	0.0190847	0.431708	0.870721	1.76157
282	GOBP_RNA_POLYMERASE_II_PREINITIATION_COMPLEX_ASSEMBLY	0.0079049	0.0526692	0.38073	0.53677	1.76097
283	GOBP_AXONOGENESIS_INVOLVED_IN_INNERVATION	0.00202471	0.0190847	0.431708	0.870376	1.76087
284	GOBP_ANTERIOR_POSTERIOR_PATTERN_SPECIFICATION	0.000669308	0.00836873	0.477271	0.356542	1.75919
285	GOBP_EXONUCLEOLYTIC_CATABOLISM_OF_DEADENYLATED_MRNA	0.0106454	0.0645115	0.38073	0.618532	1.75911
286	GOBP_EAR_DEVELOPMENT	0.00052348	0.00691486	0.477271	0.354309	1.75908
287	GOBP_CEREBRAL_CORTEX_GABAERGIC_INTERNEURON_DIFFERENTIATION	0.00209901	0.0195177	0.431708	0.86949	1.75908
288	GOBP_GMP_BIOSYNTHETIC_PROCESS	0.0106454	0.0645115	0.38073	0.618506	1.75904
289	GOBP_SNO_S_RNA_METABOLIC_PROCESS	0.0106454	0.0645115	0.38073	0.618464	1.75892
290	GOBP_NEGATIVE_REGULATION_OF_MITOTIC_CELL_CYCLE	0.000235095	0.00375408	0.518848	0.329672	1.75822
291	GOBP_REGULATION_OF_MUSCLE_CONTRACTION	0.000997012	0.0110489	0.45506	0.383108	1.75735
292	GOBP_POSITIVE_REGULATION_OF_TELOMERE_MAINTENANCE_VIA_TELOMERE_LENGTHENING	0.00840872	0.0552	0.38073	0.45348	1.75632
293	GOBP_ESTABLISHMENT_OF_PROTEIN_LOCALIZATION_TO_MITOCHONDRIAL_MEMBRANE	0.0119412	0.0705497	0.38073	0.524834	1.75608
294	GOBP_BEHAVIORAL_RESPONSE_TO_NICOTINE	0.00666181	0.0465762	0.407018	0.805715	1.75605
295	GOBP_HEAD_MORPHOGENESIS	0.00655374	0.0459734	0.407018	0.498226	1.75295
296	GOBP_NEGATIVE_REGULATION_OF_MRNA_SPLICING_VIA_SPLICEOSOME	0.00895015	0.0576378	0.38073	0.543561	1.75084
297	GOBP_NEUROTROPHIN_SIGNALING_PATHWAY	0.00851537	0.0555918	0.38073	0.471956	1.74945
298	GOBP_RESPONSE_TO_NERVE_GROWTH_FACTOR	0.00726987	0.049528	0.407018	0.448386	1.74911
299	GOBP_ISOPRENOID_BIOSYNTHETIC_PROCESS	0.0201197	0.100122	0.352488	0.543618	1.7417
300	GOBP_RNA_5_END_PROCESSING	0.0201197	0.100122	0.352488	0.54351	1.74135
301	GOBP_TRNA_METHYLATION	0.0096971	0.0606089	0.38073	0.449535	1.74104
302	GOBP_TELENCEPHALON_DEVELOPMENT	0.000338026	0.00500689	0.498493	0.328711	1.73751
303	GOBP_BODY_MORPHOGENESIS	0.00845864	0.0554284	0.38073	0.445263	1.73694
304	GOBP_NUCLEOLAR_LARGE_RRNA_TRANSCRIPTION_BY_RNA_POLYMERASE_I	0.00916017	0.0583614	0.38073	0.575965	1.73617
305	GOBP_REGULATION_OF_UBIQUITIN_PROTEIN_LIGASE_ACTIVITY	0.0174679	0.0915446	0.352488	0.558982	1.73611
306	GOBP_MITOTIC_G2_DNA_DAMAGE_CHECKPOINT_SIGNALING	0.0140229	0.0789728	0.38073	0.489276	1.73492
307	GOBP_RESPIRATORY_SYSTEM_DEVELOPMENT	0.000517066	0.00686609	0.477271	0.340996	1.73438
308	GOBP_DENTATE_GYRUS_DEVELOPMENT	0.016783	0.0893591	0.352488	0.627551	1.73381
309	GOBP_RRNA_BASE_METHYLATION	0.0131222	0.0750735	0.38073	0.741656	1.7337
310	GOBP_MITOCHONDRIAL_ELECTRON_TRANSPORT_CYTOCHROME_C_TO_OXYGEN	0.00999305	0.0617418	0.38073	0.675826	1.73349
311	GOBP_LIMBIC_SYSTEM_DEVELOPMENT	0.00293152	0.0255042	0.431708	0.38913	1.73334
312	GOBP_URETER_DEVELOPMENT	0.00999305	0.0617418	0.38073	0.675571	1.73284
313	GOBP_ENDOCARDIAL_CUSHION_MORPHOGENESIS	0.0143757	0.080421	0.38073	0.488594	1.7325
314	GOBP_HOMOLOGOUS_RECOMBINATION	0.00864153	0.0560477	0.38073	0.444086	1.73234
315	GOBP_MYOBLAST_MIGRATION	0.0132757	0.0756086	0.38073	0.74065	1.73134
316	GOBP_SNO_S_RNA_PROCESSING	0.02023	0.100341	0.352488	0.644058	1.73131
317	GOBP_TRICARBOXYLIC_ACID_METABOLIC_PROCESS	0.02023	0.100341	0.352488	0.643961	1.73105
318	GOBP_RESPONSE_TO_BMP	0.00164185	0.0162659	0.45506	0.367678	1.72942
319	GOBP_TRNA_3_END_PROCESSING	0.0132757	0.0756086	0.38073	0.739463	1.72857
320	GOBP_REGULATION_OF_MITOCHONDRIAL_GENE_EXPRESSION	0.00575609	0.0420717	0.407018	0.502621	1.72845
321	GOBP_CELL_MIGRATION_INVOLVED_IN_GASTRULATION	0.00900198	0.0578248	0.38073	0.792286	1.72678
322	GOBP_NEGATIVE_REGULATION_OF_TRANSCRIPTION_REGULATORY_REGION_DNA_BINDING	0.0140583	0.0790903	0.38073	0.606919	1.72608
323	GOBP_REGULATION_OF_DNA_BINDING	0.0022985	0.0208136	0.431708	0.361339	1.72378
324	GOBP_PURINE_DEOXYRIBONUCLEOSIDE_MONOPHOSPHATE_METABOLIC_PROCESS	0.00945585	0.0596925	0.38073	0.790485	1.72286
325	GOBP_COCHLEA_MORPHOGENESIS	0.0153585	0.0840554	0.38073	0.604893	1.72032
326	GOBP_MICROTUBULE_DEPOLYMERIZATION	0.010567	0.0642423	0.38073	0.45043	1.71907
327	GOBP_UROGENITAL_SYSTEM_DEVELOPMENT	0.000117126	0.00219967	0.538434	0.30593	1.71861
328	GOBP_TELOMERE_MAINTENANCE_VIA_TELOMERE_LENGTHENING	0.00209734	0.0195177	0.431708	0.377878	1.71849
329	GOBP_SCARNA_LOCALIZATION_TO_CAJAL_BODY	0.00990972	0.0615313	0.38073	0.788184	1.71784
330	GOBP_MITOCHONDRIAL_TRNA_PROCESSING	0.0193404	0.097544	0.352488	0.620295	1.71376
331	GOBP_MUSCLE_CONTRACTION	0.000392949	0.00560378	0.498493	0.315952	1.7106
332	GOBP_POSITIVE_REGULATION_OF_DOUBLE_STRAND_BREAK_REPAIR	0.0083583	0.0550532	0.38073	0.422644	1.7101
333	GOBP_CELLULAR_RESPONSE_TO_RETINOIC_ACID	0.013227	0.0755018	0.38073	0.451432	1.70569
334	GOBP_DEOXYRIBONUCLEOSIDE_MONOPHOSPHATE_BIOSYNTHETIC_PROCESS	0.0192891	0.0973977	0.352488	0.694861	1.70464
335	GOBP_SIGNAL_TRANSDUCTION_INVOLVED_IN_REGULATION_OF_GENE_EXPRESSION	0.0174286	0.0915446	0.352488	0.728675	1.70335
336	GOBP_PHOSPHAGEN_METABOLIC_PROCESS	0.00102761	0.0112561	0.45506	0.929645	1.7024
337	GOBP_DIGESTIVE_SYSTEM_DEVELOPMENT	0.00324126	0.0276897	0.431708	0.373527	1.70111
338	GOBP_REGULATION_OF_THYMOCYTE_APOPTOTIC_PROCESS	0.0123304	0.0719824	0.38073	0.780223	1.70049
339	GOBP_ACTIN_MEDIATED_CELL_CONTRACTION	0.00597815	0.0432174	0.407018	0.405201	1.70007
340	GOBP_GLANDULAR_EPITHELIAL_CELL_DIFFERENTIATION	0.00816558	0.0540728	0.38073	0.494075	1.69906
341	GOBP_DNA_DEALKYLATION	0.0186125	0.0954405	0.352488	0.478956	1.69832
342	GOBP_REGULATION_OF_CELL_PROJECTION_SIZE	0.00668275	0.0465762	0.407018	0.837853	1.69507
343	GOBP_MITOCHONDRIAL_DNA_REPAIR	0.00668275	0.0465762	0.407018	0.837655	1.69467
344	GOBP_ESTABLISHMENT_OF_SPINDLE_ORIENTATION	0.02664	0.121708	0.352488	0.4975	1.69426
345	GOBP_PEPTIDE_CROSS_LINKING_VIA_CHONDROITIN_4_SULFATE_GLYCOSAMINOGLYCAN	0.0014029	0.0143883	0.45506	0.92457	1.69311
346	GOBP_OLFACTORY_BULB_INTERNEURON_DIFFERENTIATION	0.0205436	0.101492	0.352488	0.689957	1.6926
347	GOBP_NEGATIVE_REGULATION_OF_DNA_BINDING	0.00798888	0.0531352	0.38073	0.432572	1.69196
348	GOBP_MICROTUBULE_BASED_PROCESS	4.91738e-07	2.12684e-05	0.659444	0.268201	1.69085
349	GOBP_OXALOACETATE_METABOLIC_PROCESS	0.0195879	0.098643	0.352488	0.722842	1.68972
350	GOBP_NEPHRON_TUBULE_FORMATION	0.0151862	0.0835084	0.38073	0.658218	1.68833
351	GOBP_RNA_MODIFICATION	0.000818554	0.00950251	0.477271	0.336046	1.68815
352	GOBP_MISMATCH_REPAIR	0.00859108	0.0558641	0.38073	0.472533	1.68688
353	GOBP_POSITIVE_REGULATION_OF_HAIR_FOLLICLE_DEVELOPMENT	0.00802896	0.0533549	0.38073	0.833677	1.68662
354	GOBP_REGULATION_OF_FIBROBLAST_GROWTH_FACTOR_RECEPTOR_SIGNALING_PATHWAY	0.0156847	0.085215	0.352488	0.523519	1.68629
355	GOBP_MEIOTIC_CHROMOSOME_SEPARATION	0.0213959	0.104751	0.352488	0.592718	1.68569
356	GOBP_APPENDAGE_DEVELOPMENT	0.000818554	0.00950251	0.477271	0.335489	1.68536
357	GOBP_REGULATION_OF_STEM_CELL_PROLIFERATION	0.0094167	0.059495	0.38073	0.490026	1.68514
358	GOBP_UTP_BIOSYNTHETIC_PROCESS	0.0198963	0.0993449	0.352488	0.719966	1.683
359	GOBP_MATURATION_OF_5_8S_RRNA_FROM_TRICISTRONIC_RRNA_TRANSCRIPT_SSU_RRNA_5_8S_RRNA_LSU_RRNA	0.00959606	0.0601761	0.38073	0.489205	1.68232
360	GOBP_PROTEIN_LOCALIZATION_TO_CHROMATIN	0.0125523	0.0728036	0.38073	0.51225	1.68053
361	GOBP_RIBOSOMAL_SUBUNIT_EXPORT_FROM_NUCLEUS	0.0217225	0.105746	0.352488	0.590638	1.67978
362	GOBP_HISTONE_SERINE_PHOSPHORYLATION	0.0312073	0.135319	0.352488	0.624768	1.67945
363	GOBP_REGULATION_OF_DNA_PRIMASE_ACTIVITY	0.0165725	0.0885951	0.352488	0.770391	1.67906
364	GOBP_ENDOCRINE_PANCREAS_DEVELOPMENT	0.0129034	0.0742144	0.38073	0.511548	1.67823
365	GOBP_NEGATIVE_REGULATION_OF_MRNA_PROCESSING	0.0110505	0.0662245	0.38073	0.476777	1.67748
366	GOBP_REGULATION_OF_DOUBLE_STRAND_BREAK_REPAIR_VIA_HOMOLOGOUS_RECOMBINATION	0.00467862	0.0358063	0.407018	0.398191	1.67429
367	GOBP_ENDOCARDIAL_CUSHION_FORMATION	0.0179887	0.0933857	0.352488	0.519698	1.67398
368	GOBP_EMBRYONIC_SKELETAL_SYSTEM_MORPHOGENESIS	0.00529772	0.0395059	0.407018	0.384263	1.6739
369	GOBP_POSITIVE_REGULATION_OF_LIGASE_ACTIVITY	0.0174847	0.0915446	0.352488	0.767608	1.673
370	GOBP_REGULATION_OF_LIGASE_ACTIVITY	0.0174847	0.0915446	0.352488	0.767608	1.673
371	GOBP_DIENCEPHALON_DEVELOPMENT	0.0151227	0.0833067	0.38073	0.451034	1.67189
372	GOBP_MYELOID_DENDRITIC_CELL_CYTOKINE_PRODUCTION	0.022981	0.109951	0.352488	0.714944	1.67125
373	GOBP_RESPIRATORY_ELECTRON_TRANSPORT_CHAIN	0.00203006	0.0190981	0.431708	0.359374	1.67116
374	GOBP_EPITHELIAL_TO_MESENCHYMAL_TRANSITION_INVOLVED_IN_ENDOCARDIAL_CUSHION_FORMATION	0.0233558	0.111043	0.352488	0.587536	1.67096
375	GOBP_REGULATION_OF_FAT_CELL_PROLIFERATION	0.00937959	0.0594591	0.38073	0.825059	1.66919
376	GOBP_POSITIVE_REGULATION_OF_CYTOPLASMIC_TRANSLATION	0.0270124	0.122731	0.352488	0.60393	1.66855
377	GOBP_PROSTATIC_BUD_FORMATION	0.00952966	0.0598635	0.38073	0.824536	1.66813
378	GOBP_POSITIVE_REGULATION_OF_TRANSCRIPTION_OF_NUCLEOLAR_LARGE_RRNA_BY_RNA_POLYMERASE_I	0.0178708	0.0929649	0.352488	0.650188	1.66773
379	GOBP_PURINE_NUCLEOSIDE_MONOPHOSPHATE_CATABOLIC_PROCESS	0.018701	0.0955759	0.352488	0.765004	1.66732
380	GOBP_MITOCHONDRIAL_RNA_MODIFICATION	0.0330954	0.141445	0.321776	0.620233	1.66726
381	GOBP_ARTERIAL_ENDOTHELIAL_CELL_DIFFERENTIATION	0.00952966	0.0598635	0.38073	0.824098	1.66724
382	GOBP_NEUROMUSCULAR_SYNAPTIC_TRANSMISSION	0.0269929	0.122731	0.352488	0.536753	1.66707
383	GOBP_NEGATIVE_REGULATION_OF_UBIQUITIN_PROTEIN_TRANSFERASE_ACTIVITY	0.0216897	0.105711	0.352488	0.544709	1.66677
384	GOBP_POSITIVE_REGULATION_OF_PROTEIN_POLYUBIQUITINATION	0.0178708	0.0929649	0.352488	0.649696	1.66647
385	GOBP_DNA_METHYLATION_OR_DEMETHYLATION	0.00514649	0.0386063	0.407018	0.379033	1.66512
386	GOBP_REGULATION_OF_HISTONE_H3_K4_METHYLATION	0.00993085	0.0615615	0.38073	0.466341	1.66477
387	GOBP_POSITIVE_REGULATION_OF_MITOCHONDRIAL_TRANSLATION	0.0141115	0.0791771	0.38073	0.569976	1.66461
388	GOBP_BOX_C_D_SNORNP_ASSEMBLY	0.0239064	0.11288	0.352488	0.712042	1.66447
389	GOBP_U4_SNRNA_3_END_PROCESSING	0.0261891	0.120575	0.352488	0.67785	1.6629
390	GOBP_BINDING_OF_SPERM_TO_ZONA_PELLUCIDA	0.014659	0.0815838	0.38073	0.506562	1.66187
391	GOBP_PHOTORECEPTOR_CELL_DIFFERENTIATION	0.00903621	0.0579619	0.38073	0.456168	1.66017
392	GOBP_MUSCLE_CELL_DEVELOPMENT	0.00137655	0.0141757	0.45506	0.339759	1.66
393	GOBP_DEOXYRIBONUCLEOTIDE_BIOSYNTHETIC_PROCESS	0.0289305	0.12828	0.352488	0.600464	1.65897
394	GOBP_NEGATIVE_REGULATION_OF_CHROMATIN_BINDING	0.0263741	0.121058	0.352488	0.709636	1.65885
395	GOBP_NOSE_DEVELOPMENT	0.0266223	0.121708	0.352488	0.581289	1.65319
396	GOBP_SEGMENT_SPECIFICATION	0.0229581	0.109951	0.352488	0.758095	1.65226
397	GOBP_SNRNA_PROCESSING	0.0215507	0.105291	0.352488	0.512953	1.65225
398	GOBP_MRNA_MODIFICATION	0.0240807	0.113491	0.352488	0.539841	1.65187
399	GOBP_NEGATIVE_REGULATION_OF_ATP_BIOSYNTHETIC_PROCESS	0.00317885	0.0273418	0.431708	0.901881	1.65156
400	GOBP_CARDIAC_CELL_DEVELOPMENT	0.0118291	0.0701501	0.38073	0.398566	1.65153
401	GOBP_NOTOCHORD_MORPHOGENESIS	0.0122309	0.0717643	0.38073	0.815459	1.64977
402	GOBP_NEGATIVE_REGULATION_OF_ENDOTHELIAL_CELL_DIFFERENTIATION	0.0238703	0.112865	0.352488	0.756313	1.64838
403	GOBP_HEART_MORPHOGENESIS	0.00267174	0.0237074	0.431708	0.316428	1.64793
404	GOBP_EMBRYO_DEVELOPMENT	3.62475e-07	1.63308e-05	0.674963	0.258293	1.64791
405	GOBP_PROTEIN_TRANSPORT_ALONG_MICROTUBULE	0.0299528	0.131504	0.352488	0.671005	1.64611
406	GOBP_HYDROGEN_SULFIDE_BIOSYNTHETIC_PROCESS	0.0126811	0.0733186	0.38073	0.813565	1.64594
407	GOBP_SKELETAL_MUSCLE_THIN_FILAMENT_ASSEMBLY	0.0126811	0.0733186	0.38073	0.813433	1.64567
408	GOBP_MESONEPHRIC_TUBULE_MORPHOGENESIS	0.0174546	0.0915446	0.352488	0.424839	1.64539
409	GOBP_FOREBRAIN_DEVELOPMENT	0.000389839	0.00559904	0.498493	0.292627	1.64532
410	GOBP_PYRIMIDINE_RIBONUCLEOSIDE_TRIPHOSPHATE_BIOSYNTHETIC_PROCESS	0.0356168	0.15024	0.321776	0.61206	1.64529
411	GOBP_REGULATION_OF_DOUBLE_STRAND_BREAK_REPAIR	0.00292195	0.0254796	0.431708	0.358602	1.64494
412	GOBP_GTP_BIOSYNTHETIC_PROCESS	0.0308937	0.13431	0.352488	0.670405	1.64464
413	GOBP_PYRIMIDINE_NUCLEOTIDE_METABOLIC_PROCESS	0.0123442	0.0719824	0.38073	0.419902	1.6424
414	GOBP_NEGATIVE_REGULATION_OF_CELL_CYCLE	0.000190361	0.00323058	0.518848	0.284448	1.6424
415	GOBP_MUCOSA_ASSOCIATED_LYMPHOID_TISSUE_DEVELOPMENT	0.00386237	0.0313156	0.431708	0.89682	1.64229
416	GOBP_PURINE_NUCLEOSIDE_CATABOLIC_PROCESS	0.0256948	0.119022	0.352488	0.753452	1.64214
417	GOBP_REGULATION_OF_RESPONSE_TO_DNA_DAMAGE_STIMULUS	0.000904944	0.0102692	0.477271	0.299326	1.63795
418	GOBP_DNA_REPLICATION_SYNTHESIS_OF_RNA_PRIMER	0.0263029	0.120952	0.352488	0.751032	1.63687
419	GOBP_CELLULAR_RESPONSE_TO_GLUCAGON_STIMULUS	0.00429553	0.0336921	0.407018	0.893797	1.63676
420	GOBP_POSITIVE_REGULATION_OF_CELL_DIVISION	0.0123741	0.0720012	0.38073	0.40407	1.63662
421	GOBP_PROTEIN_MATURATION_BY_IRON_SULFUR_CLUSTER_TRANSFER	0.0302154	0.132273	0.352488	0.575091	1.63557
422	GOBP_DNA_DAMAGE_RESPONSE_SIGNAL_TRANSDUCTION_RESULTING_IN_TRANSCRIPTION	0.0165872	0.0886015	0.352488	0.559918	1.63523
423	GOBP_ATRIAL_CARDIAC_MUSCLE_TISSUE_DEVELOPMENT	0.00443991	0.0344559	0.407018	0.892726	1.63479
424	GOBP_ATRIAL_CARDIAC_MUSCLE_TISSUE_MORPHOGENESIS	0.00443991	0.0344559	0.407018	0.892726	1.63479
425	GOBP_POSITIVE_REGULATION_OF_DOPAMINE_SECRETION	0.0263029	0.120952	0.352488	0.749855	1.6343
426	GOBP_REGULATION_OF_DNA_STRAND_ELONGATION	0.0305421	0.133087	0.352488	0.574218	1.63308
427	GOBP_PITUITARY_GLAND_DEVELOPMENT	0.0167522	0.089294	0.352488	0.559092	1.63282
428	GOBP_SYNAPTONEMAL_COMPLEX_ORGANIZATION	0.0305421	0.133087	0.352488	0.573887	1.63214
429	GOBP_REGULATION_OF_CELL_DIVISION	0.00333777	0.0282275	0.431708	0.330632	1.63134
430	GOBP_REGULATION_OF_MEIOTIC_CELL_CYCLE_PHASE_TRANSITION	0.0146321	0.0814939	0.38073	0.806087	1.63081
431	GOBP_SPLICEOSOMAL_TRI_SNRNP_COMPLEX_ASSEMBLY	0.0305421	0.133087	0.352488	0.573065	1.6298
432	GOBP_GMP_METABOLIC_PROCESS	0.0411294	0.163417	0.321776	0.50863	1.6296
433	GOBP_REGULATION_OF_MITOTIC_CELL_CYCLE_SPINDLE_ASSEMBLY_CHECKPOINT	0.0305421	0.133087	0.352488	0.572498	1.62819
434	GOBP_NEURAL_RETINA_DEVELOPMENT	0.0225512	0.108639	0.352488	0.430732	1.62747
435	GOBP_POSITIVE_REGULATION_OF_UBIQUITIN_PROTEIN_LIGASE_ACTIVITY	0.0406598	0.162489	0.321776	0.605331	1.6272
436	GOBP_REGULATION_OF_DNA_DUPLEX_UNWINDING	0.0368893	0.152994	0.321776	0.695435	1.62565
437	GOBP_DAMP_METABOLIC_PROCESS	0.0173437	0.0913532	0.352488	0.803145	1.62485
438	GOBP_SEMICIRCULAR_CANAL_DEVELOPMENT	0.0362472	0.151829	0.321776	0.661391	1.62253
439	GOBP_UTP_METABOLIC_PROCESS	0.0362472	0.151829	0.321776	0.661383	1.62251
440	GOBP_NEGATIVE_REGULATION_OF_DNA_REPLICATION	0.0206417	0.101783	0.352488	0.494557	1.62248
441	GOBP_TETRAHYDROFOLATE_METABOLIC_PROCESS	0.031522	0.136453	0.321776	0.570254	1.62181
442	GOBP_POSITIVE_REGULATION_OF_ATTACHMENT_OF_SPINDLE_MICROTUBULES_TO_KINETOCHORE	0.0308641	0.134259	0.352488	0.74397	1.62148
443	GOBP_REGULATION_OF_RELAXATION_OF_MUSCLE	0.0381292	0.156054	0.321776	0.693298	1.62066
444	GOBP_NEGATIVE_REGULATION_OF_CYTOKINESIS	0.0387492	0.157515	0.321776	0.692858	1.61963
445	GOBP_INTERMEDIATE_FILAMENT_ORGANIZATION	0.0350168	0.148151	0.321776	0.586095	1.61927
446	GOBP_EMBRYONIC_MORPHOGENESIS	7.99459e-05	0.00158822	0.538434	0.271142	1.61905
447	GOBP_POSITIVE_REGULATION_OF_TELOMERE_MAINTENANCE	0.0138239	0.0781426	0.38073	0.388104	1.61872
448	GOBP_NEPHRIC_DUCT_MORPHOGENESIS	0.00602814	0.0434957	0.407018	0.883108	1.61718
449	GOBP_MUSCLE_SYSTEM_PROCESS	0.000392509	0.00560378	0.498493	0.287923	1.61611
450	GOBP_OTIC_VESICLE_DEVELOPMENT	0.0362472	0.151829	0.321776	0.657631	1.6133
451	GOBP_SNRNA_TRANSCRIPTION	0.0187425	0.0957234	0.352488	0.552142	1.61252
452	GOBP_RESPONSE_TO_SODIUM_ARSENITE	0.0333087	0.142116	0.321776	0.739607	1.61197
453	GOBP_NEGATIVE_REGULATION_OF_SMOOTH_MUSCLE_CELL_APOPTOTIC_PROCESS	0.0182486	0.0944111	0.352488	0.796438	1.61129
454	GOBP_ASPARTATE_METABOLIC_PROCESS	0.0182486	0.0944111	0.352488	0.796121	1.61064
455	GOBP_RECOMBINATIONAL_REPAIR	0.00213443	0.01963	0.431708	0.318356	1.60974
456	GOBP_MITOCHONDRIAL_RNA_METABOLIC_PROCESS	0.0162829	0.0876117	0.352488	0.403539	1.60959
457	GOBP_RNA_SURVEILLANCE	0.0331553	0.141621	0.321776	0.565922	1.60949
458	GOBP_REGULATION_OF_MESONEPHROS_DEVELOPMENT	0.00718322	0.0491589	0.407018	0.878891	1.60946
459	GOBP_GLUCOCORTICOID_SECRETION	0.00718322	0.0491589	0.407018	0.878731	1.60917
460	GOBP_REGULATION_OF_GLUCOCORTICOID_SECRETION	0.00718322	0.0491589	0.407018	0.878731	1.60917
461	GOBP_EMBRYONIC_NEUROCRANIUM_MORPHOGENESIS	0.0412291	0.163727	0.321776	0.68775	1.60769
462	GOBP_MESENCHYME_DEVELOPMENT	0.00148809	0.0150378	0.45506	0.296268	1.60683
463	GOBP_REGULATION_OF_CELLULAR_MACROMOLECULE_BIOSYNTHETIC_PROCESS	8.60726e-06	0.000234347	0.593325	0.26128	1.60615
464	GOBP_SNRNA_TRANSCRIPTION_BY_RNA_POLYMERASE_II	0.0395142	0.1592	0.321776	0.58038	1.60348
465	GOBP_RESPONSE_TO_ESTRADIOL	0.00900719	0.0578248	0.38073	0.356518	1.60345
466	GOBP_ENDOTHELIAL_CELL_FATE_COMMITMENT	0.0203599	0.100788	0.352488	0.792468	1.60325
467	GOBP_CELLULAR_RESPONSE_TO_DEXAMETHASONE_STIMULUS	0.0296061	0.130512	0.352488	0.478692	1.60169
468	GOBP_NUCLEOSIDE_MONOPHOSPHATE_METABOLIC_PROCESS	0.0153706	0.0840606	0.38073	0.385447	1.60036
469	GOBP_POSITIVE_REGULATION_OF_CELL_CYCLE_G1_S_PHASE_TRANSITION	0.0213461	0.104575	0.352488	0.413076	1.59983
470	GOBP_POSITIVE_REGULATION_OF_CALCIUM_ION_IMPORT	0.0276758	0.124467	0.352488	0.62362	1.59958
471	GOBP_MITOCHONDRIAL_RNA_PROCESSING	0.0421964	0.166647	0.321776	0.514885	1.59916
472	GOBP_ALLANTOIN_METABOLIC_PROCESS	0.0206616	0.101815	0.352488	0.790406	1.59908
473	GOBP_PALLIUM_DEVELOPMENT	0.00307112	0.0265683	0.431708	0.324967	1.59859
474	GOBP_NEGATIVE_REGULATION_OF_UBIQUITIN_PROTEIN_LIGASE_ACTIVITY	0.0455689	0.175138	0.321776	0.683788	1.59842
475	GOBP_CARDIAC_MUSCLE_TISSUE_MORPHOGENESIS	0.0443239	0.171869	0.321776	0.469125	1.59763
476	GOBP_INNERVATION	0.0330064	0.141144	0.321776	0.528415	1.59284
477	GOBP_POSITIVE_REGULATION_OF_DNA_LIGATION	0.0230745	0.110175	0.352488	0.787122	1.59244
478	GOBP_REGULATION_OF_DNA_LIGATION	0.0230745	0.110175	0.352488	0.787122	1.59244
479	GOBP_SUBSTRATE_INDEPENDENT_TELENCEPHALIC_TANGENTIAL_MIGRATION	0.0230745	0.110175	0.352488	0.787029	1.59225
480	GOBP_REGULATION_OF_TRANSCRIPTION_OF_NUCLEOLAR_LARGE_RRNA_BY_RNA_POLYMERASE_I	0.0433692	0.169382	0.321776	0.576172	1.59186
481	GOBP_RENAL_TUBULE_DEVELOPMENT	0.0104524	0.0636478	0.38073	0.36538	1.59165
482	GOBP_ANAPHASE_PROMOTING_COMPLEX_DEPENDENT_CATABOLIC_PROCESS	0.0220597	0.106895	0.352488	0.544934	1.59147
483	GOBP_BLASTOCYST_GROWTH	0.0364379	0.152123	0.321776	0.559325	1.59073
484	GOBP_NUCLEAR_TRANSCRIBED_MRNA_CATABOLIC_PROCESS_EXONUCLEOLYTIC	0.0457423	0.175539	0.321776	0.512091	1.59048
485	GOBP_RENAL_SYSTEM_VASCULATURE_MORPHOGENESIS	0.0400313	0.160827	0.321776	0.729332	1.58958
486	GOBP_MITOCHONDRIAL_ELECTRON_TRANSPORT_NADH_TO_UBIQUINONE	0.0208199	0.102461	0.352488	0.402174	1.58952
487	GOBP_PERISTALSIS	0.0400313	0.160827	0.321776	0.7293	1.5895
488	GOBP_REGULATION_OF_POSITIVE_CHEMOTAXIS	0.0452967	0.174479	0.321776	0.575187	1.58914
489	GOBP_AXIS_ELONGATION	0.0408477	0.162965	0.321776	0.519186	1.58867
490	GOBP_ESTABLISHMENT_OF_MITOCHONDRION_LOCALIZATION	0.0276986	0.124495	0.352488	0.483162	1.5851
491	GOBP_REGULATION_OF_RELAXATION_OF_CARDIAC_MUSCLE	0.0424759	0.167448	0.321776	0.727275	1.58509
492	GOBP_CYTOPLASMIC_TRANSLATIONAL_INITIATION	0.0375869	0.154701	0.321776	0.491978	1.58469
493	GOBP_G_PROTEIN_COUPLED_PURINERGIC_RECEPTOR_SIGNALING_PATHWAY	0.0106648	0.0645626	0.38073	0.864625	1.58334
494	GOBP_POSITIVE_REGULATION_OF_MRNA_SPLICING_VIA_SPLICEOSOME	0.0370034	0.153244	0.321776	0.525234	1.58325
495	GOBP_POSITIVE_REGULATION_OF_ATP_DEPENDENT_ACTIVITY	0.0265009	0.12142	0.352488	0.414364	1.58142
496	GOBP_POSITIVE_REGULATION_OF_CELL_CYCLE_CHECKPOINT	0.0457028	0.175507	0.321776	0.644477	1.58103
497	GOBP_IMP_METABOLIC_PROCESS	0.0465817	0.177889	0.321776	0.572055	1.58048
498	GOBP_PYRIMIDINE_DEOXYRIBONUCLEOSIDE_TRIPHOSPHATE_METABOLIC_PROCESS	0.0443094	0.171869	0.321776	0.725092	1.58033
499	GOBP_CARDIAC_MUSCLE_TISSUE_DEVELOPMENT	0.00692195	0.0477596	0.407018	0.318312	1.57994
500	GOBP_NEGATIVE_REGULATION_OF_CELL_CYCLE_CHECKPOINT	0.0548686	0.194464	0.321776	0.675854	1.57988
501	GOBP_NEGATIVE_REGULATION_OF_CYSTEINE_TYPE_ENDOPEPTIDASE_ACTIVITY_INVOLVED_IN_APOPTOTIC_SIGNALING_PATHWAY	0.0269957	0.122731	0.352488	0.780255	1.57854
502	GOBP_PYRIMIDINE_DEOXYRIBONUCLEOTIDE_BIOSYNTHETIC_PROCESS	0.046754	0.178281	0.321776	0.723886	1.57771
503	GOBP_RNA_CATABOLIC_PROCESS	0.00175722	0.0171839	0.45506	0.282497	1.57709
504	GOBP_CHROMATIN_ORGANIZATION	0.000233896	0.00374283	0.518848	0.261921	1.57695
505	GOBP_NEURON_FATE_SPECIFICATION	0.0260403	0.120036	0.352488	0.539825	1.57655
506	GOBP_REGULATION_OF_HEPATIC_STELLATE_CELL_ACTIVATION	0.0129864	0.0745217	0.38073	0.860419	1.57563
507	GOBP_HINDBRAIN_DEVELOPMENT	0.00594066	0.0430285	0.407018	0.33117	1.57542
508	GOBP_MALE_MEIOTIC_NUCLEAR_DIVISION	0.0218103	0.10589	0.352488	0.457956	1.57486
509	GOBP_NUCLEOSOME_MOBILIZATION	0.0383369	0.156386	0.321776	0.521678	1.57253
510	GOBP_CELLULAR_RESPONSE_TO_DNA_DAMAGE_STIMULUS	4.15042e-06	0.000127701	0.610527	0.249278	1.57242
511	GOBP_SMOOTHENED_SIGNALING_PATHWAY_INVOLVED_IN_VENTRAL_SPINAL_CORD_PATTERNING	0.0275989	0.124195	0.352488	0.777075	1.57211
512	GOBP_PEPTIDE_METABOLIC_PROCESS	1.82188e-05	0.000455109	0.57561	0.249962	1.57178
513	GOBP_NEUROEPITHELIAL_CELL_DIFFERENTIATION	0.040377	0.161786	0.321776	0.552598	1.57159
514	GOBP_SPERM_EGG_RECOGNITION	0.0507065	0.186854	0.321776	0.461312	1.57102
515	GOBP_INTESTINAL_EPITHELIAL_STRUCTURE_MAINTENANCE	0.0275989	0.124195	0.352488	0.776423	1.57079
516	GOBP_REGULATION_OF_MRNA_PROCESSING	0.00476641	0.0363236	0.407018	0.318792	1.57038
517	GOBP_HYDROGEN_SULFIDE_METABOLIC_PROCESS	0.050421	0.186124	0.321776	0.720282	1.56985
518	GOBP_RNA_DEPENDENT_DNA_BIOSYNTHETIC_PROCESS	0.0154913	0.0844158	0.38073	0.355774	1.56901
519	GOBP_PURINE_NUCLEOSIDE_METABOLIC_PROCESS	0.0270355	0.122731	0.352488	0.537211	1.56892
520	GOBP_PROTEIN_K11_LINKED_UBIQUITINATION	0.0203194	0.100719	0.352488	0.439475	1.56887
521	GOBP_SPINDLE_LOCALIZATION	0.0278898	0.125166	0.352488	0.401759	1.56723
522	GOBP_POSITIVE_REGULATION_OF_CATECHOLAMINE_SECRETION	0.0629283	0.211973	0.287805	0.669901	1.56596
523	GOBP_TRANSCRIPTION_INITIATION_FROM_RNA_POLYMERASE_II_PROMOTER	0.0124705	0.07244	0.38073	0.356443	1.56588
524	GOBP_REGULATION_OF_AXON_DIAMETER	0.000716154	0.00874285	0.477271	0.980199	1.56528
525	GOBP_CELL_FATE_COMMITMENT_INVOLVED_IN_PATTERN_SPECIFICATION	0.0150192	0.083039	0.38073	0.85455	1.56489
526	GOBP_CELL_FATE_SPECIFICATION_INVOLVED_IN_PATTERN_SPECIFICATION	0.0150192	0.083039	0.38073	0.85455	1.56489
527	GOBP_PURINE_CONTAINING_COMPOUND_SALVAGE	0.0352823	0.149025	0.321776	0.609838	1.56423
528	GOBP_MEIOTIC_CELL_CYCLE_CHECKPOINT_SIGNALING	0.0534767	0.192379	0.321776	0.717627	1.56406
529	GOBP_LUNG_SECRETORY_CELL_DIFFERENTIATION	0.0156025	0.0848994	0.38073	0.854015	1.56391
530	GOBP_REGULATION_OF_PHOTORECEPTOR_CELL_DIFFERENTIATION	0.0654204	0.215947	0.287805	0.668659	1.56306
531	GOBP_INNER_CELL_MASS_CELL_PROLIFERATION	0.0365537	0.152243	0.321776	0.609243	1.56271
532	GOBP_PROTEIN_LOCALIZATION_TO_CYTOSKELETON	0.0240992	0.113508	0.352488	0.38582	1.5627
533	GOBP_EPITHELIAL_TO_MESENCHYMAL_TRANSITION	0.0073961	0.050047	0.407018	0.320016	1.56268
534	GOBP_PYRIMIDINE_CONTAINING_COMPOUND_BIOSYNTHETIC_PROCESS	0.0232763	0.110804	0.352488	0.443996	1.56215
535	GOBP_POSITIVE_REGULATION_OF_HISTONE_H3_K4_METHYLATION	0.0597928	0.205155	0.321776	0.487309	1.56129
536	GOBP_NEGATIVE_REGULATION_OF_MRNA_METABOLIC_PROCESS	0.0128572	0.0740362	0.38073	0.355358	1.56112
537	GOBP_POSITIVE_REGULATION_OF_ORGAN_GROWTH	0.0440302	0.17108	0.321776	0.484468	1.5605
538	GOBP_ECTODERMAL_PLACODE_DEVELOPMENT	0.0378251	0.155428	0.321776	0.607765	1.55891
539	GOBP_AMIDE_BIOSYNTHETIC_PROCESS	1.04821e-05	0.000277408	0.593325	0.248293	1.55879
540	GOBP_MESENCHYME_MIGRATION	0.00105433	0.0114559	0.45506	0.975721	1.55813
541	GOBP_MRNA_CIS_SPLICING_VIA_SPLICEOSOME	0.0440302	0.17108	0.321776	0.482859	1.55532
542	GOBP_PURINE_NUCLEOBASE_BIOSYNTHETIC_PROCESS	0.0570495	0.198168	0.321776	0.633967	1.55525
543	GOBP_DEOXYRIBONUCLEOSIDE_TRIPHOSPHATE_BIOSYNTHETIC_PROCESS	0.0342525	0.145568	0.321776	0.767753	1.55325
544	GOBP_MESENCHYMAL_CELL_DIFFERENTIATION	0.004459	0.0344836	0.407018	0.293886	1.55269
545	GOBP_POSITIVE_REGULATION_OF_DENDRITE_DEVELOPMENT	0.0665176	0.21758	0.287805	0.577364	1.55202
546	GOBP_MRNA_TRANSPORT	0.0102517	0.0629323	0.38073	0.32239	1.55102
547	GOBP_MAINTENANCE_OF_DNA_METHYLATION	0.0679125	0.219953	0.287805	0.663214	1.55033
548	GOBP_CELLULAR_MACROMOLECULE_BIOSYNTHETIC_PROCESS	5.72144e-08	3.35702e-06	0.719513	0.236051	1.55024
549	GOBP_TRANSITION_BETWEEN_FAST_AND_SLOW_FIBER	0.0185187	0.095122	0.352488	0.846253	1.54969
550	GOBP_POSITIVE_REGULATION_OF_ACTIN_CYTOSKELETON_REORGANIZATION	0.0534188	0.192353	0.287857	0.560835	1.54948
551	GOBP_HEART_DEVELOPMENT	0.000510875	0.00681978	0.477271	0.262566	1.54914
552	GOBP_DEOXYRIBOSE_PHOSPHATE_METABOLIC_PROCESS	0.0401663	0.161283	0.321776	0.409464	1.54711
553	GOBP_RIBONUCLEOSIDE_MONOPHOSPHATE_BIOSYNTHETIC_PROCESS	0.0275406	0.124164	0.352488	0.439679	1.54695
554	GOBP_DENDRITE_SELF_AVOIDANCE	0.0416394	0.165183	0.321776	0.602995	1.54668
555	GOBP_MITOCHONDRIAL_RNA_3_END_PROCESSING	0.0199769	0.099608	0.352488	0.844064	1.54568
556	GOBP_CYTOSKELETON_ORGANIZATION	2.63151e-07	1.29337e-05	0.674963	0.235597	1.54551
557	GOBP_CRD_MEDIATED_MRNA_STABILIZATION	0.0691586	0.222801	0.287805	0.660984	1.54512
558	GOBP_NEGATIVE_REGULATION_OF_NUCLEAR_TRANSCRIBED_MRNA_CATABOLIC_PROCESS_DEADENYLATION_DEPENDENT_DECAY	0.0691586	0.222801	0.287805	0.660984	1.54512
559	GOBP_DEOXYRIBONUCLEOSIDE_MONOPHOSPHATE_METABOLIC_PROCESS	0.0573238	0.198756	0.321776	0.504828	1.54474
560	GOBP_CORONARY_VASCULATURE_DEVELOPMENT	0.0286066	0.127292	0.352488	0.438732	1.54362
561	GOBP_REGULATION_OF_MITOTIC_CYTOKINESIS	0.0378898	0.155609	0.321776	0.762838	1.54331
562	GOBP_PENTOSE_PHOSPHATE_SHUNT	0.0704047	0.224786	0.287805	0.660125	1.54311
563	GOBP_RESPONSE_TO_RETINOIC_ACID	0.0314449	0.136237	0.321776	0.36211	1.54254
564	GOBP_IRON_SULFUR_CLUSTER_ASSEMBLY	0.0461251	0.176502	0.321776	0.460949	1.54232
565	GOBP_NEGATIVE_REGULATION_OF_NEURAL_PRECURSOR_CELL_PROLIFERATION	0.0555556	0.194766	0.282013	0.557841	1.54121
566	GOBP_METANEPHROS_DEVELOPMENT	0.02572	0.119022	0.352488	0.367768	1.54012
567	GOBP_REGULATION_OF_HIPPO_SIGNALING	0.0633188	0.212815	0.266351	0.541228	1.53926
568	GOBP_SNORNA_LOCALIZATION	0.0614218	0.208572	0.321776	0.705584	1.53782
569	GOBP_REGULATION_OF_KIDNEY_DEVELOPMENT	0.0554324	0.194514	0.287857	0.509894	1.53701
570	GOBP_OLFACTORY_LOBE_DEVELOPMENT	0.0296727	0.130711	0.352488	0.436614	1.53617
571	GOBP_MEIOTIC_SISTER_CHROMATID_COHESION_CENTROMERIC	0.0226015	0.108755	0.352488	0.838193	1.53493
572	GOBP_MITOCHONDRIAL_CALCIUM_ION_HOMEOSTASIS	0.0621293	0.21003	0.321776	0.501283	1.53389
573	GOBP_MITOTIC_SISTER_CHROMATID_COHESION	0.07294	0.229652	0.287805	0.478703	1.53372
574	GOBP_AXO_DENDRITIC_PROTEIN_TRANSPORT	0.076635	0.237628	0.287805	0.656073	1.53364
575	GOBP_POSITIVE_REGULATION_OF_HAIR_FOLLICLE_MATURATION	0.00270871	0.0239518	0.431708	0.959801	1.5327
576	GOBP_POSITIVE_REGULATION_OF_G_PROTEIN_COUPLED_RECEPTOR_SIGNALING_PATHWAY	0.0441822	0.171495	0.321776	0.597513	1.53262
577	GOBP_PYRIMIDINE_DEOXYRIBONUCLEOSIDE_MONOPHOSPHATE_BIOSYNTHETIC_PROCESS	0.0234764	0.111476	0.352488	0.836821	1.53242
578	GOBP_REGULATION_OF_PROTEIN_KINASE_C_ACTIVITY	0.00285612	0.0249631	0.431708	0.959303	1.53191
579	GOBP_REGULATION_OF_COLLAGEN_METABOLIC_PROCESS	0.0526212	0.190167	0.321776	0.475536	1.53173
580	GOBP_MATURATION_OF_LSU_RRNA_FROM_TRICISTRONIC_RRNA_TRANSCRIPT_SSU_RRNA_5_8S_RRNA_LSU_RRNA	0.0676856	0.219434	0.257206	0.538468	1.53141
581	GOBP_NEGATIVE_REGULATION_OF_GLIOGENESIS	0.0278716	0.125166	0.352488	0.428968	1.53136
582	GOBP_NEGATIVE_REGULATION_OF_OSTEOBLAST_DIFFERENTIATION	0.0452465	0.174374	0.321776	0.431729	1.53086
583	GOBP_POSITIVE_REGULATION_OF_CELL_PROLIFERATION_INVOLVED_IN_HEART_MORPHOGENESIS	0.00292983	0.0255042	0.431708	0.958308	1.53032
584	GOBP_NEGATIVE_REGULATION_OF_BINDING	0.0122614	0.0717763	0.38073	0.309521	1.52966
585	GOBP_ICOSANOID_BIOSYNTHETIC_PROCESS	0.049646	0.184648	0.321776	0.45701	1.52914
586	GOBP_CRANIAL_SUTURE_MORPHOGENESIS	0.0445583	0.172618	0.321776	0.755812	1.52909
587	GOBP_MIDDLE_EAR_MORPHOGENESIS	0.0566038	0.197344	0.276501	0.568775	1.52894
588	GOBP_EMBRYO_DEVELOPMENT_ENDING_IN_BIRTH_OR_EGG_HATCHING	0.000217675	0.00354319	0.518848	0.251801	1.52889
589	GOBP_NEGATIVE_REGULATION_OF_GLIAL_CELL_DIFFERENTIATION	0.0540531	0.193716	0.321776	0.474494	1.52838
590	GOBP_POSITIVE_REGULATION_OF_CELL_CYCLE_G2_M_PHASE_TRANSITION	0.0282312	0.125992	0.352488	0.427847	1.52736
591	GOBP_REGULATION_OF_MEIOTIC_CELL_CYCLE	0.0264331	0.121256	0.352488	0.41967	1.52734
592	GOBP_THYMOCYTE_APOPTOTIC_PROCESS	0.0566038	0.197344	0.276501	0.567567	1.52569
593	GOBP_INTERMEDIATE_FILAMENT_BUNDLE_ASSEMBLY	0.0246429	0.115522	0.352488	0.83287	1.52518
594	GOBP_POLY_A_PLUS_MRNA_EXPORT_FROM_NUCLEUS	0.0607966	0.207752	0.266351	0.621404	1.52443
595	GOBP_VIRAL_TRANSLATION	0.0613208	0.208507	0.282013	0.490604	1.52374
596	GOBP_ESTABLISHMENT_OF_PROTEIN_LOCALIZATION_TO_CHROMATIN	0.0475894	0.180034	0.321776	0.753082	1.52357
597	GOBP_MITOTIC_CYTOKINESIS	0.0172008	0.0910023	0.352488	0.345581	1.52167
598	GOBP_CELL_CYCLE_G1_S_PHASE_TRANSITION	0.00477171	0.0363236	0.407018	0.284054	1.52166
599	GOBP_NEPHRIC_DUCT_DEVELOPMENT	0.054878	0.194464	0.276501	0.697916	1.5211
600	GOBP_REGULATION_OF_TELOMERE_MAINTENANCE_VIA_TELOMERE_LENGTHENING	0.0365229	0.152243	0.321776	0.357073	1.52108
601	GOBP_SKELETAL_MUSCLE_TISSUE_GROWTH	0.054878	0.194464	0.276501	0.697126	1.51938
602	GOBP_ESTABLISHMENT_OF_RNA_LOCALIZATION	0.00951838	0.0598635	0.38073	0.301884	1.51902
603	GOBP_IRES_DEPENDENT_VIRAL_TRANSLATIONAL_INITIATION	0.0566038	0.197344	0.276501	0.565082	1.51901
604	GOBP_MRNA_PSEUDOURIDINE_SYNTHESIS	0.054878	0.194464	0.276501	0.696825	1.51873
605	GOBP_HISTONE_PHOSPHORYLATION	0.0345104	0.146336	0.321776	0.388159	1.51824
606	GOBP_PEPTIDYL_HISTIDINE_MODIFICATION	0.0591966	0.203665	0.271289	0.591865	1.51813
607	GOBP_NUCLEAR_EXPORT	0.00488926	0.0370085	0.407018	0.302172	1.51799
608	GOBP_ADULT_FEEDING_BEHAVIOR	0.0275592	0.124164	0.352488	0.828654	1.51746
609	GOBP_MESODERMAL_CELL_FATE_SPECIFICATION	0.0500143	0.185568	0.321776	0.74995	1.51723
610	GOBP_ARGININE_BIOSYNTHETIC_PROCESS	0.00440721	0.0343191	0.407018	0.949427	1.51614
611	GOBP_PROTEIN_DNA_COMPLEX_DISASSEMBLY	0.082665	0.248389	0.287805	0.473111	1.5158
612	GOBP_POSITIVE_REGULATION_OF_NEURON_MIGRATION	0.0676856	0.219434	0.257206	0.532852	1.51544
613	GOBP_HEMATOPOIETIC_STEM_CELL_PROLIFERATION	0.0636792	0.213157	0.276501	0.487808	1.51506
614	GOBP_POSITIVE_REGULATION_OF_TELOMERASE_ACTIVITY	0.0293101	0.129509	0.352488	0.416252	1.5149
615	GOBP_RIBOSOMAL_SMALL_SUBUNIT_EXPORT_FROM_NUCLEUS	0.054878	0.194464	0.276501	0.694834	1.51439
616	GOBP_NEGATIVE_REGULATION_OF_CIRCADIAN_RHYTHM	0.054878	0.194464	0.276501	0.694692	1.51408
617	GOBP_NEGATIVE_REGULATION_OF_NUCLEOTIDE_BIOSYNTHETIC_PROCESS	0.054878	0.194464	0.276501	0.694544	1.51375
618	GOBP_REGULATION_OF_RELEASE_OF_CYTOCHROME_C_FROM_MITOCHONDRIA	0.0356296	0.15024	0.321776	0.386846	1.51311
619	GOBP_UTERUS_DEVELOPMENT	0.0591966	0.203665	0.271289	0.589726	1.51265
620	GOBP_ANTIMICROBIAL_HUMORAL_IMMUNE_RESPONSE_MEDIATED_BY_ANTIMICROBIAL_PEPTIDE	0.0556701	0.195077	0.276501	0.646799	1.51196
621	GOBP_AXONAL_TRANSPORT_OF_MITOCHONDRION	0.0566038	0.197344	0.276501	0.562206	1.51128
622	GOBP_NEUROMUSCULAR_PROCESS	0.0118892	0.0703798	0.38073	0.331363	1.51128
623	GOBP_NEGATIVE_REGULATION_OF_SYNAPSE_ORGANIZATION	0.0512268	0.187584	0.321776	0.746946	1.51116
624	GOBP_DEVELOPMENTAL_INDUCTION	0.0636792	0.213157	0.276501	0.486482	1.51094
625	GOBP_HEART_VALVE_FORMATION	0.054878	0.194464	0.276501	0.693011	1.51041
626	GOBP_NCRNA_CATABOLIC_PROCESS	0.0420679	0.16636	0.321776	0.406998	1.50866
627	GOBP_DIAPHRAGM_DEVELOPMENT	0.054878	0.194464	0.276501	0.691839	1.50786
628	GOBP_ACTOMYOSIN_STRUCTURE_ORGANIZATION	0.0115619	0.0689245	0.38073	0.289426	1.50731
629	GOBP_REGULATION_OF_MORPHOGENESIS_OF_A_BRANCHING_STRUCTURE	0.0407658	0.162741	0.321776	0.402484	1.50626
630	GOBP_NEGATIVE_REGULATION_OF_TYPE_B_PANCREATIC_CELL_APOPTOTIC_PROCESS	0.054878	0.194464	0.276501	0.690995	1.50602
631	GOBP_POSITIVE_REGULATION_OF_HISTONE_H3_K9_ACETYLATION	0.0530455	0.191191	0.321776	0.744128	1.50546
632	GOBP_PSEUDOURIDINE_SYNTHESIS	0.0742358	0.232246	0.245042	0.528979	1.50442
633	GOBP_REGULATION_OF_MEIOTIC_NUCLEAR_DIVISION	0.0707763	0.225194	0.257206	0.491425	1.50372
634	GOBP_HEAD_DEVELOPMENT	0.00020123	0.00336971	0.518848	0.244938	1.50306
635	GOBP_MULTICELLULAR_ORGANISMAL_MOVEMENT	0.0427995	0.168286	0.321776	0.405463	1.50297
636	GOBP_POSITIVE_REGULATION_OF_ORGANELLE_ORGANIZATION	0.00103332	0.011286	0.45506	0.253865	1.50112
637	GOBP_MESENCHYMAL_CELL_PROLIFERATION	0.0360692	0.151502	0.321776	0.426423	1.50032
638	GOBP_REGULATION_OF_CHROMATIN_BINDING	0.0689655	0.222506	0.261664	0.468203	1.50008
639	GOBP_VENTRICULAR_SEPTUM_DEVELOPMENT	0.0325318	0.139351	0.321776	0.363474	1.50005
640	GOBP_NEPHRON_MORPHOGENESIS	0.0357588	0.150617	0.321776	0.366547	1.49949
641	GOBP_SMOOTH_MUSCLE_CELL_CHEMOTAXIS	0.0526316	0.190167	0.276501	0.818561	1.49898
642	GOBP_HEPATIC_STELLATE_CELL_ACTIVATION	0.0589431	0.20316	0.266351	0.687241	1.49784
643	GOBP_METENCEPHALON_DEVELOPMENT	0.0192576	0.0973034	0.352488	0.339811	1.49706
644	GOBP_POSITIVE_REGULATION_OF_MITOCHONDRIAL_CALCIUM_ION_CONCENTRATION	0.0649895	0.215351	0.257206	0.55689	1.49699
645	GOBP_CELLULAR_COMPONENT_ASSEMBLY_INVOLVED_IN_MORPHOGENESIS	0.0225632	0.108639	0.352488	0.338917	1.49674
646	GOBP_POSITIVE_REGULATION_OF_ANIMAL_ORGAN_MORPHOGENESIS	0.0643016	0.214586	0.266351	0.496124	1.4955
647	GOBP_OOCYTE_MATURATION	0.0643016	0.214586	0.266351	0.495509	1.49365
648	GOBP_ARGININE_METABOLIC_PROCESS	0.0769231	0.238131	0.237794	0.540504	1.49331
649	GOBP_DNA_METHYLATION	0.0368407	0.152994	0.321776	0.374239	1.49272
650	GOBP_AMP_BIOSYNTHETIC_PROCESS	0.0649895	0.215351	0.257206	0.555258	1.4926
651	GOBP_ANGIOGENESIS_INVOLVED_IN_CORONARY_VASCULAR_MORPHOGENESIS	0.0526316	0.190167	0.276501	0.813704	1.49009
652	GOBP_CELLULAR_RESPIRATION	0.0100424	0.0618375	0.38073	0.282187	1.49008
653	GOBP_CELLULAR_RESPONSE_TO_ESTRADIOL_STIMULUS	0.0373152	0.154001	0.321776	0.432979	1.48896
654	GOBP_NEGATIVE_REGULATION_OF_EPITHELIAL_CELL_DIFFERENTIATION	0.056647	0.197404	0.321776	0.419873	1.48882
655	GOBP_RIBONUCLEOSIDE_MONOPHOSPHATE_METABOLIC_PROCESS	0.0381424	0.156054	0.321776	0.376555	1.48827
656	GOBP_PROTEIN_LOCALIZATION_TO_CHROMOSOME_TELOMERIC_REGION	0.033266	0.142014	0.321776	0.408633	1.48717
657	GOBP_REGULATION_OF_HISTONE_H4_K16_ACETYLATION	0.0733753	0.230543	0.24134	0.606173	1.48706
658	GOBP_TRANSCRIPTION_BY_RNA_POLYMERASE_III	0.039238	0.158762	0.321776	0.363371	1.4865
659	GOBP_REGULATION_OF_CHEMOTAXIS	0.0143318	0.0802941	0.38073	0.30648	1.4859
660	GOBP_PANCREAS_DEVELOPMENT	0.0387145	0.157515	0.321776	0.372514	1.48584
661	GOBP_NEGATIVE_REGULATION_OF_FAT_CELL_PROLIFERATION	0.00915569	0.0583614	0.38073	0.930149	1.48535
662	GOBP_UREA_CYCLE	0.0615327	0.208572	0.321776	0.73414	1.48525
663	GOBP_UREA_METABOLIC_PROCESS	0.0615327	0.208572	0.321776	0.73414	1.48525
664	GOBP_RETINA_DEVELOPMENT_IN_CAMERA_TYPE_EYE	0.016057	0.0866251	0.352488	0.319233	1.48449
665	GOBP_FAT_CELL_PROLIFERATION	0.0650407	0.215351	0.252961	0.680957	1.48414
666	GOBP_REGULATION_OF_BMP_SIGNALING_PATHWAY	0.0368174	0.152994	0.321776	0.359564	1.48392
667	GOBP_REGULATION_OF_SNRNA_TRANSCRIPTION_BY_RNA_POLYMERASE_II	0.0615327	0.208572	0.321776	0.733479	1.48391
668	GOBP_PURINE_NUCLEOTIDE_SALVAGE	0.0659794	0.216662	0.252961	0.634654	1.48357
669	GOBP_TRNA_CATABOLIC_PROCESS	0.0790598	0.241682	0.234393	0.536751	1.48294
670	GOBP_MUSCLE_TISSUE_DEVELOPMENT	0.00658272	0.0461339	0.407018	0.263377	1.48288
671	GOBP_SMOOTH_MUSCLE_CONTRACTION	0.0370101	0.153244	0.321776	0.349787	1.48221
672	GOBP_NEGATIVE_REGULATION_OF_DNA_DEPENDENT_DNA_REPLICATION	0.0676533	0.219434	0.252961	0.577827	1.48212
673	GOBP_POSITIVE_REGULATION_OF_CHROMOSOME_SEGREGATION	0.0790598	0.241682	0.234393	0.536382	1.48192
674	GOBP_EMBRYONIC_HINDLIMB_MORPHOGENESIS	0.0851528	0.252534	0.227987	0.520754	1.48103
675	GOBP_NEGATIVE_REGULATION_OF_SYNAPSE_ASSEMBLY	0.0100489	0.0618375	0.38073	0.927363	1.4809
676	GOBP_BASE_EXCISION_REPAIR_GAP_FILLING	0.0790598	0.241682	0.234393	0.535823	1.48038
677	GOBP_PROTEIN_DENEDDYLATION	0.0790598	0.241682	0.234393	0.535793	1.4803
678	GOBP_NETRIN_ACTIVATED_SIGNALING_PATHWAY	0.0604288	0.206775	0.257206	0.808339	1.48026
679	GOBP_CELLULAR_PROCESS_INVOLVED_IN_REPRODUCTION_IN_MULTICELLULAR_ORGANISM	0.00686066	0.047597	0.407018	0.272884	1.48
680	GOBP_PYRIMIDINE_RIBONUCLEOTIDE_BIOSYNTHETIC_PROCESS	0.0665188	0.21758	0.261664	0.490881	1.4797
681	GOBP_REGULATION_OF_NADP_METABOLIC_PROCESS	0.0604288	0.206775	0.257206	0.807429	1.4786
682	GOBP_URATE_METABOLIC_PROCESS	0.0604288	0.206775	0.257206	0.807316	1.47839
683	GOBP_RESPONSE_TO_LAMINAR_FLUID_SHEAR_STRESS	0.0697674	0.223853	0.248911	0.575947	1.4773
684	GOBP_SPINAL_CORD_DEVELOPMENT	0.050639	0.186696	0.321776	0.346769	1.47719
685	GOBP_ALTERNATIVE_MRNA_SPLICING_VIA_SPLICEOSOME	0.0258414	0.119483	0.352488	0.33616	1.47678
686	GOBP_REGULATION_OF_MACROPHAGE_CHEMOTAXIS	0.0731707	0.229996	0.248911	0.505649	1.47674
687	GOBP_CELL_CYCLE_DNA_REPLICATION_INITIATION	0.0544355	0.194464	0.276501	0.729933	1.47674
688	GOBP_REGULATION_OF_MITOCHONDRIAL_RNA_CATABOLIC_PROCESS	0.0544355	0.194464	0.276501	0.729852	1.47657
689	GOBP_NUCLEOBASE_BIOSYNTHETIC_PROCESS	0.0844749	0.251234	0.234393	0.482495	1.4764
690	GOBP_POSITIVE_REGULATION_OF_CHEMOTAXIS	0.0229698	0.109951	0.352488	0.328092	1.4756
691	GOBP_REGULATION_OF_APPETITE	0.0691057	0.222801	0.245042	0.676903	1.47531
692	GOBP_RELAXATION_OF_SMOOTH_MUSCLE	0.0544355	0.194464	0.276501	0.728954	1.47476
693	GOBP_RELAXATION_OF_VASCULAR_ASSOCIATED_SMOOTH_MUSCLE	0.0544355	0.194464	0.276501	0.728954	1.47476
694	GOBP_CARDIAC_CHAMBER_FORMATION	0.0711382	0.225836	0.24134	0.676572	1.47458
695	GOBP_CARDIAC_VENTRICLE_FORMATION	0.0711382	0.225836	0.24134	0.676572	1.47458
696	GOBP_DOPAMINE_TRANSPORT	0.0660377	0.216662	0.271289	0.448989	1.47299
697	GOBP_MRNA_3_END_PROCESSING	0.0438668	0.170884	0.321776	0.364	1.47282
698	GOBP_RENAL_SYSTEM_VASCULATURE_DEVELOPMENT	0.0714286	0.226305	0.261664	0.45715	1.47251
699	GOBP_LIPID_PHOSPHORYLATION	0.0697674	0.223853	0.248911	0.573976	1.47225
700	GOBP_ANTERIOR_HEAD_DEVELOPMENT	0.0604288	0.206775	0.257206	0.803961	1.47224
701	GOBP_PROTEIN_TRANSPORT_WITHIN_LIPID_BILAYER	0.0680412	0.220031	0.248911	0.629809	1.47224
702	GOBP_PANCREATIC_A_CELL_DIFFERENTIATION	0.0118353	0.0701501	0.38073	0.921665	1.4718
703	GOBP_POSITIVE_REGULATION_OF_HEART_RATE	0.0854701	0.252902	0.224966	0.532498	1.47119
704	GOBP_TYPE_B_PANCREATIC_CELL_APOPTOTIC_PROCESS	0.0697674	0.223853	0.248911	0.573565	1.47119
705	GOBP_NUCLEOSIDE_TRIPHOSPHATE_BIOSYNTHETIC_PROCESS	0.0406451	0.162489	0.321776	0.362184	1.47101
706	GOBP_PRIMARY_MIRNA_PROCESSING	0.0691824	0.222801	0.248911	0.547221	1.471
707	GOBP_NUCLEAR_NCRNA_SURVEILLANCE	0.0680412	0.220031	0.248911	0.629235	1.4709
708	GOBP_POLYADENYLATION_DEPENDENT_RNA_CATABOLIC_PROCESS	0.0680412	0.220031	0.248911	0.629235	1.4709
709	GOBP_PURINE_DEOXYRIBONUCLEOSIDE_METABOLIC_PROCESS	0.0623782	0.210601	0.252961	0.803065	1.4706
710	GOBP_REGULATION_OF_UBIQUITIN_PROTEIN_TRANSFERASE_ACTIVITY	0.0402229	0.161356	0.321776	0.352541	1.47039
711	GOBP_REGULATION_OF_T_CELL_DIFFERENTIATION_IN_THYMUS	0.0917031	0.262618	0.21925	0.517013	1.47039
712	GOBP_MRNA_3_SPLICE_SITE_RECOGNITION	0.0731707	0.229996	0.237794	0.674317	1.46967
713	GOBP_TELOMERE_MAINTENANCE_VIA_RECOMBINATION	0.0917031	0.262618	0.21925	0.516675	1.46943
714	GOBP_NUCLEOSIDE_TRANSMEMBRANE_TRANSPORT	0.0623782	0.210601	0.252961	0.802321	1.46924
715	GOBP_CARDIAC_VENTRICLE_DEVELOPMENT	0.0270351	0.122731	0.352488	0.332674	1.46917
716	GOBP_PYRIMIDINE_RIBONUCLEOSIDE_TRIPHOSPHATE_METABOLIC_PROCESS	0.0917031	0.262618	0.21925	0.516447	1.46878
717	GOBP_POSITIVE_REGULATION_OF_TELOMERE_CAPPING	0.0917031	0.262618	0.21925	0.516442	1.46877
718	GOBP_POSITIVE_REGULATION_OF_FIBROBLAST_PROLIFERATION	0.0555299	0.194766	0.321776	0.384764	1.46846
719	GOBP_REGULATION_OF_ISOMERASE_ACTIVITY	0.0721649	0.22778	0.24134	0.62757	1.46701
720	GOBP_DTTP_METABOLIC_PROCESS	0.0645161	0.214931	0.252961	0.72502	1.4668
721	GOBP_CELLULAR_RESPONSE_TO_BRAIN_DERIVED_NEUROTROPHIC_FACTOR_STIMULUS	0.0645161	0.214931	0.252961	0.724693	1.46614
722	GOBP_POSITIVE_REGULATION_OF_DNA_DEPENDENT_DNA_REPLICATION	0.0731707	0.229996	0.248911	0.486272	1.46581
723	GOBP_PROTEIN_LOCALIZATION_TO_PRESYNAPSE	0.0859539	0.253936	0.222056	0.597431	1.46562
724	GOBP_INTRACELLULAR_TRANSPORT_OF_VIRUS	0.0721649	0.22778	0.24134	0.626756	1.46511
725	GOBP_SKELETAL_MUSCLE_CONTRACTION	0.0660377	0.216662	0.271289	0.446541	1.46496
726	GOBP_REGULATION_OF_DENDRITE_DEVELOPMENT	0.0253273	0.117609	0.352488	0.336085	1.46403
727	GOBP_POSITIVE_REGULATION_OF_COLLAGEN_METABOLIC_PROCESS	0.0854701	0.252902	0.224966	0.529683	1.46342
728	GOBP_SNRNA_TRANSPORT	0.0792683	0.242184	0.227987	0.671087	1.46263
729	GOBP_CHAPERONE_MEDIATED_PROTEIN_FOLDING	0.0253273	0.117609	0.352488	0.335528	1.46161
730	GOBP_RESPONSE_TO_DEXAMETHASONE	0.0473448	0.179266	0.321776	0.409388	1.46146
731	GOBP_TRNA_AMINOACYLATION_FOR_MITOCHONDRIAL_PROTEIN_TRANSLATION	0.0762887	0.236942	0.234393	0.624497	1.45982
732	GOBP_REGULATION_OF_EXIT_FROM_MITOSIS	0.0842572	0.250685	0.231127	0.499495	1.45877
733	GOBP_GLOMERULUS_VASCULATURE_MORPHOGENESIS	0.0643275	0.214586	0.248911	0.795699	1.45711
734	GOBP_SPINAL_CORD_PATTERNING	0.0880503	0.257318	0.21925	0.593596	1.45621
735	GOBP_NEGATIVE_REGULATION_OF_DNA_DAMAGE_CHECKPOINT	0.0813008	0.246242	0.224966	0.667519	1.45485
736	GOBP_DNA_ENDOREDUPLICATION	0.0662768	0.216976	0.245042	0.793637	1.45334
737	GOBP_REGULATION_OF_MRNA_SPLICING_VIA_SPLICEOSOME	0.0210084	0.103121	0.352488	0.314336	1.45293
738	GOBP_MESONEPHROS_DEVELOPMENT	0.0422236	0.166647	0.321776	0.346943	1.45291
739	GOBP_REGULATION_OF_MUSCLE_SYSTEM_PROCESS	0.00885373	0.0571849	0.38073	0.287191	1.45216
740	GOBP_CAMERA_TYPE_EYE_PHOTORECEPTOR_CELL_DIFFERENTIATION	0.0754717	0.23479	0.237794	0.540104	1.45187
741	GOBP_INOSINE_METABOLIC_PROCESS	0.0662768	0.216976	0.245042	0.792737	1.45169
742	GOBP_REPLICATION_FORK_PROTECTION	0.0766129	0.237628	0.231127	0.717357	1.45129
743	GOBP_ENDONUCLEOLYTIC_CLEAVAGE_INVOLVED_IN_RRNA_PROCESSING	0.0909091	0.261433	0.222056	0.496815	1.45094
744	GOBP_POSITIVE_REGULATION_OF_DNA_REPLICATION	0.0637255	0.213157	0.282013	0.383788	1.4501
745	GOBP_SOMITE_DEVELOPMENT	0.0656168	0.216218	0.287857	0.355412	1.44986
746	GOBP_NUCLEAR_TRANSCRIBED_MRNA_CATABOLIC_PROCESS_DEADENYLATION_DEPENDENT_DECAY	0.0656168	0.216218	0.287857	0.356617	1.4484
747	GOBP_RNA_POLYMERASE_I_PREINITIATION_COMPLEX_ASSEMBLY	0.0813008	0.246242	0.224966	0.664472	1.44821
748	GOBP_FOLIC_ACID_CONTAINING_COMPOUND_BIOSYNTHETIC_PROCESS	0.0865979	0.254844	0.21925	0.619251	1.44756
749	GOBP_IMP_CATABOLIC_PROCESS	0.0701754	0.224496	0.237794	0.790327	1.44728
750	GOBP_PURINE_DEOXYRIBONUCLEOSIDE_MONOPHOSPHATE_CATABOLIC_PROCESS	0.0701754	0.224496	0.237794	0.790327	1.44728
751	GOBP_REGULATION_OF_PHOSPHOLIPASE_C_ACTIVATING_G_PROTEIN_COUPLED_RECEPTOR_SIGNALING_PATHWAY	0.017205	0.0910023	0.352488	0.905583	1.44612
752	GOBP_CHANGES_TO_DNA_METHYLATION_INVOLVED_IN_EMBRYO_DEVELOPMENT	0.0833333	0.248718	0.222056	0.663166	1.44537
753	GOBP_POSITIVE_REGULATION_OF_SYNAPTIC_PLASTICITY	0.0826613	0.248389	0.222056	0.714405	1.44532
754	GOBP_POSITIVE_REGULATION_OF_NEURON_PROJECTION_ARBORIZATION	0.0701754	0.224496	0.237794	0.789248	1.4453
755	GOBP_HISTONE_MRNA_METABOLIC_PROCESS	0.0913242	0.262425	0.224966	0.472017	1.44434
756	GOBP_NEPHRON_DEVELOPMENT	0.0250776	0.11685	0.352488	0.307061	1.4443
757	GOBP_COMPARTMENT_PATTERN_SPECIFICATION	0.0833333	0.248718	0.222056	0.662586	1.4441
758	GOBP_REGULATION_OF_LEUKOCYTE_CHEMOTAXIS	0.0472519	0.179004	0.321776	0.346146	1.44372
759	GOBP_REGULATION_OF_ORGANELLE_ORGANIZATION	3.33632e-05	0.000757684	0.557332	0.221821	1.4431
760	GOBP_POSITIVE_REGULATION_OF_STEM_CELL_PROLIFERATION	0.0936073	0.26556	0.222056	0.471534	1.44286
761	GOBP_GLYCINE_BIOSYNTHETIC_PROCESS	0.0198978	0.0993449	0.352488	0.901294	1.43927
762	GOBP_L_SERINE_CATABOLIC_PROCESS	0.0198978	0.0993449	0.352488	0.901294	1.43927
763	GOBP_POSITIVE_REGULATION_OF_ACTIN_FILAMENT_BUNDLE_ASSEMBLY	0.074813	0.233509	0.261664	0.3556	1.43883
764	GOBP_ABSCISSION	0.0721248	0.22778	0.234393	0.785106	1.43772
765	GOBP_LUNG_EPITHELIUM_DEVELOPMENT	0.0849057	0.252119	0.237794	0.462779	1.43732
766	GOBP_POSITIVE_REGULATION_OF_MITOTIC_CELL_CYCLE_SPINDLE_ASSEMBLY_CHECKPOINT	0.0907216	0.261355	0.213928	0.614852	1.43728
767	GOBP_ADENYLATE_CYCLASE_INHIBITING_G_PROTEIN_COUPLED_RECEPTOR_SIGNALING_PATHWAY	0.0819672	0.246782	0.24134	0.429454	1.43694
768	GOBP_CITRULLINE_METABOLIC_PROCESS	0.0964361	0.270242	0.208955	0.585727	1.43691
769	GOBP_CATECHOLAMINE_SECRETION	0.0801887	0.244048	0.245042	0.437683	1.4359
770	GOBP_CARDIAC_VENTRICLE_MORPHOGENESIS	0.0653266	0.215732	0.282013	0.376226	1.43587
771	GOBP_METHYLATION	0.00779342	0.052156	0.407018	0.253136	1.43579
772	GOBP_NUCLEAR_TRANSCRIBED_MRNA_CATABOLIC_PROCESS_EXONUCLEOLYTIC_3_5	0.081761	0.246712	0.227987	0.534099	1.43572
773	GOBP_NEGATIVE_REGULATION_OF_DNA_METABOLIC_PROCESS	0.0364318	0.152123	0.321776	0.307347	1.4351
774	GOBP_AORTA_MORPHOGENESIS	0.0801887	0.244048	0.245042	0.43705	1.43382
775	GOBP_GENE_SILENCING_BY_RNA	0.0246489	0.115522	0.352488	0.310184	1.43374
776	GOBP_MEMBRANE_REPOLARIZATION_DURING_VENTRICULAR_CARDIAC_MUSCLE_CELL_ACTION_POTENTIAL	0.0887097	0.258446	0.213928	0.708511	1.4334
777	GOBP_REGULATION_OF_DNA_TEMPLATED_TRANSCRIPTION_ELONGATION	0.0519379	0.189033	0.321776	0.343504	1.4327
778	GOBP_TETRAHYDROFOLATE_INTERCONVERSION	0.0985325	0.273786	0.206588	0.583577	1.43163
779	GOBP_POSITIVE_REGULATION_OF_BLOOD_PRESSURE	0.111354	0.292974	0.197822	0.503372	1.4316
780	GOBP_REGULATION_OF_ACTIN_FILAMENT_BASED_MOVEMENT	0.0866511	0.254902	0.234393	0.427713	1.43111
781	GOBP_PURINE_RIBONUCLEOSIDE_METABOLIC_PROCESS	0.111354	0.292974	0.197822	0.503158	1.43098
782	GOBP_HISTONE_H4_K16_ACETYLATION	0.0849057	0.252119	0.237794	0.420152	1.43085
783	GOBP_TRANSCRIPTION_DEPENDENT_TETHERING_OF_RNA_POLYMERASE_II_GENE_DNA_AT_NUCLEAR_PERIPHERY	0.0955285	0.268844	0.206588	0.656216	1.43022
784	GOBP_PROTEIN_NEDDYLATION	0.0931264	0.264822	0.21925	0.474246	1.42955
785	GOBP_POSITIVE_REGULATION_OF_BLOOD_CIRCULATION	0.100457	0.275964	0.213928	0.466808	1.4284
786	GOBP_POSITIVE_REGULATION_OF_PHOSPHATIDYLINOSITOL_3_KINASE_SIGNALING	0.0714286	0.226305	0.266351	0.361379	1.42829
787	GOBP_MRNA_CLEAVAGE	0.100457	0.275964	0.213928	0.466664	1.42796
788	GOBP_POSITIVE_REGULATION_OF_PRODUCTION_OF_MIRNAS_INVOLVED_IN_GENE_SILENCING_BY_MIRNA	0.100629	0.275964	0.204295	0.581695	1.42702
789	GOBP_OUTER_DYNEIN_ARM_ASSEMBLY	0.0760234	0.236313	0.227987	0.778959	1.42646
790	GOBP_NUCLEAR_TRANSCRIBED_MRNA_CATABOLIC_PROCESS	0.0266693	0.121749	0.352488	0.298985	1.42598
791	GOBP_MITOCHONDRIAL_RIBOSOME_ASSEMBLY	0.0947581	0.267576	0.206588	0.704817	1.42592
792	GOBP_POSITIVE_REGULATION_OF_MACROPHAGE_CHEMOTAXIS	0.0838574	0.250085	0.224966	0.530417	1.42583
793	GOBP_OOCYTE_DIFFERENTIATION	0.0705596	0.224866	0.266351	0.38456	1.42549
794	GOBP_MYOBLAST_PROLIFERATION	0.0951374	0.268159	0.2114	0.555283	1.4243
795	GOBP_NEGATIVE_REGULATION_OF_MORPHOGENESIS_OF_AN_EPITHELIUM	0.0818713	0.246712	0.21925	0.77749	1.42377
796	GOBP_REGULATION_OF_PROSTATIC_BUD_FORMATION	0.0818713	0.246712	0.21925	0.77749	1.42377
797	GOBP_DEOXYRIBONUCLEOSIDE_METABOLIC_PROCESS	0.100629	0.275964	0.204295	0.580122	1.42316
798	GOBP_FEMALE_GAMETE_GENERATION	0.032365	0.13885	0.321776	0.302499	1.42285
799	GOBP_RNA_PHOSPHODIESTER_BOND_HYDROLYSIS	0.0234635	0.111476	0.352488	0.285391	1.42267
800	GOBP_CELLULAR_RESPONSE_TO_UV_B	0.0818713	0.246712	0.21925	0.776814	1.42253
801	GOBP_NEGATIVE_REGULATION_OF_VASCULAR_ASSOCIATED_SMOOTH_MUSCLE_CELL_MIGRATION	0.0972516	0.271522	0.208955	0.554564	1.42246
802	GOBP_PROTEIN_LOCALIZATION_TO_CYTOPLASMIC_STRESS_GRANULE	0.101031	0.276365	0.202072	0.608302	1.42197
803	GOBP_REGULATION_OF_ANAPHASE_PROMOTING_COMPLEX_DEPENDENT_CATABOLIC_PROCESS	0.0987903	0.274066	0.202072	0.702716	1.42167
804	GOBP_REPRODUCTION	0.000135168	0.00244173	0.518848	0.221851	1.42159
805	GOBP_RESPONSE_TO_CAFFEINE	0.101626	0.277212	0.199915	0.65224	1.42155
806	GOBP_MOTOR_NEURON_AXON_GUIDANCE	0.101149	0.27659	0.213928	0.443258	1.42015
807	GOBP_EATING_BEHAVIOR	0.097561	0.27192	0.213928	0.471013	1.41981
808	GOBP_MITOTIC_RECOMBINATION	0.0943396	0.266726	0.224966	0.432734	1.41966
809	GOBP_POLYADENYLATION_DEPENDENT_SNORNA_3_END_PROCESSING	0.107724	0.288011	0.193813	0.651301	1.41951
810	GOBP_PURINE_RIBONUCLEOSIDE_SALVAGE	0.100806	0.276151	0.199915	0.701533	1.41928
811	GOBP_METANEPHRIC_COLLECTING_DUCT_DEVELOPMENT	0.0818713	0.246712	0.21925	0.774813	1.41887
812	GOBP_SENSORY_ORGAN_MORPHOGENESIS	0.0228074	0.109467	0.352488	0.276597	1.4187
813	GOBP_CENTRAL_NERVOUS_SYSTEM_DEVELOPMENT	0.0002853	0.00435369	0.498493	0.223649	1.41748
814	GOBP_CYTOKINESIS	0.0270126	0.122731	0.352488	0.277821	1.41727
815	GOBP_POSITIVE_REGULATION_OF_DNA_RECOMBINATION	0.0708661	0.225372	0.276501	0.348731	1.41637
816	GOBP_EPITHELIAL_CELL_PROLIFERATION_INVOLVED_IN_LUNG_MORPHOGENESIS	0.107724	0.288011	0.193813	0.649803	1.41624
817	GOBP_LUNG_CELL_DIFFERENTIATION	0.0943396	0.266726	0.2114	0.526348	1.41489
818	GOBP_TELENCEPHALON_REGIONALIZATION	0.062	0.209739	0.257206	0.885572	1.41417
819	GOBP_NEGATIVE_REGULATION_OF_REPRODUCTIVE_PROCESS	0.0778589	0.238879	0.252961	0.381447	1.41395
820	GOBP_MORPHOGENESIS_OF_AN_EPITHELIAL_BUD	0.105708	0.284836	0.199915	0.551164	1.41373
821	GOBP_RRNA_CATABOLIC_PROCESS	0.10274	0.279397	0.2114	0.461859	1.41326
822	GOBP_FORMATION_OF_EXTRACHROMOSOMAL_CIRCULAR_DNA	0.111354	0.292974	0.197822	0.496247	1.41133
823	GOBP_INNER_MITOCHONDRIAL_MEMBRANE_ORGANIZATION	0.0817308	0.246712	0.245042	0.387667	1.41087
824	GOBP_REGULATION_OF_METAPHASE_PLATE_CONGRESSION	0.113208	0.295166	0.191892	0.575031	1.41067
825	GOBP_NEGATIVE_REGULATION_OF_NEURON_DIFFERENTIATION	0.0775194	0.238475	0.261664	0.344601	1.40971
826	GOBP_GLOMERULUS_DEVELOPMENT	0.084788	0.251967	0.245042	0.348385	1.40964
827	GOBP_DNA_DEALKYLATION_INVOLVED_IN_DNA_REPAIR	0.11134	0.292974	0.191892	0.602898	1.40934
828	GOBP_KIDNEY_MORPHOGENESIS	0.0450258	0.173789	0.321776	0.334918	1.40824
829	GOBP_SINGLE_STRAND_BREAK_REPAIR	0.105708	0.284836	0.199915	0.54901	1.40821
830	GOBP_CARDIAC_EPITHELIAL_TO_MESENCHYMAL_TRANSITION	0.0872642	0.255513	0.234393	0.413434	1.40797
831	GOBP_OLFACTORY_NERVE_DEVELOPMENT	0.110887	0.29294	0.190023	0.695917	1.40792
832	GOBP_MITOCHONDRIAL_ELECTRON_TRANSPORT_UBIQUINOL_TO_CYTOCHROME_C	0.11134	0.292974	0.191892	0.60223	1.40777
833	GOBP_FIBROBLAST_ACTIVATION	0.113208	0.295166	0.191892	0.573563	1.40707
834	GOBP_MAINTENANCE_OF_CELL_NUMBER	0.0303199	0.132577	0.352488	0.28812	1.40693
835	GOBP_POSITIVE_REGULATION_OF_COLLATERAL_SPROUTING	0.0916179	0.262618	0.206588	0.768113	1.4066
836	GOBP_NEGATIVE_REGULATION_OF_CELL_DIVISION	0.104213	0.282563	0.206588	0.466625	1.40658
837	GOBP_POSITIVE_REGULATION_OF_3_UTR_MEDIATED_MRNA_STABILIZATION	0.066	0.216662	0.248911	0.880378	1.40587
838	GOBP_REGULATION_OF_3_UTR_MEDIATED_MRNA_STABILIZATION	0.066	0.216662	0.248911	0.880378	1.40587
839	GOBP_NEGATIVE_REGULATION_OF_NERVOUS_SYSTEM_DEVELOPMENT	0.0288529	0.128012	0.352488	0.297171	1.40579
840	GOBP_RNA_POLYADENYLATION	0.080292	0.244166	0.248911	0.379208	1.40565
841	GOBP_POSITIVE_REGULATION_OF_RELEASE_OF_CYTOCHROME_C_FROM_MITOCHONDRIA	0.0936768	0.265657	0.224966	0.419809	1.40467
842	GOBP_RNA_PHOSPHODIESTER_BOND_HYDROLYSIS_EXONUCLEOLYTIC	0.0829146	0.248716	0.248911	0.367951	1.40429
843	GOBP_REGULATION_OF_ORGAN_GROWTH	0.0839895	0.250116	0.252961	0.34574	1.40422
844	GOBP_PURINE_RIBONUCLEOSIDE_CATABOLIC_PROCESS	0.110887	0.29294	0.190023	0.693328	1.40268
845	GOBP_INTERMEDIATE_FILAMENT_BASED_PROCESS	0.080292	0.244166	0.248911	0.378143	1.4017
846	GOBP_DOUBLE_STRAND_BREAK_REPAIR_VIA_SYNTHESIS_DEPENDENT_STRAND_ANNEALING	0.115854	0.299794	0.186433	0.643004	1.40142
847	GOBP_RESPONSE_TO_HYPEROXIA	0.100629	0.275964	0.204295	0.521283	1.40127
848	GOBP_NEGATIVE_REGULATION_OF_MUSCLE_CONTRACTION	0.10643	0.285934	0.204295	0.47971	1.40099
849	GOBP_GMP_SALVAGE	0.0955166	0.268844	0.202072	0.764852	1.40063
850	GOBP_INTERNEURON_MIGRATION_FROM_THE_SUBPALLIUM_TO_THE_CORTEX	0.072	0.227544	0.237794	0.876491	1.39967
851	GOBP_CARDIAC_CONDUCTION_SYSTEM_DEVELOPMENT	0.101415	0.277116	0.216543	0.450312	1.3986
852	GOBP_REGULATION_OF_RESTING_MEMBRANE_POTENTIAL	0.074	0.231832	0.234393	0.875711	1.39842
853	GOBP_NEUROTROPHIN_PRODUCTION	0.074	0.231832	0.234393	0.87548	1.39805
854	GOBP_EMBRYONIC_FORELIMB_MORPHOGENESIS	0.10643	0.285934	0.204295	0.463589	1.39743
855	GOBP_ANTERIOR_POSTERIOR_AXON_GUIDANCE	0.074	0.231832	0.234393	0.874925	1.39717
856	GOBP_TYPE_B_PANCREATIC_CELL_DEVELOPMENT	0.102725	0.279397	0.202072	0.519602	1.39675
857	GOBP_COLLECTING_DUCT_DEVELOPMENT	0.112903	0.294881	0.188204	0.690307	1.39657
858	GOBP_REGULATION_OF_NEUROTROPHIN_TRK_RECEPTOR_SIGNALING_PATHWAY	0.115304	0.298698	0.190023	0.569125	1.39618
859	GOBP_AXONEMAL_DYNEIN_COMPLEX_ASSEMBLY	0.119919	0.307163	0.183024	0.640384	1.39571
860	GOBP_POSITIVE_REGULATION_OF_GRANULOCYTE_CHEMOTAXIS	0.117521	0.302558	0.190023	0.50498	1.39517
861	GOBP_NEGATIVE_REGULATION_OF_VASCULAR_ASSOCIATED_SMOOTH_MUSCLE_CELL_APOPTOTIC_PROCESS	0.074	0.231832	0.234393	0.873035	1.39415
862	GOBP_GAMMA_AMINOBUTYRIC_ACID_SIGNALING_PATHWAY	0.119919	0.307163	0.183024	0.639179	1.39309
863	GOBP_BASE_EXCISION_REPAIR_AP_SITE_FORMATION	0.124454	0.314522	0.186433	0.489724	1.39278
864	GOBP_NEGATIVE_REGULATION_OF_CELLULAR_RESPONSE_TO_TRANSFORMING_GROWTH_FACTOR_BETA_STIMULUS	0.076	0.236313	0.231127	0.87203	1.39254
865	GOBP_MORPHOGENESIS_OF_EMBRYONIC_EPITHELIUM	0.0364204	0.152123	0.321776	0.287738	1.39214
866	GOBP_DNA_TEMPLATED_TRANSCRIPTION_ELONGATION	0.0463537	0.177197	0.321776	0.315988	1.39211
867	GOBP_DEVELOPMENT_OF_SECONDARY_FEMALE_SEXUAL_CHARACTERISTICS	0.112903	0.294881	0.188204	0.687358	1.3906
868	GOBP_REGULATION_OF_TELOMERE_MAINTENANCE	0.0445628	0.172618	0.321776	0.305337	1.39056
869	GOBP_REGULATION_OF_SMOOTH_MUSCLE_CONTRACTION	0.0889423	0.258527	0.234393	0.381976	1.39016
870	GOBP_ENDONUCLEOLYTIC_CLEAVAGE_IN_ITS1_TO_SEPARATE_SSU_RRNA_FROM_5_8S_RRNA_AND_LSU_RRNA_FROM_TRICISTRONIC_RRNA_TRANSCRIPT_SSU_RRNA_5_8S_RRNA_LSU_RRNA	0.107822	0.288026	0.197822	0.541897	1.38996
871	GOBP_AMINE_TRANSPORT	0.1025	0.279073	0.222056	0.34841	1.3897
872	GOBP_ANTERIOR_POSTERIOR_AXIS_SPECIFICATION	0.0966981	0.270414	0.222056	0.408045	1.38962
873	GOBP_ANIMAL_ORGAN_MORPHOGENESIS	0.00111824	0.0119962	0.45506	0.223728	1.38941
874	GOBP_LIMB_BUD_FORMATION	0.121593	0.309993	0.184706	0.566146	1.38887
875	GOBP_RNA_PHOSPHODIESTER_BOND_HYDROLYSIS_ENDONUCLEOLYTIC	0.0471598	0.179004	0.321776	0.315103	1.38821
876	GOBP_CHEMOSENSORY_BEHAVIOR	0.121593	0.309993	0.184706	0.565663	1.38769
877	GOBP_MITOCHONDRIAL_RNA_CATABOLIC_PROCESS	0.123984	0.313914	0.179782	0.636515	1.38728
878	GOBP_FOREBRAIN_NEURON_DIFFERENTIATION	0.100703	0.276066	0.216543	0.414518	1.38697
879	GOBP_COLLAGEN_BIOSYNTHETIC_PROCESS	0.114286	0.296853	0.204295	0.430569	1.38689
880	GOBP_SOMATIC_DIVERSIFICATION_OF_IMMUNE_RECEPTORS_VIA_SOMATIC_MUTATION	0.128821	0.320456	0.183024	0.48765	1.38688
881	GOBP_RETINAL_METABOLIC_PROCESS	0.125773	0.316692	0.179782	0.592684	1.38546
882	GOBP_SENSORY_ORGAN_DEVELOPMENT	0.00671655	0.0467687	0.407018	0.237523	1.3854
883	GOBP_REGULATION_OF_AXON_GUIDANCE	0.128049	0.319552	0.176694	0.635031	1.38405
884	GOBP_INTRINSIC_APOPTOTIC_SIGNALING_PATHWAY_IN_RESPONSE_TO_OSMOTIC_STRESS	0.109162	0.290013	0.188204	0.755725	1.38391
885	GOBP_BLASTOCYST_DEVELOPMENT	0.070028	0.224309	0.287857	0.303166	1.38374
886	GOBP_NEURON_MIGRATION	0.0315307	0.136453	0.321776	0.28825	1.38318
887	GOBP_NEGATIVE_REGULATION_OF_HISTONE_H4_ACETYLATION	0.109162	0.290013	0.188204	0.755218	1.38298
888	GOBP_POSITIVE_REGULATION_OF_BLOOD_PRESSURE_BY_EPINEPHRINE_NOREPINEPHRINE	0.084	0.250116	0.21925	0.865862	1.38269
889	GOBP_REGULATION_OF_SYSTEMIC_ARTERIAL_BLOOD_PRESSURE_BY_NOREPINEPHRINE_EPINEPHRINE	0.084	0.250116	0.21925	0.865862	1.38269
890	GOBP_CELLULAR_RESPONSE_TO_CAFFEINE	0.109162	0.290013	0.188204	0.755	1.38259
891	GOBP_NEGATIVE_REGULATION_OF_NOTCH_SIGNALING_PATHWAY	0.111374	0.292974	0.206588	0.389427	1.38086
892	GOBP_POSTTRANSCRIPTIONAL_REGULATION_OF_GENE_EXPRESSION	0.00716159	0.0491442	0.407018	0.229636	1.38085
893	GOBP_RESPIRATORY_CHAIN_COMPLEX_IV_ASSEMBLY	0.110849	0.29294	0.206588	0.420882	1.38078
894	GOBP_MATURE_RIBOSOME_ASSEMBLY	0.084	0.250116	0.21925	0.864577	1.38064
895	GOBP_REGULATION_OF_ANIMAL_ORGAN_FORMATION	0.131004	0.323486	0.181383	0.485165	1.37981
896	GOBP_HISTONE_H3_K27_METHYLATION	0.119658	0.30691	0.188204	0.49939	1.37972
897	GOBP_FOLIC_ACID_CONTAINING_COMPOUND_METABOLIC_PROCESS	0.114286	0.296853	0.204295	0.428142	1.37907
898	GOBP_REGULATION_OF_MORPHOGENESIS_OF_AN_EPITHELIUM	0.0942928	0.266726	0.231127	0.356051	1.37898
899	GOBP_ANTIFUNGAL_INNATE_IMMUNE_RESPONSE	0.127835	0.319453	0.17822	0.589749	1.3786
900	GOBP_RESPONSE_TO_POTASSIUM_ION	0.118952	0.305512	0.183024	0.68122	1.37819
901	GOBP_CARDIAC_CHAMBER_MORPHOGENESIS	0.0775401	0.238475	0.266351	0.309292	1.37771
902	GOBP_HEPARAN_SULFATE_PROTEOGLYCAN_BIOSYNTHETIC_PROCESS_ENZYMATIC_MODIFICATION	0.109162	0.290013	0.188204	0.752161	1.37739
903	GOBP_PROTEIN_LOCALIZATION_TO_CELL_CORTEX	0.121593	0.309993	0.184706	0.561351	1.37711
904	GOBP_URETER_MORPHOGENESIS	0.118952	0.305512	0.183024	0.680644	1.37702
905	GOBP_CARDIAC_SEPTUM_DEVELOPMENT	0.0747688	0.233468	0.287805	0.303745	1.37649
906	GOBP_REGULATION_OF_NATURAL_KILLER_CELL_CHEMOTAXIS	0.088	0.25727	0.213928	0.861771	1.37616
907	GOBP_NEURON_PROJECTION_GUIDANCE	0.0235163	0.111562	0.352488	0.263807	1.37537
908	GOBP_ORGAN_GROWTH	0.0694444	0.223385	0.287857	0.301452	1.37486
909	GOBP_REGULATION_OF_EATING_BEHAVIOR	0.118952	0.305512	0.183024	0.679288	1.37428
910	GOBP_NORADRENERGIC_NEURON_DEVELOPMENT	0.09	0.260202	0.2114	0.860363	1.37391
911	GOBP_VENOUS_BLOOD_VESSEL_MORPHOGENESIS	0.134146	0.328169	0.172324	0.63037	1.37389
912	GOBP_GAMETE_GENERATION	0.00462517	0.035505	0.407018	0.232573	1.37361
913	GOBP_TRNA_5_LEADER_REMOVAL	0.123932	0.313914	0.184706	0.497174	1.3736
914	GOBP_POSITIVE_REGULATION_OF_LEUKOCYTE_CHEMOTAXIS	0.0892388	0.25909	0.245042	0.337983	1.37272
915	GOBP_NEGATIVE_REGULATION_OF_MACROPHAGE_CYTOKINE_PRODUCTION	0.11306	0.294999	0.184706	0.749351	1.37224
916	GOBP_REGULATION_OF_GRANULOCYTE_CHEMOTAXIS	0.105386	0.284476	0.2114	0.410003	1.37186
917	GOBP_OTIC_VESICLE_FORMATION	0.11306	0.294999	0.184706	0.749073	1.37173
918	GOBP_CYSTEINE_METABOLIC_PROCESS	0.129897	0.32183	0.176694	0.586655	1.37137
919	GOBP_MESODERMAL_CELL_FATE_COMMITMENT	0.129897	0.32183	0.176694	0.586583	1.3712
920	GOBP_POSITIVE_REGULATION_OF_VOLTAGE_GATED_CALCIUM_CHANNEL_ACTIVITY	0.092	0.263141	0.208955	0.857711	1.36968
921	GOBP_NEGATIVE_REGULATION_OF_DOUBLE_STRAND_BREAK_REPAIR_VIA_NONHOMOLOGOUS_END_JOINING	0.122984	0.312581	0.179782	0.676962	1.36957
922	GOBP_CELLULAR_RESPONSE_TO_CAMP	0.116114	0.299947	0.202072	0.38598	1.36864
923	GOBP_ANIMAL_ORGAN_FORMATION	0.091358	0.262425	0.234393	0.350687	1.368
924	GOBP_RIBOSOMAL_LARGE_SUBUNIT_EXPORT_FROM_NUCLEUS	0.134021	0.327967	0.173748	0.585093	1.36772
925	GOBP_CELLULAR_RESPONSE_TO_FATTY_ACID	0.106132	0.285369	0.2114	0.401548	1.36749
926	GOBP_POSITIVE_REGULATION_OF_STRESS_FIBER_ASSEMBLY	0.0931373	0.264822	0.231127	0.3617	1.36664
927	GOBP_REGULATION_OF_RESPONSE_TO_FOOD	0.127016	0.31855	0.176694	0.675356	1.36632
928	GOBP_HISTONE_THREONINE_PHOSPHORYLATION	0.127016	0.31855	0.176694	0.67512	1.36584
929	GOBP_RESPONSE_TO_VITAMIN_A	0.12369	0.313902	0.183024	0.556558	1.36535
930	GOBP_NUCLEOSIDE_TRANSPORT	0.129032	0.320843	0.175204	0.674811	1.36522
931	GOBP_TRIGEMINAL_GANGLION_DEVELOPMENT	0.11501	0.298324	0.183024	0.745513	1.36521
932	GOBP_HEART_GROWTH	0.0922693	0.263244	0.234393	0.348958	1.36491
933	GOBP_VENTRICULAR_SEPTUM_MORPHOGENESIS	0.0895522	0.259403	0.237794	0.364384	1.36367
934	GOBP_EPITHELIAL_TUBE_MORPHOGENESIS	0.0202218	0.100341	0.352488	0.244101	1.36274
935	GOBP_POSITIVE_REGULATION_OF_WNT_SIGNALING_PATHWAY_PLANAR_CELL_POLARITY_PATHWAY	0.138211	0.334118	0.169571	0.625231	1.36269
936	GOBP_SUGAR_MEDIATED_SIGNALING_PATHWAY	0.11501	0.298324	0.183024	0.744054	1.36254
937	GOBP_ENDOCARDIAL_CUSHION_DEVELOPMENT	0.0955882	0.268844	0.227987	0.360578	1.3624
938	GOBP_NEGATIVE_REGULATION_OF_ORGANELLE_ORGANIZATION	0.0163494	0.0877652	0.352488	0.236297	1.36198
939	GOBP_2FE_2S_CLUSTER_ASSEMBLY	0.140244	0.336986	0.168238	0.624863	1.36189
940	GOBP_NUCLEIC_ACID_PHOSPHODIESTER_BOND_HYDROLYSIS	0.0172624	0.0911149	0.352488	0.246565	1.36131
941	GOBP_GLUTATHIONE_CATABOLIC_PROCESS	0.096	0.269319	0.204295	0.852438	1.36126
942	GOBP_MALE_SEX_DIFFERENTIATION	0.0392448	0.158762	0.321776	0.282894	1.36101
943	GOBP_REGULATION_OF_DNA_RECOMBINATION	0.0364642	0.152148	0.321776	0.285603	1.36067
944	GOBP_STRIATED_MUSCLE_CELL_PROLIFERATION	0.101737	0.277295	0.222056	0.351141	1.35996
945	GOBP_CENTRAL_NERVOUS_SYSTEM_NEURON_DIFFERENTIATION	0.0372976	0.154001	0.321776	0.285399	1.3597
946	GOBP_REGULATION_OF_HISTONE_H3_K27_METHYLATION	0.127883	0.319453	0.179782	0.554137	1.35941
947	GOBP_PROTEIN_LOCALIZATION_TO_ADHERENS_JUNCTION	0.131048	0.323486	0.173748	0.671804	1.35914
948	GOBP_NUCLEAR_TRANSCRIBED_MRNA_CATABOLIC_PROCESS_NONSENSE_MEDIATED_DECAY	0.101737	0.277295	0.222056	0.350845	1.35881
949	GOBP_XMP_METABOLIC_PROCESS	0.138144	0.334118	0.170932	0.581021	1.3582
950	GOBP_CARDIAC_MUSCLE_CELL_DIFFERENTIATION	0.0817439	0.246712	0.261664	0.303168	1.35706
951	GOBP_POSITIVE_REGULATION_OF_TRANSCRIPTION_REGULATORY_REGION_DNA_BINDING	0.127854	0.319453	0.188204	0.443229	1.35625
952	GOBP_DOUBLE_STRAND_BREAK_REPAIR_VIA_NONHOMOLOGOUS_END_JOINING	0.0935065	0.265426	0.237794	0.324936	1.35526
953	GOBP_TRANSMEMBRANE_RECEPTOR_PROTEIN_TYROSINE_PHOSPHATASE_SIGNALING_PATHWAY	0.133065	0.326366	0.172324	0.669757	1.355
954	GOBP_ESTABLISHMENT_OR_MAINTENANCE_OF_CYTOSKELETON_POLARITY	0.146341	0.345382	0.164406	0.621598	1.35477
955	GOBP_DOPAMINE_SECRETION	0.132075	0.325147	0.188204	0.436141	1.35459
956	GOBP_DNA_PROTECTION	0.142268	0.339556	0.168238	0.579314	1.35421
957	GOBP_GOLGI_DISASSEMBLY	0.146341	0.345382	0.164406	0.621199	1.3539
958	GOBP_POSITIVE_REGULATION_OF_NUCLEOBASE_CONTAINING_COMPOUND_METABOLIC_PROCESS	2.82541e-05	0.000650015	0.57561	0.203254	1.35381
959	GOBP_PURINE_NUCLEOSIDE_BIOSYNTHETIC_PROCESS	0.129979	0.321928	0.17822	0.551839	1.35377
960	GOBP_SNRNA_MODIFICATION	0.142268	0.339556	0.168238	0.579011	1.3535
961	GOBP_NEGATIVE_REGULATION_OF_LENS_FIBER_CELL_DIFFERENTIATION	0.148374	0.34862	0.16318	0.620816	1.35306
962	GOBP_TETRAHYDROFOLATE_BIOSYNTHETIC_PROCESS	0.133065	0.326366	0.172324	0.66869	1.35284
963	GOBP_OSTEOBLAST_DIFFERENTIATION	0.0408649	0.162965	0.321776	0.259347	1.35261
964	GOBP_REGULATION_OF_TELOMERE_CAPPING	0.124122	0.313991	0.193813	0.40415	1.35227
965	GOBP_EPITHELIAL_STRUCTURE_MAINTENANCE	0.127854	0.319453	0.188204	0.441908	1.35221
966	GOBP_DETECTION_OF_TEMPERATURE_STIMULUS_INVOLVED_IN_SENSORY_PERCEPTION_OF_PAIN	0.152439	0.3548	0.160801	0.620188	1.3517
967	GOBP_POSITIVE_REGULATION_OF_DNA_DEMETHYLATION	0.135081	0.329496	0.170932	0.667561	1.35055
968	GOBP_MRNA_3_END_PROCESSING_BY_STEM_LOOP_BINDING_AND_CLEAVAGE	0.135081	0.329496	0.170932	0.667321	1.35007
969	GOBP_AMP_SALVAGE	0.135081	0.329496	0.170932	0.666935	1.34929
970	GOBP_COMMA_SHAPED_BODY_MORPHOGENESIS	0.1	0.275637	0.199915	0.844316	1.34829
971	GOBP_DIGESTIVE_TRACT_MORPHOGENESIS	0.127962	0.319546	0.191892	0.380099	1.34779
972	GOBP_PEPTIDYL_LYSINE_METHYLATION	0.0468225	0.178281	0.321776	0.284819	1.34735
973	GOBP_REGULATION_OF_MRNA_METABOLIC_PROCESS	0.021213	0.104058	0.352488	0.241788	1.34634
974	GOBP_RESPONSE_TO_ACTIVITY	0.110553	0.292681	0.213928	0.352765	1.34633
975	GOBP_NEGATIVE_REGULATION_OF_CELL_DEVELOPMENT	0.077381	0.238282	0.282013	0.271138	1.34615
976	GOBP_REGULATION_OF_TELOMERASE_ACTIVITY	0.105943	0.284962	0.222056	0.328811	1.34511
977	GOBP_REGULATION_OF_BINDING	0.0194123	0.0978242	0.352488	0.234021	1.34471
978	GOBP_ACTIVATION_OF_ADENYLATE_CYCLASE_ACTIVITY	0.152577	0.354904	0.161979	0.574264	1.3424
979	GOBP_RESPONSE_TO_HYDROXYUREA	0.152577	0.354904	0.161979	0.573964	1.3417
980	GOBP_POSITIVE_REGULATION_OF_MICROTUBULE_BINDING	0.158537	0.363732	0.157403	0.615602	1.3417
981	GOBP_MESONEPHRIC_DUCT_DEVELOPMENT	0.136452	0.331559	0.166934	0.732554	1.34148
982	GOBP_NUCLEOBASE_CONTAINING_SMALL_MOLECULE_BIOSYNTHETIC_PROCESS	0.141026	0.33822	0.172324	0.48554	1.34146
983	GOBP_SINGLE_STRANDED_VIRAL_RNA_REPLICATION_VIA_DOUBLE_STRANDED_DNA_INTERMEDIATE	0.146341	0.345382	0.172324	0.458985	1.34046
984	GOBP_MUSCLE_ORGAN_MORPHOGENESIS	0.110553	0.292681	0.213928	0.351078	1.33989
985	GOBP_REGULATION_OF_GROWTH_RATE	0.11	0.291765	0.190023	0.838924	1.33968
986	GOBP_REGULATION_OF_ACTIN_CYTOSKELETON_REORGANIZATION	0.132701	0.325686	0.188204	0.377793	1.33961
987	GOBP_DEFENSE_RESPONSE_TO_FUNGUS	0.146288	0.345382	0.170932	0.470969	1.33944
988	GOBP_ROOF_OF_MOUTH_DEVELOPMENT	0.0813648	0.246242	0.257206	0.307474	1.3394
989	GOBP_NUCLEOLUS_ORGANIZATION	0.141026	0.33822	0.172324	0.484711	1.33917
990	GOBP_MITOTIC_INTRA_S_DNA_DAMAGE_CHECKPOINT_SIGNALING	0.141026	0.33822	0.172324	0.484656	1.33902
991	GOBP_HISTONE_H3_K9_ACETYLATION	0.138365	0.334254	0.172324	0.498006	1.3387
992	GOBP_REGULATION_OF_CALCIUM_ION_EXPORT_ACROSS_PLASMA_MEMBRANE	0.149194	0.34972	0.161979	0.661497	1.33828
993	GOBP_REGULATION_OF_NEUTROPHIL_MIGRATION	0.126464	0.317738	0.191892	0.399769	1.33761
994	GOBP_SERINE_FAMILY_AMINO_ACID_CATABOLIC_PROCESS	0.156701	0.361276	0.159647	0.572127	1.33741
995	GOBP_POSITIVE_REGULATION_OF_HISTONE_METHYLATION	0.116625	0.300557	0.206588	0.344784	1.33534
996	GOBP_AMP_METABOLIC_PROCESS	0.150776	0.352338	0.169571	0.457206	1.33526
997	GOBP_SKELETAL_MUSCLE_ADAPTATION	0.145299	0.344	0.169571	0.482995	1.33442
998	GOBP_CARDIAC_SEPTUM_MORPHOGENESIS	0.106494	0.285934	0.222056	0.321151	1.3334
999	GOBP_LEUCINE_METABOLIC_PROCESS	0.158763	0.363732	0.158514	0.570271	1.33307
1000	GOBP_TONIC_SMOOTH_MUSCLE_CONTRACTION	0.116	0.299947	0.184706	0.834522	1.33265
1001	GOBP_SKELETAL_MYOFIBRIL_ASSEMBLY	0.144654	0.343332	0.168238	0.543102	1.33234
1002	GOBP_PURINE_RIBONUCLEOTIDE_SALVAGE	0.164634	0.371244	0.154191	0.61125	1.33221
1003	GOBP_RHYTHMIC_PROCESS	0.0287898	0.127956	0.352488	0.245644	1.33187
1004	GOBP_GLYCINE_METABOLIC_PROCESS	0.158763	0.363732	0.158514	0.569373	1.33097
1005	GOBP_ISOTYPE_SWITCHING_TO_IGA_ISOTYPES	0.1423	0.339556	0.16318	0.726042	1.32956
1006	GOBP_SIGNAL_TRANSDUCTION_IN_RESPONSE_TO_DNA_DAMAGE	0.0508797	0.186987	0.321776	0.259041	1.32865
1007	GOBP_LEUKOTRIENE_METABOLIC_PROCESS	0.157205	0.361824	0.164406	0.46701	1.32818
1008	GOBP_POSITIVE_REGULATION_OF_WNT_SIGNALING_PATHWAY	0.0891365	0.258893	0.252961	0.278766	1.3281
1009	GOBP_GLOMERULUS_MORPHOGENESIS	0.164634	0.371244	0.154191	0.609344	1.32806
1010	GOBP_ADULT_HEART_DEVELOPMENT	0.153226	0.355447	0.159647	0.65625	1.32767
1011	GOBP_ORGAN_INDUCTION	0.131078	0.323486	0.17822	0.516964	1.32601
1012	GOBP_CALCIUM_ION_EXPORT_ACROSS_PLASMA_MEMBRANE	0.131078	0.323486	0.17822	0.516907	1.32586
1013	GOBP_EMBRYONIC_CAMERA_TYPE_EYE_DEVELOPMENT	0.108173	0.2885	0.2114	0.364108	1.32513
1014	GOBP_CORNEA_DEVELOPMENT_IN_CAMERA_TYPE_EYE	0.00388509	0.031417	0.431708	0.998408	1.3243
1015	GOBP_RESPONSE_TO_NICOTINE	0.127404	0.319109	0.193813	0.370936	1.32419
1016	GOBP_NEGATIVE_REGULATION_OF_ACUTE_INFLAMMATORY_RESPONSE_TO_ANTIGENIC_STIMULUS	0.124	0.313914	0.17822	0.828719	1.32338
1017	GOBP_ACETATE_ESTER_TRANSPORT	0.00620883	0.0443346	0.407018	0.997513	1.32311
1018	GOBP_REGULATION_OF_SYNAPTIC_TRANSMISSION_CHOLINERGIC	0.00620883	0.0443346	0.407018	0.997513	1.32311
1019	GOBP_SOMATOSTATIN_RECEPTOR_SIGNALING_PATHWAY	0.00700762	0.0483067	0.407018	0.997115	1.32258
1020	GOBP_RESOLUTION_OF_RECOMBINATION_INTERMEDIATES	0.166667	0.373225	0.153159	0.606756	1.32242
1021	GOBP_REGULATION_OF_NUCLEAR_CELL_CYCLE_DNA_REPLICATION	0.163755	0.3701	0.160801	0.464798	1.32189
1022	GOBP_DNA_DEPENDENT_DNA_REPLICATION_MAINTENANCE_OF_FIDELITY	0.113065	0.294999	0.2114	0.346297	1.32164
1023	GOBP_CORTISOL_SECRETION	0.00985187	0.0612726	0.38073	0.99612	1.32126
1024	GOBP_CYTOSKELETON_DEPENDENT_CYTOKINESIS	0.099723	0.275476	0.237794	0.290099	1.32117
1025	GOBP_POSITIVE_REGULATION_OF_METAPHASE_ANAPHASE_TRANSITION_OF_CELL_CYCLE	0.147436	0.34681	0.168238	0.478131	1.32099
1026	GOBP_NEGATIVE_REGULATION_OF_DENDRITE_MORPHOGENESIS	0.162887	0.369018	0.156312	0.565046	1.32085
1027	GOBP_IMP_BIOSYNTHETIC_PROCESS	0.148847	0.349241	0.165657	0.538377	1.32075
1028	GOBP_NEGATIVE_REGULATION_OF_ACTION_POTENTIAL	0.153996	0.356561	0.156312	0.721166	1.32063
1029	GOBP_REGULATION_OF_DNA_DAMAGE_CHECKPOINT	0.163755	0.3701	0.160801	0.464268	1.32038
1030	GOBP_PROTEIN_LOCALIZATION_TO_MITOCHONDRION	0.0991254	0.274526	0.245042	0.272886	1.32029
1031	GOBP_G_QUADRUPLEX_DNA_UNWINDING	0.162887	0.369018	0.156312	0.564798	1.32027
1032	GOBP_TRIGEMINAL_NERVE_MORPHOGENESIS	0.0120411	0.0709256	0.38073	0.994926	1.31968
1033	GOBP_POSITIVE_REGULATION_OF_MORPHOGENESIS_OF_AN_EPITHELIUM	0.15566	0.359315	0.172324	0.402044	1.31898
1034	GOBP_MALE_GENITALIA_DEVELOPMENT	0.147436	0.34681	0.168238	0.477322	1.31875
1035	GOBP_AGING	0.0270465	0.122731	0.352488	0.237459	1.31836
1036	GOBP_NEGATIVE_REGULATION_OF_DNA_TEMPLATED_TRANSCRIPTION_ELONGATION	0.157143	0.361824	0.172324	0.408943	1.31723
1037	GOBP_DIRECT_OSSIFICATION	0.168699	0.375582	0.152145	0.604273	1.31701
1038	GOBP_PROTEIN_TARGETING_TO_MITOCHONDRION	0.108262	0.288534	0.231127	0.281185	1.31602
1039	GOBP_C_5_METHYLATION_OF_CYTOSINE	0.161793	0.368016	0.152145	0.71838	1.31553
1040	GOBP_SEX_DIFFERENTIATION	0.046811	0.178281	0.321776	0.248314	1.31501
1041	GOBP_REGULATION_OF_SISTER_CHROMATID_COHESION	0.148402	0.34862	0.173748	0.429695	1.31484
1042	GOBP_MODIFICATION_OF_POSTSYNAPTIC_STRUCTURE	0.149573	0.350392	0.166934	0.47565	1.31413
1043	GOBP_RESPONSE_TO_FRUCTOSE	0.161793	0.368016	0.152145	0.717458	1.31384
1044	GOBP_MIDGUT_DEVELOPMENT	0.168699	0.375582	0.152145	0.602815	1.31383
1045	GOBP_STRIATED_MUSCLE_CONTRACTION	0.0916905	0.262618	0.252961	0.279241	1.31345
1046	GOBP_REGULATION_OF_POSTSYNAPTIC_SPECIALIZATION_ASSEMBLY	0.169355	0.37644	0.151149	0.649094	1.31319
1047	GOBP_SHORT_CHAIN_FATTY_ACID_CATABOLIC_PROCESS	0.162887	0.369018	0.156312	0.561567	1.31272
1048	GOBP_POSITIVE_REGULATION_OF_CATION_CHANNEL_ACTIVITY	0.122892	0.312556	0.197822	0.381675	1.31254
1049	GOBP_NCRNA_EXPORT_FROM_NUCLEUS	0.150943	0.352381	0.164406	0.534876	1.31216
1050	GOBP_CARDIAC_MUSCLE_CELL_PROLIFERATION	0.137767	0.333683	0.184706	0.372895	1.31199
1051	GOBP_IMMUNOGLOBULIN_V_D_J_RECOMBINATION	0.138	0.333926	0.168238	0.821369	1.31164
1052	GOBP_CARDIAC_CHAMBER_DEVELOPMENT	0.0914286	0.262428	0.252961	0.277233	1.31147
1053	GOBP_CARDIOCYTE_DIFFERENTIATION	0.100865	0.27621	0.24134	0.281362	1.31125
1054	GOBP_POSITIVE_REGULATION_OF_EPITHELIAL_TUBE_FORMATION	0.164948	0.371244	0.155242	0.560902	1.31117
1055	GOBP_NEURAL_CREST_FORMATION	0.153846	0.356322	0.164406	0.474473	1.31088
1056	GOBP_ADENYLATE_CYCLASE_INHIBITING_G_PROTEIN_COUPLED_GLUTAMATE_RECEPTOR_SIGNALING_PATHWAY	0.0259613	0.119818	0.352488	0.98826	1.31084
1057	GOBP_GLUCOSE_6_PHOSPHATE_METABOLIC_PROCESS	0.161426	0.367871	0.158514	0.487516	1.3105
1058	GOBP_CELLULAR_RESPONSE_TO_ALKALOID	0.142857	0.340562	0.179782	0.391515	1.31
1059	GOBP_PYRIMIDINE_CONTAINING_COMPOUND_METABOLIC_PROCESS	0.1	0.275637	0.234393	0.297501	1.30996
1060	GOBP_BRANCH_ELONGATION_INVOLVED_IN_URETERIC_BUD_BRANCHING	0.0265479	0.121562	0.352488	0.987563	1.30991
1061	GOBP_TRNA_PSEUDOURIDINE_SYNTHESIS	0.173387	0.381391	0.149208	0.647094	1.30914
1062	GOBP_NADPH_REGENERATION	0.147992	0.34798	0.166934	0.510371	1.3091
1063	GOBP_BRANCHING_MORPHOGENESIS_OF_AN_EPITHELIAL_TUBE	0.0901163	0.260272	0.257206	0.2744	1.30823
1064	GOBP_NEGATIVE_REGULATION_OF_EPIDERMIS_DEVELOPMENT	0.172764	0.380796	0.15017	0.600245	1.30823
1065	GOBP_MYOBLAST_FATE_COMMITMENT	0.138	0.333926	0.168238	0.819148	1.3081
1066	GOBP_RELAXATION_OF_MUSCLE	0.161905	0.368016	0.169571	0.406	1.30775
1067	GOBP_POSITIVE_REGULATION_OF_CARDIAC_MUSCLE_CONTRACTION	0.14	0.336614	0.166934	0.818308	1.30676
1068	GOBP_OXIDATIVE_DNA_DEMETHYLATION	0.164948	0.371244	0.155242	0.55899	1.3067
1069	GOBP_NUCLEOSIDE_METABOLIC_PROCESS	0.13217	0.325147	0.193813	0.334025	1.3065
1070	GOBP_POLYKETIDE_METABOLIC_PROCESS	0.172764	0.380796	0.15017	0.599277	1.30612
1071	GOBP_REGULATION_OF_MITOCHONDRIAL_DNA_REPLICATION	0.167641	0.374411	0.149208	0.713115	1.30588
1072	GOBP_PURINE_DEOXYRIBONUCLEOTIDE_METABOLIC_PROCESS	0.150106	0.351206	0.165657	0.509097	1.30583
1073	GOBP_NEGATIVE_REGULATION_OF_MYOBLAST_PROLIFERATION	0.0344914	0.146336	0.321776	0.984181	1.30543
1074	GOBP_TACHYKININ_RECEPTOR_SIGNALING_PATHWAY	0.035081	0.14834	0.321776	0.984081	1.3053
1075	GOBP_POSITIVE_REGULATION_OF_MEIOTIC_CELL_CYCLE_PHASE_TRANSITION	0.167641	0.374411	0.149208	0.712772	1.30526
1076	GOBP_NEGATIVE_REGULATION_OF_MYOBLAST_DIFFERENTIATION	0.172949	0.380806	0.157403	0.446914	1.30521
1077	GOBP_GANGLION_DEVELOPMENT	0.157233	0.361824	0.160801	0.531932	1.30494
1078	GOBP_LABYRINTHINE_LAYER_BLOOD_VESSEL_DEVELOPMENT	0.172489	0.380411	0.156312	0.458514	1.30402
1079	GOBP_UV_PROTECTION	0.15812	0.363109	0.161979	0.471918	1.30382
1080	GOBP_CIRCADIAN_RHYTHM	0.0547994	0.194464	0.321776	0.259089	1.30368
1081	GOBP_ADENOSINE_METABOLIC_PROCESS	0.179435	0.389265	0.146416	0.643327	1.30152
1082	GOBP_MITOCHONDRIAL_RESPIRASOME_ASSEMBLY	0.179435	0.389265	0.146416	0.643213	1.30129
1083	GOBP_NEURON_RECOGNITION	0.151659	0.353463	0.175204	0.366842	1.30078
1084	GOBP_SPONTANEOUS_NEUROTRANSMITTER_SECRETION	0.0568627	0.197849	0.266351	0.980599	1.30068
1085	GOBP_STRIATED_MUSCLE_CELL_DIFFERENTIATION	0.0447355	0.173021	0.321776	0.243617	1.30051
1086	GOBP_INTERNEURON_MIGRATION	0.0568627	0.197849	0.266351	0.980101	1.30002
1087	GOBP_HEPATICOBILIARY_SYSTEM_DEVELOPMENT	0.1	0.275637	0.24134	0.274764	1.29979
1088	GOBP_RETINA_VASCULATURE_DEVELOPMENT_IN_CAMERA_TYPE_EYE	0.172949	0.380806	0.157403	0.445051	1.29977
1089	GOBP_CELL_CELL_RECOGNITION	0.128141	0.319571	0.197822	0.339979	1.29753
1090	GOBP_NEGATIVE_REGULATION_OF_BLOOD_VESSEL_ENDOTHELIAL_CELL_PROLIFERATION_INVOLVED_IN_SPROUTING_ANGIOGENESIS	0.185484	0.395905	0.143759	0.641094	1.29701
1091	GOBP_LUNG_ALVEOLUS_DEVELOPMENT	0.146635	0.345649	0.179782	0.363055	1.29606
1092	GOBP_FIBROBLAST_GROWTH_FACTOR_RECEPTOR_SIGNALING_PATHWAY	0.1325	0.325298	0.193813	0.324845	1.29571
1093	GOBP_MORPHOGENESIS_OF_AN_EPITHELIAL_FOLD	0.181223	0.390949	0.152145	0.455564	1.29563
1094	GOBP_REGULATION_OF_RETINOIC_ACID_RECEPTOR_SIGNALING_PATHWAY	0.160677	0.367087	0.159647	0.504245	1.29339
1095	GOBP_EMBRYONIC_HEART_TUBE_MORPHOGENESIS	0.134663	0.329221	0.191892	0.319642	1.29334
1096	GOBP_OSSIFICATION	0.0238882	0.112865	0.352488	0.227367	1.29289
1097	GOBP_DSRNA_PROCESSING	0.134021	0.327967	0.195789	0.31919	1.29283
1098	GOBP_POSITIVE_REGULATION_OF_ISOTYPE_SWITCHING_TO_IGA_ISOTYPES	0.162	0.368016	0.154191	0.809254	1.2923
1099	GOBP_SULFUR_AMINO_ACID_CATABOLIC_PROCESS	0.184959	0.395356	0.144631	0.592802	1.29201
1100	GOBP_ANTIFUNGAL_HUMORAL_RESPONSE	0.162	0.368016	0.154191	0.808575	1.29121
1101	GOBP_DEPYRIMIDINATION	0.163522	0.369968	0.157403	0.526289	1.2911
1102	GOBP_ESTABLISHMENT_OF_SISTER_CHROMATID_COHESION	0.164905	0.371244	0.157403	0.503308	1.29098
1103	GOBP_VITAMIN_D_RECEPTOR_SIGNALING_PATHWAY	0.163522	0.369968	0.157403	0.525964	1.2903
1104	GOBP_MIRNA_CATABOLIC_PROCESS	0.184959	0.395356	0.144631	0.591993	1.29024
1105	GOBP_SMAD_PROTEIN_COMPLEX_ASSEMBLY	0.184959	0.395356	0.144631	0.591787	1.2898
1106	GOBP_RESPONSE_TO_COCAINE	0.159251	0.36449	0.169571	0.385452	1.28971
1107	GOBP_NEGATIVE_REGULATION_OF_ASTROCYTE_DIFFERENTIATION	0.164905	0.371244	0.157403	0.50265	1.2893
1108	GOBP_CARDIOBLAST_PROLIFERATION	0.164905	0.371244	0.157403	0.502525	1.28898
1109	GOBP_DORSAL_AORTA_MORPHOGENESIS	0.193548	0.404507	0.140406	0.636956	1.28863
1110	GOBP_ORNITHINE_METABOLIC_PROCESS	0.193548	0.404507	0.140406	0.636769	1.28826
1111	GOBP_PROTEIN_LOCALIZATION_TO_NUCLEAR_ENVELOPE	0.165618	0.372036	0.156312	0.525057	1.28807
1112	GOBP_DEVELOPMENT_OF_SECONDARY_SEXUAL_CHARACTERISTICS	0.175258	0.383944	0.15017	0.551	1.28802
1113	GOBP_MITOCHONDRION_LOCALIZATION	0.133166	0.326445	0.193813	0.337424	1.28778
1114	GOBP_EMBRYONIC_EYE_MORPHOGENESIS	0.153302	0.355447	0.173748	0.378059	1.2875
1115	GOBP_ENGULFMENT_OF_APOPTOTIC_CELL	0.167019	0.373682	0.156312	0.501694	1.28684
1116	GOBP_MITOCHONDRIAL_ACETYL_COA_BIOSYNTHETIC_PROCESS_FROM_PYRUVATE	0.191057	0.401474	0.142057	0.590425	1.28683
1117	GOBP_ORGANELLE_INHERITANCE	0.186253	0.396662	0.151149	0.440583	1.28672
1118	GOBP_REGULATION_OF_HORMONE_SECRETION	0.0953757	0.268664	0.248911	0.261108	1.28622
1119	GOBP_NEGATIVE_REGULATION_OF_MACROPHAGE_DIFFERENTIATION	0.175439	0.3841	0.145516	0.702112	1.28574
1120	GOBP_REGULATION_OF_CYSTEINE_TYPE_ENDOPEPTIDASE_ACTIVITY_INVOLVED_IN_APOPTOTIC_SIGNALING_PATHWAY	0.186253	0.396662	0.151149	0.440039	1.28513
1121	GOBP_AMP_CATABOLIC_PROCESS	0.0803922	0.244373	0.222056	0.96866	1.28484
1122	GOBP_DICARBOXYLIC_ACID_METABOLIC_PROCESS	0.12336	0.31343	0.206588	0.294943	1.28481
1123	GOBP_DENSE_CORE_GRANULE_TRANSPORT	0.195565	0.405822	0.1396	0.634989	1.28465
1124	GOBP_MRNA_CLEAVAGE_INVOLVED_IN_MRNA_PROCESSING	0.178197	0.387587	0.15017	0.477713	1.28415
1125	GOBP_POSITIVE_REGULATION_OF_MYELOID_LEUKOCYTE_MEDIATED_IMMUNITY	0.173077	0.38082	0.154191	0.464621	1.28366
1126	GOBP_REGULATION_OF_HISTONE_H3_K14_ACETYLATION	0.179337	0.389265	0.143759	0.700931	1.28357
1127	GOBP_APOPTOTIC_CHROMOSOME_CONDENSATION	0.176	0.384523	0.147331	0.803421	1.28298
1128	GOBP_ORGANELLE_ASSEMBLY	0.00734185	0.049839	0.407018	0.202393	1.28291
1129	GOBP_HISTONE_METHYLATION	0.102639	0.279352	0.24134	0.256424	1.28229
1130	GOBP_PURINE_DEOXYRIBONUCLEOTIDE_BIOSYNTHETIC_PROCESS	0.176	0.384523	0.147331	0.802985	1.28229
1131	GOBP_REGULATION_OF_PROTEIN_LOCALIZATION_TO_CELL_CORTEX	0.195122	0.405492	0.140406	0.588177	1.28193
1132	GOBP_CELLULAR_MODIFIED_AMINO_ACID_BIOSYNTHETIC_PROCESS	0.158025	0.363001	0.175204	0.328529	1.28156
1133	GOBP_SEMICIRCULAR_CANAL_MORPHOGENESIS	0.195122	0.405492	0.140406	0.58766	1.2808
1134	GOBP_THYROID_GLAND_DEVELOPMENT	0.195122	0.405492	0.147331	0.42484	1.28063
1135	GOBP_REGULATION_OF_SYSTEMIC_ARTERIAL_BLOOD_PRESSURE_BY_ENDOTHELIN	0.197581	0.407379	0.138805	0.632929	1.28049
1136	GOBP_POSITIVE_REGULATION_OF_BROWN_FAT_CELL_DIFFERENTIATION	0.192905	0.403966	0.148262	0.438449	1.28049
1137	GOBP_REGULATION_OF_CELLULAR_RESPONSE_TO_GROWTH_FACTOR_STIMULUS	0.0811688	0.246042	0.287857	0.240416	1.28042
1138	GOBP_REGULATION_OF_CALCIUM_ION_DEPENDENT_EXOCYTOSIS	0.172414	0.380356	0.160801	0.399237	1.27911
1139	GOBP_REGULATION_OF_GLOMERULUS_DEVELOPMENT	0.0862745	0.254288	0.213928	0.963685	1.27824
1140	GOBP_REGULATION_OF_HEART_RATE_BY_CHEMICAL_SIGNAL	0.197154	0.407006	0.1396	0.586371	1.27799
1141	GOBP_NEPHRIC_DUCT_FORMATION	0.0862745	0.254288	0.213928	0.963486	1.27798
1142	GOBP_REGULATION_OF_THYROID_HORMONE_GENERATION	0.0862745	0.254288	0.213928	0.963486	1.27798
1143	GOBP_POSITIVE_REGULATION_OF_CYCLIN_DEPENDENT_PROTEIN_KINASE_ACTIVITY	0.17381	0.381661	0.16318	0.39671	1.27783
1144	GOBP_NEGATIVE_REGULATION_OF_SMOOTH_MUSCLE_CONTRACTION	0.181443	0.390949	0.147331	0.546541	1.2776
1145	GOBP_REGULATION_OF_TRANSMEMBRANE_RECEPTOR_PROTEIN_SERINE_THREONINE_KINASE_SIGNALING_PATHWAY	0.0990991	0.274526	0.248911	0.244845	1.27757
1146	GOBP_NUCLEOBASE_METABOLIC_PROCESS	0.146635	0.345649	0.179782	0.350914	1.27711
1147	GOBP_ATRIOVENTRICULAR_VALVE_FORMATION	0.183236	0.393562	0.142057	0.697152	1.27665
1148	GOBP_PROTEIN_LOCALIZATION_TO_MICROTUBULE	0.17735	0.386515	0.152145	0.461996	1.27641
1149	GOBP_INSULIN_SECRETION	0.121037	0.309295	0.21925	0.273853	1.27626
1150	GOBP_NEGATIVE_REGULATION_OF_CELLULAR_MACROMOLECULE_BIOSYNTHETIC_PROCESS	0.0472061	0.179004	0.321776	0.235028	1.27626
1151	GOBP_CARBOHYDRATE_MEDIATED_SIGNALING	0.207661	0.418697	0.135002	0.630563	1.2757
1152	GOBP_OSSIFICATION_INVOLVED_IN_BONE_REMODELING	0.18	0.389597	0.145516	0.79884	1.27567
1153	GOBP_C_TERMINAL_PROTEIN_DEGLUTAMYLATION	0.18	0.389597	0.145516	0.798408	1.27498
1154	GOBP_PROTEIN_DEGLUTAMYLATION	0.18	0.389597	0.145516	0.798408	1.27498
1155	GOBP_PROTEIN_SIDE_CHAIN_DEGLUTAMYLATION	0.18	0.389597	0.145516	0.798408	1.27498
1156	GOBP_DEOXYRIBONUCLEOSIDE_CATABOLIC_PROCESS	0.187135	0.397871	0.140406	0.695647	1.2739
1157	GOBP_WNT_SIGNALING_PATHWAY_CALCIUM_MODULATING_PATHWAY	0.187135	0.397871	0.140406	0.695367	1.27338
1158	GOBP_NEGATIVE_REGULATION_OF_WNT_SIGNALING_PATHWAY_INVOLVED_IN_HEART_DEVELOPMENT	0.1	0.275637	0.197822	0.959706	1.27296
1159	GOBP_REGULATION_OF_HEART_INDUCTION	0.1	0.275637	0.197822	0.959706	1.27296
1160	GOBP_REGULATION_OF_WNT_SIGNALING_PATHWAY_INVOLVED_IN_HEART_DEVELOPMENT	0.1	0.275637	0.197822	0.959706	1.27296
1161	GOBP_PROTEIN_METHYLATION	0.0887574	0.258486	0.261664	0.244279	1.27218
1162	GOBP_POSITIVE_REGULATION_OF_HEART_GROWTH	0.176887	0.385949	0.160801	0.409563	1.27204
1163	GOBP_5S_CLASS_RRNA_TRANSCRIPTION_BY_RNA_POLYMERASE_III	0.183505	0.393693	0.146416	0.544111	1.27192
1164	GOBP_REGULATION_OF_TRANSLATION_AT_SYNAPSE_MODULATING_SYNAPTIC_TRANSMISSION	0.211694	0.422766	0.133555	0.628688	1.27191
1165	GOBP_REGULATION_OF_ANIMAL_ORGAN_MORPHOGENESIS	0.126722	0.318193	0.208955	0.280122	1.27176
1166	GOBP_RESPONSE_TO_INCREASED_OXYGEN_LEVELS	0.203196	0.413217	0.146416	0.415613	1.27174
1167	GOBP_MITOCHONDRIAL_OUTER_MEMBRANE_PERMEABILIZATION	0.177011	0.385998	0.158514	0.39693	1.27172
1168	GOBP_PIRNA_METABOLIC_PROCESS	0.20122	0.410631	0.138022	0.583467	1.27166
1169	GOBP_REGULATION_OF_RECEPTOR_BINDING	0.187773	0.398557	0.149208	0.447025	1.27134
1170	GOBP_RESPONSE_TO_GLYCOSIDE	0.20122	0.410631	0.138022	0.583254	1.2712
1171	GOBP_PEPTIDYL_GLUTAMINE_METHYLATION	0.20122	0.410631	0.138022	0.583054	1.27076
1172	GOBP_PROTEIN_LOCALIZATION_TO_MEMBRANE_RAFT	0.183505	0.393693	0.146416	0.543402	1.27026
1173	GOBP_CENTRAL_NERVOUS_SYSTEM_NEURON_DEVELOPMENT	0.144703	0.34334	0.188204	0.310168	1.26885
1174	GOBP_ASPARAGINE_METABOLIC_PROCESS	0.189084	0.399771	0.1396	0.692787	1.26866
1175	GOBP_SARCOMERE_ORGANIZATION	0.166265	0.372944	0.168238	0.36881	1.26829
1176	GOBP_SKIN_EPIDERMIS_DEVELOPMENT	0.142857	0.340562	0.190023	0.303934	1.26766
1177	GOBP_REGULATION_OF_SMOOTH_MUSCLE_CELL_CHEMOTAXIS	0.111765	0.293223	0.186433	0.955527	1.26742
1178	GOBP_MRNA_METHYLATION	0.17759	0.386814	0.151149	0.493924	1.26691
1179	GOBP_CRANIAL_GANGLION_DEVELOPMENT	0.211694	0.422766	0.133555	0.626193	1.26686
1180	GOBP_TUBE_LUMEN_CAVITATION	0.184	0.393751	0.143759	0.793035	1.2664
1181	GOBP_RETINAL_CONE_CELL_DIFFERENTIATION	0.191033	0.401474	0.138805	0.691361	1.26605
1182	GOBP_NEGATIVE_REGULATION_OF_DENDRITIC_CELL_APOPTOTIC_PROCESS	0.191033	0.401474	0.138805	0.691294	1.26592
1183	GOBP_LEUKOTRIENE_D4_METABOLIC_PROCESS	0.184	0.393751	0.143759	0.792704	1.26587
1184	GOBP_POSITIVE_REGULATION_OF_TRANSMEMBRANE_RECEPTOR_PROTEIN_SERINE_THREONINE_KINASE_SIGNALING_PATHWAY	0.125984	0.317013	0.204295	0.290525	1.26557
1185	GOBP_POSITIVE_REGULATION_OF_HISTONE_H4_ACETYLATION	0.203252	0.413219	0.137251	0.580362	1.26489
1186	GOBP_REPLICATION_BORN_DOUBLE_STRAND_BREAK_REPAIR_VIA_SISTER_CHROMATID_EXCHANGE	0.21371	0.423502	0.132846	0.62499	1.26443
1187	GOBP_REGULATION_OF_ACTIN_FILAMENT_BASED_PROCESS	0.0343406	0.145779	0.321776	0.220911	1.26422
1188	GOBP_REGULATION_OF_MITOCHONDRIAL_ATP_SYNTHESIS_COUPLED_ELECTRON_TRANSPORT	0.183505	0.393693	0.146416	0.540814	1.26421
1189	GOBP_REGULATION_OF_MICROTUBULE_DEPOLYMERIZATION	0.17096	0.378583	0.16318	0.37768	1.26371
1190	GOBP_POSITIVE_REGULATION_OF_NITRIC_OXIDE_METABOLIC_PROCESS	0.172986	0.380806	0.16318	0.356353	1.26359
1191	GOBP_EMBRYONIC_CRANIAL_SKELETON_MORPHOGENESIS	0.164216	0.370919	0.170932	0.334203	1.26275
1192	GOBP_ANTEROGRADE_AXONAL_TRANSPORT	0.150754	0.352338	0.181383	0.330859	1.26273
1193	GOBP_DEOXYRIBONUCLEOSIDE_TRIPHOSPHATE_METABOLIC_PROCESS	0.21286	0.423502	0.140406	0.4189	1.26272
1194	GOBP_NEGATIVE_REGULATION_OF_DENDRITE_DEVELOPMENT	0.119608	0.306885	0.179782	0.951846	1.26254
1195	GOBP_TRNA_TRANSPORT	0.21371	0.423502	0.132846	0.624023	1.26247
1196	GOBP_MRNA_CATABOLIC_PROCESS	0.0510704	0.187283	0.321776	0.233161	1.26225
1197	GOBP_SPINAL_CORD_MOTOR_NEURON_CELL_FATE_SPECIFICATION	0.21371	0.423502	0.132846	0.623514	1.26144
1198	GOBP_CELLULAR_NITROGEN_COMPOUND_CATABOLIC_PROCESS	0.0296858	0.130711	0.352488	0.215157	1.26139
1199	GOBP_AXONAL_FASCICULATION	0.199557	0.409025	0.145516	0.431827	1.26115
1200	GOBP_CELL_FATE_DETERMINATION	0.188095	0.398898	0.156312	0.39141	1.26076
1201	GOBP_VALINE_METABOLIC_PROCESS	0.205285	0.414567	0.13649	0.578288	1.26037
1202	GOBP_COLUMNAR_CUBOIDAL_EPITHELIAL_CELL_MATURATION	0.192982	0.403966	0.138022	0.688241	1.26033
1203	GOBP_PROTEIN_LOCALIZATION_TO_NUCLEUS	0.0430688	0.169081	0.321776	0.224404	1.2595
1204	GOBP_REGULATION_OF_HISTONE_UBIQUITINATION	0.192872	0.403966	0.143759	0.468441	1.25923
1205	GOBP_REGULATION_OF_RESPONSE_TO_EXTRACELLULAR_STIMULUS	0.190171	0.400666	0.146416	0.455649	1.25887
1206	GOBP_NEGATIVE_REGULATION_OF_MEIOTIC_CELL_CYCLE	0.186047	0.39656	0.147331	0.490658	1.25854
1207	GOBP_NEGATIVE_REGULATION_OF_VASCULAR_ASSOCIATED_SMOOTH_MUSCLE_CELL_PROLIFERATION	0.186321	0.396662	0.156312	0.405086	1.25814
1208	GOBP_TUBULIN_COMPLEX_ASSEMBLY	0.193814	0.404685	0.142057	0.53819	1.25807
1209	GOBP_POSITIVE_REGULATION_OF_ACTIVATED_T_CELL_PROLIFERATION	0.201774	0.41154	0.144631	0.430751	1.258
1210	GOBP_REGULATION_OF_CELLULAR_RESPONSE_TO_TRANSFORMING_GROWTH_FACTOR_BETA_STIMULUS	0.14	0.336614	0.202072	0.270507	1.25791
1211	GOBP_DNA_METHYLATION_ON_CYTOSINE	0.217742	0.427828	0.131458	0.621738	1.25785
1212	GOBP_NEGATIVE_REGULATION_OF_PROTEIN_LOCALIZATION_TO_MICROTUBULE	0.129412	0.321328	0.172324	0.948065	1.25752
1213	GOBP_SKELETAL_SYSTEM_MORPHOGENESIS	0.114198	0.296853	0.234393	0.240995	1.25689
1214	GOBP_EMBRYONIC_CAMERA_TYPE_EYE_FORMATION	0.190275	0.400686	0.145516	0.489797	1.25633
1215	GOBP_HISTONE_UBIQUITINATION	0.162963	0.36908	0.172324	0.32192	1.25578
1216	GOBP_NUCLEUS_ORGANIZATION	0.115942	0.29992	0.224966	0.263121	1.25493
1217	GOBP_NEGATIVE_REGULATION_BY_HOST_OF_VIRAL_TRANSCRIPTION	0.20524	0.414567	0.142057	0.440942	1.25404
1218	GOBP_DEVELOPMENT_OF_PRIMARY_SEXUAL_CHARACTERISTICS	0.108108	0.2885	0.237794	0.245188	1.25366
1219	GOBP_BRANCHED_CHAIN_AMINO_ACID_BIOSYNTHETIC_PROCESS	0.227823	0.438218	0.128143	0.619326	1.25297
1220	GOBP_AORTA_SMOOTH_MUSCLE_TISSUE_MORPHOGENESIS	0.20078	0.410397	0.135002	0.684148	1.25284
1221	GOBP_CENTROMERIC_SISTER_CHROMATID_COHESION	0.188679	0.399361	0.145516	0.510392	1.25209
1222	GOBP_EXCRETION	0.2	0.409025	0.151149	0.388497	1.25137
1223	GOBP_REGULATION_OF_DNA_HELICASE_ACTIVITY	0.223577	0.432913	0.130106	0.574119	1.25129
1224	GOBP_LEARNED_VOCALIZATION_BEHAVIOR_OR_VOCAL_LEARNING	0.194	0.404818	0.1396	0.783483	1.25114
1225	GOBP_RNA_3_URIDYLATION	0.133333	0.326602	0.169571	0.942991	1.25079
1226	GOBP_RESPONSE_TO_CORTICOSTEROID	0.125364	0.316189	0.216543	0.258515	1.25076
1227	GOBP_CRANIAL_NERVE_MORPHOGENESIS	0.219512	0.42929	0.138022	0.414896	1.25065
1228	GOBP_REGULATION_OF_CARDIAC_MUSCLE_CONTRACTION	0.155	0.358118	0.17822	0.313462	1.2503
1229	GOBP_GRANULOCYTE_MIGRATION	0.139842	0.336554	0.193813	0.285989	1.24999
1230	GOBP_DETECTION_OF_TEMPERATURE_STIMULUS_INVOLVED_IN_SENSORY_PERCEPTION	0.204124	0.413437	0.138022	0.534491	1.24943
1231	GOBP_POSITIVE_REGULATION_OF_CELLULAR_BIOSYNTHETIC_PROCESS	0.00136444	0.0141085	0.45506	0.187043	1.24923
1232	GOBP_OPTIC_CUP_MORPHOGENESIS_INVOLVED_IN_CAMERA_TYPE_EYE_DEVELOPMENT	0.229839	0.439873	0.127505	0.617243	1.24875
1233	GOBP_REGULATION_OF_LYMPHOCYTE_CHEMOTAXIS	0.196617	0.406636	0.142901	0.486657	1.24827
1234	GOBP_NUCLEOSIDE_SALVAGE	0.204124	0.413437	0.138022	0.533884	1.24801
1235	GOBP_REGULATION_OF_OSTEOBLAST_DIFFERENTIATION	0.14876	0.349241	0.191892	0.274846	1.24781
1236	GOBP_POSITIVE_REGULATION_OF_NUCLEOBASE_CONTAINING_COMPOUND_TRANSPORT	0.229839	0.439873	0.127505	0.61674	1.24773
1237	GOBP_POSITIVE_REGULATION_OF_RNA_EXPORT_FROM_NUCLEUS	0.229839	0.439873	0.127505	0.61674	1.24773
1238	GOBP_TYPE_I_PNEUMOCYTE_DIFFERENTIATION	0.202729	0.412932	0.134273	0.681166	1.24738
1239	GOBP_RESOLUTION_OF_MEIOTIC_RECOMBINATION_INTERMEDIATES	0.196617	0.406636	0.142901	0.486269	1.24728
1240	GOBP_EPHRIN_RECEPTOR_SIGNALING_PATHWAY	0.175644	0.384234	0.160801	0.372718	1.2471
1241	GOBP_CELL_PROLIFERATION_INVOLVED_IN_KIDNEY_DEVELOPMENT	0.209607	0.421385	0.140406	0.438442	1.24693
1242	GOBP_POSITIVE_REGULATION_OF_TRANSCRIPTION_FROM_RNA_POLYMERASE_II_PROMOTER_INVOLVED_IN_CELLULAR_RESPONSE_TO_CHEMICAL_STIMULUS	0.2	0.409025	0.151149	0.387113	1.24691
1243	GOBP_CELLULAR_RESPONSE_TO_ACIDIC_PH	0.227642	0.438198	0.128789	0.57209	1.24687
1244	GOBP_POSITIVE_REGULATION_OF_BLOOD_VESSEL_ENDOTHELIAL_CELL_PROLIFERATION_INVOLVED_IN_SPROUTING_ANGIOGENESIS	0.229839	0.439873	0.127505	0.615929	1.24609
1245	GOBP_CAMERA_TYPE_EYE_DEVELOPMENT	0.0576741	0.199879	0.321776	0.229818	1.24528
1246	GOBP_NEURONAL_STEM_CELL_POPULATION_MAINTENANCE	0.204762	0.414286	0.149208	0.386462	1.24482
1247	GOBP_POSITIVE_REGULATION_OF_AXON_EXTENSION_INVOLVED_IN_AXON_GUIDANCE	0.231707	0.441539	0.127505	0.571078	1.24466
1248	GOBP_REGULATION_OF_EPITHELIAL_TO_MESENCHYMAL_TRANSITION_INVOLVED_IN_ENDOCARDIAL_CUSHION_FORMATION	0.204124	0.413437	0.138022	0.532371	1.24447
1249	GOBP_HISTONE_H4_ACETYLATION	0.167539	0.374411	0.175204	0.293652	1.24434
1250	GOBP_SRP_DEPENDENT_COTRANSLATIONAL_PROTEIN_TARGETING_TO_MEMBRANE_SIGNAL_SEQUENCE_RECOGNITION	0.204	0.413437	0.135741	0.779005	1.24399
1251	GOBP_LEUKOTRIENE_BIOSYNTHETIC_PROCESS	0.204124	0.413437	0.138022	0.532016	1.24364
1252	GOBP_TELOMERE_MAINTENANCE_VIA_SEMI_CONSERVATIVE_REPLICATION	0.198732	0.408668	0.142057	0.484815	1.24355
1253	GOBP_POSITIVE_REGULATION_OF_NEUROTROPHIN_TRK_RECEPTOR_SIGNALING_PATHWAY	0.210526	0.422552	0.131458	0.679008	1.24343
1254	GOBP_LATERAL_SPROUTING_FROM_AN_EPITHELIUM	0.204124	0.413437	0.138022	0.531814	1.24317
1255	GOBP_NEGATIVE_REGULATION_OF_CELLULAR_AMIDE_METABOLIC_PROCESS	0.117284	0.302049	0.231127	0.238179	1.24302
1256	GOBP_CELL_PROLIFERATION_INVOLVED_IN_HEART_MORPHOGENESIS	0.221729	0.430878	0.137251	0.412359	1.243
1257	GOBP_PEPTIDYL_METHIONINE_MODIFICATION	0.204124	0.413437	0.138022	0.531575	1.24261
1258	GOBP_REGULATION_OF_CARDIAC_EPITHELIAL_TO_MESENCHYMAL_TRANSITION	0.203354	0.413316	0.1396	0.462115	1.24222
1259	GOBP_MESENCHYMAL_STEM_CELL_MAINTENANCE_INVOLVED_IN_NEPHRON_MORPHOGENESIS	0.212	0.422766	0.132846	0.777413	1.24145
1260	GOBP_NEGATIVE_REGULATION_OF_CELL_PROLIFERATION_INVOLVED_IN_KIDNEY_DEVELOPMENT	0.212	0.422766	0.132846	0.777413	1.24145
1261	GOBP_POSITIVE_REGULATION_OF_T_CELL_APOPTOTIC_PROCESS	0.199161	0.408768	0.141225	0.505965	1.24124
1262	GOBP_T_CELL_PROLIFERATION_INVOLVED_IN_IMMUNE_RESPONSE	0.212	0.422766	0.132846	0.777113	1.24097
1263	GOBP_POSITIVE_REGULATION_OF_NATURAL_KILLER_CELL_DIFFERENTIATION	0.212476	0.423107	0.130777	0.677482	1.24063
1264	GOBP_REGULATION_OF_NATURAL_KILLER_CELL_DIFFERENTIATION	0.212476	0.423107	0.130777	0.677482	1.24063
1265	GOBP_PYRIMIDINE_DEOXYRIBONUCLEOTIDE_METABOLIC_PROCESS	0.204762	0.414286	0.149208	0.38494	1.23992
1266	GOBP_BRAIN_RENIN_ANGIOTENSIN_SYSTEM	0.15098	0.352381	0.158514	0.934733	1.23984
1267	GOBP_SUBPALLIUM_DEVELOPMENT	0.216157	0.426288	0.138022	0.435613	1.23889
1268	GOBP_CYTOCHROME_COMPLEX_ASSEMBLY	0.189573	0.400246	0.155242	0.349345	1.23874
1269	GOBP_PUTRESCINE_BIOSYNTHETIC_PROCESS	0.15098	0.352381	0.158514	0.933837	1.23865
1270	GOBP_REGULATION_OF_INSULIN_SECRETION	0.150685	0.352338	0.190023	0.272293	1.23832
1271	GOBP_BUD_ELONGATION_INVOLVED_IN_LUNG_BRANCHING	0.235772	0.445429	0.126254	0.568144	1.23827
1272	GOBP_FERMENTATION	0.218	0.427915	0.130777	0.775349	1.23815
1273	GOBP_GLYCOLYTIC_FERMENTATION	0.218	0.427915	0.130777	0.775349	1.23815
1274	GOBP_ESTABLISHMENT_OR_MAINTENANCE_OF_TRANSMEMBRANE_ELECTROCHEMICAL_GRADIENT	0.235772	0.445429	0.126254	0.568091	1.23815
1275	GOBP_NUCLEOSIDE_TRIPHOSPHATE_METABOLIC_PROCESS	0.157609	0.362156	0.184706	0.280188	1.23738
1276	GOBP_FOLIC_ACID_METABOLIC_PROCESS	0.220524	0.430525	0.13649	0.434957	1.23702
1277	GOBP_POSITIVE_REGULATION_OF_PROTEIN_LOCALIZATION_TO_SYNAPSE	0.239837	0.448644	0.125033	0.567328	1.23649
1278	GOBP_HYPOTHALAMUS_CELL_DIFFERENTIATION	0.233871	0.443874	0.126254	0.611072	1.23627
1279	GOBP_HYPOTHALAMUS_GONADOTROPHIN_RELEASING_HORMONE_NEURON_DIFFERENTIATION	0.233871	0.443874	0.126254	0.611072	1.23627
1280	GOBP_NEGATIVE_REGULATION_OF_LEUKOCYTE_CHEMOTAXIS	0.214425	0.424642	0.130106	0.67509	1.23625
1281	GOBP_POSITIVE_REGULATION_OF_VITAMIN_D_RECEPTOR_SIGNALING_PATHWAY	0.216374	0.426494	0.129443	0.675079	1.23623
1282	GOBP_HISTONE_H3_K4_METHYLATION	0.174026	0.381798	0.170932	0.296352	1.23604
1283	GOBP_POSITIVE_REGULATION_OF_MEMBRANE_PERMEABILITY	0.1875	0.398536	0.157403	0.345897	1.23481
1284	GOBP_POSITIVE_REGULATION_OF_MRNA_PROCESSING	0.188679	0.399361	0.155242	0.362577	1.23477
1285	GOBP_SENSORY_PERCEPTION_OF_TEMPERATURE_STIMULUS	0.21174	0.422766	0.13649	0.459237	1.23449
1286	GOBP_DNA_METHYLATION_DEPENDENT_HETEROCHROMATIN_ASSEMBLY	0.213793	0.423502	0.142901	0.385122	1.23389
1287	GOBP_POSITIVE_REGULATION_OF_POTASSIUM_ION_TRANSPORT	0.191943	0.402666	0.154191	0.34791	1.23365
1288	GOBP_VENTRICULAR_CARDIAC_MUSCLE_TISSUE_DEVELOPMENT	0.199525	0.409025	0.151149	0.350623	1.23362
1289	GOBP_GERMINAL_CENTER_B_CELL_DIFFERENTIATION	0.220273	0.430146	0.128143	0.6735	1.23334
1290	GOBP_NEGATIVE_REGULATION_OF_HISTONE_H3_K9_METHYLATION	0.213675	0.423502	0.137251	0.44626	1.23293
1291	GOBP_RNA_STABILIZATION	0.17734	0.386515	0.164406	0.311946	1.23291
1292	GOBP_REGULATION_OF_ATP_BIOSYNTHETIC_PROCESS	0.215078	0.424934	0.1396	0.421966	1.23235
1293	GOBP_RESPONSE_TO_FUNGUS	0.204762	0.414286	0.149208	0.382556	1.23224
1294	GOBP_RESPIRATORY_BURST	0.228381	0.438513	0.135002	0.408564	1.23156
1295	GOBP_CELL_MIGRATION_INVOLVED_IN_HEART_DEVELOPMENT	0.213675	0.423502	0.137251	0.445757	1.23154
1296	GOBP_POSITIVE_REGULATION_OF_MRNA_METABOLIC_PROCESS	0.165242	0.37157	0.184706	0.263121	1.23147
1297	GOBP_POSITIVE_REGULATION_OF_CARDIAC_MUSCLE_CELL_PROLIFERATION	0.213675	0.423502	0.137251	0.445671	1.23131
1298	GOBP_V_D_J_RECOMBINATION	0.215933	0.425957	0.135002	0.457981	1.23111
1299	GOBP_OOGENESIS	0.179221	0.389246	0.168238	0.295073	1.2307
1300	GOBP_VASCULAR_ENDOTHELIAL_CELL_PROLIFERATION	0.215078	0.424934	0.1396	0.421321	1.23046
1301	GOBP_ELASTIC_FIBER_ASSEMBLY	0.245935	0.454796	0.123257	0.564356	1.23001
1302	GOBP_NEGATIVE_REGULATION_OF_THYMOCYTE_APOPTOTIC_PROCESS	0.226	0.43582	0.128143	0.770069	1.22972
1303	GOBP_SMOOTH_MUSCLE_CELL_APOPTOTIC_PROCESS	0.215812	0.425829	0.13649	0.445082	1.22968
1304	GOBP_RESPONSE_TO_OLEIC_ACID	0.237903	0.446987	0.125033	0.607739	1.22952
1305	GOBP_ADRENAL_GLAND_DEVELOPMENT	0.23516	0.44487	0.135002	0.401395	1.22824
1306	GOBP_REGULATION_OF_SPINDLE_ASSEMBLY	0.187952	0.398713	0.157403	0.357017	1.22774
1307	GOBP_VENTRICULAR_SYSTEM_DEVELOPMENT	0.187952	0.398713	0.157403	0.356959	1.22754
1308	GOBP_TUBE_FORMATION	0.143284	0.341277	0.204295	0.253115	1.22718
1309	GOBP_DEVELOPMENTAL_PROCESS_INVOLVED_IN_REPRODUCTION	0.0268602	0.122547	0.352488	0.201041	1.22701
1310	GOBP_REGULATION_OF_BROWN_FAT_CELL_DIFFERENTIATION	0.212264	0.423019	0.145516	0.395011	1.22684
1311	GOBP_PYRIMIDINE_NUCLEOSIDE_MONOPHOSPHATE_BIOSYNTHETIC_PROCESS	0.215812	0.425829	0.13649	0.443852	1.22628
1312	GOBP_MOTOR_NEURON_MIGRATION	0.23	0.439873	0.126876	0.76738	1.22543
1313	GOBP_REGULATION_OF_RETINAL_GANGLION_CELL_AXON_GUIDANCE	0.23	0.439873	0.126876	0.76738	1.22543
1314	GOBP_MODIFICATION_OF_SYNAPTIC_STRUCTURE	0.232816	0.44276	0.133555	0.406522	1.22541
1315	GOBP_VITAMIN_A_METABOLIC_PROCESS	0.241935	0.450926	0.123842	0.605546	1.22509
1316	GOBP_MAINTENANCE_OF_CELL_POLARITY	0.217295	0.427085	0.138805	0.419325	1.22463
1317	GOBP_MITOCHONDRIAL_CYTOCHROME_C_OXIDASE_ASSEMBLY	0.216981	0.426897	0.143759	0.39425	1.22448
1318	GOBP_REGULATION_OF_HISTONE_METHYLATION	0.171504	0.37922	0.173748	0.280062	1.22408
1319	GOBP_PYRIMIDINE_NUCLEOBASE_TRANSPORT	0.232	0.441763	0.126254	0.766491	1.22401
1320	GOBP_PYRIMIDINE_NUCLEOSIDE_TRANSPORT	0.232	0.441763	0.126254	0.766491	1.22401
1321	GOBP_RESPONSE_TO_ACTINOMYCIN_D	0.22807	0.438513	0.12564	0.668165	1.22357
1322	GOBP_OTOLITH_DEVELOPMENT	0.230019	0.439873	0.125033	0.668132	1.22351
1323	GOBP_REGULATION_OF_DNA_TOPOISOMERASE_ATP_HYDROLYZING_ACTIVITY	0.252033	0.461004	0.121543	0.561245	1.22323
1324	GOBP_REGULATION_OF_ALTERNATIVE_MRNA_SPLICING_VIA_SPLICEOSOME	0.182292	0.391979	0.166934	0.296368	1.22311
1325	GOBP_REGULATION_OF_RNA_POLYMERASE_II_TRANSCRIPTION_PREINITIATION_COMPLEX_ASSEMBLY	0.254065	0.462709	0.120985	0.561061	1.22283
1326	GOBP_NEGATIVE_REGULATION_OF_INTRINSIC_APOPTOTIC_SIGNALING_PATHWAY_IN_RESPONSE_TO_OSMOTIC_STRESS	0.190196	0.400666	0.1396	0.921699	1.22255
1327	GOBP_RNA_SPLICING_VIA_ENDONUCLEOLYTIC_CLEAVAGE_AND_LIGATION	0.220126	0.42997	0.133555	0.45479	1.22253
1328	GOBP_SPERMATID_NUCLEUS_DIFFERENTIATION	0.212371	0.423107	0.135002	0.522763	1.22201
1329	GOBP_ATRIOVENTRICULAR_VALVE_DEVELOPMENT	0.235033	0.444742	0.132846	0.405218	1.22148
1330	GOBP_ANIMAL_ORGAN_MATURATION	0.207143	0.418097	0.148262	0.378954	1.22064
1331	GOBP_POSITIVE_REGULATION_OF_HORMONE_SECRETION	0.182768	0.392891	0.166934	0.286487	1.22039
1332	GOBP_REGULATION_OF_GENETIC_IMPRINTING	0.192157	0.403002	0.138805	0.919908	1.22018
1333	GOBP_NEGATIVE_REGULATION_OF_LEUKOCYTE_APOPTOTIC_PROCESS	0.189781	0.400349	0.157403	0.329167	1.22016
1334	GOBP_STRAND_INVASION	0.231969	0.441763	0.124434	0.666136	1.21985
1335	GOBP_POSITIVE_REGULATION_OF_INTERLEUKIN_17_PRODUCTION	0.224319	0.433785	0.132147	0.453523	1.21912
1336	GOBP_REGULATION_OF_ENDOCRINE_PROCESS	0.224319	0.433785	0.132147	0.453504	1.21907
1337	GOBP_MUSCLE_CELL_DIFFERENTIATION	0.0890411	0.258715	0.282013	0.217117	1.21867
1338	GOBP_ESTABLISHMENT_OF_LEFT_RIGHT_ASYMMETRY	0.198039	0.407991	0.13649	0.918715	1.21859
1339	GOBP_RIBONUCLEOSIDE_TRIPHOSPHATE_BIOSYNTHETIC_PROCESS	0.207407	0.418503	0.151149	0.31235	1.21845
1340	GOBP_FREE_UBIQUITIN_CHAIN_POLYMERIZATION	0.218557	0.428786	0.132846	0.521214	1.21839
1341	GOBP_NEGATIVE_REGULATION_OF_CELL_AGING	0.205189	0.414567	0.148262	0.371331	1.21822
1342	GOBP_REGULATION_OF_CIRCADIAN_RHYTHM	0.165761	0.372187	0.179782	0.270812	1.21798
1343	GOBP_SNRNA_TRANSCRIPTION_BY_RNA_POLYMERASE_III	0.254065	0.462709	0.120985	0.558666	1.21761
1344	GOBP_NOTCH_SIGNALING_PATHWAY	0.154519	0.357443	0.193813	0.246375	1.21759
1345	GOBP_PROTEIN_HETEROOLIGOMERIZATION	0.244292	0.45342	0.132147	0.397582	1.21657
1346	GOBP_TELOMERE_CAPPING	0.186275	0.396662	0.159647	0.321881	1.21619
1347	GOBP_CELLULAR_RESPONSE_TO_AMMONIUM_ION	0.235867	0.445429	0.123257	0.664119	1.21616
1348	GOBP_RESPONSE_TO_AMMONIUM_ION	0.235867	0.445429	0.123257	0.664119	1.21616
1349	GOBP_TERTIARY_ALCOHOL_METABOLIC_PROCESS	0.219873	0.429698	0.134273	0.474113	1.2161
1350	GOBP_PROTEIN_CONTAINING_COMPLEX_ORGANIZATION	0.00349435	0.0290466	0.431708	0.184838	1.215
1351	GOBP_FLOOR_PLATE_DEVELOPMENT	0.226804	0.436814	0.130106	0.519736	1.21494
1352	GOBP_NEUROTROPHIN_TRK_RECEPTOR_SIGNALING_PATHWAY	0.211905	0.422766	0.146416	0.377145	1.21481
1353	GOBP_DE_NOVO_AMP_BIOSYNTHETIC_PROCESS	0.256098	0.464622	0.120433	0.557318	1.21467
1354	GOBP_TRANSCRIPTION_BY_RNA_POLYMERASE_I	0.225806	0.435558	0.144631	0.313593	1.21454
1355	GOBP_MITOCHONDRIAL_TRANSMEMBRANE_TRANSPORT	0.168901	0.375892	0.176694	0.275669	1.21448
1356	GOBP_OUTER_MITOCHONDRIAL_MEMBRANE_ORGANIZATION	0.25	0.458616	0.121543	0.600044	1.21396
1357	GOBP_REGULATION_OF_GLUCAGON_SECRETION	0.25	0.458616	0.121543	0.599989	1.21385
1358	GOBP_NEGATIVE_REGULATION_OF_CATECHOLAMINE_SECRETION	0.25	0.458616	0.121543	0.599975	1.21382
1359	GOBP_POSITIVE_REGULATION_OF_INTRACELLULAR_STEROID_HORMONE_RECEPTOR_SIGNALING_PATHWAY	0.226804	0.436814	0.130106	0.51911	1.21347
1360	GOBP_CORNIFICATION	0.236	0.445457	0.125033	0.759701	1.21317
1361	GOBP_POSITIVE_REGULATION_OF_NEUTROPHIL_ACTIVATION	0.236	0.445457	0.125033	0.75956	1.21294
1362	GOBP_AXONEME_ASSEMBLY	0.232184	0.44194	0.13649	0.378536	1.21279
1363	GOBP_RIBONUCLEOSIDE_MONOPHOSPHATE_CATABOLIC_PROCESS	0.222222	0.431393	0.132846	0.494155	1.21226
1364	GOBP_POSITIVE_REGULATION_OF_RETINOIC_ACID_RECEPTOR_SIGNALING_PATHWAY	0.209804	0.421669	0.132147	0.913939	1.21226
1365	GOBP_DEDIFFERENTIATION	0.243665	0.452589	0.120985	0.661318	1.21103
1366	GOBP_GENITALIA_MORPHOGENESIS	0.254032	0.462709	0.120433	0.598319	1.21047
1367	GOBP_PROTEIN_FOLDING	0.125	0.31548	0.227987	0.229018	1.20997
1368	GOBP_METHYLGLYOXAL_METABOLIC_PROCESS	0.254032	0.462709	0.120433	0.598028	1.20988
1369	GOBP_T_CELL_DIFFERENTIATION_IN_THYMUS	0.188144	0.398898	0.16318	0.29855	1.20923
1370	GOBP_NEGATIVE_REGULATION_OF_MESENCHYMAL_CELL_APOPTOTIC_PROCESS	0.249513	0.45852	0.119348	0.660165	1.20892
1371	GOBP_POSITIVE_REGULATION_OF_CYTOSKELETON_ORGANIZATION	0.159021	0.364075	0.195789	0.237593	1.20844
1372	GOBP_ALDITOL_METABOLIC_PROCESS	0.235033	0.444742	0.132846	0.413762	1.20839
1373	GOBP_CARDIAC_ATRIUM_MORPHOGENESIS	0.235033	0.444742	0.132846	0.413653	1.20807
1374	GOBP_POSITIVE_REGULATION_OF_PROTEIN_LOCALIZATION_TO_NUCLEUS	0.17663	0.385612	0.173748	0.268503	1.2076
1375	GOBP_REGULATION_OF_NEUTROPHIL_CHEMOTAXIS	0.235033	0.444742	0.132846	0.413404	1.20734
1376	GOBP_MITOCHONDRIAL_FRAGMENTATION_INVOLVED_IN_APOPTOTIC_PROCESS	0.26626	0.473748	0.117766	0.553897	1.20721
1377	GOBP_TNFSF11_MEDIATED_SIGNALING_PATHWAY	0.246	0.454806	0.122108	0.75592	1.20713
1378	GOBP_PURKINJE_MYOCYTE_TO_VENTRICULAR_CARDIAC_MUSCLE_CELL_SIGNALING	0.211765	0.422766	0.131458	0.909561	1.20645
1379	GOBP_ELECTRON_TRANSPORT_CHAIN	0.158385	0.363608	0.197822	0.241931	1.20602
1380	GOBP_RNA_GUANINE_N7_METHYLATION	0.255361	0.464064	0.117766	0.658573	1.206
1381	GOBP_RETINOIC_ACID_RECEPTOR_SIGNALING_PATHWAY	0.219048	0.42886	0.143759	0.374377	1.20589
1382	GOBP_REGULATION_OF_TRANSLATIONAL_INITIATION	0.188976	0.399766	0.164406	0.276785	1.20571
1383	GOBP_HISTONE_H3_K27_TRIMETHYLATION	0.252	0.461004	0.120433	0.754651	1.2051
1384	GOBP_NEGATIVE_REGULATION_OF_NUCLEOBASE_CONTAINING_COMPOUND_METABOLIC_PROCESS	0.0186558	0.095474	0.352488	0.183585	1.20509
1385	GOBP_CALCIUM_ION_IMPORT_INTO_SARCOPLASMIC_RETICULUM	0.252	0.461004	0.120433	0.754464	1.2048
1386	GOBP_CHROMOSOME_MOVEMENT_TOWARDS_SPINDLE_POLE	0.270325	0.476833	0.116739	0.55258	1.20434
1387	GOBP_REGULATION_OF_MRNA_3_END_PROCESSING	0.234483	0.444639	0.135741	0.375807	1.20405
1388	GOBP_GLUTAMINE_FAMILY_AMINO_ACID_METABOLIC_PROCESS	0.2021	0.411872	0.158514	0.287435	1.2037
1389	GOBP_CARTILAGE_DEVELOPMENT_INVOLVED_IN_ENDOCHONDRAL_BONE_MORPHOGENESIS	0.213115	0.423502	0.144631	0.359668	1.20344
1390	GOBP_REGULATION_OF_SYNAPSE_MATURATION	0.230928	0.440608	0.128789	0.514816	1.20344
1391	GOBP_HISTONE_H2A_PHOSPHORYLATION	0.272358	0.478868	0.116234	0.552113	1.20333
1392	GOBP_POSTSYNAPSE_ASSEMBLY	0.221987	0.431132	0.133555	0.46913	1.20332
1393	GOBP_RNA_IMPORT_INTO_MITOCHONDRION	0.254	0.462709	0.119888	0.753532	1.20331
1394	GOBP_POSITIVE_REGULATION_OF_UBIQUITIN_PROTEIN_TRANSFERASE_ACTIVITY	0.203431	0.413362	0.152145	0.318381	1.20297
1395	GOBP_POSITIVE_REGULATION_OF_NON_CANONICAL_WNT_SIGNALING_PATHWAY	0.224101	0.433706	0.132846	0.468724	1.20228
1396	GOBP_PERICYTE_CELL_DIFFERENTIATION	0.268145	0.475129	0.116739	0.594029	1.20179
1397	GOBP_REGULATION_OF_CALCIUM_ION_IMPORT	0.212264	0.423019	0.145516	0.36627	1.20162
1398	GOBP_GRANULOCYTE_CHEMOTAXIS	0.19685	0.406871	0.160801	0.294468	1.20124
1399	GOBP_GLOMERULAR_MESANGIAL_CELL_DEVELOPMENT	0.265107	0.472363	0.11524	0.655965	1.20123
1400	GOBP_MESANGIAL_CELL_DEVELOPMENT	0.265107	0.472363	0.11524	0.655965	1.20123
1401	GOBP_MESANGIAL_CELL_DIFFERENTIATION	0.265107	0.472363	0.11524	0.655965	1.20123
1402	GOBP_NEGATIVE_REGULATION_OF_NEUROBLAST_PROLIFERATION	0.265107	0.472363	0.11524	0.655888	1.20109
1403	GOBP_REGULATION_OF_MITOCHONDRIAL_MEMBRANE_PERMEABILITY_INVOLVED_IN_APOPTOTIC_PROCESS	0.230404	0.440079	0.1396	0.341219	1.20054
1404	GOBP_AXIS_SPECIFICATION	0.19685	0.406871	0.160801	0.294289	1.20052
1405	GOBP_NEGATIVE_REGULATION_OF_GONADOTROPIN_SECRETION	0.221569	0.43085	0.128143	0.904786	1.20012
1406	GOBP_REGULATION_OF_GONADOTROPIN_SECRETION	0.221569	0.43085	0.128143	0.904786	1.20012
1407	GOBP_REGULATION_OF_LUTEINIZING_HORMONE_SECRETION	0.221569	0.43085	0.128143	0.904786	1.20012
1408	GOBP_REGULATION_OF_SALIVA_SECRETION	0.221569	0.43085	0.128143	0.904786	1.20012
1409	GOBP_PEPTIDYL_ARGININE_MODIFICATION	0.259424	0.468041	0.12564	0.397905	1.19943
1410	GOBP_GLUTAMINE_FAMILY_AMINO_ACID_BIOSYNTHETIC_PROCESS	0.237991	0.446987	0.130777	0.421721	1.19938
1411	GOBP_NATURAL_KILLER_CELL_DIFFERENTIATION	0.239468	0.448425	0.131458	0.410614	1.19919
1412	GOBP_TRNA_WOBBLE_BASE_MODIFICATION	0.237991	0.446987	0.130777	0.421557	1.19891
1413	GOBP_PATTERN_SPECIFICATION_INVOLVED_IN_KIDNEY_DEVELOPMENT	0.221569	0.43085	0.128143	0.903592	1.19853
1414	GOBP_PROXIMAL_DISTAL_PATTERN_FORMATION_INVOLVED_IN_NEPHRON_DEVELOPMENT	0.221569	0.43085	0.128143	0.903592	1.19853
1415	GOBP_EPITHELIAL_TUBE_FORMATION	0.168116	0.374917	0.184706	0.251102	1.1976
1416	GOBP_MITOTIC_NUCLEAR_MEMBRANE_ORGANIZATION	0.24109	0.450065	0.126876	0.488036	1.19725
1417	GOBP_REGULATION_OF_REMOVAL_OF_SUPEROXIDE_RADICALS	0.276423	0.480908	0.11524	0.548951	1.19644
1418	GOBP_POSITIVE_REGULATION_OF_CHROMOSOME_SEPARATION	0.244541	0.45366	0.128789	0.420417	1.19567
1419	GOBP_ESTABLISHMENT_OF_CENTROSOME_LOCALIZATION	0.276423	0.480908	0.11524	0.548579	1.19562
1420	GOBP_POSITIVE_REGULATION_OF_NEUTROPHIL_MIGRATION	0.269406	0.476211	0.125033	0.390451	1.19475
1421	GOBP_POSITIVE_REGULATION_OF_RNA_METABOLIC_PROCESS	0.00912479	0.058234	0.38073	0.180786	1.19441
1422	GOBP_TRANSCRIPTION_INITIATION_FROM_RNA_POLYMERASE_I_PROMOTER	0.24109	0.450065	0.126876	0.48678	1.19417
1423	GOBP_NEGATIVE_REGULATION_OF_DNA_REPAIR	0.225118	0.434563	0.141225	0.336735	1.19402
1424	GOBP_DENDRITE_ARBORIZATION	0.245361	0.454138	0.124434	0.510245	1.19275
1425	GOBP_AXONAL_TRANSPORT	0.204724	0.414286	0.157403	0.292314	1.19246
1426	GOBP_PROTEASOME_ASSEMBLY	0.247379	0.456575	0.125033	0.443592	1.19243
1427	GOBP_POSITIVE_REGULATION_OF_TRANSCRIPTION_BY_RNA_POLYMERASE_II	0.0209274	0.10287	0.352488	0.186135	1.19213
1428	GOBP_POSITIVE_REGULATION_OF_CHONDROCYTE_PROLIFERATION	0.28629	0.490256	0.112379	0.589213	1.19205
1429	GOBP_B_CELL_LINEAGE_COMMITMENT	0.272904	0.478868	0.113313	0.650873	1.1919
1430	GOBP_RESPONSE_TO_UV_B	0.245283	0.454138	0.12564	0.485853	1.1919
1431	GOBP_FACIAL_NERVE_MORPHOGENESIS	0.249485	0.45852	0.123257	0.509876	1.19189
1432	GOBP_NUCLEOSOME_POSITIONING	0.28629	0.490256	0.112379	0.588674	1.19096
1433	GOBP_RESPONSE_TO_FIBROBLAST_GROWTH_FACTOR	0.2021	0.411872	0.158514	0.273352	1.19076
1434	GOBP_NEGATIVE_REGULATION_OF_EPITHELIAL_TO_MESENCHYMAL_TRANSITION	0.228571	0.438767	0.140406	0.369638	1.19063
1435	GOBP_REGULATION_OF_RNA_BINDING	0.254274	0.462977	0.124434	0.430643	1.18979
1436	GOBP_PEPTIDE_MODIFICATION	0.231373	0.441012	0.125033	0.896926	1.18969
1437	GOBP_NEUTROPHIL_MIGRATION	0.212987	0.423502	0.153159	0.28517	1.1894
1438	GOBP_NEGATIVE_REGULATION_OF_PROTEIN_ACETYLATION	0.25	0.458616	0.132846	0.382789	1.18889
1439	GOBP_REGULATION_OF_ASYMMETRIC_CELL_DIVISION	0.235294	0.444902	0.123842	0.895831	1.18824
1440	GOBP_NEURAL_PLATE_MORPHOGENESIS	0.272904	0.478868	0.113313	0.64874	1.188
1441	GOBP_REGULATION_OF_SKELETAL_MUSCLE_CONTRACTION_BY_CALCIUM_ION_SIGNALING	0.272904	0.478868	0.113313	0.648622	1.18778
1442	GOBP_EMBRYONIC_PATTERN_SPECIFICATION	0.221411	0.43085	0.144631	0.320413	1.18771
1443	GOBP_NEGATIVE_REGULATION_OF_CELLULAR_RESPONSE_TO_OXIDATIVE_STRESS	0.264	0.472363	0.11725	0.743641	1.18752
1444	GOBP_REGULATION_OF_HISTONE_H4_ACETYLATION	0.249476	0.45852	0.124434	0.441563	1.18697
1445	GOBP_POSITIVE_REGULATION_OF_CANONICAL_WNT_SIGNALING_PATHWAY	0.214674	0.424743	0.156312	0.268678	1.18655
1446	GOBP_CELLULAR_RESPONSE_TO_LAMINAR_FLUID_SHEAR_STRESS	0.253608	0.462656	0.122108	0.50758	1.18652
1447	GOBP_REGULATION_OF_CYTOSKELETON_ORGANIZATION	0.0767331	0.237835	0.287805	0.19865	1.18636
1448	GOBP_REGULATION_OF_CELL_CYCLE_G1_S_PHASE_TRANSITION	0.181548	0.390949	0.179782	0.238938	1.18629
1449	GOBP_NEGATIVE_REGULATION_OF_AXON_EXTENSION	0.229858	0.439873	0.1396	0.334549	1.18627
1450	GOBP_FOREBRAIN_NEURON_FATE_COMMITMENT	0.268	0.475129	0.116234	0.742627	1.1859
1451	GOBP_NEGATIVE_REGULATION_OF_RELEASE_OF_CYTOCHROME_C_FROM_MITOCHONDRIA	0.274945	0.479948	0.121543	0.393382	1.1858
1452	GOBP_HISTONE_H4_R3_METHYLATION	0.249476	0.45852	0.124434	0.483179	1.18534
1453	GOBP_REGULATION_OF_CELLULAR_AMIDE_METABOLIC_PROCESS	0.0996016	0.275241	0.287857	0.201911	1.18529
1454	GOBP_REGULATION_OF_MICROTUBULE_CYTOSKELETON_ORGANIZATION	0.168712	0.375582	0.190023	0.235929	1.18521
1455	GOBP_SOMITE_SPECIFICATION	0.239216	0.448063	0.122679	0.893145	1.18468
1456	GOBP_REGULATION_OF_HEART_GROWTH	0.226368	0.436419	0.144631	0.316443	1.18426
1457	GOBP_HINDLIMB_MORPHOGENESIS	0.274945	0.479948	0.121543	0.392852	1.1842
1458	GOBP_NEUROPEPTIDE_SIGNALING_PATHWAY	0.262069	0.470781	0.127505	0.369561	1.18404
1459	GOBP_POSTSYNAPSE_TO_NUCLEUS_SIGNALING_PATHWAY	0.280702	0.484854	0.111463	0.646313	1.18355
1460	GOBP_POSITIVE_REGULATION_OF_SYNAPSE_MATURATION	0.280702	0.484854	0.111463	0.645493	1.18205
1461	GOBP_HIPPO_SIGNALING	0.230769	0.440417	0.140406	0.331084	1.18193
1462	GOBP_REGULATION_OF_EPITHELIAL_CELL_PROLIFERATION_INVOLVED_IN_LUNG_MORPHOGENESIS	0.294355	0.49776	0.110565	0.583906	1.18131
1463	GOBP_CONSTITUTIVE_HETEROCHROMATIN_ASSEMBLY	0.243129	0.452275	0.126876	0.460504	1.18119
1464	GOBP_CEREBRAL_CORTEX_GABAERGIC_INTERNEURON_DEVELOPMENT	0.272	0.478672	0.11524	0.739277	1.18055
1465	GOBP_PYRIMIDINE_NUCLEOSIDE_DIPHOSPHATE_BIOSYNTHETIC_PROCESS	0.29065	0.494129	0.111918	0.541647	1.18052
1466	GOBP_OUTFLOW_TRACT_MORPHOGENESIS	0.229974	0.439873	0.146416	0.284628	1.17941
1467	GOBP_REGULATION_OF_VENTRICULAR_CARDIAC_MUSCLE_CELL_ACTION_POTENTIAL	0.268041	0.475129	0.118288	0.504523	1.17937
1468	GOBP_B_CELL_PROLIFERATION_INVOLVED_IN_IMMUNE_RESPONSE	0.272	0.478672	0.11524	0.738408	1.17916
1469	GOBP_RETROGRADE_AXONAL_TRANSPORT	0.264957	0.472363	0.121543	0.426502	1.17834
1470	GOBP_ADULT_BEHAVIOR	0.195592	0.405822	0.165657	0.259501	1.17814
1471	GOBP_HISTONE_MODIFICATION	0.112	0.293738	0.271289	0.197209	1.17794
1472	GOBP_CORTICOSTEROID_HORMONE_SECRETION	0.292683	0.496041	0.111463	0.540368	1.17773
1473	GOBP_EPITHELIAL_CELL_MATURATION	0.268041	0.475129	0.118288	0.503754	1.17758
1474	GOBP_IN_UTERO_EMBRYONIC_DEVELOPMENT	0.138182	0.334118	0.231127	0.204514	1.17649
1475	GOBP_NEGATIVE_REGULATION_OF_VASCULAR_ENDOTHELIAL_CELL_PROLIFERATION	0.276	0.480908	0.114267	0.736684	1.17641
1476	GOBP_POSITIVE_REGULATION_OF_DNA_BINDING	0.224806	0.434182	0.148262	0.287561	1.17637
1477	GOBP_BIOLOGICAL_PHASE	0.292683	0.496041	0.111463	0.539477	1.17579
1478	GOBP_PEPTIDE_CROSS_LINKING	0.247357	0.456575	0.12564	0.458328	1.17561
1479	GOBP_POSITIVE_REGULATION_OF_ACTIVIN_RECEPTOR_SIGNALING_PATHWAY	0.282	0.486332	0.112843	0.73592	1.17519
1480	GOBP_SPERM_EJACULATION	0.282	0.486332	0.112843	0.73592	1.17519
1481	GOBP_MITOCHONDRIAL_DNA_REPLICATION	0.251572	0.460533	0.123842	0.437164	1.17515
1482	GOBP_DETECTION_OF_CALCIUM_ION	0.257862	0.466258	0.122108	0.478813	1.17462
1483	GOBP_CEREBRAL_CORTEX_REGIONALIZATION	0.24902	0.45852	0.119888	0.885484	1.17452
1484	GOBP_FORELIMB_MORPHOGENESIS	0.264368	0.472363	0.126876	0.366531	1.17433
1485	GOBP_MITOTIC_CYTOKINETIC_PROCESS	0.233491	0.443574	0.138022	0.357948	1.17431
1486	GOBP_REGULATION_OF_SOMITOGENESIS	0.292398	0.495873	0.10882	0.640859	1.17357
1487	GOBP_TOXIN_TRANSPORT	0.245192	0.454138	0.135741	0.322444	1.17349
1488	GOBP_PURINE_NUCLEOBASE_METABOLIC_PROCESS	0.272926	0.478868	0.120985	0.412416	1.17292
1489	GOBP_MESENCHYMAL_CELL_APOPTOTIC_PROCESS	0.304435	0.507773	0.108394	0.579602	1.1726
1490	GOBP_GLYOXYLATE_METABOLIC_PROCESS	0.304435	0.507773	0.108394	0.579501	1.1724
1491	GOBP_PYRIMIDINE_RIBONUCLEOTIDE_METABOLIC_PROCESS	0.245238	0.454138	0.135002	0.363885	1.1721
1492	GOBP_MAMMARY_GLAND_EPITHELIAL_CELL_DIFFERENTIATION	0.257862	0.466258	0.122108	0.477517	1.17145
1493	GOBP_POSITIVE_REGULATION_OF_T_HELPER_1_CELL_DIFFERENTIATION	0.284	0.488323	0.112379	0.733567	1.17143
1494	GOBP_MICROTUBULE_POLYMERIZATION_OR_DEPOLYMERIZATION	0.188406	0.399228	0.173748	0.243436	1.17117
1495	GOBP_REGULATION_OF_PROTEIN_POLYUBIQUITINATION	0.245238	0.454138	0.135002	0.36349	1.17082
1496	GOBP_HISTONE_H3_K9_DIMETHYLATION	0.306911	0.509096	0.108394	0.537086	1.17058
1497	GOBP_KIDNEY_MESENCHYME_DEVELOPMENT	0.257862	0.466258	0.122108	0.477019	1.17022
1498	GOBP_REGULATION_OF_CELL_AGING	0.22	0.429835	0.147331	0.293368	1.17015
1499	GOBP_CHONDROCYTE_PROLIFERATION	0.27051	0.476937	0.122679	0.400421	1.16943
1500	GOBP_RRNA_PSEUDOURIDINE_SYNTHESIS	0.257862	0.466258	0.122108	0.476687	1.16941
1501	GOBP_EMBRYONIC_HEART_TUBE_DEVELOPMENT	0.209974	0.421839	0.155242	0.286579	1.16906
1502	GOBP_NEGATIVE_REGULATION_OF_MHC_CLASS_II_BIOSYNTHETIC_PROCESS	0.286	0.490256	0.111918	0.731841	1.16868
1503	GOBP_AMINO_ACID_ACTIVATION	0.258294	0.466816	0.130777	0.32957	1.16862
1504	GOBP_CELLULAR_MONOVALENT_INORGANIC_ANION_HOMEOSTASIS	0.300195	0.504032	0.10714	0.637903	1.16815
1505	GOBP_AORTA_DEVELOPMENT	0.256858	0.465737	0.135002	0.29863	1.16806
1506	GOBP_NEGATIVE_REGULATION_OF_ACUTE_INFLAMMATORY_RESPONSE	0.314516	0.517403	0.106323	0.577319	1.16798
1507	GOBP_EMBRYONIC_CAMERA_TYPE_EYE_MORPHOGENESIS	0.268966	0.475543	0.12564	0.364506	1.16784
1508	GOBP_DEADENYLATION_DEPENDENT_DECAPPING_OF_NUCLEAR_TRANSCRIBED_MRNA	0.314516	0.517403	0.106323	0.577229	1.1678
1509	GOBP_PEPTIDE_TRANSPORT	0.186544	0.396951	0.179782	0.231579	1.16755
1510	GOBP_MITOCHONDRIAL_OUTER_MEMBRANE_PERMEABILIZATION_INVOLVED_IN_PROGRAMMED_CELL_DEATH	0.253012	0.461903	0.133555	0.339453	1.16734
1511	GOBP_LUNG_GROWTH	0.300195	0.504032	0.10714	0.637411	1.16725
1512	GOBP_OLFACTORY_BULB_INTERNEURON_DEVELOPMENT	0.315041	0.517816	0.10673	0.535539	1.1672
1513	GOBP_RNA_DESTABILIZATION	0.209424	0.421353	0.155242	0.264654	1.16716
1514	GOBP_INTERSTRAND_CROSS_LINK_REPAIR	0.259434	0.468041	0.130106	0.342098	1.16503
1515	GOBP_LUTEOLYSIS	0.304094	0.507762	0.106323	0.635824	1.16435
1516	GOBP_AORTIC_VALVE_MORPHOGENESIS	0.273585	0.479677	0.126254	0.374771	1.16398
1517	GOBP_REGULATION_OF_MRNA_CATABOLIC_PROCESS	0.194888	0.405472	0.179782	0.234494	1.16391
1518	GOBP_NEGATIVE_REGULATION_OF_CELLULAR_RESPONSE_TO_GROWTH_FACTOR_STIMULUS	0.233596	0.443574	0.146416	0.277388	1.16382
1519	GOBP_APOPTOTIC_MITOCHONDRIAL_CHANGES	0.210383	0.422488	0.158514	0.255072	1.16376
1520	GOBP_BLASTOCYST_FORMATION	0.242647	0.452029	0.138022	0.307996	1.16373
1521	GOBP_PROTEIN_LOCALIZATION_TO_MICROTUBULE_ORGANIZING_CENTER	0.258907	0.467478	0.130777	0.330752	1.16371
1522	GOBP_PROTEIN_MONOUBIQUITINATION	0.221636	0.43085	0.151149	0.266237	1.16366
1523	GOBP_REGULATION_OF_PROTEIN_K48_LINKED_UBIQUITINATION	0.320565	0.523824	0.105125	0.574761	1.16281
1524	GOBP_SMOOTH_MUSCLE_TISSUE_DEVELOPMENT	0.297118	0.5012	0.116234	0.385664	1.16254
1525	GOBP_NUCLEOTIDE_SALVAGE	0.259958	0.468557	0.121543	0.432442	1.16246
1526	GOBP_ACTIVATION_OF_PROTEIN_KINASE_B_ACTIVITY	0.25	0.458616	0.133555	0.360708	1.16186
1527	GOBP_PRIMITIVE_HEMOPOIESIS	0.322581	0.525191	0.104733	0.573763	1.16079
1528	GOBP_VIRAL_TRANSLATIONAL_TERMINATION_REINITIATION	0.317073	0.520027	0.106323	0.532497	1.16057
1529	GOBP_NEGATIVE_REGULATION_OF_B_CELL_APOPTOTIC_PROCESS	0.279915	0.484047	0.117766	0.419951	1.16025
1530	GOBP_POSITIVE_REGULATION_OF_FAT_CELL_DIFFERENTIATION	0.264339	0.472363	0.132846	0.296632	1.16024
1531	GOBP_CELL_SURFACE_RECEPTOR_SIGNALING_PATHWAY_INVOLVED_IN_HEART_DEVELOPMENT	0.30137	0.504773	0.11725	0.379095	1.16
1532	GOBP_POSITIVE_REGULATION_OF_ERYTHROCYTE_DIFFERENTIATION	0.262651	0.470781	0.130777	0.337311	1.15997
1533	GOBP_ADENYLATE_CYCLASE_MODULATING_G_PROTEIN_COUPLED_RECEPTOR_SIGNALING_PATHWAY	0.228261	0.438513	0.151149	0.257899	1.1599
1534	GOBP_CYTOPLASMIC_SEQUESTERING_OF_NF_KAPPAB	0.317073	0.520027	0.106323	0.532085	1.15967
1535	GOBP_PTERIDINE_CONTAINING_COMPOUND_METABOLIC_PROCESS	0.270142	0.476833	0.127505	0.326906	1.15917
1536	GOBP_VENTRICULAR_CARDIAC_MUSCLE_CELL_DEVELOPMENT	0.274227	0.479948	0.116739	0.495724	1.15881
1537	GOBP_NEGATIVE_REGULATION_OF_RESPONSE_TO_DNA_DAMAGE_STIMULUS	0.243243	0.452361	0.145516	0.26297	1.15791
1538	GOBP_REGULATION_OF_PHENOTYPIC_SWITCHING	0.278431	0.482781	0.112379	0.872948	1.15789
1539	GOBP_CHAPERONE_MEDIATED_PROTEIN_COMPLEX_ASSEMBLY	0.290094	0.494024	0.122108	0.37262	1.1573
1540	GOBP_LATERAL_VENTRICLE_DEVELOPMENT	0.264151	0.472363	0.120433	0.471625	1.15699
1541	GOBP_POSITIVE_REGULATION_OF_GLUCOSE_TRANSMEMBRANE_TRANSPORT	0.270073	0.476833	0.129443	0.31209	1.15686
1542	GOBP_CYTOLYSIS	0.264151	0.472363	0.120433	0.471511	1.15671
1543	GOBP_PROSTATE_GLAND_MORPHOGENESIS	0.252381	0.461418	0.132846	0.359067	1.15658
1544	GOBP_GLIAL_CELL_APOPTOTIC_PROCESS	0.279379	0.483509	0.120433	0.395802	1.15593
1545	GOBP_CELL_PROLIFERATION_INVOLVED_IN_METANEPHROS_DEVELOPMENT	0.274227	0.479948	0.116739	0.49437	1.15564
1546	GOBP_ENERGY_DERIVATION_BY_OXIDATION_OF_ORGANIC_COMPOUNDS	0.152104	0.354237	0.206588	0.20787	1.15521
1547	GOBP_TRNA_WOBBLE_URIDINE_MODIFICATION	0.274633	0.479948	0.117766	0.429508	1.15457
1548	GOBP_SECONDARY_PALATE_DEVELOPMENT	0.279379	0.483509	0.120433	0.39533	1.15456
1549	GOBP_CELLULAR_HYPEROSMOTIC_RESPONSE	0.274633	0.479948	0.117766	0.429485	1.15451
1550	GOBP_VENOUS_BLOOD_VESSEL_DEVELOPMENT	0.264271	0.472363	0.120985	0.449993	1.15423
1551	GOBP_MITOCHONDRION_MORPHOGENESIS	0.252381	0.461418	0.132846	0.358297	1.1541
1552	GOBP_DOUBLE_STRAND_BREAK_REPAIR_INVOLVED_IN_MEIOTIC_RECOMBINATION	0.3	0.503928	0.10882	0.722687	1.15406
1553	GOBP_REGULATION_OF_STEROID_HORMONE_SECRETION	0.278351	0.482776	0.115734	0.493542	1.1537
1554	GOBP_STEROID_HORMONE_SECRETION	0.278351	0.482776	0.115734	0.493542	1.1537
1555	GOBP_REPLACEMENT_OSSIFICATION	0.292453	0.495873	0.121543	0.371331	1.1533
1556	GOBP_CELLULAR_RESPONSE_TO_IONIZING_RADIATION	0.234828	0.444742	0.146416	0.263819	1.15309
1557	GOBP_REGULATION_OF_VESICLE_TRANSPORT_ALONG_MICROTUBULE	0.3	0.503928	0.10882	0.722057	1.15305
1558	GOBP_NEUTROPHIL_CHEMOTAXIS	0.276543	0.480908	0.128789	0.295405	1.15235
1559	GOBP_NITRIC_OXIDE_MEDIATED_SIGNAL_TRANSDUCTION	0.279379	0.483509	0.120433	0.394183	1.15121
1560	GOBP_PROSTATE_GLAND_DEVELOPMENT	0.271144	0.477833	0.130777	0.307553	1.15099
1561	GOBP_SOMATIC_STEM_CELL_POPULATION_MAINTENANCE	0.266827	0.473794	0.129443	0.322325	1.15066
1562	GOBP_REGULATION_OF_TRANSLATIONAL_FIDELITY	0.310502	0.512806	0.11524	0.375979	1.15047
1563	GOBP_DENDRITE_DEVELOPMENT	0.166163	0.372944	0.190023	0.221273	1.1504
1564	GOBP_REGULATION_OF_HIGH_DENSITY_LIPOPROTEIN_PARTICLE_CLEARANCE	0.3	0.503928	0.10882	0.719704	1.14929
1565	GOBP_ACTIVATION_OF_PROTEIN_KINASE_C_ACTIVITY	0.323587	0.52606	0.102449	0.627326	1.14878
1566	GOBP_ADENYLATE_CYCLASE_ACTIVATING_ADRENERGIC_RECEPTOR_SIGNALING_PATHWAY_INVOLVED_IN_HEART_PROCESS	0.325203	0.527578	0.104733	0.526918	1.14841
1567	GOBP_POSITIVE_REGULATION_OF_CENTRIOLE_REPLICATION	0.284536	0.489022	0.114267	0.491177	1.14818
1568	GOBP_PRE_MIRNA_PROCESSING	0.283019	0.487477	0.115734	0.427067	1.14801
1569	GOBP_MALE_GAMETE_GENERATION	0.146953	0.346292	0.222056	0.200416	1.14787
1570	GOBP_POSITIVE_REGULATION_OF_POSTTRANSCRIPTIONAL_GENE_SILENCING	0.266509	0.473794	0.128143	0.337011	1.14771
1571	GOBP_NON_CANONICAL_WNT_SIGNALING_PATHWAY_VIA_MAPK_CASCADE	0.308	0.510456	0.10714	0.718633	1.14758
1572	GOBP_POSITIVE_REGULATION_OF_CYCLIC_NUCLEOTIDE_PHOSPHODIESTERASE_ACTIVITY	0.325536	0.527806	0.10208	0.626624	1.1475
1573	GOBP_CYCLOOXYGENASE_PATHWAY	0.334677	0.535555	0.102449	0.566781	1.14666
1574	GOBP_POSITIVE_REGULATION_OF_CARDIAC_MUSCLE_ADAPTATION	0.286275	0.490256	0.110565	0.864292	1.14641
1575	GOBP_CELLULAR_RESPONSE_TO_RADIATION	0.204893	0.414329	0.170932	0.225337	1.14611
1576	GOBP_QUINONE_METABOLIC_PROCESS	0.28266	0.487126	0.124434	0.325704	1.14595
1577	GOBP_PERICARDIUM_DEVELOPMENT	0.274841	0.479948	0.118288	0.446611	1.14556
1578	GOBP_POSITIVE_REGULATION_OF_G1_S_TRANSITION_OF_MITOTIC_CELL_CYCLE	0.271635	0.478363	0.128143	0.3208	1.14521
1579	GOBP_ISOCITRATE_METABOLIC_PROCESS	0.327236	0.528902	0.104344	0.525428	1.14517
1580	GOBP_C_TERMINAL_PROTEIN_AMINO_ACID_MODIFICATION	0.293501	0.49676	0.113313	0.466597	1.14466
1581	GOBP_HARD_PALATE_DEVELOPMENT	0.329268	0.529811	0.103958	0.524918	1.14405
1582	GOBP_COHESIN_LOADING	0.329268	0.529811	0.103958	0.524872	1.14395
1583	GOBP_REGULATION_OF_CYSTEINE_TYPE_ENDOPEPTIDASE_ACTIVITY_INVOLVED_IN_EXECUTION_PHASE_OF_APOPTOSIS	0.292157	0.495873	0.10925	0.862103	1.1435
1584	GOBP_HEPATOCYTE_APOPTOTIC_PROCESS	0.317352	0.520371	0.113787	0.373598	1.14318
1585	GOBP_BONE_TRABECULA_FORMATION	0.333333	0.533968	0.103197	0.524286	1.14268
1586	GOBP_ATP_METABOLIC_PROCESS	0.161812	0.368016	0.199915	0.210945	1.14208
1587	GOBP_GLYCOSYL_COMPOUND_BIOSYNTHETIC_PROCESS	0.283814	0.488113	0.119348	0.390944	1.14175
1588	GOBP_NEGATIVE_REGULATION_OF_MIRNA_TRANSCRIPTION	0.276956	0.480908	0.117766	0.445052	1.14156
1589	GOBP_HORMONE_TRANSPORT	0.211009	0.422766	0.168238	0.221816	1.14139
1590	GOBP_CELL_RECOGNITION	0.227778	0.438218	0.153159	0.250199	1.1411
1591	GOBP_NEURON_GLIAL_CELL_SIGNALING	0.318	0.52087	0.105125	0.714481	1.14095
1592	GOBP_MICROTUBULE_BASED_MOVEMENT	0.189711	0.400324	0.183024	0.204674	1.1409
1593	GOBP_SPECIFICATION_OF_SYMMETRY	0.251309	0.460348	0.140406	0.258648	1.14067
1594	GOBP_REGULATION_OF_SYNAPSE_STRUCTURAL_PLASTICITY	0.331384	0.53231	0.100991	0.622626	1.14018
1595	GOBP_POSITIVE_REGULATION_OF_NUCLEAR_CELL_CYCLE_DNA_REPLICATION	0.298969	0.503313	0.111011	0.48775	1.14016
1596	GOBP_NEGATIVE_REGULATION_OF_TRANSCRIPTION_BY_RNA_POLYMERASE_II	0.132353	0.325147	0.276501	0.179637	1.1399
1597	GOBP_NEGATIVE_REGULATION_OF_RNA_CATABOLIC_PROCESS	0.238845	0.448014	0.144631	0.279429	1.13989
1598	GOBP_PLATELET_DERIVED_GROWTH_FACTOR_RECEPTOR_ALPHA_SIGNALING_PATHWAY	0.342742	0.543291	0.100991	0.562877	1.13876
1599	GOBP_CELLULAR_RESPONSE_TO_PH	0.276956	0.480908	0.117766	0.443961	1.13876
1600	GOBP_CELLULAR_RESPONSE_TO_UV	0.258065	0.466513	0.140406	0.251174	1.13825
1601	GOBP_BUNDLE_OF_HIS_CELL_TO_PURKINJE_MYOCYTE_SIGNALING	0.298039	0.502307	0.107972	0.857925	1.13796
1602	GOBP_REGULATION_OF_CARDIOBLAST_DIFFERENTIATION	0.324	0.526144	0.103958	0.712327	1.13751
1603	GOBP_ANIMAL_ORGAN_REGENERATION	0.2675	0.474504	0.132147	0.284844	1.13615
1604	GOBP_POSTSYNAPTIC_CYTOSKELETON_ORGANIZATION	0.303093	0.50665	0.110122	0.485927	1.1359
1605	GOBP_BRONCHIOLE_DEVELOPMENT	0.305882	0.508729	0.106323	0.855338	1.13453
1606	GOBP_LOBAR_BRONCHUS_DEVELOPMENT	0.305882	0.508729	0.106323	0.855338	1.13453
1607	GOBP_LOBAR_BRONCHUS_EPITHELIUM_DEVELOPMENT	0.305882	0.508729	0.106323	0.855338	1.13453
1608	GOBP_PROTEIN_K29_LINKED_UBIQUITINATION	0.335283	0.536143	0.100279	0.619531	1.13451
1609	GOBP_REGULATION_OF_WNT_SIGNALING_PATHWAY_PLANAR_CELL_POLARITY_PATHWAY	0.29979	0.503928	0.111918	0.421933	1.13421
1610	GOBP_CELL_AGING	0.255814	0.464507	0.147331	0.237701	1.13326
1611	GOBP_MAINTENANCE_OF_GASTROINTESTINAL_EPITHELIUM	0.30608	0.508833	0.110565	0.461841	1.13299
1612	GOBP_HEPATOCYTE_GROWTH_FACTOR_RECEPTOR_SIGNALING_PATHWAY	0.301887	0.505527	0.111463	0.42139	1.13275
1613	GOBP_RELEASE_OF_CYTOCHROME_C_FROM_MITOCHONDRIA	0.255208	0.464064	0.138805	0.274446	1.13264
1614	GOBP_CRANIAL_SKELETAL_SYSTEM_DEVELOPMENT	0.257218	0.466049	0.138805	0.278818	1.13242
1615	GOBP_RESPONSE_TO_RADIATION	0.167273	0.374029	0.208955	0.195318	1.1324
1616	GOBP_AGGRESSIVE_BEHAVIOR	0.309804	0.512436	0.105521	0.852552	1.13083
1617	GOBP_NEGATIVE_REGULATION_OF_TRANSMISSION_OF_NERVE_IMPULSE	0.309804	0.512436	0.105521	0.852552	1.13083
1618	GOBP_POSITIVE_REGULATION_OF_CELLULAR_PH_REDUCTION	0.309804	0.512436	0.105521	0.852552	1.13083
1619	GOBP_REGULATION_OF_SYSTEMIC_ARTERIAL_BLOOD_PRESSURE_BY_VASOPRESSIN	0.309804	0.512436	0.105521	0.852552	1.13083
1620	GOBP_EMBRYONIC_CLEAVAGE	0.305155	0.508218	0.109684	0.48372	1.13075
1621	GOBP_POSITIVE_REGULATION_OF_SIGNALING_RECEPTOR_ACTIVITY	0.266979	0.473794	0.127505	0.33794	1.13074
1622	GOBP_ADHERENS_JUNCTION_ASSEMBLY	0.308176	0.510636	0.110122	0.460895	1.13067
1623	GOBP_MICROTUBULE_SEVERING	0.305155	0.508218	0.109684	0.483675	1.13064
1624	GOBP_NEGATIVE_REGULATION_OF_DNA_BIOSYNTHETIC_PROCESS	0.300481	0.504287	0.120985	0.310657	1.1306
1625	GOBP_HEPATOCYTE_DIFFERENTIATION	0.289641	0.493981	0.114751	0.440751	1.13052
1626	GOBP_NEGATIVE_REGULATION_OF_PEPTIDYL_LYSINE_ACETYLATION	0.299335	0.503705	0.115734	0.386952	1.13009
1627	GOBP_MOLTING_CYCLE	0.272966	0.478868	0.134273	0.25942	1.13007
1628	GOBP_NEGATIVE_REGULATION_OF_CHEMOTAXIS	0.293269	0.496587	0.122679	0.31652	1.12993
1629	GOBP_REGULATION_OF_REPRODUCTIVE_PROCESS	0.248571	0.457993	0.148262	0.246182	1.12926
1630	GOBP_SPINAL_CORD_ASSOCIATION_NEURON_DIFFERENTIATION	0.342	0.542456	0.100633	0.707065	1.12911
1631	GOBP_REGULATION_OF_HEMATOPOIETIC_STEM_CELL_PROLIFERATION	0.337398	0.538429	0.102449	0.51797	1.12891
1632	GOBP_REGULATION_OF_PEPTIDE_TRANSPORT	0.227666	0.438198	0.156312	0.242211	1.12879
1633	GOBP_ASPARTATE_FAMILY_AMINO_ACID_METABOLIC_PROCESS	0.30402	0.507751	0.123257	0.295751	1.12874
1634	GOBP_NEGATIVE_REGULATION_OF_PROTEIN_BINDING	0.257373	0.466153	0.140406	0.256166	1.12856
1635	GOBP_HISTONE_MONOUBIQUITINATION	0.31954	0.522489	0.113787	0.35207	1.128
1636	GOBP_SPLEEN_DEVELOPMENT	0.320755	0.523857	0.11524	0.363169	1.12795
1637	GOBP_ARTERY_MORPHOGENESIS	0.274314	0.479948	0.130106	0.278765	1.12794
1638	GOBP_DEOXYRIBOSE_PHOSPHATE_CATABOLIC_PROCESS	0.274005	0.479948	0.12564	0.336656	1.12644
1639	GOBP_ACTIVATION_OF_TRANSMEMBRANE_RECEPTOR_PROTEIN_TYROSINE_KINASE_ACTIVITY	0.341463	0.542252	0.101714	0.51641	1.12551
1640	GOBP_MULTICELLULAR_ORGANISMAL_SIGNALING	0.272727	0.478868	0.138022	0.247798	1.12501
1641	GOBP_MICROTUBULE_ORGANIZING_CENTER_ORGANIZATION	0.255952	0.464507	0.149208	0.226553	1.1248
1642	GOBP_NEGATIVE_REGULATION_OF_RNA_POLYMERASE_II_REGULATORY_REGION_SEQUENCE_SPECIFIC_DNA_BINDING	0.341463	0.542252	0.101714	0.516068	1.12477
1643	GOBP_CELL_FATE_COMMITMENT_INVOLVED_IN_FORMATION_OF_PRIMARY_GERM_LAYER	0.299335	0.503705	0.115734	0.385055	1.12455
1644	GOBP_NEGATIVE_REGULATION_OF_TRANSFORMING_GROWTH_FACTOR_BETA_RECEPTOR_SIGNALING_PATHWAY	0.265625	0.473062	0.135741	0.267411	1.1244
1645	GOBP_CHEMICAL_SYNAPTIC_TRANSMISSION_POSTSYNAPTIC	0.265625	0.473062	0.135741	0.272421	1.12428
1646	GOBP_CELLULAR_AMIDE_METABOLIC_PROCESS	0.0768119	0.237884	0.287805	0.175552	1.12402
1647	GOBP_REGULATION_OF_LENS_FIBER_CELL_DIFFERENTIATION	0.323711	0.52606	0.10592	0.480405	1.123
1648	GOBP_BRANCHED_CHAIN_AMINO_ACID_METABOLIC_PROCESS	0.285377	0.489729	0.123257	0.342286	1.12293
1649	GOBP_POSITIVE_REGULATION_OF_PROTEIN_K63_LINKED_UBIQUITINATION	0.350877	0.550994	0.0975449	0.612949	1.12246
1650	GOBP_BRANCHIOMOTOR_NEURON_AXON_GUIDANCE	0.346	0.546642	0.0999277	0.702567	1.12193
1651	GOBP_PHOTORECEPTOR_CELL_DEVELOPMENT	0.278571	0.482827	0.12564	0.348275	1.12181
1652	GOBP_REGULATION_OF_MITOTIC_SPINDLE_ASSEMBLY	0.321839	0.524209	0.113313	0.350083	1.12163
1653	GOBP_POSITIVE_REGULATION_OF_SISTER_CHROMATID_COHESION	0.362903	0.560459	0.0975449	0.554346	1.12151
1654	GOBP_RESPONSE_TO_IONIZING_RADIATION	0.255072	0.464064	0.147331	0.22796	1.12139
1655	GOBP_REGULATION_OF_OOCYTE_MATURATION	0.352827	0.552222	0.0972151	0.612281	1.12123
1656	GOBP_POSITIVE_REGULATION_OF_CARTILAGE_DEVELOPMENT	0.32783	0.529305	0.113787	0.360988	1.12117
1657	GOBP_POSITIVE_REGULATION_OF_RRNA_PROCESSING	0.341463	0.542252	0.101714	0.514162	1.12061
1658	GOBP_PEROXISOME_FISSION	0.362903	0.560459	0.0975449	0.553842	1.12048
1659	GOBP_MONOAMINE_TRANSPORT	0.303922	0.507699	0.121543	0.296253	1.11936
1660	GOBP_GUANINE_METABOLIC_PROCESS	0.354	0.553486	0.09855	0.700896	1.11926
1661	GOBP_IODIDE_TRANSPORT	0.362903	0.560459	0.0975449	0.553124	1.11903
1662	GOBP_PHARYNGEAL_SYSTEM_DEVELOPMENT	0.332547	0.533726	0.112843	0.360056	1.11828
1663	GOBP_GLANDULAR_EPITHELIAL_CELL_DEVELOPMENT	0.32816	0.529438	0.109684	0.370954	1.11819
1664	GOBP_NEGATIVE_REGULATION_OF_SINGLE_STRANDED_VIRAL_RNA_REPLICATION_VIA_DOUBLE_STRANDED_DNA_INTERMEDIATE	0.311966	0.514774	0.110565	0.404726	1.11818
1665	GOBP_NATURAL_KILLER_CELL_CHEMOTAXIS	0.354776	0.554324	0.0968878	0.610329	1.11766
1666	GOBP_CELLULAR_RESPONSE_TO_POTASSIUM_ION	0.356725	0.556139	0.096563	0.610201	1.11742
1667	GOBP_NEGATIVE_REGULATION_OF_GOLGI_TO_PLASMA_MEMBRANE_PROTEIN_TRANSPORT	0.356725	0.556139	0.096563	0.610116	1.11727
1668	GOBP_NEGATIVE_REGULATION_OF_TRANSMEMBRANE_RECEPTOR_PROTEIN_SERINE_THREONINE_KINASE_SIGNALING_PATHWAY	0.266106	0.473697	0.141225	0.244772	1.11721
1669	GOBP_REGULATION_OF_DNA_DEPENDENT_DNA_REPLICATION_INITIATION	0.327835	0.529305	0.105125	0.477907	1.11716
1670	GOBP_MUSCLE_CELL_FATE_COMMITMENT	0.362903	0.560459	0.0975449	0.552051	1.11686
1671	GOBP_REGULATION_OF_GAP_JUNCTION_ASSEMBLY	0.362903	0.560459	0.0975449	0.551685	1.11612
1672	GOBP_POSITIVE_REGULATION_OF_EPITHELIAL_CELL_DIFFERENTIATION	0.288095	0.492413	0.123257	0.346186	1.11508
1673	GOBP_POSITIVE_REGULATION_OF_MEIOTIC_CELL_CYCLE	0.312639	0.515392	0.112843	0.381804	1.11506
1674	GOBP_NEGATIVE_REGULATION_OF_MRNA_3_END_PROCESSING	0.347561	0.547452	0.100633	0.511596	1.11502
1675	GOBP_PROTEIN_K6_LINKED_UBIQUITINATION	0.322851	0.525405	0.10714	0.454493	1.11496
1676	GOBP_CEREBRAL_CORTEX_DEVELOPMENT	0.290323	0.494024	0.131458	0.245914	1.11442
1677	GOBP_FARNESYL_DIPHOSPHATE_METABOLIC_PROCESS	0.364919	0.561373	0.0972151	0.55038	1.11348
1678	GOBP_HISTONE_DEPHOSPHORYLATION	0.329897	0.530372	0.104733	0.476308	1.11342
1679	GOBP_CELLULAR_RESPONSE_TO_SODIUM_ARSENITE	0.364919	0.561373	0.0972151	0.550063	1.11284
1680	GOBP_FEEDING_BEHAVIOR	0.296758	0.500817	0.124434	0.275022	1.1128
1681	GOBP_FACULTATIVE_HETEROCHROMATIN_ASSEMBLY	0.302108	0.505785	0.118815	0.332503	1.11254
1682	GOBP_REGULATION_OF_PROTEIN_LOCALIZATION_TO_NUCLEUS	0.272997	0.478868	0.143759	0.231248	1.11141
1683	GOBP_PENTOSE_PHOSPHATE_SHUNT_NON_OXIDATIVE_BRANCH	0.374	0.570382	0.095288	0.695721	1.111
1684	GOBP_TRABECULA_MORPHOGENESIS	0.337292	0.538373	0.112379	0.315582	1.11034
1685	GOBP_POSTSYNAPTIC_SPECIALIZATION_ORGANIZATION	0.343681	0.544536	0.10673	0.368085	1.10954
1686	GOBP_FUNGIFORM_PAPILLA_DEVELOPMENT	0.368952	0.565417	0.096563	0.548082	1.10883
1687	GOBP_FUNGIFORM_PAPILLA_MORPHOGENESIS	0.368952	0.565417	0.096563	0.548082	1.10883
1688	GOBP_UBIQUITIN_RECYCLING	0.325581	0.527806	0.10714	0.432272	1.10878
1689	GOBP_REGULATION_OF_HAIR_FOLLICLE_DEVELOPMENT	0.331237	0.53229	0.105521	0.451967	1.10877
1690	GOBP_CELLULAR_RESPONSE_TO_HEAT	0.288312	0.492413	0.129443	0.266764	1.10759
1691	GOBP_SOMITOGENESIS	0.329146	0.529811	0.117766	0.2902	1.10755
1692	GOBP_RESPONSE_TO_ACID_CHEMICAL	0.270195	0.476833	0.1396	0.232405	1.10723
1693	GOBP_REGULATION_OF_DENDRITE_MORPHOGENESIS	0.328395	0.529604	0.116739	0.283737	1.10683
1694	GOBP_REGULATION_OF_POSTSYNAPTIC_MEMBRANE_POTENTIAL	0.294574	0.497907	0.127505	0.267079	1.10669
1695	GOBP_MELANOCYTE_PROLIFERATION	0.376	0.572357	0.0949752	0.69269	1.10616
1696	GOBP_EXTRAEMBRYONIC_MEMBRANE_DEVELOPMENT	0.338144	0.539278	0.103197	0.473188	1.10613
1697	GOBP_REGULATION_OF_GENE_EXPRESSION_BY_GENOMIC_IMPRINTING	0.322851	0.525405	0.10714	0.411447	1.10602
1698	GOBP_VENTRICULAR_CARDIAC_MUSCLE_CELL_ACTION_POTENTIAL	0.345898	0.546642	0.106323	0.366877	1.1059
1699	GOBP_NUCLEOBASE_TRANSPORT	0.340206	0.541291	0.102822	0.473092	1.1059
1700	GOBP_POSITIVE_REGULATION_OF_OSSIFICATION	0.339667	0.540682	0.111918	0.314175	1.10539
1701	GOBP_PEPTIDYL_GLUTAMIC_ACID_MODIFICATION	0.345898	0.546642	0.106323	0.366508	1.10479
1702	GOBP_REGULATION_OF_MYOBLAST_PROLIFERATION	0.346392	0.546786	0.101714	0.472041	1.10345
1703	GOBP_HISTONE_H2A_K119_MONOUBIQUITINATION	0.361789	0.559538	0.0982123	0.506257	1.10338
1704	GOBP_REGULATION_OF_HELICASE_ACTIVITY	0.317073	0.520027	0.111918	0.37764	1.10289
1705	GOBP_AXO_DENDRITIC_TRANSPORT	0.283505	0.487693	0.130106	0.25462	1.1021
1706	GOBP_PERICARDIUM_MORPHOGENESIS	0.383065	0.578495	0.0943564	0.544644	1.10188
1707	GOBP_CELL_COMMUNICATION_BY_ELECTRICAL_COUPLING_INVOLVED_IN_CARDIAC_CONDUCTION	0.34434	0.545188	0.110565	0.354684	1.10159
1708	GOBP_NEGATIVE_REGULATION_OF_ATP_METABOLIC_PROCESS	0.318396	0.521068	0.115734	0.323322	1.10109
1709	GOBP_REGULATION_OF_POSTSYNAPTIC_CYTOSOLIC_CALCIUM_ION_CONCENTRATION	0.38	0.576166	0.0943564	0.689456	1.10099
1710	GOBP_TRANSLATIONAL_READTHROUGH	0.361789	0.559538	0.0982123	0.505123	1.10091
1711	GOBP_REGULATION_OF_T_CIRCLE_FORMATION	0.33543	0.536143	0.104733	0.447885	1.09875
1712	GOBP_PROTEIN_ACETYLATION	0.216828	0.426833	0.170932	0.207862	1.09872
1713	GOBP_PROTEIN_LOCALIZATION_TO_NUCLEOLUS	0.333333	0.533968	0.105125	0.408253	1.09743
1714	GOBP_POSITIVE_REGULATION_OF_NMDA_GLUTAMATE_RECEPTOR_ACTIVITY	0.385965	0.581348	0.0919686	0.599025	1.09696
1715	GOBP_MAMMARY_GLAND_EPITHELIAL_CELL_PROLIFERATION	0.320843	0.523857	0.114751	0.327735	1.09659
1716	GOBP_MIDBODY_ABSCISSION	0.323725	0.52606	0.110565	0.375462	1.09653
1717	GOBP_B_1_B_CELL_DIFFERENTIATION	0.360784	0.559075	0.0962406	0.826684	1.09652
1718	GOBP_ENDOCHONDRAL_BONE_MORPHOGENESIS	0.3125	0.515319	0.120985	0.274731	1.09582
1719	GOBP_HISTONE_H3_K9_MODIFICATION	0.348148	0.547845	0.112843	0.28091	1.0958
1720	GOBP_INDUCTION_OF_POSITIVE_CHEMOTAXIS	0.363821	0.560962	0.0978773	0.502684	1.0956
1721	GOBP_BONE_TRABECULA_MORPHOGENESIS	0.337526	0.538519	0.104344	0.446582	1.09556
1722	GOBP_METANEPHRIC_GLOMERULUS_VASCULATURE_DEVELOPMENT	0.391813	0.585217	0.0911073	0.597611	1.09437
1723	GOBP_FOREBRAIN_MORPHOGENESIS	0.365854	0.562149	0.0975449	0.501774	1.09361
1724	GOBP_REGULATION_OF_MYELOID_LEUKOCYTE_MEDIATED_IMMUNITY	0.333333	0.533968	0.11524	0.289383	1.0934
1725	GOBP_CELLULAR_RESPONSE_TO_X_RAY	0.32906	0.529811	0.10714	0.395689	1.09322
1726	GOBP_TRICARBOXYLIC_ACID_CYCLE	0.325301	0.527578	0.115734	0.317785	1.09282
1727	GOBP_NEGATIVE_REGULATION_OF_CELLULAR_SENESCENCE	0.351415	0.551173	0.10925	0.351844	1.09278
1728	GOBP_POSITIVE_REGULATION_OF_CALCIUM_ION_DEPENDENT_EXOCYTOSIS	0.360825	0.559075	0.0992333	0.467374	1.09254
1729	GOBP_PROTEIN_ACYLATION	0.236066	0.44547	0.164406	0.201495	1.0925
1730	GOBP_RESPONSE_TO_VITAMIN_E	0.389113	0.583761	0.0934449	0.540003	1.09249
1731	GOBP_POSITIVE_REGULATION_OF_MEGAKARYOCYTE_DIFFERENTIATION	0.367886	0.564241	0.0972151	0.500999	1.09193
1732	GOBP_ANTEROGRADE_NEURONAL_DENSE_CORE_VESICLE_TRANSPORT	0.391813	0.585217	0.0911073	0.596031	1.09148
1733	GOBP_CELLULAR_RESPONSE_TO_PURINE_CONTAINING_COMPOUND	0.389113	0.583761	0.0934449	0.538835	1.09012
1734	GOBP_NEGATIVE_REGULATION_OF_RECEPTOR_SIGNALING_PATHWAY_VIA_JAK_STAT	0.353774	0.553261	0.10882	0.350861	1.08972
1735	GOBP_NEGATIVE_REGULATION_OF_RECEPTOR_SIGNALING_PATHWAY_VIA_STAT	0.353774	0.553261	0.10882	0.350861	1.08972
1736	GOBP_INTESTINAL_HEXOSE_ABSORPTION	0.392	0.585217	0.0925529	0.682388	1.0897
1737	GOBP_REGULATION_OF_MICROVILLUS_LENGTH	0.392	0.585217	0.0925529	0.682388	1.0897
1738	GOBP_REGULATION_OF_HISTONE_H2B_UBIQUITINATION	0.391813	0.585217	0.0911073	0.595017	1.08962
1739	GOBP_POSITIVE_REGULATION_OF_CYSTEINE_TYPE_ENDOPEPTIDASE_ACTIVITY_INVOLVED_IN_APOPTOTIC_SIGNALING_PATHWAY	0.346723	0.546853	0.103197	0.424665	1.08927
1740	GOBP_MITOCHONDRIAL_DNA_METABOLIC_PROCESS	0.333333	0.533968	0.106323	0.394245	1.08922
1741	GOBP_PURINE_DEOXYRIBONUCLEOTIDE_CATABOLIC_PROCESS	0.371134	0.567957	0.0975449	0.465836	1.08894
1742	GOBP_DNA_TEMPLATED_TRANSCRIPTION_INITIATION	0.294286	0.497754	0.135002	0.230164	1.08881
1743	GOBP_TERPENOID_CATABOLIC_PROCESS	0.394	0.58675	0.0922597	0.681791	1.08875
1744	GOBP_POSITIVE_REGULATION_OF_POTASSIUM_ION_TRANSMEMBRANE_TRANSPORTER_ACTIVITY	0.333333	0.533968	0.106323	0.394061	1.08872
1745	GOBP_VESTIBULOCOCHLEAR_NERVE_DEVELOPMENT	0.391813	0.585217	0.0911073	0.594326	1.08835
1746	GOBP_VESTIBULOCOCHLEAR_NERVE_MORPHOGENESIS	0.391813	0.585217	0.0911073	0.594326	1.08835
1747	GOBP_REGULATION_OF_INTRINSIC_APOPTOTIC_SIGNALING_PATHWAY_IN_RESPONSE_TO_OSMOTIC_STRESS	0.396	0.587417	0.0919686	0.681311	1.08798
1748	GOBP_HINDGUT_DEVELOPMENT	0.373984	0.570382	0.0962406	0.498661	1.08683
1749	GOBP_POSITIVE_REGULATION_OF_CILIUM_ASSEMBLY	0.33547	0.536143	0.10592	0.393172	1.08626
1750	GOBP_POST_EMBRYONIC_EYE_MORPHOGENESIS	0.393762	0.58675	0.0908241	0.593094	1.0861
1751	GOBP_VASCULAR_ENDOTHELIAL_GROWTH_FACTOR_SIGNALING_PATHWAY	0.339759	0.540714	0.112843	0.315796	1.08598
1752	GOBP_IMPORT_INTO_NUCLEUS	0.285285	0.489729	0.141225	0.212345	1.08573
1753	GOBP_RESPONSE_TO_AMINE	0.337264	0.538373	0.111918	0.330841	1.08539
1754	GOBP_BRANCHING_MORPHOGENESIS_OF_A_NERVE	0.356394	0.556081	0.100991	0.442405	1.08531
1755	GOBP_PROTEIN_INSERTION_INTO_MEMBRANE	0.307087	0.509277	0.12564	0.265969	1.08499
1756	GOBP_BMP_SIGNALING_PATHWAY_INVOLVED_IN_HEART_DEVELOPMENT	0.39961	0.590636	0.0899861	0.591805	1.08374
1757	GOBP_REGULATION_OF_POTASSIUM_ION_TRANSMEMBRANE_TRANSPORTER_ACTIVITY	0.363184	0.560665	0.110565	0.289553	1.08363
1758	GOBP_OTIC_VESICLE_MORPHOGENESIS	0.399194	0.590482	0.0919686	0.535558	1.0835
1759	GOBP_GTP_METABOLIC_PROCESS	0.367816	0.564241	0.104733	0.338075	1.08316
1760	GOBP_URETERIC_BUD_ELONGATION	0.373984	0.570382	0.0962406	0.496902	1.08299
1761	GOBP_REGULATION_OF_LYMPHANGIOGENESIS	0.408	0.59906	0.0902635	0.677913	1.08256
1762	GOBP_RESPONSE_TO_FLUID_SHEAR_STRESS	0.365796	0.562149	0.10714	0.307672	1.0825
1763	GOBP_MITOCHONDRIAL_PROTEIN_CATABOLIC_PROCESS	0.39961	0.590636	0.0899861	0.591004	1.08227
1764	GOBP_OVULATION_CYCLE_PROCESS	0.35545	0.555066	0.10882	0.30505	1.08167
1765	GOBP_RAL_PROTEIN_SIGNAL_TRANSDUCTION	0.39961	0.590636	0.0899861	0.590626	1.08158
1766	GOBP_REGULATION_OF_MICROTUBULE_BINDING	0.36478	0.561373	0.0995791	0.440773	1.08131
1767	GOBP_NEUROFILAMENT_CYTOSKELETON_ORGANIZATION	0.381443	0.577193	0.0959207	0.462465	1.08106
1768	GOBP_ACTIVATION_OF_PHOSPHOLIPASE_C_ACTIVITY	0.381443	0.577193	0.0959207	0.462419	1.08095
1769	GOBP_SIGNAL_RELEASE	0.248322	0.457666	0.161979	0.192595	1.08086
1770	GOBP_REGULATION_OF_ERYTHROCYTE_DIFFERENTIATION	0.35049	0.5505	0.111918	0.285863	1.0801
1771	GOBP_PEPTIDYL_L_CYSTEINE_S_PALMITOYLATION	0.345898	0.546642	0.106323	0.369644	1.07954
1772	GOBP_VENTRICULAR_CARDIAC_MUSCLE_TISSUE_MORPHOGENESIS	0.35	0.550139	0.110122	0.335121	1.07945
1773	GOBP_OBSERVATIONAL_LEARNING	0.403509	0.593963	0.0894367	0.589409	1.07935
1774	GOBP_ENDOCRINE_PROCESS	0.360097	0.558978	0.109684	0.290826	1.07803
1775	GOBP_POSITIVE_REGULATION_OF_GLUCOSE_IMPORT	0.35782	0.557178	0.108394	0.303884	1.07754
1776	GOBP_POSITIVE_REGULATION_OF_HISTONE_UBIQUITINATION	0.407407	0.598422	0.0888945	0.588417	1.07753
1777	GOBP_ENDOCRINE_HORMONE_SECRETION	0.370288	0.566892	0.10208	0.357449	1.07749
1778	GOBP_TRANSCRIPTION_ELONGATION_FROM_RNA_POLYMERASE_II_PROMOTER	0.337662	0.538623	0.118288	0.258163	1.07676
1779	GOBP_MRNA_5_SPLICE_SITE_RECOGNITION	0.384146	0.579272	0.0946646	0.493987	1.07664
1780	GOBP_NEGATIVE_REGULATION_OF_TRANSLATIONAL_INITIATION	0.343816	0.544536	0.103197	0.400487	1.07656
1781	GOBP_REGULATION_OF_BILE_ACID_BIOSYNTHETIC_PROCESS	0.405242	0.595935	0.0911073	0.532	1.0763
1782	GOBP_POSITIVE_REGULATION_OF_NON_MOTILE_CILIUM_ASSEMBLY	0.411306	0.601294	0.0883594	0.587678	1.07618
1783	GOBP_INTERCELLULAR_TRANSPORT	0.396078	0.587417	0.0908241	0.810566	1.07514
1784	GOBP_VOLUNTARY_MUSCULOSKELETAL_MOVEMENT	0.395876	0.587412	0.0937465	0.459628	1.07443
1785	GOBP_OXIDATIVE_RNA_DEMETHYLATION	0.407258	0.598318	0.0908241	0.53086	1.07399
1786	GOBP_DE_NOVO_CENTRIOLE_ASSEMBLY	0.411306	0.601294	0.0883594	0.586227	1.07352
1787	GOBP_REGULATION_OF_FAT_CELL_DIFFERENTIATION	0.327778	0.529305	0.125033	0.232891	1.07344
[truncated: 5,782 more rows]
