# Supplementary material for: Mechanical confinement governs phenotypic plasticity in melanoma
Source: Nature. 2025 Aug 27;647(8089):517–27. doi: 10.1038/s41586-025-09445-6 (PMC12611772; doi:10.1038/s41586-025-09445-6)
Supplement: Supplementary file 4 — Supplementary Tables 1–10. [file 41586_2025_9445_MOESM4_ESM.zip › 2024-01-00797D-s4/TableS10_drug_rawdata.xlsx]

## Sheet: Replicate 1
Animal weight and tumor volume measurements for the drug tolerance experiment in Fig. 5o (replicate 1)
Group 1 A375-wt Vehicle p.o. QDx5
Day No6		A375-wt Vehicle p.o. QDx5
Animal No	Weight	Length	Width	Volume(mm^3)
1	24	62	50	81.16
2	27	65	48	78.41
3	27	65	53	95.60
4	27	63	47	72.87
5	23	65	54	99.24
Day Average	25.6	64	50.4	85.46
Day No11		A375-wt Vehicle p.o. QDx5
Animal No	Weight	Length	Width	Volume(mm^3)
1	25	66	57	112.28
2	28	73	56	119.87
3	27	71	59	129.41
4	28	64	51	87.16
5	23	68	59	123.94
Day Average	26.2	68.4	56.4	114.53
Day No14		A375-wt Vehicle p.o. QDx5
Animal No	Weight	Length	Width	Volume(mm^3)
1	25	77	75	226.78
2	27	96	74	275.25
3	27	72	66	164.22
4	28	73	62	146.93
5	21	74	60	139.49
Day Average	25.6	78.4	67.4	190.53
Day No17		A375-wt Vehicle p.o. QDx5
Animal No	Weight	Length	Width	Volume(mm^3)
1	25	96	81	329.79
2	28	126	77	391.16
3	28	81	65	179.19
4	29	71	61	138.33
5	23	74	62	148.94
Day Average	26.6	89.6	69.2	237.48
Day No20		A375-wt Vehicle p.o. QDx5
Animal No	Weight	Length	Width	Volume(mm^3)
1	26	116	101	619.58
2	28	139	100	727.80
3	28	100	77	310.44
4	29	65	59	118.47
5	23	84	69	209.40
Day Average	26.8	100.8	81.2	397.14
Day No24		A375-wt Vehicle p.o. QDx5
Animal No	Weight	Length	Width	Volume(mm^3)
1	27	139	119	1,030.64
2	30	188	121	1,441.21
3	29	127	101	678.34
4	29	53	50	69.38
5	24	93	81	319.49
Day Average	27.8	120	94.4	707.81
Group Averege	26.4333	86.8667	69.8333	288.83
Group 2 A375-wt Trametinib 1 mg/kg p.o. QDx5+ Dabrafenib 30 mg/kg p.o. QDx5
Day No6		A375-wt Trametinib 1 mg/kg p.o. QDx5+ Dabrafenib 30 mg/kg p.o. QDx5
Animal No	Weight	Length	Width	Volume(mm^3)
1	27	65	50	85.08
2	26	66	54	100.77
3	25	66	51	89.88
4	29	70	47	80.96
5	24	57	54	87.03
Day Average	26.2	64.8	51.2	88.75
Day No11		A375-wt Trametinib 1 mg/kg p.o. QDx5+ Dabrafenib 30 mg/kg p.o. QDx5
Animal No	Weight	Length	Width	Volume(mm^3)
1	26	63	43	60.99
2	27	59	49	74.17
3	25	61	46	67.58
4	28	53	46	58.72
5	25	53	49	66.63
Day Average	26.2	57.8	46.6	65.62
Day No14		A375-wt Trametinib 1 mg/kg p.o. QDx5+ Dabrafenib 30 mg/kg p.o. QDx5
Animal No	Weight	Length	Width	Volume(mm^3)
1	25	66	38	49.90
2	28	56	49	70.40
3	24	61	46	67.58
4	27	54	46	59.83
5	24	53	49	66.63
Day Average	25.6	58	45.6	62.87
Day No17		A375-wt Trametinib 1 mg/kg p.o. QDx5+ Dabrafenib 30 mg/kg p.o. QDx5
Animal No	Weight	Length	Width	Volume(mm^3)
1	26	57	37	40.86
2	28	49	48	59.11
3	24	60	49	75.43
4	27	55	43	53.25
5	25	51	46	56.50
Day Average	26	54.4	44.6	57.03
Day No20		A375-wt Trametinib 1 mg/kg p.o. QDx5+ Dabrafenib 30 mg/kg p.o. QDx5
Animal No	Weight	Length	Width	Volume(mm^3)
1	26	54	36	36.64
2	28	53	43	51.31
3	25	60	50	78.54
4	29	61	55	96.62
5	25	47	45	49.83
Day Average	26.6	55	45.8	62.59
Day No24		A375-wt Trametinib 1 mg/kg p.o. QDx5+ Dabrafenib 30 mg/kg p.o. QDx5
Animal No	Weight	Length	Width	Volume(mm^3)
1	27	67	38	50.66
2	28	55	50	71.99
3	25	75	57	127.59
4	29	87	73	242.75
5	25	60	53	88.25
Day Average	26.8	68.8	54.2	116.25
Day No27		A375-wt Trametinib 1 mg/kg p.o. QDx5+ Dabrafenib 30 mg/kg p.o. QDx5
Animal No	Weight	Length	Width	Volume(mm^3)
1	27	76	51	103.50
2	29	65	54	99.24
3	26	90	67	211.54
4	30	106	82	373.19
5	26	73	64	156.56
Day Average	27.6	82	63.6	188.81
Group Averege	26.4286	62.9714	50.2286	91.70
Group 3 A375- HMGB2-[OE], Vehicle p.o. QDx5
Day No6		A375- HMGB2-[OE], Vehicle p.o. QDx5
Animal No	Weight	Length	Width	Volume(mm^3)
1	26	71	47	82.12
2	29	70	57	119.08
3	28	66	51	89.88
4	28	63	52	89.20
5	23	63	53	92.66
Day Average	26.8	66.6	52	94.59
Day No11		A375- HMGB2-[OE], Vehicle p.o. QDx5
Animal No	Weight	Length	Width	Volume(mm^3)
1	25	73	52	103.35
2	30	88	68	213.06
3	29	88	63	182.88
4	29	63	56	103.45
5	24	71	59	129.41
Day Average	27.4	76.6	59.6	146.43
Day No14		A375- HMGB2-[OE], Vehicle p.o. QDx5
Animal No	Weight	Length	Width	Volume(mm^3)
1	25	77	62	154.98
2	28	105	95	496.18
3	28	94	64	201.60
4	29	73	60	137.60
5	24	85	60	160.22
Day Average	26.8	86.8	68.2	230.12
Day No17		A375- HMGB2-[OE], Vehicle p.o. QDx5
Animal No	Weight	Length	Width	Volume(mm^3)
1	25	91	61	177.30
2	28	126	100	659.73
3	30	86	66	196.15
4	30	83	60	156.45
5	24	94	70	241.17
Day Average	27.4	96	71.4	286.16
Day No20		A375- HMGB2-[OE], Vehicle p.o. QDx5
Animal No	Weight	Length	Width	Volume(mm^3)
1	26	94	68	227.59
2	30	126	124	1,014.41
3	29	95	75	279.80
4	30	86	71	226.99
5	25	110	81	377.89
Day Average	28	102.2	83.8	425.33
Day No24		A375- HMGB2-[OE], Vehicle p.o. QDx5
Animal No	Weight	Length	Width	Volume(mm^3)
1	26	120	78	382.27
2	31	184	150	2,167.70
3	30	112	88	454.13
4	30	130	81	446.59
5	25	142	101	758.45
Day Average	28.4	137.6	99.6	841.83
Group Averege	27.4667	94.3	72.4333	337.41
Group 4 A375- HMGB2-[OE], Trametinib 1 mg/kg p.o. QDx5+ Dabrafenib 30 mg/kg p.o. QDx5
Day No6		A375- HMGB2-[OE], Trametinib 1 mg/kg p.o. QDx5+ Dabrafenib 30 mg/kg p.o. QDx5
Animal No	Weight	Length	Width	Volume(mm^3)
1	27	65	53	95.60
2	28	69	49	86.74
3	27	71	56	116.58
4	27	65	45	68.92
5	25	67	54	102.30
Day Average	26.8	67.4	51.4	94.03
Day No11		A375- HMGB2-[OE], Trametinib 1 mg/kg p.o. QDx5+ Dabrafenib 30 mg/kg p.o. QDx5
Animal No	Weight	Length	Width	Volume(mm^3)
1	27	71	54	108.40
2	29	66	51	89.88
3	27	83	56	136.29
4	27	66	47	76.34
5	25	68	44	68.93
Day Average	27	70.8	50.4	95.97
Day No14		A375- HMGB2-[OE], Trametinib 1 mg/kg p.o. QDx5+ Dabrafenib 30 mg/kg p.o. QDx5
Animal No	Weight	Length	Width	Volume(mm^3)
1	27	71	60	133.83
2	29	71	57	120.78
3	27	80	62	161.02
4	26	69	57	117.38
5	25	63	50	82.47
Day Average	26.8	70.8	57.2	123.10
Day No17		A375- HMGB2-[OE], Trametinib 1 mg/kg p.o. QDx5+ Dabrafenib 30 mg/kg p.o. QDx5
Animal No	Weight	Length	Width	Volume(mm^3)
1	27	60	49	75.43
2	30	71	54	108.40
3	27	93	61	181.19
4	27	81	61	157.81
Day Average	27.75	76.25	56.25	130.71
Day No20		A375- HMGB2-[OE], Trametinib 1 mg/kg p.o. QDx5+ Dabrafenib 30 mg/kg p.o. QDx5
Animal No	Weight	Length	Width	Volume(mm^3)
1	27	64	55	101.37
2	29	65	53	95.60
3	26	95	65	210.16
4	26	91	72	247.00
Day Average	27	78.75	61.25	163.53
Day No24		A375- HMGB2-[OE], Trametinib 1 mg/kg p.o. QDx5+ Dabrafenib 30 mg/kg p.o. QDx5
Animal No	Weight	Length	Width	Volume(mm^3)
1	27	101	76	305.45
2	29	84	73	234.38
3	27	137	95	647.39
4	27	138	89	572.34
Day Average	27.5	115	83.25	439.89
Day No27		A375- HMGB2-[OE], Trametinib 1 mg/kg p.o. QDx5+ Dabrafenib 30 mg/kg p.o. QDx5
Animal No	Weight	Length	Width	Volume(mm^3)
1	29	93	73	259.49
2	30	92	73	256.70
3	29	169	101	902.67
4	28	158	91	685.08
Day Average	29	128	84.5	525.99

## Sheet: Replicate 2
Raw animal weight and tumor volume measurements for the drug tolerance experiment in Fig. 5o (replicate 2)
Group 1 A375-wt Vehicle p.o. QDx5
Day No8		A375-wt Vehicle p.o. QDx5
Animal No	Weight	Length	Width	Volume(mm^3)
1	24	65	55	102.95
2	21	69	46	76.45
3	23	63	56	103.45
4	25	64	54	97.72
5	26	67	53	98.54
6	27	63	52	89.20
Day Average	24.3333	65.1667	52.6667	94.72
Day No11		A375-wt Vehicle p.o. QDx5
Animal No	Weight	Length	Width	Volume(mm^3)
1	25	73	54	111.46
2	21	90	47	104.10
3	24	75	63	155.86
4	26	84	60	158.34
5	27	75	60	141.37
6	27	75	56	123.15
Day Average	25	78.6667	56.6667	132.38
Day No14		A375-wt Vehicle p.o. QDx5
Animal No	Weight	Length	Width	Volume(mm^3)
1	24	87	62	175.11
2	21	111	58	195.51
3	23	91	74	260.92
4	26	96	71	253.39
5	27	84	65	185.83
6	28	81	69	201.92
Day Average	24.8333	91.6667	66.5	212.11
Day No17		A375-wt Vehicle p.o. QDx5
Animal No	Weight	Length	Width	Volume(mm^3)
1	296	105	84	387.92
2	22	135	72	366.44
3	24	117	91	507.30
4	27	108	85	408.56
5	27	110	72	298.58
6	28	104	90	441.08
Day Average	70.6667	113.167	82.3333	401.65
Day No21		A375-wt Vehicle p.o. QDx5
Animal No	Weight	Length	Width	Volume(mm^3)
1	26	146	103	811.01
2	23	153	92	678.06
3	25	145	100	759.22
4	28	117	88	474.41
5	28	131	88	531.17
6	27	120	102	653.70
Day Average	26.1667	135.333	95.5	651.26
Day No24		A375-wt Vehicle p.o. QDx5
Animal No	Weight	Length	Width	Volume(mm^3)
1	27	236	137	2,319.27
2	23	223	111	1,438.63
3	25	284	121	2,177.15
4	27	243	109	1,511.67
5	28	168	105	969.81
6	28	147	127	1,241.43
Day Average	26.3333	216.833	118.333	1,609.66
Day No28		A375-wt Vehicle p.o. QDx5
Animal No	Weight	Length	Width	Volume(mm^3)
1	27	275	154	3,414.86
2	24	266	114	1,810.05
3	26	239	145	2,631.07
4	28	165	119	1,223.42
5	29	169	127	1,427.23
6	28	164	137	1,611.70
Day Average	27	213	132.667	2,019.72
Group Averege	32.0476	130.548	86.381	731.64
Group 2 A375-wt Trametinib 1 mg/kg p.o. QDx5+ Dabrafenib 30 mg/kg p.o. QDx5
Day No8		A375-wt Trametinib 1 mg/kg p.o. QDx5+ Dabrafenib 30 mg/kg p.o. QDx5
Animal No	Weight	Length	Width	Volume(mm^3)
1	23	62	56	101.80
2	23	63	52	89.20
3	22	65	54	99.24
4	22	63	55	99.78
5	25	63	57	107.17
6	25	60	55	95.03
Day Average	23.3333	62.6667	54.8333	98.71
Day No11		A375-wt Trametinib 1 mg/kg p.o. QDx5+ Dabrafenib 30 mg/kg p.o. QDx5
Animal No	Weight	Length	Width	Volume(mm^3)
1	24	60	61	116.90
2	23	70	54	106.88
3	22	72	48	86.86
4	23	67	54	102.30
5	26	71	58	125.06
6	25	62	54	94.66
Day Average	23.8333	67	54.8333	105.44
Day No14		A375-wt Trametinib 1 mg/kg p.o. QDx5+ Dabrafenib 30 mg/kg p.o. QDx5
Animal No	Weight	Length	Width	Volume(mm^3)
1	24	62	52	87.78
2	24	66	54	100.77
3	22	66	46	73.12
4	23	61	52	86.36
5	26	57	52	80.70
6	25	64	48	77.21
Day Average	24	62.6667	50.6667	84.32
Day No17		A375-wt Trametinib 1 mg/kg p.o. QDx5+ Dabrafenib 30 mg/kg p.o. QDx5
Animal No	Weight	Length	Width	Volume(mm^3)
1	24	66	55	104.54
2	24	70	52	99.11
3	22	56	54	85.50
4	22	59	51	80.35
5	25	55	54	83.97
6	26	61	48	73.59
Day Average	23.8333	61.1667	52.3333	87.84
Day No21		A375-wt Trametinib 1 mg/kg p.o. QDx5+ Dabrafenib 30 mg/kg p.o. QDx5
Animal No	Weight	Length	Width	Volume(mm^3)
1	23	55	49	69.14
2	24	63	50	82.47
3	22	61	51	83.07
4	22	55	49	69.14
5	25	48	46	53.18
6	25	59	48	71.18
Day Average	23.5	56.8333	48.8333	71.36
Day No24		A375-wt Trametinib 1 mg/kg p.o. QDx5+ Dabrafenib 30 mg/kg p.o. QDx5
Animal No	Weight	Length	Width	Volume(mm^3)
1	23	67	57	113.98
2	24	86	64	184.44
3	22	78	54	119.09
4	22	71	53	104.43
5	25	57	55	90.28
6	24	53	42	48.95
Day Average	23.3333	68.6667	54.1667	110.20
Day No28		A375-wt Trametinib 1 mg/kg p.o. QDx5+ Dabrafenib 30 mg/kg p.o. QDx5
Animal No	Weight	Length	Width	Volume(mm^3)
1	24	109	82	383.75
2	29	100	72	271.43
3	22	94	71	248.11
4	23	120	81	412.24
5	25	62	59	113.00
6	24	69	49	86.74
Day Average	24.5	92.3333	69	252.55
Group Averege	23.7619	67.3333	54.9524	115.77
Group 3 A375- HMGB2-[OE], Vehicle p.o. QDx5
Day No8		A375- HMGB2-[OE], Vehicle p.o. QDx5
Animal No	Weight	Length	Width	Volume(mm^3)
1	25	64	55	101.37
2	23	65	56	106.73
3	22	61	51	83.07
4	26	64	56	105.09
5	22	68	55	107.70
6	26	73	56	119.87
Day Average	24	65.8333	54.8333	103.97
Day No11		A375- HMGB2-[OE], Vehicle p.o. QDx5
Animal No	Weight	Length	Width	Volume(mm^3)
1	25	82	58	144.43
2	24	71	65	157.07
3	23	72	51	98.06
4	26	76	59	138.52
5	22	76	52	107.60
6	26	84	55	133.05
Day Average	24.3333	76.8333	56.6667	129.79
Day No14		A375- HMGB2-[OE], Vehicle p.o. QDx5
Animal No	Weight	Length	Width	Volume(mm^3)
1	25	113	90	479.25
2	24	91	70	233.47
3	23	77	54	117.56
4	25	99	67	232.69
5	22	94	61	183.14
6	26	110	72	298.58
Day Average	24.1667	97.3333	69	257.45
Day No17		A375- HMGB2-[OE], Vehicle p.o. QDx5
Animal No	Weight	Length	Width	Volume(mm^3)
1	27	138	109	858.48
2	25	108	92	478.63
3	23	103	74	295.32
4	27	117	77	363.22
5	22	111	82	390.80
6	26	134	93	606.83
Day Average	25	118.5	87.8333	498.88
Day No21		A375- HMGB2-[OE], Vehicle p.o. QDx5
Animal No	Weight	Length	Width	Volume(mm^3)
1	27	175	139	1,770.38
2	27	128	108	781.73
3	24	142	91	615.70
4	27	145	109	902.03
5	22	149	101	795.84
6	27	177	117	1,268.66
Day Average	25.6667	152.667	110.833	1,022.39
Day No24		A375- HMGB2-[OE], Vehicle p.o. QDx5
Animal No	Weight	Length	Width	Volume(mm^3)
1	27	236	171	3,613.29
2	27	163	128	1,398.32
3	24	187	101	998.81
4	24	188	132	1,715.16
5	23	174	127	1,469.45
6	26	234	150	2,756.75
Day Average	25.1667	197	134.833	1,991.96
Day No28		A375- HMGB2-[OE], Vehicle p.o. QDx5
Animal No	Weight	Length	Width	Volume(mm^3)
1	29	267	201	5,648.09
2	28	188	144	2,041.18
3	25	208	138	2,074.05
4	28	203	106	1,194.28
5	23	216	154	2,682.22
6	27	255	163	3,547.43
Day Average	26.6667	222.833	151	2,864.54
Group Averege	25	133	95	981.28
Group 4 A375- HMGB2-[OE], Trametinib 1 mg/kg p.o. QDx5+ Dabrafenib 30 mg/kg p.o. QDx5
Day No8		A375- HMGB2-[OE], Trametinib 1 mg/kg p.o. QDx5+ Dabrafenib 30 mg/kg p.o. QDx5
Animal No	Weight	Length	Width	Volume(mm^3)
1	24	65	56	106.73
2	24	80	57	136.09
3	21	65	57	110.58
4	23	68	59	123.94
5	20	67	57	113.98
6	26	63	53	92.66
Day Average	23	68	56.5	114.00
Day No11		A375- HMGB2-[OE], Trametinib 1 mg/kg p.o. QDx5+ Dabrafenib 30 mg/kg p.o. QDx5
Animal No	Weight	Length	Width	Volume(mm^3)
1	24	79	54	120.62
2	25	89	66	202.99
3	21	76	61	148.07
4	23	75	59	136.70
5	20	69	62	138.88
6	26	62	52	87.78
Day Average	23.1667	75	59	139.17
Day No14		A375- HMGB2-[OE], Trametinib 1 mg/kg p.o. QDx5+ Dabrafenib 30 mg/kg p.o. QDx5
Animal No	Weight	Length	Width	Volume(mm^3)
1	24	80	57	136.09
2	25	96	66	218.96
3	21	66	57	112.28
4	23	79	69	196.94
5	20	61	58	107.44
6	25	65	54	99.24
Day Average	23	74.5	60.1667	145.16
Day No17		A375- HMGB2-[OE], Trametinib 1 mg/kg p.o. QDx5+ Dabrafenib 30 mg/kg p.o. QDx5
Animal No	Weight	Length	Width	Volume(mm^3)
1	25	75	55	118.79
2	25	93	75	273.91
3	22	68	56	111.66
4	23	72	65	159.28
5	20	65	49	81.72
6	26	61	53	89.72
Day Average	23.5	72.3333	58.8333	139.18
Day No21		A375- HMGB2-[OE], Trametinib 1 mg/kg p.o. QDx5+ Dabrafenib 30 mg/kg p.o. QDx5
Animal No	Weight	Length	Width	Volume(mm^3)
1	25	75	51	102.14
2	25	105	90	445.32
3	22	52	45	55.13
4	23	80	66	182.46
5	22	66	59	120.29
6	27	65	55	102.95
Day Average	24	73.8333	61	168.05
Day No24		A375- HMGB2-[OE], Trametinib 1 mg/kg p.o. QDx5+ Dabrafenib 30 mg/kg p.o. QDx5
Animal No	Weight	Length	Width	Volume(mm^3)
1	24	107	69	266.74
2	25	134	123	1,061.48
3	21	97	65	214.58
4	23	119	97	586.26
5	21	97	66	221.24
6	26	100	74	286.72
Day Average	23.3333	109	82.3333	439.50
Day No28		A375- HMGB2-[OE], Trametinib 1 mg/kg p.o. QDx5+ Dabrafenib 30 mg/kg p.o. QDx5
Animal No	Weight	Length	Width	Volume(mm^3)
1	25	125	78	398.20
2	25	169	154	2,098.59
3	21	123	70	315.57
4	24	150	117	1,075.13
5	21	141	93	638.53
6	26	128	85	484.22
Day Average	23.6667	139.333	99.5	835.04
