# Supplementary material for: Mechanical confinement governs phenotypic plasticity in melanoma
Source: Nature. 2025 Aug 27;647(8089):517–27. doi: 10.1038/s41586-025-09445-6 (PMC12611772; doi:10.1038/s41586-025-09445-6)
Supplement: Supplementary file 4 — Supplementary Tables 1–10. [file 41586_2025_9445_MOESM4_ESM.zip › 2024-01-00797D-s4/TableS2_confined_RNAseq.xlsx]

## Sheet: DE genes
Differentially expressed genes in confined A375 cells relative to unconfined.
	Ensembl	hgnc_symbol	description	baseMean	log2FoldChange	lfcSE	stat	pvalue	padj
1	ENSG00000019991	HGF	hepatocyte growth factor [Source:HGNC Symbol;Acc:HGNC:4893]	139.622	1.00153	0.112779	8.88047	6.65775e-19	1.00832e-15
2	ENSG00000023445	BIRC3	baculoviral IAP repeat containing 3 [Source:HGNC Symbol;Acc:HGNC:591]	259.33	0.970779	0.108058	8.98384	2.61471e-19	4.39998e-16
3	ENSG00000234840	LINC01239	long intergenic non-protein coding RNA 1239 [Source:HGNC Symbol;Acc:HGNC:49796]	403.004	0.950897	0.102034	9.31945	1.16944e-20	2.95186e-17
4	ENSG00000172183	ISG20	interferon stimulated exonuclease gene 20 [Source:HGNC Symbol;Acc:HGNC:6130]	635.803	0.872988	0.0875408	9.97235	2.01407e-23	1.01677e-19
5	ENSG00000272734	ADIRF-AS1	ADIRF antisense RNA 1 [Source:HGNC Symbol;Acc:HGNC:45127]	419.153	0.850034	0.0907	9.37193	7.12194e-21	2.15723e-17
6	ENSG00000186480	INSIG1	insulin induced gene 1 [Source:HGNC Symbol;Acc:HGNC:6083]	654.447	0.785425	0.0992945	7.91005	2.57281e-15	2.59768e-12
7	ENSG00000162892	IL24	interleukin 24 [Source:HGNC Symbol;Acc:HGNC:11346]	3106.61	0.747952	0.108781	6.87576	6.16617e-12	3.5918e-09
8	ENSG00000186466	AQP7P1	aquaporin 7 pseudogene 1 [Source:HGNC Symbol;Acc:HGNC:32048]	294.726	0.746422	0.0993249	7.51495	5.69319e-14	5.38896e-11
9	ENSG00000130513	GDF15	growth differentiation factor 15 [Source:HGNC Symbol;Acc:HGNC:30142]	302.122	0.739726	0.107575	6.87639	6.13888e-12	3.5918e-09
10	ENSG00000132535	DLG4	discs large MAGUK scaffold protein 4 [Source:HGNC Symbol;Acc:HGNC:2903]	1123.95	0.732093	0.0733722	9.9778	1.90651e-23	1.01677e-19
11	ENSG00000176399	DMRTA1	DMRT like family A1 [Source:HGNC Symbol;Acc:HGNC:13826]	625.66	0.725811	0.085582	8.48088	2.23493e-17	2.41771e-14
12	ENSG00000156804	FBXO32	F-box protein 32 [Source:HGNC Symbol;Acc:HGNC:16731]	411.716	0.704219	0.101111	6.96479	3.28902e-12	2.37201e-09
13	ENSG00000122641	INHBA	inhibin subunit beta A [Source:HGNC Symbol;Acc:HGNC:6066]	3198.03	0.701396	0.108856	6.44331	1.16899e-10	5.05839e-08
14	ENSG00000070540	WIPI1	WD repeat domain	phosphoinositide interacting 1 [Source:HGNC Symbol;Acc:HGNC:25471]	384.486	0.690712	0.106539	6.48319	8.98049e-11	4.1215e-08
15	ENSG00000108846	ABCC3	ATP binding cassette subfamily C member 3 [Source:HGNC Symbol;Acc:HGNC:54]	737.233	0.690192	0.0968616	7.12555	1.03664e-12	8.72215e-10
16	ENSG00000232973	CYP1B1-AS1	CYP1B1 antisense RNA 1 [Source:HGNC Symbol;Acc:HGNC:28543]	459.728	0.677439	0.0953797	7.10255	1.22479e-12	9.76287e-10
17	ENSG00000272068	BCAN-AS1	BCAN antisense RNA 1 [Source:HGNC Symbol;Acc:HGNC:55233]	135.807	0.668806	0.114757	5.82801	5.60919e-09	1.54457e-06
18	ENSG00000080031	PTPRH	protein tyrosine phosphatase receptor type H [Source:HGNC Symbol;Acc:HGNC:9672]	216.165	0.667067	0.104433	6.38753	1.68584e-10	6.71896e-08
19	ENSG00000126368	NR1D1	nuclear receptor subfamily 1 group D member 1 [Source:HGNC Symbol;Acc:HGNC:7962]	1026.8	0.66671	0.0731035	9.12008	7.50721e-20	1.62424e-16
20	ENSG00000164463	CREBRF	CREB3 regulatory factor [Source:HGNC Symbol;Acc:HGNC:24050]	718.268	0.665332	0.0757408	8.78433	1.57298e-18	2.16571e-15
21	ENSG00000162654	GBP4	guanylate binding protein 4 [Source:HGNC Symbol;Acc:HGNC:20480]	289.927	0.65823	0.10078	6.53135	6.51776e-11	3.29468e-08
22	ENSG00000079385	CEACAM1	CEA cell adhesion molecule 1 [Source:HGNC Symbol;Acc:HGNC:1814]	75.5931	0.654185	0.114749	5.70103	1.19087e-08	2.65231e-06
23	ENSG00000172379	ARNT2	aryl hydrocarbon receptor nuclear translocator 2 [Source:HGNC Symbol;Acc:HGNC:16876]	1646.11	0.653361	0.0665804	9.81311	9.88689e-23	3.74342e-19
24	ENSG00000154654	NCAM2	neural cell adhesion molecule 2 [Source:HGNC Symbol;Acc:HGNC:7657]	127.927	0.651614	0.112135	5.81097	6.21124e-09	1.67981e-06
25	ENSG00000095752	IL11	interleukin 11 [Source:HGNC Symbol;Acc:HGNC:5966]	361.878	0.647813	0.100445	6.44944	1.12267e-10	5.00084e-08
26	ENSG00000250523		pseudogene similar to part of cleavage and polyadenylation specific factor 4-like (CPSF4L)	108.914	0.646295	0.114834	5.6281	1.8221e-08	3.49312e-06
27	ENSG00000166750	SLFN5	schlafen family member 5 [Source:HGNC Symbol;Acc:HGNC:28286]	997.033	0.645783	0.114411	5.6444	1.65756e-08	3.21842e-06
28	ENSG00000140563	MCTP2	multiple C2 and transmembrane domain containing 2 [Source:HGNC Symbol;Acc:HGNC:25636]	166.199	0.627457	0.110752	5.66542	1.46662e-08	3.00162e-06
29	ENSG00000138131	LOXL4	lysyl oxidase like 4 [Source:HGNC Symbol;Acc:HGNC:17171]	2037.15	0.6267	0.073773	8.49497	1.97977e-17	2.30643e-14
30	ENSG00000104856	RELB	RELB proto-oncogene	NF-kB subunit [Source:HGNC Symbol;Acc:HGNC:9956]	540.127	0.616441	0.0890694	6.9209	4.48768e-12	2.95504e-09
31	ENSG00000121690	DEPDC7	DEP domain containing 7 [Source:HGNC Symbol;Acc:HGNC:29899]	1549.59	0.615359	0.0682339	9.01837	1.90904e-19	3.61404e-16
32	ENSG00000166046	TCP11L2	t-complex 11 like 2 [Source:HGNC Symbol;Acc:HGNC:28627]	83.4776	0.610911	0.114833	5.31998	1.03778e-07	1.45529e-05
33	ENSG00000224549		novel transcript	64.2997	0.610699	0.114203	5.34747	8.91935e-08	1.2888e-05
34	ENSG00000114796	KLHL24	kelch like family member 24 [Source:HGNC Symbol;Acc:HGNC:25947]	549.853	0.604061	0.0830068	7.27725	3.4069e-13	3.03514e-10
35	ENSG00000105376	ICAM5	intercellular adhesion molecule 5 [Source:HGNC Symbol;Acc:HGNC:5348]	230.771	0.596114	0.103933	5.73558	9.71794e-09	2.33616e-06
36	ENSG00000013364	MVP	major vault protein [Source:HGNC Symbol;Acc:HGNC:7531]	773.651	0.588056	0.0854435	6.8824	5.8852e-12	3.5918e-09
37	ENSG00000229953	BCAN-AS2	BCAN antisense RNA 2 [Source:HGNC Symbol;Acc:HGNC:56267]	351.944	0.579357	0.101902	5.68544	1.30478e-08	2.77422e-06
38	ENSG00000142102	PGGHG	protein-glucosylgalactosylhydroxylysine glucosidase [Source:HGNC Symbol;Acc:HGNC:26210]	168.613	0.578771	0.109731	5.27446	1.33144e-07	1.68039e-05
39	ENSG00000222009	BTBD19	BTB domain containing 19 [Source:HGNC Symbol;Acc:HGNC:27145]	359.575	0.578077	0.102111	5.66124	1.50285e-08	3.03475e-06
40	ENSG00000109063	MYH3	myosin heavy chain 3 [Source:HGNC Symbol;Acc:HGNC:7573]	499.16	0.578006	0.0884998	6.53116	6.52628e-11	3.29468e-08
41	ENSG00000228709	LINC02575	long intergenic non-protein coding RNA 2575 [Source:HGNC Symbol;Acc:HGNC:53747]	118.529	0.576268	0.114633	5.02705	4.98085e-07	5.06275e-05
42	ENSG00000125046	SSUH2	ssu-2 homolog [Source:HGNC Symbol;Acc:HGNC:24809]	479.97	0.573856	0.0895822	6.40592	1.49468e-10	6.11807e-08
43	ENSG00000228522		methylenetetrahydrofolate dehydrogenase (NADP+ dependent) 1-like (MTHFD1L) pseudogene	370.301	0.571252	0.100964	5.65797	1.53172e-08	3.05236e-06
44	ENSG00000183484	GPR132	G protein-coupled receptor 132 [Source:HGNC Symbol;Acc:HGNC:17482]	144.506	0.571241	0.114714	4.97968	6.36899e-07	6.00368e-05
45	ENSG00000154065	ANKRD29	ankyrin repeat domain 29 [Source:HGNC Symbol;Acc:HGNC:27110]	180.953	0.570591	0.110971	5.1418	2.7212e-07	3.07557e-05
46	ENSG00000284418		novel transcript	74.9635	0.5607	0.113681	4.93224	8.12935e-07	7.32852e-05
47	ENSG00000077150	NFKB2	nuclear factor kappa B subunit 2 [Source:HGNC Symbol;Acc:HGNC:7795]	1904.96	0.556364	0.0654822	8.49641	1.95537e-17	2.30643e-14
48	ENSG00000253522	MIR3142HG	MIR3142 host gene [Source:HGNC Symbol;Acc:HGNC:51944]	162.062	0.55171	0.114264	4.82836	1.3766e-06	0.000110897
49	ENSG00000215533	LINC00189	long intergenic non-protein coding RNA 189 [Source:HGNC Symbol;Acc:HGNC:18461]	147.849	0.550939	0.109286	5.04128	4.62433e-07	4.83003e-05
50	ENSG00000169429	CXCL8	C-X-C motif chemokine ligand 8 [Source:HGNC Symbol;Acc:HGNC:6025]	438.674	0.550303	0.103264	5.32907	9.87148e-08	1.39723e-05
51	ENSG00000204054	LINC00963	long intergenic non-protein coding RNA 963 [Source:HGNC Symbol;Acc:HGNC:48716]	872.059	0.545918	0.0784867	6.95555	3.51185e-12	2.41759e-09
52	ENSG00000164211	STARD4	StAR related lipid transfer domain containing 4 [Source:HGNC Symbol;Acc:HGNC:18058]	272.69	0.545859	0.103941	5.25162	1.50764e-07	1.88704e-05
53	ENSG00000100968	NFATC4	nuclear factor of activated T cells 4 [Source:HGNC Symbol;Acc:HGNC:7778]	102.677	0.544173	0.114373	4.7579	1.95619e-06	0.000148877
54	ENSG00000081237	PTPRC	protein tyrosine phosphatase receptor type C [Source:HGNC Symbol;Acc:HGNC:9666]	257.957	0.543354	0.0992189	5.47632	4.34268e-08	7.68737e-06
55	ENSG00000154451	GBP5	guanylate binding protein 5 [Source:HGNC Symbol;Acc:HGNC:19895]	160.609	0.541533	0.110802	4.88739	1.02181e-06	8.63647e-05
56	ENSG00000172638	EFEMP2	EGF containing fibulin extracellular matrix protein 2 [Source:HGNC Symbol;Acc:HGNC:3219]	227.847	0.541093	0.103177	5.24434	1.56847e-07	1.94708e-05
57	ENSG00000007384	RHBDF1	rhomboid 5 homolog 1 [Source:HGNC Symbol;Acc:HGNC:20561]	1676.96	0.538332	0.0765511	7.03232	2.03124e-12	1.53815e-09
58	ENSG00000245532	NEAT1	nuclear paraspeckle assembly transcript 1 [Source:HGNC Symbol;Acc:HGNC:30815]	52849.6	0.536033	0.106111	5.0516	4.38115e-07	4.60781e-05
59	ENSG00000163131	CTSS	cathepsin S [Source:HGNC Symbol;Acc:HGNC:2545]	267.142	0.53568	0.0980663	5.46243	4.6965e-08	7.81631e-06
60	ENSG00000167772	ANGPTL4	angiopoietin like 4 [Source:HGNC Symbol;Acc:HGNC:16039]	218.042	0.535641	0.111665	4.79688	1.61156e-06	0.000126461
61	ENSG00000237238	BMS1P10	BMS1 pseudogene 10 [Source:HGNC Symbol;Acc:HGNC:49154]	435.31	0.533327	0.098163	5.43307	5.53921e-08	8.73867e-06
62	ENSG00000235865	GSN-AS1	GSN antisense RNA 1 [Source:HGNC Symbol;Acc:HGNC:23372]	554.875	0.528861	0.0998535	5.29637	1.18126e-07	1.54273e-05
63	ENSG00000114841	DNAH1	dynein axonemal heavy chain 1 [Source:HGNC Symbol;Acc:HGNC:2940]	711.64	0.525797	0.0874544	6.01224	1.82972e-09	5.65533e-07
64	ENSG00000229160		novel transcript	89.8887	0.524865	0.11459	4.58037	4.64144e-06	0.000297858
65	ENSG00000101210	EEF1A2	eukaryotic translation elongation factor 1 alpha 2 [Source:HGNC Symbol;Acc:HGNC:3192]	439.045	0.523555	0.114655	4.56634	4.96315e-06	0.000314506
66	ENSG00000232803	SLCO4A1-AS1	SLCO4A1 antisense RNA 1 [Source:HGNC Symbol;Acc:HGNC:40537]	318.766	0.523526	0.0949234	5.51525	3.48284e-08	6.51205e-06
67	ENSG00000153234	NR4A2	nuclear receptor subfamily 4 group A member 2 [Source:HGNC Symbol;Acc:HGNC:7981]	297.917	0.522003	0.101595	5.13811	2.77522e-07	3.08856e-05
68	ENSG00000186814	ZSCAN30	zinc finger and SCAN domain containing 30 [Source:HGNC Symbol;Acc:HGNC:33517]	196.614	0.513559	0.105239	4.87993	1.06121e-06	8.80927e-05
69	ENSG00000165092	ALDH1A1	aldehyde dehydrogenase 1 family member A1 [Source:HGNC Symbol;Acc:HGNC:402]	335.72	0.512815	0.103015	4.97808	6.4219e-07	6.00368e-05
70	ENSG00000280276		novel transcript	54.4745	0.509817	0.110905	4.59686	4.28902e-06	NA
71	ENSG00000130477	UNC13A	unc-13 homolog A [Source:HGNC Symbol;Acc:HGNC:23150]	226.714	0.506483	0.111423	4.54558	5.47842e-06	0.000340043
72	ENSG00000143382	ADAMTSL4	ADAMTS like 4 [Source:HGNC Symbol;Acc:HGNC:19706]	289.343	0.5037	0.100254	5.02423	5.05467e-07	5.10353e-05
73	ENSG00000170537	TMC7	transmembrane channel like 7 [Source:HGNC Symbol;Acc:HGNC:23000]	381.649	0.502071	0.101393	4.95172	7.356e-07	6.75192e-05
74	ENSG00000064270	ATP2C2	ATPase secretory pathway Ca2+ transporting 2 [Source:HGNC Symbol;Acc:HGNC:29103]	115.335	0.494835	0.114389	4.32589	1.51916e-05	0.000749434
75	ENSG00000118503	TNFAIP3	TNF alpha induced protein 3 [Source:HGNC Symbol;Acc:HGNC:11896]	479.086	0.494214	0.0981112	5.03728	4.72194e-07	4.8772e-05
76	ENSG00000134321	RSAD2	radical S-adenosyl methionine domain containing 2 [Source:HGNC Symbol;Acc:HGNC:30908]	239.81	0.491456	0.103556	4.7458	2.07681e-06	0.000157266
77	ENSG00000108700	CCL8	C-C motif chemokine ligand 8 [Source:HGNC Symbol;Acc:HGNC:10635]	69.6045	0.491439	0.11433	4.29843	1.72009e-05	0.000832291
78	ENSG00000014257	ACP3	acid phosphatase 3 [Source:HGNC Symbol;Acc:HGNC:125]	91.279	0.490836	0.111923	4.38549	1.15727e-05	0.000605983
79	ENSG00000185567	AHNAK2	AHNAK nucleoprotein 2 [Source:HGNC Symbol;Acc:HGNC:20125]	1791.56	0.489876	0.114608	4.27436	1.9169e-05	0.000904409
80	ENSG00000186340	THBS2	thrombospondin 2 [Source:HGNC Symbol;Acc:HGNC:11786]	134.928	0.489505	0.11483	4.26286	2.01825e-05	0.00093762
81	ENSG00000123240	OPTN	optineurin [Source:HGNC Symbol;Acc:HGNC:17142]	337.714	0.489312	0.103364	4.73385	2.20301e-06	0.00016526
82	ENSG00000146278	PNRC1	proline rich nuclear receptor coactivator 1 [Source:HGNC Symbol;Acc:HGNC:17278]	668.92	0.488816	0.0790856	6.18084	6.376e-10	2.10508e-07
83	ENSG00000090339	ICAM1	intercellular adhesion molecule 1 [Source:HGNC Symbol;Acc:HGNC:5344]	823.315	0.484894	0.0909161	5.33343	9.63767e-08	1.377e-05
84	ENSG00000118263	KLF7	KLF transcription factor 7 [Source:HGNC Symbol;Acc:HGNC:6350]	644.587	0.484802	0.0849624	5.70608	1.15608e-08	2.61326e-06
85	ENSG00000158296	SLC13A3	solute carrier family 13 member 3 [Source:HGNC Symbol;Acc:HGNC:14430]	87.1234	0.484426	0.114816	4.21914	2.45233e-05	0.00109054
86	ENSG00000111291	GPRC5D	G protein-coupled receptor class C group 5 member D [Source:HGNC Symbol;Acc:HGNC:13310]	42.3547	0.483394	0.107487	4.49723	6.88433e-06	NA
87	ENSG00000109107	ALDOC	aldolase	fructose-bisphosphate C [Source:HGNC Symbol;Acc:HGNC:418]	236.365	0.482351	0.102228	4.71838	2.37726e-06	0.000176488
88	ENSG00000138166	DUSP5	dual specificity phosphatase 5 [Source:HGNC Symbol;Acc:HGNC:3071]	1583.7	0.47999	0.0808643	5.93575	2.92508e-09	8.51931e-07
89	ENSG00000226328	NUP50-DT	NUP50 divergent transcript [Source:HGNC Symbol;Acc:HGNC:50502]	218.243	0.478939	0.110626	4.32935	1.49551e-05	0.000740182
90	ENSG00000159200	RCAN1	regulator of calcineurin 1 [Source:HGNC Symbol;Acc:HGNC:3040]	2519.55	0.477874	0.0736236	6.49077	8.53961e-11	4.1215e-08
91	ENSG00000135318	NT5E	5'-nucleotidase ecto [Source:HGNC Symbol;Acc:HGNC:8021]	1747.14	0.477573	0.0756758	6.31077	2.77653e-10	1.02562e-07
92	ENSG00000130653	PNPLA7	patatin like phospholipase domain containing 7 [Source:HGNC Symbol;Acc:HGNC:24768]	254.065	0.477152	0.106634	4.47468	7.65258e-06	0.000429253
93	ENSG00000009694	TENM1	teneurin transmembrane protein 1 [Source:HGNC Symbol;Acc:HGNC:8117]	279.126	0.475383	0.102697	4.62901	3.67423e-06	0.000246223
94	ENSG00000163735	CXCL5	C-X-C motif chemokine ligand 5 [Source:HGNC Symbol;Acc:HGNC:10642]	57.0945	0.475147	0.111031	4.2794	1.87397e-05	0.000892495
95	ENSG00000105856	HBP1	HMG-box transcription factor 1 [Source:HGNC Symbol;Acc:HGNC:23200]	521.397	0.475034	0.0840398	5.65249	1.58136e-08	3.11035e-06
96	ENSG00000128165	ADM2	adrenomedullin 2 [Source:HGNC Symbol;Acc:HGNC:28898]	234.241	0.474318	0.106947	4.43509	9.20317e-06	0.000499577
97	ENSG00000131203	IDO1	indoleamine 2	3-dioxygenase 1 [Source:HGNC Symbol;Acc:HGNC:6059]	87.3958	0.473796	0.114473	4.13893	3.48927e-05	0.00142824
98	ENSG00000114268	PFKFB4	6-phosphofructo-2-kinase/fructose-2	6-biphosphatase 4 [Source:HGNC Symbol;Acc:HGNC:8875]	2754.29	0.472093	0.111859	4.22042	2.43848e-05	0.00109054
99	ENSG00000173482	PTPRM	protein tyrosine phosphatase receptor type M [Source:HGNC Symbol;Acc:HGNC:9675]	334.082	0.471499	0.101023	4.66726	3.05245e-06	0.000212062
100	ENSG00000217801		protein tyrosine phosphatase family pseudogene	130.915	0.468846	0.114111	4.1087	3.97889e-05	0.0015657
101	ENSG00000059804	SLC2A3	solute carrier family 2 member 3 [Source:HGNC Symbol;Acc:HGNC:11007]	1334.77	0.468653	0.0751087	6.23966	4.38518e-10	1.5094e-07
102	ENSG00000110628	SLC22A18	solute carrier family 22 member 18 [Source:HGNC Symbol;Acc:HGNC:10964]	160.683	0.466647	0.11055	4.22115	2.43063e-05	0.00109054
103	ENSG00000114626	ABTB1	ankyrin repeat and BTB domain containing 1 [Source:HGNC Symbol;Acc:HGNC:18275]	461.064	0.46627	0.0954614	4.88438	1.03753e-06	8.6814e-05
104	ENSG00000213963		novel transcript	40.7886	0.466258	0.109092	4.27398	1.92012e-05	NA
105	ENSG00000179111	HES7	hes family bHLH transcription factor 7 [Source:HGNC Symbol;Acc:HGNC:15977]	65.984	0.465205	0.108975	4.2689	1.9644e-05	0.00091541
106	ENSG00000103888	CEMIP	cell migration inducing hyaluronidase 1 [Source:HGNC Symbol;Acc:HGNC:29213]	2499.69	0.464254	0.110083	4.21731	2.47238e-05	0.00109486
107	ENSG00000143603	KCNN3	potassium calcium-activated channel subfamily N member 3 [Source:HGNC Symbol;Acc:HGNC:6292]	277.146	0.463809	0.100926	4.59552	4.31673e-06	0.000283017
108	ENSG00000273006		novel transcript	114.796	0.463003	0.113279	4.08727	4.36487e-05	0.00167454
109	ENSG00000129009	ISLR	immunoglobulin superfamily containing leucine rich repeat [Source:HGNC Symbol;Acc:HGNC:6133]	117.751	0.461335	0.114537	4.02781	5.62998e-05	0.00202532
110	ENSG00000134107	BHLHE40	basic helix-loop-helix family member e40 [Source:HGNC Symbol;Acc:HGNC:1046]	733.769	0.460575	0.114829	4.01096	6.04724e-05	0.00214486
111	ENSG00000266714	MYO15B	myosin XVB [Source:HGNC Symbol;Acc:HGNC:14083]	141.159	0.460364	0.113159	4.06829	4.73587e-05	0.00177506
112	ENSG00000012822	CALCOCO1	calcium binding and coiled-coil domain 1 [Source:HGNC Symbol;Acc:HGNC:29306]	646.664	0.459399	0.080462	5.70952	1.13296e-08	2.59979e-06
113	ENSG00000125910	S1PR4	sphingosine-1-phosphate receptor 4 [Source:HGNC Symbol;Acc:HGNC:3170]	77.7387	0.459149	0.114591	4.00685	6.15342e-05	0.0021648
114	ENSG00000124785	NRN1	neuritin 1 [Source:HGNC Symbol;Acc:HGNC:17972]	75.5361	0.457859	0.114355	4.00383	6.23261e-05	0.00218458
115	ENSG00000162241	SLC25A45	solute carrier family 25 member 45 [Source:HGNC Symbol;Acc:HGNC:27442]	466.626	0.4563	0.0885757	5.15153	2.58372e-07	2.96443e-05
116	ENSG00000125538	IL1B	interleukin 1 beta [Source:HGNC Symbol;Acc:HGNC:5992]	137.428	0.45616	0.110576	4.12529	3.70272e-05	0.00149143
117	ENSG00000026751	SLAMF7	SLAM family member 7 [Source:HGNC Symbol;Acc:HGNC:21394]	130.251	0.456035	0.112363	4.05857	4.93733e-05	0.00183274
118	ENSG00000030419	IKZF2	IKAROS family zinc finger 2 [Source:HGNC Symbol;Acc:HGNC:13177]	304.139	0.455511	0.107353	4.2431	2.20454e-05	0.00100869
119	ENSG00000125845	BMP2	bone morphogenetic protein 2 [Source:HGNC Symbol;Acc:HGNC:1069]	271.85	0.454863	0.109336	4.16022	3.17936e-05	0.00134401
120	ENSG00000184185	KCNJ12	potassium inwardly rectifying channel subfamily J member 12 [Source:HGNC Symbol;Acc:HGNC:6258]	83.1832	0.452147	0.114827	3.93766	8.22818e-05	0.00267991
121	ENSG00000134070	IRAK2	interleukin 1 receptor associated kinase 2 [Source:HGNC Symbol;Acc:HGNC:6113]	190.814	0.450932	0.108446	4.15814	3.20846e-05	0.00134401
122	ENSG00000224309	ANKRD30BP2	ankyrin repeat domain 30B pseudogene 2 [Source:HGNC Symbol;Acc:HGNC:16620]	59.4021	0.449412	0.113354	3.96468	7.34939e-05	0.00246322
123	ENSG00000243244	STON1	stonin 1 [Source:HGNC Symbol;Acc:HGNC:17003]	63.7004	0.448755	0.11402	3.93574	8.29409e-05	0.00268973
124	ENSG00000170385	SLC30A1	solute carrier family 30 member 1 [Source:HGNC Symbol;Acc:HGNC:11012]	2151.51	0.448253	0.0773191	5.79744	6.73349e-09	1.7891e-06
125	ENSG00000008710	PKD1	polycystin 1	transient receptor potential channel interacting [Source:HGNC Symbol;Acc:HGNC:9008]	3871.16	0.446175	0.072913	6.11928	9.39989e-10	3.02896e-07
126	ENSG00000135365	PHF21A	PHD finger protein 21A [Source:HGNC Symbol;Acc:HGNC:24156]	990.696	0.444636	0.0709659	6.2655	3.71641e-10	1.30896e-07
127	ENSG00000181982	CCDC149	coiled-coil domain containing 149 [Source:HGNC Symbol;Acc:HGNC:25405]	113.057	0.444115	0.114733	3.87085	0.000108457	0.00328517
128	ENSG00000214617	SLC6A10P	solute carrier family 6 member 10	pseudogene [Source:HGNC Symbol;Acc:HGNC:11043]	236.698	0.443965	0.104547	4.24657	2.17069e-05	0.000996214
129	ENSG00000121966	CXCR4	C-X-C motif chemokine receptor 4 [Source:HGNC Symbol;Acc:HGNC:2561]	71.098	0.44353	0.114509	3.8733	0.00010737	0.00327344
130	ENSG00000233695	GAS6-AS1	GAS6 antisense RNA 1 [Source:HGNC Symbol;Acc:HGNC:39826]	516.966	0.443176	0.0921951	4.80693	1.53265e-06	0.000120896
131	ENSG00000235823	OLMALINC	oligodendrocyte maturation-associated long intergenic non-coding RNA [Source:HGNC Symbol;Acc:HGNC:28060]	368.75	0.443014	0.0990889	4.47088	7.79e-06	0.000435349
132	ENSG00000125414	MYH2	myosin heavy chain 2 [Source:HGNC Symbol;Acc:HGNC:7572]	722.045	0.442686	0.0808799	5.47338	4.41539e-08	7.68737e-06
133	ENSG00000145040	UCN2	urocortin 2 [Source:HGNC Symbol;Acc:HGNC:18414]	1224.27	0.439729	0.111465	3.94501	7.97983e-05	0.00262157
134	ENSG00000187391	MAGI2	membrane associated guanylate kinase	WW and PDZ domain containing 2 [Source:HGNC Symbol;Acc:HGNC:18957]	250.117	0.43936	0.107876	4.0728	4.64505e-05	0.00175435
135	ENSG00000235180	LINC00601	long intergenic non-protein coding RNA 601 [Source:HGNC Symbol;Acc:HGNC:43916]	61.3418	0.437269	0.110338	3.96301	7.40117e-05	0.00247441
136	ENSG00000106089	STX1A	syntaxin 1A [Source:HGNC Symbol;Acc:HGNC:11433]	903.506	0.437096	0.079859	5.47335	4.41599e-08	7.68737e-06
137	ENSG00000130827	PLXNA3	plexin A3 [Source:HGNC Symbol;Acc:HGNC:9101]	848.527	0.435699	0.0796416	5.47075	4.48138e-08	7.71256e-06
138	ENSG00000166173	LARP6	La ribonucleoprotein 6	translational regulator [Source:HGNC Symbol;Acc:HGNC:24012]	419.735	0.434662	0.0921209	4.71839	2.37719e-06	0.000176488
139	ENSG00000057657	PRDM1	PR/SET domain 1 [Source:HGNC Symbol;Acc:HGNC:9346]	145.136	0.434278	0.114296	3.7996	0.000144929	0.00408744
140	ENSG00000143127	ITGA10	integrin subunit alpha 10 [Source:HGNC Symbol;Acc:HGNC:6135]	258.575	0.433922	0.103381	4.1973	2.7011e-05	0.00115887
141	ENSG00000132274	TRIM22	tripartite motif containing 22 [Source:HGNC Symbol;Acc:HGNC:16379]	136.278	0.432574	0.111516	3.87904	0.000104871	0.00321511
142	ENSG00000188738	FSIP2	fibrous sheath interacting protein 2 [Source:HGNC Symbol;Acc:HGNC:21675]	189.498	0.432569	0.104687	4.13202	3.59585e-05	0.00146003
143	ENSG00000231185	SPRY4-AS1	SPRY4 antisense RNA 1 [Source:HGNC Symbol;Acc:HGNC:53465]	167.059	0.431963	0.109323	3.95126	7.77397e-05	0.00257067
144	ENSG00000273142	LINC02604	long intergenic non-protein coding RNA 2604 [Source:HGNC Symbol;Acc:HGNC:53972]	375.934	0.429841	0.0897632	4.78862	1.67935e-06	0.000131102
145	ENSG00000128342	LIF	LIF interleukin 6 family cytokine [Source:HGNC Symbol;Acc:HGNC:6596]	1853.06	0.42982	0.0781307	5.5013	3.77001e-08	6.79724e-06
146	ENSG00000135424	ITGA7	integrin subunit alpha 7 [Source:HGNC Symbol;Acc:HGNC:6143]	258.817	0.429794	0.105635	4.06868	4.72807e-05	0.00177506
147	ENSG00000179715	PCED1B	PC-esterase domain containing 1B [Source:HGNC Symbol;Acc:HGNC:28255]	117.806	0.429745	0.113269	3.79402	0.00014823	0.00417275
148	ENSG00000172830	SSH3	slingshot protein phosphatase 3 [Source:HGNC Symbol;Acc:HGNC:30581]	293.131	0.429426	0.0964019	4.45454	8.40723e-06	0.000463009
149	ENSG00000188177	ZC3H6	zinc finger CCCH-type containing 6 [Source:HGNC Symbol;Acc:HGNC:24762]	92.956	0.426223	0.114559	3.72057	0.000198773	0.00516367
150	ENSG00000185052	SLC24A3	solute carrier family 24 member 3 [Source:HGNC Symbol;Acc:HGNC:10977]	121.436	0.426068	0.113996	3.73758	0.000185797	0.0049194
151	ENSG00000117228	GBP1	guanylate binding protein 1 [Source:HGNC Symbol;Acc:HGNC:4182]	294.246	0.425211	0.106045	4.00973	6.07877e-05	0.00215101
152	ENSG00000197283	SYNGAP1	synaptic Ras GTPase activating protein 1 [Source:HGNC Symbol;Acc:HGNC:11497]	966.704	0.424596	0.0771341	5.50465	3.69894e-08	6.76775e-06
153	ENSG00000237753	SLC20A1-DT	SLC20A1 divergent transcript [Source:HGNC Symbol;Acc:HGNC:55651]	163.364	0.424449	0.111368	3.81124	0.00013827	0.0039661
154	ENSG00000162772	ATF3	activating transcription factor 3 [Source:HGNC Symbol;Acc:HGNC:785]	315.543	0.423826	0.100539	4.21556	2.49161e-05	0.00110016
155	ENSG00000198753	PLXNB3	plexin B3 [Source:HGNC Symbol;Acc:HGNC:9105]	1196.49	0.423613	0.0813338	5.20833	1.90551e-07	2.27236e-05
156	ENSG00000138764	CCNG2	cyclin G2 [Source:HGNC Symbol;Acc:HGNC:1593]	300.146	0.422791	0.0986965	4.28375	1.83768e-05	0.000880747
157	ENSG00000169245	CXCL10	C-X-C motif chemokine ligand 10 [Source:HGNC Symbol;Acc:HGNC:10637]	335.276	0.422381	0.108228	3.9027	9.51251e-05	0.0029776
158	ENSG00000117266	CDK18	cyclin dependent kinase 18 [Source:HGNC Symbol;Acc:HGNC:8751]	314.174	0.422078	0.0962558	4.38496	1.16005e-05	0.000605983
159	ENSG00000019186	CYP24A1	cytochrome P450 family 24 subfamily A member 1 [Source:HGNC Symbol;Acc:HGNC:2602]	103.232	0.421578	0.114721	3.67481	0.000238025	0.00593885
160	ENSG00000127415	IDUA	alpha-L-iduronidase [Source:HGNC Symbol;Acc:HGNC:5391]	409.435	0.42012	0.089061	4.71721	2.39102e-06	0.000176644
161	ENSG00000104419	NDRG1	N-myc downstream regulated 1 [Source:HGNC Symbol;Acc:HGNC:7679]	3016.95	0.418698	0.0645758	6.48383	8.94253e-11	4.1215e-08
162	ENSG00000182272	B4GALNT4	beta-1	4-N-acetyl-galactosaminyltransferase 4 [Source:HGNC Symbol;Acc:HGNC:26315]	420.815	0.417201	0.0886041	4.7086	2.49424e-06	0.000181612
163	ENSG00000183426	NPIPA1	nuclear pore complex interacting protein family member A1 [Source:HGNC Symbol;Acc:HGNC:7909]	380.371	0.416963	0.0918494	4.53963	5.63526e-06	0.000342231
164	ENSG00000101104	PABPC1L	poly(A) binding protein cytoplasmic 1 like [Source:HGNC Symbol;Acc:HGNC:15797]	2359.12	0.416018	0.0723313	5.75156	8.84232e-09	2.15995e-06
165	ENSG00000130158	DOCK6	dedicator of cytokinesis 6 [Source:HGNC Symbol;Acc:HGNC:19189]	817.562	0.412071	0.0835417	4.93252	8.11756e-07	7.32852e-05
166	ENSG00000075651	PLD1	phospholipase D1 [Source:HGNC Symbol;Acc:HGNC:9067]	469.65	0.411738	0.0880758	4.67481	2.94227e-06	0.000208228
167	ENSG00000108691	CCL2	C-C motif chemokine ligand 2 [Source:HGNC Symbol;Acc:HGNC:10618]	224.318	0.40862	0.106307	3.84378	0.000121154	0.00355596
168	ENSG00000160469	BRSK1	BR serine/threonine kinase 1 [Source:HGNC Symbol;Acc:HGNC:18994]	478.721	0.407085	0.0914855	4.44972	8.59831e-06	0.000470113
169	ENSG00000198569	SLC34A3	solute carrier family 34 member 3 [Source:HGNC Symbol;Acc:HGNC:20305]	142.411	0.406452	0.113241	3.58927	0.000331604	0.00763244
170	ENSG00000198074	AKR1B10	aldo-keto reductase family 1 member B10 [Source:HGNC Symbol;Acc:HGNC:382]	207.412	0.405963	0.107039	3.79267	0.000149035	0.00417987
171	ENSG00000141337	ARSG	arylsulfatase G [Source:HGNC Symbol;Acc:HGNC:24102]	148.512	0.405786	0.109727	3.69815	0.000217178	0.00551341
172	ENSG00000184564	SLITRK6	SLIT and NTRK like family member 6 [Source:HGNC Symbol;Acc:HGNC:23503]	2046.63	0.404097	0.0682986	5.91663	3.28613e-09	9.39026e-07
173	ENSG00000112972	HMGCS1	3-hydroxy-3-methylglutaryl-CoA synthase 1 [Source:HGNC Symbol;Acc:HGNC:5007]	829.854	0.403986	0.0753438	5.3619	8.23515e-08	1.22276e-05
174	ENSG00000172432	GTPBP2	GTP binding protein 2 [Source:HGNC Symbol;Acc:HGNC:4670]	1647.47	0.40355	0.0754702	5.34714	8.93526e-08	1.2888e-05
175	ENSG00000178607	ERN1	endoplasmic reticulum to nucleus signaling 1 [Source:HGNC Symbol;Acc:HGNC:3449]	469.666	0.403293	0.0998143	4.04044	5.33521e-05	0.00194235
176	ENSG00000184381	PLA2G6	phospholipase A2 group VI [Source:HGNC Symbol;Acc:HGNC:9039]	284.181	0.40328	0.0995919	4.04933	5.13654e-05	0.00189277
177	ENSG00000072818	ACAP1	ArfGAP with coiled-coil	ankyrin repeat and PH domains 1 [Source:HGNC Symbol;Acc:HGNC:16467]	209.562	0.403152	0.107319	3.75658	0.000172252	0.00464193
178	ENSG00000175894	TSPEAR	thrombospondin type laminin G domain and EAR repeats [Source:HGNC Symbol;Acc:HGNC:1268]	61.9663	0.402486	0.111671	3.60422	0.000313086	0.00732756
179	ENSG00000111674	ENO2	enolase 2 [Source:HGNC Symbol;Acc:HGNC:3353]	1207.96	0.401677	0.0740239	5.42632	5.75286e-08	8.80072e-06
180	ENSG00000272405		novel transcript	antisense to BCAN	1431.41	0.400042	0.113864	3.51333	0.000442527	0.00934464
181	ENSG00000172037	LAMB2	laminin subunit beta 2 [Source:HGNC Symbol;Acc:HGNC:6487]	2963.1	0.399724	0.0637214	6.273	3.54147e-10	1.27704e-07
182	ENSG00000235385	LINC02154	long intergenic non-protein coding RNA 2154 [Source:HGNC Symbol;Acc:HGNC:53015]	94.8177	0.399038	0.114169	3.49515	0.000473792	0.00980677
183	ENSG00000101188	NTSR1	neurotensin receptor 1 [Source:HGNC Symbol;Acc:HGNC:8039]	274.651	0.39875	0.112	3.56026	0.000370483	0.00829284
184	ENSG00000250903	GMDS-DT	GMDS divergent transcript [Source:HGNC Symbol;Acc:HGNC:48993]	70.4117	0.398411	0.114701	3.47348	0.000513752	0.0102379
185	ENSG00000251417		novel transcript	24.6998	0.397257	0.0967975	4.104	4.06068e-05	NA
186	ENSG00000153714	LURAP1L	leucine rich adaptor protein 1 like [Source:HGNC Symbol;Acc:HGNC:31452]	84.2158	0.396837	0.11344	3.49821	0.000468386	0.0097441
187	ENSG00000109061	MYH1	myosin heavy chain 1 [Source:HGNC Symbol;Acc:HGNC:7567]	977.608	0.396332	0.0770196	5.14585	2.66309e-07	3.03252e-05
188	ENSG00000164400	CSF2	colony stimulating factor 2 [Source:HGNC Symbol;Acc:HGNC:2434]	40.1674	0.396228	0.0980525	4.04097	5.32296e-05	NA
189	ENSG00000132003	ZSWIM4	zinc finger SWIM-type containing 4 [Source:HGNC Symbol;Acc:HGNC:25704]	952.702	0.396057	0.0798741	4.95851	7.10367e-07	6.56006e-05
190	ENSG00000234498	RPL13AP20	ribosomal protein L13a pseudogene 20 [Source:HGNC Symbol;Acc:HGNC:35709]	114.612	0.39565	0.112635	3.51267	0.000443631	0.00934464
191	ENSG00000169067	ACTBL2	actin beta like 2 [Source:HGNC Symbol;Acc:HGNC:17780]	175.943	0.39395	0.111995	3.51756	0.000435531	0.00929031
192	ENSG00000121858	TNFSF10	TNF superfamily member 10 [Source:HGNC Symbol;Acc:HGNC:11925]	71.0589	0.393471	0.114018	3.45094	0.000558635	0.0108468
193	ENSG00000236056	GAPDHP14	glyceraldehyde-3-phosphate dehydrogenase pseudogene 14 [Source:HGNC Symbol;Acc:HGNC:4160]	217.903	0.393404	0.10628	3.70156	0.000214276	0.00546332
194	ENSG00000099864	PALM	paralemmin [Source:HGNC Symbol;Acc:HGNC:8594]	114.153	0.392811	0.113921	3.44809	0.000564571	0.0109341
195	ENSG00000198911	SREBF2	sterol regulatory element binding transcription factor 2 [Source:HGNC Symbol;Acc:HGNC:11290]	2660.95	0.392765	0.0685574	5.729	1.01025e-08	2.35387e-06
196	ENSG00000179094	PER1	period circadian regulator 1 [Source:HGNC Symbol;Acc:HGNC:8845]	715.6	0.392455	0.0805891	4.86983	1.11694e-06	9.19353e-05
197	ENSG00000006118	TMEM132A	transmembrane protein 132A [Source:HGNC Symbol;Acc:HGNC:31092]	901.397	0.391112	0.0865743	4.51764	6.25317e-06	0.000372851
198	ENSG00000048052	HDAC9	histone deacetylase 9 [Source:HGNC Symbol;Acc:HGNC:14065]	982.912	0.390281	0.0832494	4.68809	2.75766e-06	0.000199264
199	ENSG00000123358	NR4A1	nuclear receptor subfamily 4 group A member 1 [Source:HGNC Symbol;Acc:HGNC:7980]	2289.53	0.390265	0.07522	5.18831	2.12206e-07	2.49136e-05
200	ENSG00000100767	PAPLN	papilin	proteoglycan like sulfated glycoprotein [Source:HGNC Symbol;Acc:HGNC:19262]	235.972	0.390141	0.104056	3.74932	0.000177313	0.00473399
201	ENSG00000264424	MYH4	myosin heavy chain 4 [Source:HGNC Symbol;Acc:HGNC:7574]	1322.92	0.389679	0.0672664	5.79307	6.91119e-09	1.80465e-06
202	ENSG00000250748	MSRB3-AS1	MSRB3 antisense RNA 1 [Source:HGNC Symbol;Acc:HGNC:53386]	105.948	0.389488	0.114665	3.39674	0.000681943	0.0124886
203	ENSG00000237973	MTCO1P12	MT-CO1 pseudogene 12 [Source:HGNC Symbol;Acc:HGNC:52014]	505.993	0.389024	0.0942707	4.12667	3.68054e-05	0.00149042
204	ENSG00000223745	CCDC18-AS1	CCDC18 antisense RNA 1 [Source:HGNC Symbol;Acc:HGNC:52262]	166.001	0.388712	0.110478	3.51847	0.000434045	0.00927167
205	ENSG00000179954	SSC5D	scavenger receptor cysteine rich family member with 5 domains [Source:HGNC Symbol;Acc:HGNC:26641]	192.277	0.388474	0.110212	3.52479	0.000423817	0.00910454
206	ENSG00000144218	AFF3	ALF transcription elongation factor 3 [Source:HGNC Symbol;Acc:HGNC:6473]	108.755	0.386179	0.114595	3.36995	0.000751806	0.0133954
207	ENSG00000212907	MT-ND4L	mitochondrially encoded NADH:ubiquinone oxidoreductase core subunit 4L [Source:HGNC Symbol;Acc:HGNC:7460]	11330.1	0.385608	0.0568291	6.7854	1.15763e-11	6.49342e-09
208	ENSG00000090238	YPEL3	yippee like 3 [Source:HGNC Symbol;Acc:HGNC:18327]	138.653	0.385381	0.110583	3.485	0.000492135	0.0100045
209	ENSG00000280339		novel transcript	57.1285	0.385304	0.113549	3.3933	0.000690567	0.0126008
210	ENSG00000205517	RGL3	ral guanine nucleotide dissociation stimulator like 3 [Source:HGNC Symbol;Acc:HGNC:30282]	367.986	0.384847	0.0938994	4.0985	4.15834e-05	0.00161482
211	ENSG00000275183	LENG9	leukocyte receptor cluster member 9 [Source:HGNC Symbol;Acc:HGNC:16306]	131.643	0.38454	0.110875	3.46822	0.000523912	0.010345
212	ENSG00000134363	FST	follistatin [Source:HGNC Symbol;Acc:HGNC:3971]	4033.45	0.38418	0.105936	3.62652	0.000287265	0.00686218
213	ENSG00000246859	STARD4-AS1	STARD4 antisense RNA 1 [Source:HGNC Symbol;Acc:HGNC:44117]	167.16	0.38393	0.109973	3.49112	0.000480992	0.00984408
214	ENSG00000130304	SLC27A1	solute carrier family 27 member 1 [Source:HGNC Symbol;Acc:HGNC:10995]	1306.72	0.38331	0.0664103	5.77184	7.8409e-09	1.97917e-06
215	ENSG00000241288	LINC02614	long intergenic non-protein coding RNA 2614 [Source:HGNC Symbol;Acc:HGNC:54072]	262.084	0.381509	0.100304	3.80354	0.000142642	0.00405313
216	ENSG00000130340	SNX9	sorting nexin 9 [Source:HGNC Symbol;Acc:HGNC:14973]	1057.68	0.381367	0.0720061	5.29632	1.18162e-07	1.54273e-05
217	ENSG00000166922	SCG5	secretogranin V [Source:HGNC Symbol;Acc:HGNC:10816]	93.1768	0.381114	0.114824	3.31912	0.000903016	0.0151195
218	ENSG00000249378	LINC01060	long intergenic non-protein coding RNA 1060 [Source:HGNC Symbol;Acc:HGNC:49081]	1536.55	0.380945	0.112875	3.37493	0.00073834	0.0132177
219	ENSG00000260314	MRC1	mannose receptor C-type 1 [Source:HGNC Symbol;Acc:HGNC:7228]	82.649	0.380502	0.114735	3.31637	0.000911966	0.0152111
220	ENSG00000108840	HDAC5	histone deacetylase 5 [Source:HGNC Symbol;Acc:HGNC:14068]	1308.64	0.379974	0.0656294	5.78969	7.05155e-09	1.8101e-06
221	ENSG00000125746	EML2	EMAP like 2 [Source:HGNC Symbol;Acc:HGNC:18035]	842.773	0.3794	0.0787631	4.81698	1.45749e-06	0.000115569
222	ENSG00000164050	PLXNB1	plexin B1 [Source:HGNC Symbol;Acc:HGNC:9103]	1229.1	0.378769	0.0783171	4.83636	1.32241e-06	0.000107101
223	ENSG00000131016	AKAP12	A-kinase anchoring protein 12 [Source:HGNC Symbol;Acc:HGNC:370]	9255.86	0.37801	0.0704338	5.36689	8.01078e-08	1.21251e-05
224	ENSG00000168056	LTBP3	latent transforming growth factor beta binding protein 3 [Source:HGNC Symbol;Acc:HGNC:6716]	5915.71	0.377644	0.0692949	5.44981	5.04238e-08	8.12413e-06
225	ENSG00000175573	C11orf68	chromosome 11 open reading frame 68 [Source:HGNC Symbol;Acc:HGNC:28801]	2472.01	0.377545	0.056711	6.65734	2.78818e-11	1.50811e-08
226	ENSG00000187720	THSD4	thrombospondin type 1 domain containing 4 [Source:HGNC Symbol;Acc:HGNC:25835]	1498.76	0.37741	0.071089	5.30899	1.10236e-07	1.50407e-05
227	ENSG00000158792	SPATA2L	spermatogenesis associated 2 like [Source:HGNC Symbol;Acc:HGNC:28393]	203.197	0.376737	0.107897	3.49163	0.00048008	0.00984408
228	ENSG00000154358	OBSCN	obscurin	cytoskeletal calmodulin and titin-interacting RhoGEF [Source:HGNC Symbol;Acc:HGNC:15719]	243.434	0.376475	0.104545	3.60107	0.000316915	0.00736147
229	ENSG00000276952		novel transcript	antisense to PYGB	393.741	0.375927	0.0949928	3.95743	7.57616e-05	0.00252178
230	ENSG00000154262	ABCA6	ATP binding cassette subfamily A member 6 [Source:HGNC Symbol;Acc:HGNC:36]	43.878	0.374801	0.107373	3.49064	0.000481859	NA
231	ENSG00000086991	NOX4	NADPH oxidase 4 [Source:HGNC Symbol;Acc:HGNC:7891]	141.958	0.374184	0.111691	3.35018	0.000807585	0.0141234
232	ENSG00000164949	GEM	GTP binding protein overexpressed in skeletal muscle [Source:HGNC Symbol;Acc:HGNC:4234]	176.074	0.37324	0.108541	3.43871	0.000584488	0.0111347
233	ENSG00000235592		novel pseudogene	814.991	0.373176	0.0871592	4.28154	1.85602e-05	0.000886733
234	ENSG00000106948	AKNA	AT-hook transcription factor [Source:HGNC Symbol;Acc:HGNC:24108]	452.991	0.372997	0.0912613	4.08713	4.3674e-05	0.00167454
235	ENSG00000162194	LBHD1	LBH domain containing 1 [Source:HGNC Symbol;Acc:HGNC:28351]	146.376	0.372198	0.111533	3.3371	0.00084657	0.0145531
236	ENSG00000067715	SYT1	synaptotagmin 1 [Source:HGNC Symbol;Acc:HGNC:11509]	269.212	0.370868	0.111148	3.33672	0.000847726	0.0145565
237	ENSG00000271503	CCL5	C-C motif chemokine ligand 5 [Source:HGNC Symbol;Acc:HGNC:10632]	66.7133	0.370847	0.114157	3.24856	0.0011599	0.0181506
238	ENSG00000240875	LINC00886	long intergenic non-protein coding RNA 886 [Source:HGNC Symbol;Acc:HGNC:48572]	132.161	0.370602	0.112067	3.30696	0.000943137	0.0155259
239	ENSG00000179698	WDR97	WD repeat domain 97 [Source:HGNC Symbol;Acc:HGNC:26959]	125.129	0.370424	0.114064	3.24751	0.00116422	0.0181586
240	ENSG00000258077		novel transcript	74.8724	0.369935	0.114693	3.22542	0.00125786	0.0192622
241	ENSG00000163462	TRIM46	tripartite motif containing 46 [Source:HGNC Symbol;Acc:HGNC:19019]	210.949	0.369858	0.103823	3.5624	0.000367484	0.00824524
242	ENSG00000077522	ACTN2	actinin alpha 2 [Source:HGNC Symbol;Acc:HGNC:164]	114.616	0.369758	0.113904	3.24624	0.00116942	0.0182023
243	ENSG00000170542	SERPINB9	serpin family B member 9 [Source:HGNC Symbol;Acc:HGNC:8955]	80.6106	0.368628	0.114825	3.21036	0.00132567	0.0199378
244	ENSG00000179532	DNHD1	dynein heavy chain domain 1 [Source:HGNC Symbol;Acc:HGNC:26532]	1213.98	0.367306	0.0694232	5.29083	1.21766e-07	1.56283e-05
245	ENSG00000183914	DNAH2	dynein axonemal heavy chain 2 [Source:HGNC Symbol;Acc:HGNC:2948]	992.815	0.366776	0.0710899	5.15933	2.47834e-07	2.88726e-05
246	ENSG00000182472	CAPN12	calpain 12 [Source:HGNC Symbol;Acc:HGNC:13249]	539.126	0.365863	0.0889703	4.11219	3.91918e-05	0.00154977
247	ENSG00000261971	MMP25-AS1	MMP25 antisense RNA 1 [Source:HGNC Symbol;Acc:HGNC:51372]	370.677	0.365484	0.0921424	3.96651	7.29332e-05	0.00246007
248	ENSG00000056558	TRAF1	TNF receptor associated factor 1 [Source:HGNC Symbol;Acc:HGNC:12031]	438.727	0.36485	0.0983364	3.71022	0.000207077	0.00532405
249	ENSG00000226985	LINC01203	long intergenic non-protein coding RNA 1203 [Source:HGNC Symbol;Acc:HGNC:49634]	732.831	0.364386	0.0769763	4.73374	2.20419e-06	0.00016526
250	ENSG00000127666	TICAM1	TIR domain containing adaptor molecule 1 [Source:HGNC Symbol;Acc:HGNC:18348]	778.385	0.363316	0.0734581	4.94589	7.57951e-07	6.91516e-05
251	ENSG00000230457	PA2G4P4	proliferation-associated 2G4 pseudogene 4 [Source:HGNC Symbol;Acc:HGNC:32217]	242.91	0.363082	0.100062	3.62855	0.000285014	0.00685303
252	ENSG00000069667	RORA	RAR related orphan receptor A [Source:HGNC Symbol;Acc:HGNC:10258]	227.816	0.36291	0.103075	3.52084	0.000430181	0.0092021
253	ENSG00000052802	MSMO1	methylsterol monooxygenase 1 [Source:HGNC Symbol;Acc:HGNC:10545]	358.811	0.361794	0.101624	3.56011	0.0003707	0.00829284
254	ENSG00000115266	APC2	APC regulator of WNT signaling pathway 2 [Source:HGNC Symbol;Acc:HGNC:24036]	214.488	0.361693	0.104256	3.46928	0.000521862	0.010345
255	ENSG00000185989	RASA3	RAS p21 protein activator 3 [Source:HGNC Symbol;Acc:HGNC:20331]	2998.61	0.361261	0.063562	5.6836	1.31888e-08	2.77422e-06
256	ENSG00000128383	APOBEC3A	apolipoprotein B mRNA editing enzyme catalytic subunit 3A [Source:HGNC Symbol;Acc:HGNC:17343]	59.4589	0.361218	0.113	3.19663	0.00139045	0.0206657
257	ENSG00000100344	PNPLA3	patatin like phospholipase domain containing 3 [Source:HGNC Symbol;Acc:HGNC:18590]	378.825	0.360577	0.0983558	3.66605	0.000246325	0.0060858
258	ENSG00000279712		novel transcript	102.019	0.360459	0.114225	3.15568	0.00160125	0.0225172
259	ENSG00000079337	RAPGEF3	Rap guanine nucleotide exchange factor 3 [Source:HGNC Symbol;Acc:HGNC:16629]	221.209	0.360336	0.111247	3.23907	0.00119921	0.0185327
260	ENSG00000073756	PTGS2	prostaglandin-endoperoxide synthase 2 [Source:HGNC Symbol;Acc:HGNC:9605]	102.072	0.36014	0.114753	3.13839	0.00169877	0.0234102
261	ENSG00000172349	IL16	interleukin 16 [Source:HGNC Symbol;Acc:HGNC:5980]	286.624	0.3601	0.108751	3.31123	0.000928862	0.0153409
262	ENSG00000083067	TRPM3	transient receptor potential cation channel subfamily M member 3 [Source:HGNC Symbol;Acc:HGNC:17992]	172.072	0.359708	0.109678	3.27968	0.00103925	0.0166202
263	ENSG00000072195	SPEG	striated muscle enriched protein kinase [Source:HGNC Symbol;Acc:HGNC:16901]	305.201	0.359607	0.101552	3.54111	0.00039844	0.00877089
264	ENSG00000188766	SPRED3	sprouty related EVH1 domain containing 3 [Source:HGNC Symbol;Acc:HGNC:31041]	675.753	0.359433	0.0914362	3.93097	8.46027e-05	0.0027204
265	ENSG00000090006	LTBP4	latent transforming growth factor beta binding protein 4 [Source:HGNC Symbol;Acc:HGNC:6717]	2282.18	0.358357	0.0657465	5.45059	5.02019e-08	8.12413e-06
266	ENSG00000204681	GABBR1	gamma-aminobutyric acid type B receptor subunit 1 [Source:HGNC Symbol;Acc:HGNC:4070]	969.936	0.358102	0.0797019	4.49301	7.02219e-06	0.00040592
267	ENSG00000187609	EXD3	exonuclease 3'-5' domain containing 3 [Source:HGNC Symbol;Acc:HGNC:26023]	145.906	0.35759	0.113641	3.14667	0.00165139	0.0229669
268	ENSG00000139044	B4GALNT3	beta-1	4-N-acetyl-galactosaminyltransferase 3 [Source:HGNC Symbol;Acc:HGNC:24137]	121.118	0.357411	0.113035	3.16195	0.00156714	0.0222858
269	ENSG00000171680	PLEKHG5	pleckstrin homology and RhoGEF domain containing G5 [Source:HGNC Symbol;Acc:HGNC:29105]	1783.62	0.357382	0.0792484	4.50964	6.49387e-06	0.000384178
270	ENSG00000231216		unknown transcript [Source:NCBI gene (formerly Entrezgene);Acc:100093698]	2098.95	0.356647	0.0674434	5.28809	1.23597e-07	1.57301e-05
271	ENSG00000079435	LIPE	lipase E	hormone sensitive type [Source:HGNC Symbol;Acc:HGNC:6621]	210.296	0.356513	0.103559	3.4426	0.000576146	0.0110592
272	ENSG00000225177	NHSL1-AS1	NHSL1 antisense RNA 1 [Source:HGNC Symbol;Acc:HGNC:40947]	223.328	0.356149	0.103503	3.44095	0.00057968	0.0110979
273	ENSG00000235890	TSPEAR-AS1	TSPEAR antisense RNA 1 [Source:HGNC Symbol;Acc:HGNC:1271]	51.1466	0.356021	0.107959	3.29774	0.000974673	NA
274	ENSG00000080854	IGSF9B	immunoglobulin superfamily member 9B [Source:HGNC Symbol;Acc:HGNC:32326]	1202.37	0.355397	0.0765329	4.64372	3.42197e-06	0.00023229
275	ENSG00000115267	IFIH1	interferon induced with helicase C domain 1 [Source:HGNC Symbol;Acc:HGNC:18873]	126.305	0.355008	0.113199	3.13615	0.00171184	0.0234836
276	ENSG00000173918	C1QTNF1	C1q and TNF related 1 [Source:HGNC Symbol;Acc:HGNC:14324]	108.043	0.35328	0.114756	3.07855	0.00208013	0.0272051
277	ENSG00000124839	RAB17	RAB17	member RAS oncogene family [Source:HGNC Symbol;Acc:HGNC:16523]	127.306	0.352455	0.114192	3.08652	0.00202515	0.0267401
278	ENSG00000132510	KDM6B	lysine demethylase 6B [Source:HGNC Symbol;Acc:HGNC:29012]	3302.37	0.352437	0.0702668	5.0157	5.28409e-07	5.19659e-05
279	ENSG00000163346	PBXIP1	PBX homeobox interacting protein 1 [Source:HGNC Symbol;Acc:HGNC:21199]	306.131	0.352389	0.0985103	3.57718	0.000347327	0.00792208
280	ENSG00000240891	PLCXD2	phosphatidylinositol specific phospholipase C X domain containing 2 [Source:HGNC Symbol;Acc:HGNC:26462]	247.804	0.351837	0.101014	3.48304	0.000495746	0.0100232
281	ENSG00000168010	ATG16L2	autophagy related 16 like 2 [Source:HGNC Symbol;Acc:HGNC:25464]	269.255	0.351718	0.100981	3.48303	0.00049578	0.0100232
282	ENSG00000274180	NATD1	N-acetyltransferase domain containing 1 [Source:HGNC Symbol;Acc:HGNC:30770]	298.666	0.351255	0.0989005	3.55159	0.000382905	0.00851556
283	ENSG00000244879	GABPB1-AS1	GABPB1 antisense RNA 1 [Source:HGNC Symbol;Acc:HGNC:44157]	1292.23	0.351065	0.0645793	5.43617	5.44369e-08	8.67839e-06
284	ENSG00000283199	C13orf46	chromosome 13 open reading frame 46 [Source:HGNC Symbol;Acc:HGNC:53786]	847.823	0.350562	0.082118	4.269	1.9635e-05	0.00091541
285	ENSG00000135439	AGAP2	ArfGAP with GTPase domain	ankyrin repeat and PH domain 2 [Source:HGNC Symbol;Acc:HGNC:16921]	69.9626	0.350465	0.114677	3.05612	0.00224225	0.0285849
286	ENSG00000113578	FGF1	fibroblast growth factor 1 [Source:HGNC Symbol;Acc:HGNC:3665]	107.077	0.349871	0.114531	3.05481	0.002252	0.028661
287	ENSG00000126603	GLIS2	GLIS family zinc finger 2 [Source:HGNC Symbol;Acc:HGNC:29450]	398.022	0.349663	0.102255	3.41953	0.000627296	0.0117434
288	ENSG00000128274	A4GALT	alpha 1	4-galactosyltransferase (P blood group) [Source:HGNC Symbol;Acc:HGNC:18149]	95.7547	0.349473	0.114549	3.05085	0.00228196	0.0289885
289	ENSG00000188372	ZP3	zona pellucida glycoprotein 3 [Source:HGNC Symbol;Acc:HGNC:13189]	120.214	0.348743	0.113376	3.076	0.00209799	0.0272973
290	ENSG00000171045	TSNARE1	t-SNARE domain containing 1 [Source:HGNC Symbol;Acc:HGNC:26437]	385.624	0.348731	0.0886143	3.93539	8.30628e-05	0.00268973
291	ENSG00000114735	HEMK1	HemK methyltransferase family member 1 [Source:HGNC Symbol;Acc:HGNC:24923]	1073.64	0.348635	0.0696908	5.0026	5.6562e-07	5.49123e-05
292	ENSG00000075826	SEC31B	SEC31 homolog B	COPII coat complex component [Source:HGNC Symbol;Acc:HGNC:23197]	191.855	0.347378	0.107009	3.24624	0.00116939	0.0182023
293	ENSG00000081041	CXCL2	C-X-C motif chemokine ligand 2 [Source:HGNC Symbol;Acc:HGNC:4603]	89.24	0.347011	0.114623	3.02742	0.00246655	0.0306196
294	ENSG00000123384	LRP1	LDL receptor related protein 1 [Source:HGNC Symbol;Acc:HGNC:6692]	3913.09	0.346896	0.0744559	4.65908	3.17621e-06	0.000219652
295	ENSG00000178773	CPNE7	copine 7 [Source:HGNC Symbol;Acc:HGNC:2320]	160.642	0.346803	0.113709	3.04992	0.00228899	0.0290172
296	ENSG00000188404	SELL	selectin L [Source:HGNC Symbol;Acc:HGNC:10720]	70.8651	0.346689	0.11429	3.0334	0.00241815	0.0301606
297	ENSG00000122966	CIT	citron rho-interacting serine/threonine kinase [Source:HGNC Symbol;Acc:HGNC:1985]	6712.19	0.346214	0.0634866	5.45334	4.9433e-08	8.12413e-06
298	ENSG00000170485	NPAS2	neuronal PAS domain protein 2 [Source:HGNC Symbol;Acc:HGNC:7895]	5066.2	0.346074	0.0559953	6.1804	6.39376e-10	2.10508e-07
299	ENSG00000120899	PTK2B	protein tyrosine kinase 2 beta [Source:HGNC Symbol;Acc:HGNC:9612]	105.543	0.344582	0.11352	3.03543	0.0024019	0.0300386
300	ENSG00000259828		novel transcript	51.1047	0.344487	0.110527	3.11676	0.00182853	NA
301	ENSG00000250961	RMEL3	enriched in melanoma 3 [Source:HGNC Symbol;Acc:HGNC:53975]	462.039	0.344473	0.0964618	3.57108	0.000355514	0.00806026
302	ENSG00000204291	COL15A1	collagen type XV alpha 1 chain [Source:HGNC Symbol;Acc:HGNC:2192]	61.5885	0.343449	0.106157	3.2353	0.00121515	0.0187217
303	ENSG00000088280	ASAP3	ArfGAP with SH3 domain	ankyrin repeat and PH domain 3 [Source:HGNC Symbol;Acc:HGNC:14987]	330.45	0.343345	0.104214	3.29462	0.000985546	0.0159637
304	ENSG00000185716	MOSMO	modulator of smoothened [Source:HGNC Symbol;Acc:HGNC:27087]	3602.48	0.343151	0.0540363	6.35039	2.14775e-10	8.34043e-08
305	ENSG00000123342	MMP19	matrix metallopeptidase 19 [Source:HGNC Symbol;Acc:HGNC:7165]	78.5695	0.343051	0.114308	3.0011	0.00269004	0.0324886
306	ENSG00000089041	P2RX7	purinergic receptor P2X 7 [Source:HGNC Symbol;Acc:HGNC:8537]	36.6152	0.342946	0.105725	3.24377	0.00117959	NA
307	ENSG00000204248	COL11A2	collagen type XI alpha 2 chain [Source:HGNC Symbol;Acc:HGNC:2187]	161.598	0.342243	0.113239	3.02231	0.00250849	0.0308871
308	ENSG00000156273	BACH1	BTB domain and CNC homolog 1 [Source:HGNC Symbol;Acc:HGNC:935]	1980.02	0.342173	0.0638535	5.35873	8.38103e-08	1.23234e-05
309	ENSG00000161328	LRRC56	leucine rich repeat containing 56 [Source:HGNC Symbol;Acc:HGNC:25430]	129.58	0.342089	0.111406	3.07066	0.00213587	0.0276246
310	ENSG00000145506	NKD2	NKD inhibitor of WNT signaling pathway 2 [Source:HGNC Symbol;Acc:HGNC:17046]	27.3681	0.342018	0.100267	3.41106	0.000647104	NA
311	ENSG00000223396	RPS10P7	ribosomal protein S10 pseudogene 7 [Source:HGNC Symbol;Acc:HGNC:36423]	64.8987	0.341996	0.112337	3.04438	0.00233158	0.029451
312	ENSG00000119950	MXI1	MAX interactor 1	dimerization protein [Source:HGNC Symbol;Acc:HGNC:7534]	675.929	0.341227	0.0799317	4.26898	1.96368e-05	0.00091541
313	ENSG00000247498	GPRC5D-AS1	GPRC5D and HEBP1 antisense RNA 1 [Source:HGNC Symbol;Acc:HGNC:53599]	82.7509	0.341101	0.114833	2.97041	0.00297407	0.0349675
314	ENSG00000158863	FHIP2B	FHF complex subunit HOOK interacting protein 2B [Source:HGNC Symbol;Acc:HGNC:16492]	773.53	0.340938	0.0750561	4.54245	5.56048e-06	0.000340945
315	ENSG00000168477	TNXB	tenascin XB [Source:HGNC Symbol;Acc:HGNC:11976]	90.9767	0.340387	0.112593	3.02317	0.00250141	0.0308525
316	ENSG00000137857	DUOX1	dual oxidase 1 [Source:HGNC Symbol;Acc:HGNC:3062]	212.112	0.340106	0.104192	3.26422	0.00109766	0.0172987
317	ENSG00000181264	TLCD5	TLC domain containing 5 [Source:HGNC Symbol;Acc:HGNC:28280]	311.614	0.340052	0.0986566	3.44682	0.000567224	0.010959
318	ENSG00000132185	FCRLA	Fc receptor like A [Source:HGNC Symbol;Acc:HGNC:18504]	101.456	0.339378	0.114698	2.95888	0.00308762	0.035774
319	ENSG00000104081	BMF	Bcl2 modifying factor [Source:HGNC Symbol;Acc:HGNC:24132]	64.7236	0.339204	0.113108	2.99894	0.00270922	0.0325903
320	ENSG00000182463	TSHZ2	teashirt zinc finger homeobox 2 [Source:HGNC Symbol;Acc:HGNC:13010]	184.629	0.338574	0.10752	3.14895	0.00163858	0.0228499
321	ENSG00000140400	MAN2C1	mannosidase alpha class 2C member 1 [Source:HGNC Symbol;Acc:HGNC:6827]	1535.67	0.338151	0.0727425	4.64861	3.34187e-06	0.000227985
322	ENSG00000120738	EGR1	early growth response 1 [Source:HGNC Symbol;Acc:HGNC:3238]	662.989	0.337468	0.114509	2.9471	0.00320774	0.0366098
323	ENSG00000272419	LINC01145	long intergenic non-protein coding RNA 1145 [Source:HGNC Symbol;Acc:HGNC:49462]	258.703	0.337377	0.100682	3.35092	0.000805437	0.0141021
324	ENSG00000249174		novel transcript	23.1973	0.337212	0.0962215	3.50454	0.000457399	NA
325	ENSG00000185189	NRBP2	nuclear receptor binding protein 2 [Source:HGNC Symbol;Acc:HGNC:19339]	271.579	0.337208	0.0994843	3.38956	0.000700048	0.0126821
326	ENSG00000185565	LSAMP	limbic system associated membrane protein [Source:HGNC Symbol;Acc:HGNC:6705]	382.617	0.337194	0.0928407	3.63197	0.000281269	0.00680482
327	ENSG00000138061	CYP1B1	cytochrome P450 family 1 subfamily B member 1 [Source:HGNC Symbol;Acc:HGNC:2597]	378.835	0.336823	0.100048	3.36662	0.000760968	0.0134545
328	ENSG00000104783	KCNN4	potassium calcium-activated channel subfamily N member 4 [Source:HGNC Symbol;Acc:HGNC:6293]	1609.97	0.336767	0.0687668	4.89723	9.71975e-07	8.4601e-05
329	ENSG00000106665	CLIP2	CAP-Gly domain containing linker protein 2 [Source:HGNC Symbol;Acc:HGNC:2586]	1743.93	0.336518	0.0685172	4.91144	9.0411e-07	8.05456e-05
330	ENSG00000238266	LINC00707	long intergenic non-protein coding RNA 707 [Source:HGNC Symbol;Acc:HGNC:44691]	1008.4	0.336149	0.0838971	4.00669	6.15763e-05	0.0021648
331	ENSG00000159733	ZFYVE28	zinc finger FYVE-type containing 28 [Source:HGNC Symbol;Acc:HGNC:29334]	148.462	0.33586	0.111875	3.0021	0.00268122	0.0324672
332	ENSG00000126091	ST3GAL3	ST3 beta-galactoside alpha-2	3-sialyltransferase 3 [Source:HGNC Symbol;Acc:HGNC:10866]	346.901	0.33553	0.0940387	3.568	0.000359716	0.00811908
333	ENSG00000251574		novel transcript	323.749	0.335263	0.0940605	3.56434	0.000364776	0.00822102
334	ENSG00000010818	HIVEP2	HIVEP zinc finger 2 [Source:HGNC Symbol;Acc:HGNC:4921]	968.522	0.335173	0.072886	4.5986	4.25348e-06	0.000280082
335	ENSG00000160323	ADAMTS13	ADAM metallopeptidase with thrombospondin type 1 motif 13 [Source:HGNC Symbol;Acc:HGNC:1366]	68.4244	0.334274	0.114178	2.92765	0.00341534	0.0379434
336	ENSG00000165272	AQP3	aquaporin 3 (Gill blood group) [Source:HGNC Symbol;Acc:HGNC:636]	152.977	0.333903	0.110359	3.0256	0.00248138	0.0307281
337	ENSG00000102878	HSF4	heat shock transcription factor 4 [Source:HGNC Symbol;Acc:HGNC:5227]	110.005	0.333574	0.113036	2.95105	0.00316699	0.0362814
338	ENSG00000143224	PPOX	protoporphyrinogen oxidase [Source:HGNC Symbol;Acc:HGNC:9280]	345.221	0.333382	0.0943855	3.53213	0.000412231	0.00898308
339	ENSG00000279759		TEC	179.114	0.333362	0.109541	3.04326	0.00234031	0.0295331
340	ENSG00000141469	SLC14A1	solute carrier family 14 member 1 (Kidd blood group) [Source:HGNC Symbol;Acc:HGNC:10918]	620.774	0.33322	0.0960179	3.4704	0.000519686	0.0103289
341	ENSG00000138834	MAPK8IP3	mitogen-activated protein kinase 8 interacting protein 3 [Source:HGNC Symbol;Acc:HGNC:6884]	2635.33	0.333101	0.0649585	5.1279	2.92987e-07	3.21543e-05
342	ENSG00000146021	KLHL3	kelch like family member 3 [Source:HGNC Symbol;Acc:HGNC:6354]	70.5119	0.332794	0.114062	2.91766	0.00352674	0.0387327
343	ENSG00000141458	NPC1	NPC intracellular cholesterol transporter 1 [Source:HGNC Symbol;Acc:HGNC:7897]	2479.42	0.33195	0.0626407	5.29927	1.16267e-07	1.54273e-05
344	ENSG00000257354	MIRLET7IHG	MIRLET7I host gene [Source:HGNC Symbol;Acc:HGNC:55478]	338.485	0.331565	0.103826	3.19345	0.00140582	0.0207718
345	ENSG00000280153		TEC	129.943	0.331397	0.112882	2.93577	0.00332722	0.0372989
346	ENSG00000090924	PLEKHG2	pleckstrin homology and RhoGEF domain containing G2 [Source:HGNC Symbol;Acc:HGNC:29515]	1230.04	0.330966	0.0809234	4.08987	4.31616e-05	0.00166331
347	ENSG00000136379	ABHD17C	abhydrolase domain containing 17C	depalmitoylase [Source:HGNC Symbol;Acc:HGNC:26925]	2263.03	0.33094	0.0759932	4.35485	1.33155e-05	0.000669978
348	ENSG00000008517	IL32	interleukin 32 [Source:HGNC Symbol;Acc:HGNC:16830]	32.3512	0.33084	0.103384	3.20011	0.00137376	NA
349	ENSG00000204634	TBC1D8	TBC1 domain family member 8 [Source:HGNC Symbol;Acc:HGNC:17791]	1558.42	0.330702	0.0624092	5.29893	1.16486e-07	1.54273e-05
350	ENSG00000020577	SAMD4A	sterile alpha motif domain containing 4A [Source:HGNC Symbol;Acc:HGNC:23023]	428.137	0.33044	0.0925575	3.5701	0.000356841	0.00807825
351	ENSG00000127220	ABHD8	abhydrolase domain containing 8 [Source:HGNC Symbol;Acc:HGNC:23759]	621.183	0.330325	0.0824458	4.00657	6.16065e-05	0.0021648
352	ENSG00000187017	ESPN	espin [Source:HGNC Symbol;Acc:HGNC:13281]	160.403	0.329726	0.110984	2.97093	0.00296903	0.0349537
353	ENSG00000105855	ITGB8	integrin subunit beta 8 [Source:HGNC Symbol;Acc:HGNC:6163]	6030.87	0.329587	0.112485	2.93006	0.00338896	0.0377714
354	ENSG00000234409	CCDC188	coiled-coil domain containing 188 [Source:HGNC Symbol;Acc:HGNC:51899]	61.3445	0.329429	0.113318	2.90712	0.00364768	0.0395165
355	ENSG00000198555		solute carrier family 6 (neurotransmitter transporter	creatine)	member 8 (SLC6A8) pseudogene	83.6848	0.32923	0.114027	2.88729	0.00388573	0.0412702
356	ENSG00000205426	KRT81	keratin 81 [Source:HGNC Symbol;Acc:HGNC:6458]	297.165	0.329078	0.0977515	3.36648	0.00076134	0.0134545
357	ENSG00000053747	LAMA3	laminin subunit alpha 3 [Source:HGNC Symbol;Acc:HGNC:6483]	162.007	0.328493	0.108648	3.02346	0.00249898	0.0308525
358	ENSG00000178038	ALS2CL	ALS2 C-terminal like [Source:HGNC Symbol;Acc:HGNC:20605]	151.103	0.328387	0.114825	2.8599	0.00423776	0.0438694
359	ENSG00000108950	FAM20A	FAM20A golgi associated secretory pathway pseudokinase [Source:HGNC Symbol;Acc:HGNC:23015]	339.396	0.327933	0.0994701	3.2968	0.000977925	0.0159426
360	ENSG00000154914	USP43	ubiquitin specific peptidase 43 [Source:HGNC Symbol;Acc:HGNC:20072]	309.824	0.327843	0.0989941	3.31175	0.000927155	0.0153294
361	ENSG00000011028	MRC2	mannose receptor C type 2 [Source:HGNC Symbol;Acc:HGNC:16875]	1652.6	0.327716	0.0639682	5.12311	3.00536e-07	3.27454e-05
362	ENSG00000261087	ZNNT1	ZNF706 neighboring transcript 1 [Source:HGNC Symbol;Acc:HGNC:54438]	75.7538	0.327534	0.114227	2.8674	0.00413865	0.0431085
363	ENSG00000261716	H2BC20P	H2B clustered histone 20	pseudogene [Source:HGNC Symbol;Acc:HGNC:20516]	267.978	0.327197	0.101796	3.21426	0.00130781	0.0197876
364	ENSG00000162576	MXRA8	matrix remodeling associated 8 [Source:HGNC Symbol;Acc:HGNC:7542]	307.616	0.327177	0.0980814	3.33577	0.000850644	0.0145735
365	ENSG00000154217	PITPNC1	phosphatidylinositol transfer protein cytoplasmic 1 [Source:HGNC Symbol;Acc:HGNC:21045]	1502.77	0.3268	0.0785796	4.15883	3.19876e-05	0.00134401
366	ENSG00000124788	ATXN1	ataxin 1 [Source:HGNC Symbol;Acc:HGNC:10548]	958.808	0.326541	0.0803801	4.06245	4.85594e-05	0.00180696
367	ENSG00000004468	CD38	CD38 molecule [Source:HGNC Symbol;Acc:HGNC:1667]	47.986	0.326352	0.110803	2.94534	0.00322595	NA
368	ENSG00000167615	LENG8	leukocyte receptor cluster member 8 [Source:HGNC Symbol;Acc:HGNC:15500]	5285.49	0.325749	0.065151	4.99992	5.73556e-07	5.51116e-05
369	ENSG00000159674	SPON2	spondin 2 [Source:HGNC Symbol;Acc:HGNC:11253]	252.378	0.325642	0.109312	2.97902	0.00289171	0.0342952
370	ENSG00000122741	DCAF10	DDB1 and CUL4 associated factor 10 [Source:HGNC Symbol;Acc:HGNC:23686]	1209.4	0.325519	0.0690782	4.71233	2.44906e-06	0.000179183
371	ENSG00000165959	CLMN	calmin [Source:HGNC Symbol;Acc:HGNC:19972]	1706.03	0.325287	0.0761953	4.26912	1.96247e-05	0.00091541
372	ENSG00000179406	LINC00174	long intergenic non-protein coding RNA 174 [Source:HGNC Symbol;Acc:HGNC:27788]	593.345	0.325108	0.0804218	4.04254	5.28756e-05	0.001932
373	ENSG00000165171	METTL27	methyltransferase like 27 [Source:HGNC Symbol;Acc:HGNC:19068]	310.027	0.325003	0.0996201	3.26243	0.00110463	0.0173725
374	ENSG00000246640	PICART1	p53 inducible cancer associated RNA transcript 1 [Source:HGNC Symbol;Acc:HGNC:27576]	44.4002	0.323785	0.108623	2.9808	0.00287497	NA
375	ENSG00000196083	IL1RAP	interleukin 1 receptor accessory protein [Source:HGNC Symbol;Acc:HGNC:5995]	886.846	0.323571	0.0793533	4.0776	4.55022e-05	0.00172714
376	ENSG00000154493	C10orf90	chromosome 10 open reading frame 90 [Source:HGNC Symbol;Acc:HGNC:26563]	906.47	0.323529	0.114618	2.82267	0.00476261	0.0474851
377	ENSG00000171608	PIK3CD	phosphatidylinositol-4	5-bisphosphate 3-kinase catalytic subunit delta [Source:HGNC Symbol;Acc:HGNC:8977]	934.701	0.323454	0.11263	2.87184	0.00408088	0.042683
378	ENSG00000250072	SH3TC2-DT	SH3TC2 divergent transcript [Source:HGNC Symbol;Acc:HGNC:52905]	507.043	0.323396	0.0971167	3.32998	0.000868533	0.0147953
379	ENSG00000197550		zinc finger pseudogene	300.889	0.323322	0.101029	3.20031	0.00137282	0.0204298
380	ENSG00000107742	SPOCK2	SPARC (osteonectin)	cwcv and kazal like domains proteoglycan 2 [Source:HGNC Symbol;Acc:HGNC:13564]	105.934	0.322981	0.114039	2.8322	0.00462283	0.046613
381	ENSG00000171094	ALK	ALK receptor tyrosine kinase [Source:HGNC Symbol;Acc:HGNC:427]	334.367	0.322905	0.101684	3.17555	0.0014955	0.0215914
382	ENSG00000100156	SLC16A8	solute carrier family 16 member 8 [Source:HGNC Symbol;Acc:HGNC:16270]	93.2727	0.321807	0.114291	2.81568	0.0048674	0.048024
383	ENSG00000251487		novel transcript	24.8206	0.32173	0.0967525	3.32529	0.000883257	NA
384	ENSG00000114923	SLC4A3	solute carrier family 4 member 3 [Source:HGNC Symbol;Acc:HGNC:11029]	715.623	0.32111	0.0827079	3.88245	0.000103408	0.00319614
385	ENSG00000164171	ITGA2	integrin subunit alpha 2 [Source:HGNC Symbol;Acc:HGNC:6137]	2236.76	0.320626	0.0613188	5.22883	1.70584e-07	2.1004e-05
386	ENSG00000248231	KRT8P4	keratin 8 pseudogene 4 [Source:HGNC Symbol;Acc:HGNC:31057]	16.7481	0.320623	0.0874794	3.66512	0.00024722	NA
387	ENSG00000271270	TMCC1-DT	TMCC1 divergent transcript [Source:HGNC Symbol;Acc:HGNC:49060]	64.6394	0.320467	0.113509	2.82328	0.00475351	0.0474277
388	ENSG00000196119	OR8A1	olfactory receptor family 8 subfamily A member 1 [Source:HGNC Symbol;Acc:HGNC:8469]	158.808	0.320284	0.108805	2.94365	0.0032437	0.0368486
389	ENSG00000167971	CASKIN1	CASK interacting protein 1 [Source:HGNC Symbol;Acc:HGNC:20879]	89.192	0.319885	0.114832	2.78568	0.00534148	0.0511681
390	ENSG00000004777	ARHGAP33	Rho GTPase activating protein 33 [Source:HGNC Symbol;Acc:HGNC:23085]	259.811	0.319367	0.100211	3.18694	0.00143785	0.0210601
391	ENSG00000257027		novel transcript	78.5843	0.319261	0.11483	2.78028	0.00543123	0.0516683
392	ENSG00000167925	GHDC	GH3 domain containing [Source:HGNC Symbol;Acc:HGNC:24438]	316.252	0.319115	0.0957489	3.33283	0.000859677	0.0146785
393	ENSG00000258088		novel transcript	55.0838	0.318458	0.110814	2.8738	0.00405571	0.0425373
394	ENSG00000119801	YPEL5	yippee like 5 [Source:HGNC Symbol;Acc:HGNC:18329]	379.674	0.318207	0.0934511	3.40507	0.00066148	0.0122321
395	ENSG00000129946	SHC2	SHC adaptor protein 2 [Source:HGNC Symbol;Acc:HGNC:29869]	21.8116	0.317704	0.0825263	3.84973	0.000118246	NA
396	ENSG00000183087	GAS6	growth arrest specific 6 [Source:HGNC Symbol;Acc:HGNC:4168]	285.472	0.31768	0.10518	3.02036	0.00252472	0.0310365
397	ENSG00000249328		novel transcript	27.911	0.317529	0.101622	3.12462	0.00178035	NA
398	ENSG00000154646	TMPRSS15	transmembrane serine protease 15 [Source:HGNC Symbol;Acc:HGNC:9490]	38.8168	0.317249	0.108251	2.93067	0.00338236	NA
399	ENSG00000214279	SCART1	scavenger receptor family member expressed on T cells 1 [Source:HGNC Symbol;Acc:HGNC:32411]	206.311	0.316768	0.105842	2.99284	0.00276395	0.0330647
400	ENSG00000162894	FCMR	Fc mu receptor [Source:HGNC Symbol;Acc:HGNC:14315]	143.546	0.316674	0.111768	2.83332	0.00460668	0.0465121
401	ENSG00000183458	PKD1P3	polycystin 1	transient receptor potential channel interacting pseudogene 3 [Source:HGNC Symbol;Acc:HGNC:30067]	487.107	0.316429	0.101103	3.12977	0.00174946	0.0238914
402	ENSG00000001461	NIPAL3	NIPA like domain containing 3 [Source:HGNC Symbol;Acc:HGNC:25233]	2338.28	0.316309	0.0726985	4.35097	1.35536e-05	0.000677456
403	ENSG00000260228	CDH13-AS2	CDH13 antisense RNA 2 [Source:HGNC Symbol;Acc:HGNC:56243]	77.5407	0.315775	0.114394	2.76041	0.00577287	0.0538505
404	ENSG00000145214	DGKQ	diacylglycerol kinase theta [Source:HGNC Symbol;Acc:HGNC:2856]	399.456	0.315479	0.0958893	3.29003	0.00100176	0.0161401
405	ENSG00000225151	GOLGA2P7	GOLGA2 pseudogene 7 [Source:HGNC Symbol;Acc:HGNC:49516]	110.219	0.314803	0.114256	2.75524	0.00586484	0.054326
406	ENSG00000148344	PTGES	prostaglandin E synthase [Source:HGNC Symbol;Acc:HGNC:9599]	140.869	0.314698	0.114638	2.74515	0.00604829	0.0556171
407	ENSG00000219626	FAM228B	family with sequence similarity 228 member B [Source:HGNC Symbol;Acc:HGNC:24736]	94.9177	0.314341	0.11428	2.75062	0.0059482	0.0549637
408	ENSG00000205177	C11orf91	chromosome 11 open reading frame 91 [Source:HGNC Symbol;Acc:HGNC:34444]	58.1223	0.314279	0.112234	2.8002	0.00510709	0.0496768
409	ENSG00000185532	PRKG1	protein kinase cGMP-dependent 1 [Source:HGNC Symbol;Acc:HGNC:9414]	121.313	0.314269	0.113131	2.77791	0.00547093	0.0519807
410	ENSG00000114739	ACVR2B	activin A receptor type 2B [Source:HGNC Symbol;Acc:HGNC:174]	1367.04	0.313936	0.0674557	4.65396	3.25619e-06	0.000223145
411	ENSG00000107165	TYRP1	tyrosinase related protein 1 [Source:HGNC Symbol;Acc:HGNC:12450]	18.8728	0.31391	0.086871	3.61351	0.000302076	NA
412	ENSG00000182326	C1S	complement C1s [Source:HGNC Symbol;Acc:HGNC:1247]	57.9295	0.313552	0.106535	2.94319	0.00324848	0.0368486
413	ENSG00000130702	LAMA5	laminin subunit alpha 5 [Source:HGNC Symbol;Acc:HGNC:6485]	1641.61	0.313378	0.111289	2.81588	0.00486435	0.048024
414	ENSG00000143119	CD53	CD53 molecule [Source:HGNC Symbol;Acc:HGNC:1686]	99.3011	0.313305	0.114281	2.74154	0.00611527	0.0560082
415	ENSG00000121310	ECHDC2	enoyl-CoA hydratase domain containing 2 [Source:HGNC Symbol;Acc:HGNC:23408]	637.487	0.313158	0.0782244	4.00333	6.24578e-05	0.00218458
416	ENSG00000251136	RIPK2-DT	RIPK2 divergent transcript [Source:HGNC Symbol;Acc:HGNC:55545]	461.26	0.312925	0.0886903	3.52828	0.000418266	0.00906111
417	ENSG00000035115	SH3YL1	SH3 and SYLF domain containing 1 [Source:HGNC Symbol;Acc:HGNC:29546]	330.441	0.311672	0.0970055	3.21293	0.00131389	0.0198591
418	ENSG00000272975	MYHAS	myosin heavy chain gene cluster antisense RNA [Source:HGNC Symbol;Acc:HGNC:50609]	132.93	0.310452	0.112342	2.76347	0.0057191	0.0535989
419	ENSG00000095397	WHRN	whirlin [Source:HGNC Symbol;Acc:HGNC:16361]	499.557	0.3101	0.0902266	3.4369	0.000588402	0.0111811
420	ENSG00000061656	SPAG4	sperm associated antigen 4 [Source:HGNC Symbol;Acc:HGNC:11214]	115.508	0.310015	0.11383	2.7235	0.00645936	0.058131
421	ENSG00000188199	NUTM2B	NUT family member 2B [Source:HGNC Symbol;Acc:HGNC:23445]	146.123	0.309916	0.111396	2.78212	0.00540045	0.0514725
422	ENSG00000137103	TMEM8B	transmembrane protein 8B [Source:HGNC Symbol;Acc:HGNC:21427]	183.44	0.309816	0.107292	2.8876	0.00388194	0.0412702
423	ENSG00000182667	NTM	neurotrimin [Source:HGNC Symbol;Acc:HGNC:17941]	1645.78	0.309425	0.108418	2.85399	0.00431734	0.0443597
424	ENSG00000233198	RNF224	ring finger protein 224 [Source:HGNC Symbol;Acc:HGNC:41912]	63.9256	0.309322	0.111882	2.7647	0.00569749	0.0534773
425	ENSG00000119943	PYROXD2	pyridine nucleotide-disulphide oxidoreductase domain 2 [Source:HGNC Symbol;Acc:HGNC:23517]	422.746	0.309162	0.0879277	3.5161	0.00043794	0.00931545
426	ENSG00000005238	ATOSB	atos homolog B [Source:HGNC Symbol;Acc:HGNC:25666]	825.487	0.309037	0.0886169	3.48734	0.000487857	0.0099309
427	ENSG00000174938	SEZ6L2	seizure related 6 homolog like 2 [Source:HGNC Symbol;Acc:HGNC:30844]	753.295	0.30874	0.0854334	3.61381	0.000301733	0.0071291
428	ENSG00000148841	ITPRIP	inositol 1	4	5-trisphosphate receptor interacting protein [Source:HGNC Symbol;Acc:HGNC:29370]	1671.34	0.308693	0.0711541	4.33837	1.43544e-05	0.000712778
429	ENSG00000115602	IL1RL1	interleukin 1 receptor like 1 [Source:HGNC Symbol;Acc:HGNC:5998]	139.44	0.308654	0.114805	2.68851	0.00717718	0.0620425
430	ENSG00000175463	TBC1D10C	TBC1 domain family member 10C [Source:HGNC Symbol;Acc:HGNC:24702]	37.0826	0.308288	0.102873	2.99679	0.00272834	NA
431	ENSG00000233998	SETP5	SET pseudogene 5 [Source:HGNC Symbol;Acc:HGNC:42924]	108.44	0.308143	0.114265	2.69674	0.00700219	0.0611145
432	ENSG00000196352	CD55	CD55 molecule (Cromer blood group) [Source:HGNC Symbol;Acc:HGNC:2665]	1673.11	0.307695	0.0629387	4.8888	1.01452e-06	8.63647e-05
433	ENSG00000099365	STX1B	syntaxin 1B [Source:HGNC Symbol;Acc:HGNC:18539]	42.8866	0.307658	0.108206	2.84328	0.00446525	NA
434	ENSG00000198975	MIRLET7A2	microRNA let-7a-2 [Source:HGNC Symbol;Acc:HGNC:31477]	101.148	0.307354	0.114581	2.68243	0.007309	0.0627877
435	ENSG00000203930	LINC00632	long intergenic non-protein coding RNA 632 [Source:HGNC Symbol;Acc:HGNC:27865]	58.4738	0.307008	0.113758	2.69878	0.00695946	0.0609254
436	ENSG00000198576	ARC	activity regulated cytoskeleton associated protein [Source:HGNC Symbol;Acc:HGNC:648]	56.3063	0.306849	0.113056	2.71414	0.00664474	0.0592524
437	ENSG00000167371	PRRT2	proline rich transmembrane protein 2 [Source:HGNC Symbol;Acc:HGNC:30500]	111.076	0.30684	0.113291	2.70843	0.00676029	0.0598221
438	ENSG00000105419	MEIS3	Meis homeobox 3 [Source:HGNC Symbol;Acc:HGNC:29537]	169.172	0.306722	0.111763	2.7444	0.00606221	0.0556775
439	ENSG00000140398	NEIL1	nei like DNA glycosylase 1 [Source:HGNC Symbol;Acc:HGNC:18448]	371.116	0.306456	0.0999999	3.06456	0.0021799	0.0280022
440	ENSG00000170919	TPT1-AS1	TPT1 antisense RNA 1 [Source:HGNC Symbol;Acc:HGNC:43686]	505.318	0.306387	0.0836891	3.66102	0.000251217	0.0061597
441	ENSG00000105327	BBC3	BCL2 binding component 3 [Source:HGNC Symbol;Acc:HGNC:17868]	276.273	0.306362	0.100789	3.03965	0.00236856	0.0297691
442	ENSG00000160862	AZGP1	alpha-2-glycoprotein 1	zinc-binding [Source:HGNC Symbol;Acc:HGNC:910]	53.9332	0.306172	0.110746	2.76463	0.00569872	NA
443	ENSG00000103145	HCFC1R1	host cell factor C1 regulator 1 [Source:HGNC Symbol;Acc:HGNC:21198]	715.459	0.305613	0.0811446	3.76627	0.000165704	0.00449846
444	ENSG00000167702	KIFC2	kinesin family member C2 [Source:HGNC Symbol;Acc:HGNC:29530]	173.154	0.30508	0.107051	2.84986	0.00437383	0.0446975
445	ENSG00000160781	PAQR6	progestin and adipoQ receptor family member 6 [Source:HGNC Symbol;Acc:HGNC:30132]	633.3	0.305077	0.0866031	3.52271	0.000427159	0.00916336
446	ENSG00000068971	PPP2R5B	protein phosphatase 2 regulatory subunit B'beta [Source:HGNC Symbol;Acc:HGNC:9310]	288.907	0.304969	0.0996953	3.05901	0.00222068	0.0283576
447	ENSG00000127585	FBXL16	F-box and leucine rich repeat protein 16 [Source:HGNC Symbol;Acc:HGNC:14150]	29.938	0.304508	0.101667	2.99514	0.00274316	NA
448	ENSG00000185561	TLCD2	TLC domain containing 2 [Source:HGNC Symbol;Acc:HGNC:33522]	117.423	0.304265	0.112628	2.7015	0.0069028	0.0607102
449	ENSG00000023171	GRAMD1B	GRAM domain containing 1B [Source:HGNC Symbol;Acc:HGNC:29214]	3760.95	0.303543	0.0722043	4.20395	2.62297e-05	0.00113825
450	ENSG00000232284	GNG12-AS1	GNG12	DIRAS3 and WLS antisense RNA 1 [Source:HGNC Symbol;Acc:HGNC:43938]	194.312	0.302775	0.107413	2.81879	0.00482057	0.0476862
451	ENSG00000267934		novel transcript	antisense to ZNF91	102.236	0.30268	0.113828	2.65911	0.00783474	0.0659206
452	ENSG00000162645	GBP2	guanylate binding protein 2 [Source:HGNC Symbol;Acc:HGNC:4183]	207.569	0.302264	0.106714	2.83247	0.00461905	0.046606
453	ENSG00000139178	C1RL	complement C1r subcomponent like [Source:HGNC Symbol;Acc:HGNC:21265]	162.745	0.302173	0.112292	2.69097	0.0071245	0.0617633
454	ENSG00000187474	FPR3	formyl peptide receptor 3 [Source:HGNC Symbol;Acc:HGNC:3828]	142.502	0.302113	0.111708	2.70449	0.0068409	0.0603059
455	ENSG00000133247	KMT5C	lysine methyltransferase 5C [Source:HGNC Symbol;Acc:HGNC:28405]	408.967	0.301457	0.0914919	3.2949	0.00098456	0.0159637
456	ENSG00000143226	FCGR2A	Fc gamma receptor IIa [Source:HGNC Symbol;Acc:HGNC:3616]	109.278	0.301028	0.114147	2.6372	0.00835923	0.0693702
457	ENSG00000254194		novel transcript	45.6058	0.300976	0.110213	2.73087	0.00631677	NA
458	ENSG00000197774	EME2	essential meiotic structure-specific endonuclease subunit 2 [Source:HGNC Symbol;Acc:HGNC:27289]	728.623	0.300442	0.0776766	3.86786	0.000109794	0.00331139
459	ENSG00000262877		novel transcript	62.1768	0.300266	0.11135	2.6966	0.00700504	0.0611145
460	ENSG00000169231	THBS3	thrombospondin 3 [Source:HGNC Symbol;Acc:HGNC:11787]	370.548	0.300256	0.095136	3.15607	0.0015991	0.0225078
461	ENSG00000125637	PSD4	pleckstrin and Sec7 domain containing 4 [Source:HGNC Symbol;Acc:HGNC:19096]	271.814	0.300171	0.101569	2.95535	0.00312316	0.0359151
462	ENSG00000273243		novel transcript	77.1302	0.300137	0.113802	2.63736	0.00835539	0.0693702
463	ENSG00000100299	ARSA	arylsulfatase A [Source:HGNC Symbol;Acc:HGNC:713]	179.441	0.299545	0.107157	2.79538	0.0051839	0.0501022
464	ENSG00000172901	LVRN	laeverin [Source:HGNC Symbol;Acc:HGNC:26904]	26.0585	0.299506	0.0992012	3.01918	0.00253461	NA
465	ENSG00000186088	GSAP	gamma-secretase activating protein [Source:HGNC Symbol;Acc:HGNC:28042]	236.433	0.299076	0.102407	2.92046	0.00349515	0.0385255
466	ENSG00000063438	AHRR	aryl hydrocarbon receptor repressor [Source:HGNC Symbol;Acc:HGNC:346]	1382.68	0.298999	0.083489	3.5813	0.000341891	0.00780985
467	ENSG00000101307	SIRPB1	signal regulatory protein beta 1 [Source:HGNC Symbol;Acc:HGNC:15928]	372	0.29884	0.098584	3.03132	0.00243484	0.0303254
468	ENSG00000100906	NFKBIA	NFKB inhibitor alpha [Source:HGNC Symbol;Acc:HGNC:7797]	583.089	0.298819	0.087806	3.40317	0.000666088	0.0122743
469	ENSG00000135362	PRR5L	proline rich 5 like [Source:HGNC Symbol;Acc:HGNC:25878]	36.6544	0.298656	0.102088	2.92547	0.00343932	NA
470	ENSG00000227110	LMCD1-AS1	LMCD1 antisense RNA 1 [Source:HGNC Symbol;Acc:HGNC:44477]	44.3441	0.298621	0.10928	2.73263	0.00628308	NA
471	ENSG00000179046	TRIML2	tripartite motif family like 2 [Source:HGNC Symbol;Acc:HGNC:26378]	67.6123	0.298317	0.112715	2.64665	0.0081294	0.067872
472	ENSG00000165475	CRYL1	crystallin lambda 1 [Source:HGNC Symbol;Acc:HGNC:18246]	92.6041	0.297714	0.114458	2.60108	0.00929316	0.0745866
473	ENSG00000135596	MICAL1	microtubule associated monooxygenase	calponin and LIM domain containing 1 [Source:HGNC Symbol;Acc:HGNC:20619]	825.659	0.297598	0.0740642	4.01811	5.86658e-05	0.00208567
474	ENSG00000108797	CNTNAP1	contactin associated protein 1 [Source:HGNC Symbol;Acc:HGNC:8011]	797.485	0.297596	0.0787827	3.77742	0.000158459	0.00434758
475	ENSG00000267199		novel transcript	antisense SPIRE1	62.2999	0.297325	0.114212	2.60327	0.00923394	0.0743082
476	ENSG00000179817	MRGPRX4	MAS related GPR family member X4 [Source:HGNC Symbol;Acc:HGNC:17617]	76.54	0.29704	0.113967	2.60638	0.00915053	0.0737938
477	ENSG00000119922	IFIT2	interferon induced protein with tetratricopeptide repeats 2 [Source:HGNC Symbol;Acc:HGNC:5409]	178.363	0.297031	0.10949	2.71287	0.00667039	0.0593555
478	ENSG00000224905		novel transcript	antisense to LIPI	54.2228	0.296154	0.112842	2.6245	0.00867753	NA
479	ENSG00000129925	PGAP6	post-GPI attachment to proteins 6 [Source:HGNC Symbol;Acc:HGNC:17205]	1610.14	0.296033	0.0715222	4.13903	3.48771e-05	0.00142824
480	ENSG00000227674	LINC00355	long intergenic non-protein coding RNA 355 [Source:HGNC Symbol;Acc:HGNC:27061]	429.598	0.296016	0.0881514	3.35805	0.000784953	0.0138234
481	ENSG00000150347	ARID5B	AT-rich interaction domain 5B [Source:HGNC Symbol;Acc:HGNC:17362]	859.461	0.295659	0.0754771	3.91719	8.95861e-05	0.00283846
482	ENSG00000104894	CD37	CD37 molecule [Source:HGNC Symbol;Acc:HGNC:1666]	103.591	0.295254	0.114323	2.58261	0.00980547	0.0771449
483	ENSG00000168970	JMJD7-PLA2G4B	JMJD7-PLA2G4B readthrough [Source:HGNC Symbol;Acc:HGNC:34449]	102.215	0.295246	0.114821	2.57136	0.0101299	0.0787561
484	ENSG00000170421	KRT8	keratin 8 [Source:HGNC Symbol;Acc:HGNC:6446]	626.46	0.295075	0.0845137	3.49144	0.000480418	0.00984408
485	ENSG00000160961	ZNF333	zinc finger protein 333 [Source:HGNC Symbol;Acc:HGNC:15624]	515.293	0.29491	0.0924229	3.19088	0.00141842	0.0209172
486	ENSG00000171425	ZNF581	zinc finger protein 581 [Source:HGNC Symbol;Acc:HGNC:25017]	613.49	0.294853	0.0787763	3.74292	0.000181894	0.00482449
487	ENSG00000248370	LINC02434	long intergenic non-protein coding RNA 2434 [Source:HGNC Symbol;Acc:HGNC:53365]	518.169	0.294682	0.0818113	3.60197	0.000315817	0.00735853
488	ENSG00000231564	EIF4A1P11	eukaryotic translation initiation factor 4A1 pseudogene 11 [Source:HGNC Symbol;Acc:HGNC:37932]	35.1118	0.294673	0.106063	2.77828	0.00546483	NA
489	ENSG00000072071	ADGRL1	adhesion G protein-coupled receptor L1 [Source:HGNC Symbol;Acc:HGNC:20973]	1962.51	0.29458	0.0732395	4.02214	5.76718e-05	0.00206
490	ENSG00000184497	TMEM255B	transmembrane protein 255B [Source:HGNC Symbol;Acc:HGNC:28297]	266.003	0.294484	0.101698	2.89568	0.00378336	0.04058
491	ENSG00000140950	MEAK7	MTOR associated protein	eak-7 homolog [Source:HGNC Symbol;Acc:HGNC:29325]	716.076	0.294412	0.0880683	3.34299	0.000828802	0.0143185
492	ENSG00000279700		novel transcript	102.319	0.294064	0.114088	2.57752	0.00995114	0.0778428
493	ENSG00000162804	SNED1	sushi	nidogen and EGF like domains 1 [Source:HGNC Symbol;Acc:HGNC:24696]	486.344	0.293772	0.0980557	2.99597	0.00273574	0.0328311
494	ENSG00000272808	GCAWKR	gastric cancer associated WDR5 and KAT2A binding lncRNA [Source:HGNC Symbol;Acc:HGNC:53740]	76.3409	0.292873	0.114829	2.55052	0.0107564	0.0818618
495	ENSG00000130164	LDLR	low density lipoprotein receptor [Source:HGNC Symbol;Acc:HGNC:6547]	6983.6	0.29283	0.0977992	2.9942	0.00275169	0.0329963
496	ENSG00000185499	MUC1	mucin 1	cell surface associated [Source:HGNC Symbol;Acc:HGNC:7508]	69.7576	0.292681	0.11403	2.56671	0.0102669	0.0792118
497	ENSG00000176531	PHLDB3	pleckstrin homology like domain family B member 3 [Source:HGNC Symbol;Acc:HGNC:30499]	436.56	0.2922	0.090752	3.21977	0.00128295	0.0195188
498	ENSG00000261286	ATP2C2-AS1	ATP2C2 antisense RNA 1 [Source:HGNC Symbol;Acc:HGNC:53167]	57.0122	0.292155	0.112746	2.59127	0.0095622	0.0759161
499	ENSG00000126353	CCR7	C-C motif chemokine receptor 7 [Source:HGNC Symbol;Acc:HGNC:1608]	49.8478	0.292079	0.111461	2.62045	0.00878126	NA
500	ENSG00000149633	KIAA1755	KIAA1755 [Source:HGNC Symbol;Acc:HGNC:29372]	339.482	0.292066	0.105534	2.7675	0.00564877	0.053137
501	ENSG00000074410	CA12	carbonic anhydrase 12 [Source:HGNC Symbol;Acc:HGNC:1371]	62.3387	0.292043	0.106363	2.74572	0.00603781	0.0555544
502	ENSG00000161996	WDR90	WD repeat domain 90 [Source:HGNC Symbol;Acc:HGNC:26960]	1857.07	0.29135	0.0675598	4.31247	1.61437e-05	0.0007887
503	ENSG00000132470	ITGB4	integrin subunit beta 4 [Source:HGNC Symbol;Acc:HGNC:6158]	382.448	0.291026	0.108549	2.68105	0.00733909	0.0629392
504	ENSG00000175155	YPEL2	yippee like 2 [Source:HGNC Symbol;Acc:HGNC:18326]	228.054	0.290695	0.104141	2.79134	0.00524897	0.0505938
505	ENSG00000104951	IL4I1	interleukin 4 induced 1 [Source:HGNC Symbol;Acc:HGNC:19094]	39.5427	0.290535	0.109003	2.66539	0.00768988	NA
506	ENSG00000082014	SMARCD3	SWI/SNF related	matrix associated	actin dependent regulator of chromatin	subfamily d	member 3 [Source:HGNC Symbol;Acc:HGNC:11108]	322.066	0.29037	0.0945708	3.0704	0.00213774	0.0276246
507	ENSG00000132879	FBXO44	F-box protein 44 [Source:HGNC Symbol;Acc:HGNC:24847]	176.316	0.290363	0.108341	2.68008	0.0073604	0.0630678
508	ENSG00000161642	ZNF385A	zinc finger protein 385A [Source:HGNC Symbol;Acc:HGNC:17521]	2133.18	0.290278	0.0639742	4.53743	5.69443e-06	0.000342231
509	ENSG00000232118	BACH1-AS1	BACH1 antisense RNA 1 [Source:HGNC Symbol;Acc:HGNC:40008]	81.9036	0.290274	0.113883	2.54887	0.0108072	0.0820837
510	ENSG00000137877	SPTBN5	spectrin beta	non-erythrocytic 5 [Source:HGNC Symbol;Acc:HGNC:15680]	729.588	0.289548	0.0806621	3.58964	0.00033114	0.00763244
511	ENSG00000161681	SHANK1	SH3 and multiple ankyrin repeat domains 1 [Source:HGNC Symbol;Acc:HGNC:15474]	29.0498	0.289407	0.0912644	3.17109	0.00151869	NA
512	ENSG00000170006	TMEM154	transmembrane protein 154 [Source:HGNC Symbol;Acc:HGNC:26489]	136.616	0.289216	0.11268	2.56671	0.0102667	0.0792118
513	ENSG00000006025	OSBPL7	oxysterol binding protein like 7 [Source:HGNC Symbol;Acc:HGNC:16387]	518.827	0.288846	0.0915543	3.15492	0.00160543	0.0225341
514	ENSG00000146197	SCUBE3	signal peptide	CUB domain and EGF like domain containing 3 [Source:HGNC Symbol;Acc:HGNC:13655]	508.632	0.288685	0.0850253	3.39528	0.000685577	0.0125399
515	ENSG00000260807	CEROX1	cytoplasmic endogenous regulator of oxidative phosphorylation 1 [Source:HGNC Symbol;Acc:HGNC:53928]	29.0376	0.288657	0.101189	2.85264	0.00433573	NA
516	ENSG00000131018	SYNE1	spectrin repeat containing nuclear envelope protein 1 [Source:HGNC Symbol;Acc:HGNC:17089]	1887.22	0.288618	0.0612347	4.7133	2.43737e-06	0.000179183
517	ENSG00000112139	MDGA1	MAM domain containing glycosylphosphatidylinositol anchor 1 [Source:HGNC Symbol;Acc:HGNC:19267]	147.479	0.288577	0.114652	2.51698	0.0118366	0.0872229
518	ENSG00000003249	DBNDD1	dysbindin domain containing 1 [Source:HGNC Symbol;Acc:HGNC:28455]	464.405	0.288235	0.097641	2.95198	0.00315742	0.0361991
519	ENSG00000078804	TP53INP2	tumor protein p53 inducible nuclear protein 2 [Source:HGNC Symbol;Acc:HGNC:16104]	230.396	0.28818	0.104114	2.76794	0.00564121	0.0531183
520	ENSG00000078081	LAMP3	lysosomal associated membrane protein 3 [Source:HGNC Symbol;Acc:HGNC:14582]	64.1201	0.288041	0.114172	2.52287	0.0116401	0.0864584
521	ENSG00000226674	TEX41	testis expressed 41 [Source:HGNC Symbol;Acc:HGNC:48667]	680.79	0.288005	0.0831195	3.46495	0.000530337	0.0104041
522	ENSG00000058668	ATP2B4	ATPase plasma membrane Ca2+ transporting 4 [Source:HGNC Symbol;Acc:HGNC:817]	3880.29	0.287997	0.055129	5.22406	1.75046e-07	2.12086e-05
523	ENSG00000154556	SORBS2	sorbin and SH3 domain containing 2 [Source:HGNC Symbol;Acc:HGNC:24098]	1506.53	0.287632	0.109577	2.62493	0.00866663	0.0712574
524	ENSG00000134698	AGO4	argonaute RISC component 4 [Source:HGNC Symbol;Acc:HGNC:18424]	512.879	0.287467	0.0834016	3.44678	0.000567306	0.010959
525	ENSG00000115594	IL1R1	interleukin 1 receptor type 1 [Source:HGNC Symbol;Acc:HGNC:5993]	47.6885	0.287333	0.103461	2.77721	0.00548282	NA
526	ENSG00000204584		novel transcript	antisense to TAC4	66.0223	0.287296	0.113733	2.52606	0.011535	0.0859508
527	ENSG00000105707	HPN	hepsin [Source:HGNC Symbol;Acc:HGNC:5155]	371.538	0.287048	0.100749	2.84915	0.00438362	0.0447674
528	ENSG00000259583	ALDH1A3-AS1	ALDH1A3 antisense RNA 1 [Source:HGNC Symbol;Acc:HGNC:55416]	1837.32	0.287009	0.0733272	3.91409	9.07462e-05	0.00285728
529	ENSG00000262655	SPON1	spondin 1 [Source:HGNC Symbol;Acc:HGNC:11252]	100.863	0.286832	0.114834	2.49781	0.0124965	0.0902093
530	ENSG00000122862	SRGN	serglycin [Source:HGNC Symbol;Acc:HGNC:9361]	268.581	0.286183	0.101166	2.82885	0.0046715	0.0469222
531	ENSG00000181523	SGSH	N-sulfoglucosamine sulfohydrolase [Source:HGNC Symbol;Acc:HGNC:10818]	989.238	0.286133	0.0710731	4.0259	5.67589e-05	0.002037
532	ENSG00000054690	PLEKHH1	pleckstrin homology	MyTH4 and FERM domain containing H1 [Source:HGNC Symbol;Acc:HGNC:17733]	627.227	0.285796	0.0789315	3.62081	0.000293685	0.00694977
533	ENSG00000163814	CDCP1	CUB domain containing protein 1 [Source:HGNC Symbol;Acc:HGNC:24357]	727.37	0.285729	0.10877	2.62691	0.00861649	0.0709607
534	ENSG00000171189	GRIK1	glutamate ionotropic receptor kainate type subunit 1 [Source:HGNC Symbol;Acc:HGNC:4579]	112.253	0.285343	0.114516	2.49173	0.0127122	0.0913314
535	ENSG00000095066	HOOK2	hook microtubule tethering protein 2 [Source:HGNC Symbol;Acc:HGNC:19885]	197.736	0.285312	0.107404	2.65644	0.00789708	0.0662978
536	ENSG00000273002	ARHGEF2-AS2	ARHGEF2 antisense RNA 2 [Source:HGNC Symbol;Acc:HGNC:55175]	454.17	0.285216	0.090904	3.13755	0.00170367	0.0234351
537	ENSG00000196544	BORCS6	BLOC-1 related complex subunit 6 [Source:HGNC Symbol;Acc:HGNC:25939]	48.5534	0.285209	0.111992	2.54668	0.0108753	NA
538	ENSG00000245904	BTG1-DT	BTG1 divergent transcript [Source:HGNC Symbol;Acc:HGNC:55600]	21.5271	0.285026	0.0937344	3.04079	0.00235959	NA
539	ENSG00000274020	LINC01138	long intergenic non-protein coding RNA 1138 [Source:HGNC Symbol;Acc:HGNC:49454]	214.315	0.284907	0.113236	2.51605	0.0118677	0.0873779
540	ENSG00000236104	ZBTB22	zinc finger and BTB domain containing 22 [Source:HGNC Symbol;Acc:HGNC:13085]	208.352	0.284873	0.105393	2.70297	0.00687236	0.0604776
541	ENSG00000159167	STC1	stanniocalcin 1 [Source:HGNC Symbol;Acc:HGNC:11373]	131.376	0.284777	0.0972624	2.92793	0.00341229	0.0379434
542	ENSG00000114861	FOXP1	forkhead box P1 [Source:HGNC Symbol;Acc:HGNC:3823]	74.6568	0.284405	0.113883	2.49735	0.0125126	0.0902827
543	ENSG00000198695	MT-ND6	mitochondrially encoded NADH:ubiquinone oxidoreductase core subunit 6 [Source:HGNC Symbol;Acc:HGNC:7462]	13622.6	0.284026	0.1008	2.81773	0.00483651	0.0478126
544	ENSG00000155657	TTN	titin [Source:HGNC Symbol;Acc:HGNC:12403]	63.6585	0.283788	0.1133	2.50474	0.0122541	0.0893108
545	ENSG00000134007	ADAM20	ADAM metallopeptidase domain 20 [Source:HGNC Symbol;Acc:HGNC:199]	35.047	0.283419	0.106774	2.65437	0.00794555	NA
546	ENSG00000169242	EFNA1	ephrin A1 [Source:HGNC Symbol;Acc:HGNC:3221]	328.069	0.283382	0.0955085	2.96708	0.00300639	0.0351868
547	ENSG00000119138	KLF9	KLF transcription factor 9 [Source:HGNC Symbol;Acc:HGNC:1123]	1806.49	0.283377	0.0723128	3.91876	8.90042e-05	0.00283187
548	ENSG00000248476	BACH1-IT1	BACH1 intronic transcript 1 [Source:HGNC Symbol;Acc:HGNC:40006]	128.268	0.283318	0.112869	2.51014	0.0120682	0.088467
549	ENSG00000066248	NGEF	neuronal guanine nucleotide exchange factor [Source:HGNC Symbol;Acc:HGNC:7807]	160.967	0.283197	0.112869	2.50908	0.0121046	0.0886862
550	ENSG00000235111		novel transcript	28.6619	0.282928	0.102579	2.75814	0.00581307	NA
551	ENSG00000163975	MELTF	melanotransferrin [Source:HGNC Symbol;Acc:HGNC:7037]	3474.22	0.282678	0.0745739	3.79058	0.000150296	0.00419969
552	ENSG00000167100	SAMD14	sterile alpha motif domain containing 14 [Source:HGNC Symbol;Acc:HGNC:27312]	75.4768	0.282677	0.114566	2.46737	0.013611	0.0953463
553	ENSG00000174165	ZDHHC24	zinc finger DHHC-type containing 24 [Source:HGNC Symbol;Acc:HGNC:27387]	415.114	0.282665	0.0890793	3.17318	0.00150777	0.0216652
554	ENSG00000223760	MED15P9	mediator complex subunit 15 pseudogene 9 [Source:HGNC Symbol;Acc:HGNC:44130]	117.259	0.282529	0.113984	2.47867	0.0131873	0.0934816
555	ENSG00000151240	DIP2C	disco interacting protein 2 homolog C [Source:HGNC Symbol;Acc:HGNC:29150]	574.854	0.282043	0.0857065	3.2908	0.000999045	0.0161278
556	ENSG00000234776	FREY1	Frey regulator of sperm-oocyte fusion 1 [Source:HGNC Symbol;Acc:HGNC:37213]	40.6738	0.281948	0.107778	2.61601	0.00889633	NA
557	ENSG00000164331	ANKRA2	ankyrin repeat family A member 2 [Source:HGNC Symbol;Acc:HGNC:13208]	199.944	0.281931	0.104949	2.68636	0.00722357	0.0622657
558	ENSG00000065357	DGKA	diacylglycerol kinase alpha [Source:HGNC Symbol;Acc:HGNC:2849]	736.888	0.28121	0.0791412	3.55327	0.000380476	0.00848646
559	ENSG00000136167	LCP1	lymphocyte cytosolic protein 1 [Source:HGNC Symbol;Acc:HGNC:6528]	299.214	0.281003	0.0980324	2.86643	0.00415136	0.0431815
560	ENSG00000213445	SIPA1	signal-induced proliferation-associated 1 [Source:HGNC Symbol;Acc:HGNC:10885]	829.682	0.280948	0.0790575	3.55372	0.000379831	0.00848456
561	ENSG00000177943	MAMDC4	MAM domain containing 4 [Source:HGNC Symbol;Acc:HGNC:24083]	565.658	0.280745	0.0841997	3.33428	0.000855208	0.0146352
562	ENSG00000115255	REEP6	receptor accessory protein 6 [Source:HGNC Symbol;Acc:HGNC:30078]	42.5057	0.280712	0.110569	2.53879	0.0111238	NA
563	ENSG00000116584	ARHGEF2	Rho/Rac guanine nucleotide exchange factor 2 [Source:HGNC Symbol;Acc:HGNC:682]	10561.5	0.280672	0.0640196	4.38416	1.16435e-05	0.000605983
564	ENSG00000142459	EVI5L	ecotropic viral integration site 5 like [Source:HGNC Symbol;Acc:HGNC:30464]	190.271	0.280622	0.109307	2.56728	0.0102499	0.0792118
565	ENSG00000260423	LINC02367	long intergenic non-protein coding RNA 2367 [Source:HGNC Symbol;Acc:HGNC:53290]	344.91	0.280347	0.103579	2.70661	0.00679748	0.059958
566	ENSG00000211448	DIO2	iodothyronine deiodinase 2 [Source:HGNC Symbol;Acc:HGNC:2884]	31.9306	0.280281	0.0922147	3.03944	0.00237021	NA
567	ENSG00000172572	PDE3A	phosphodiesterase 3A [Source:HGNC Symbol;Acc:HGNC:8778]	266.755	0.28028	0.103957	2.69612	0.00701529	0.0611315
568	ENSG00000164512	ANKRD55	ankyrin repeat domain 55 [Source:HGNC Symbol;Acc:HGNC:25681]	65.768	0.280265	0.113875	2.46116	0.013849	0.0965222
569	ENSG00000213303		ribosomal protein S12 (RPS12) pseudogene	60.4675	0.280145	0.113984	2.45776	0.0139807	0.0971276
570	ENSG00000178814	OPLAH	5-oxoprolinase	ATP-hydrolysing [Source:HGNC Symbol;Acc:HGNC:8149]	69.6065	0.279946	0.113813	2.45971	0.0139049	0.0967785
571	ENSG00000110876	SELPLG	selectin P ligand [Source:HGNC Symbol;Acc:HGNC:10722]	39.2623	0.27989	0.107746	2.59768	0.00938559	NA
572	ENSG00000262903	CTNS-AS1	CTNS antisense RNA 1 [Source:HGNC Symbol;Acc:HGNC:56090]	80.8086	0.279845	0.114497	2.44414	0.0145199	0.0994344
573	ENSG00000254843	XIAPP2	X-linked inhibitor of apoptosis pseudogene 2 [Source:HGNC Symbol;Acc:HGNC:52376]	91.5062	0.279776	0.114406	2.44547	0.0144662	0.0992258
574	ENSG00000143847	PPFIA4	PTPRF interacting protein alpha 4 [Source:HGNC Symbol;Acc:HGNC:9248]	328.412	0.279761	0.0957258	2.92253	0.00347204	0.0383266
575	ENSG00000104946	TBC1D17	TBC1 domain family member 17 [Source:HGNC Symbol;Acc:HGNC:25699]	590.372	0.279716	0.0825173	3.38979	0.000699466	0.0126821
576	ENSG00000187244	BCAM	basal cell adhesion molecule (Lutheran blood group) [Source:HGNC Symbol;Acc:HGNC:6722]	470.443	0.279703	0.0951556	2.93943	0.00328818	0.0371361
577	ENSG00000181409	AATK	apoptosis associated tyrosine kinase [Source:HGNC Symbol;Acc:HGNC:21]	115.904	0.27963	0.11441	2.4441	0.0145215	0.0994344
578	ENSG00000224339	SC4MOP	sterol-C4-methyl oxidase pseudogene [Source:HGNC Symbol;Acc:HGNC:10546]	89.8193	0.279548	0.114812	2.43483	0.0148987	0.10132
579	ENSG00000069399	BCL3	BCL3 transcription coactivator [Source:HGNC Symbol;Acc:HGNC:998]	586.063	0.279475	0.0909053	3.07435	0.00210959	0.0273777
580	ENSG00000182568	SATB1	SATB homeobox 1 [Source:HGNC Symbol;Acc:HGNC:10541]	290.272	0.279265	0.103396	2.70091	0.00691491	0.0607562
581	ENSG00000073350	LLGL2	LLGL scribble cell polarity complex component 2 [Source:HGNC Symbol;Acc:HGNC:6629]	98.845	0.279164	0.114415	2.43994	0.0146899	0.10017
582	ENSG00000163823	CCR1	C-C motif chemokine receptor 1 [Source:HGNC Symbol;Acc:HGNC:1602]	118.053	0.279088	0.113702	2.45455	0.0141059	0.0977285
583	ENSG00000087074	PPP1R15A	protein phosphatase 1 regulatory subunit 15A [Source:HGNC Symbol;Acc:HGNC:14375]	4254	0.279075	0.108676	2.56795	0.0102301	0.0791697
584	ENSG00000213199	ASIC3	acid sensing ion channel subunit 3 [Source:HGNC Symbol;Acc:HGNC:101]	144.898	0.279066	0.111229	2.50893	0.0121098	0.0886862
585	ENSG00000132692	BCAN	brevican [Source:HGNC Symbol;Acc:HGNC:23059]	1203.79	0.278821	0.0757897	3.67888	0.000234261	0.00586426
586	ENSG00000180644	PRF1	perforin 1 [Source:HGNC Symbol;Acc:HGNC:9360]	21.5015	0.278695	0.0928225	3.00245	0.00267817	NA
587	ENSG00000116285	ERRFI1	ERBB receptor feedback inhibitor 1 [Source:HGNC Symbol;Acc:HGNC:18185]	6633.63	0.278658	0.0575389	4.84295	1.27923e-06	0.000104161
588	ENSG00000140682	TGFB1I1	transforming growth factor beta 1 induced transcript 1 [Source:HGNC Symbol;Acc:HGNC:11767]	944.52	0.278527	0.0703023	3.96185	7.43699e-05	0.00248091
589	ENSG00000248587	GDNF-AS1	GDNF antisense RNA 1 [Source:HGNC Symbol;Acc:HGNC:43592]	127.717	0.278238	0.113454	2.45244	0.0141893	0.0980369
590	ENSG00000128016	ZFP36	ZFP36 ring finger protein [Source:HGNC Symbol;Acc:HGNC:12862]	882.342	0.278238	0.0862844	3.22466	0.00126121	0.019294
591	ENSG00000213015	ZNF580	zinc finger protein 580 [Source:HGNC Symbol;Acc:HGNC:29473]	558.687	0.278232	0.0876585	3.17405	0.00150328	0.0216623
592	ENSG00000012124	CD22	CD22 molecule [Source:HGNC Symbol;Acc:HGNC:1643]	235.769	0.27813	0.107314	2.59174	0.0095491	0.0758983
593	ENSG00000181035	SLC25A42	solute carrier family 25 member 42 [Source:HGNC Symbol;Acc:HGNC:28380]	166.478	0.277645	0.110783	2.50621	0.0122033	0.0891124
594	ENSG00000140379	BCL2A1	BCL2 related protein A1 [Source:HGNC Symbol;Acc:HGNC:991]	27.1801	0.27759	0.0998778	2.7793	0.00544767	NA
595	ENSG00000243742	RPLP0P2	ribosomal protein lateral stalk subunit P0 pseudogene 2 [Source:HGNC Symbol;Acc:HGNC:17960]	17.3721	0.277474	0.0838144	3.31057	0.000931051	NA
596	ENSG00000117305	HMGCL	3-hydroxy-3-methylglutaryl-CoA lyase [Source:HGNC Symbol;Acc:HGNC:5005]	182.398	0.277395	0.106686	2.60011	0.00931927	0.0747351
597	ENSG00000162687	KCNT2	potassium sodium-activated channel subfamily T member 2 [Source:HGNC Symbol;Acc:HGNC:18866]	198.748	0.277296	0.108104	2.56509	0.010315	0.0795015
598	ENSG00000171989	LDHAL6B	lactate dehydrogenase A like 6B [Source:HGNC Symbol;Acc:HGNC:21481]	84.0986	0.277013	0.114829	2.41239	0.0158484	0.105971
599	ENSG00000145012	LPP	LIM domain containing preferred translocation partner in lipoma [Source:HGNC Symbol;Acc:HGNC:6679]	3531.75	0.276993	0.0608311	4.55347	5.27682e-06	0.000331608
600	ENSG00000196700	ZNF512B	zinc finger protein 512B [Source:HGNC Symbol;Acc:HGNC:29212]	1707.14	0.276868	0.0604462	4.58041	4.6407e-06	0.000297858
601	ENSG00000138755	CXCL9	C-X-C motif chemokine ligand 9 [Source:HGNC Symbol;Acc:HGNC:7098]	55.8791	0.276809	0.112993	2.44979	0.0142941	0.098536
602	ENSG00000136689	IL1RN	interleukin 1 receptor antagonist [Source:HGNC Symbol;Acc:HGNC:6000]	68.172	0.27672	0.112287	2.4644	0.0137244	0.0958748
603	ENSG00000189410	SH2D5	SH2 domain containing 5 [Source:HGNC Symbol;Acc:HGNC:28819]	204.332	0.276641	0.112484	2.45938	0.0139176	0.0968225
604	ENSG00000001617	SEMA3F	semaphorin 3F [Source:HGNC Symbol;Acc:HGNC:10728]	232.16	0.276036	0.105628	2.61327	0.00896793	0.0728542
605	ENSG00000136378	ADAMTS7	ADAM metallopeptidase with thrombospondin type 1 motif 7 [Source:HGNC Symbol;Acc:HGNC:223]	309.605	0.275803	0.109565	2.51726	0.0118272	0.0872229
606	ENSG00000183421	RIPK4	receptor interacting serine/threonine kinase 4 [Source:HGNC Symbol;Acc:HGNC:496]	515.605	0.275397	0.0989641	2.7828	0.00538928	0.0514089
607	ENSG00000104936	DMPK	DM1 protein kinase [Source:HGNC Symbol;Acc:HGNC:2933]	807.181	0.275326	0.0799369	3.4443	0.00057255	0.0110182
608	ENSG00000196136	SERPINA3	serpin family A member 3 [Source:HGNC Symbol;Acc:HGNC:16]	32.4499	0.275245	0.104593	2.63157	0.00849904	NA
609	ENSG00000173546	CSPG4	chondroitin sulfate proteoglycan 4 [Source:HGNC Symbol;Acc:HGNC:2466]	13287.8	0.275159	0.0993564	2.76941	0.00561576	0.0530242
610	ENSG00000107099	DOCK8	dedicator of cytokinesis 8 [Source:HGNC Symbol;Acc:HGNC:19191]	112.607	0.275109	0.113037	2.43379	0.0149415	0.101475
611	ENSG00000177337	DLGAP1-AS1	DLGAP1 antisense RNA 1 [Source:HGNC Symbol;Acc:HGNC:31676]	177.685	0.275005	0.108715	2.52959	0.0114195	0.0852578
612	ENSG00000224116	INHBA-AS1	INHBA antisense RNA 1 [Source:HGNC Symbol;Acc:HGNC:40303]	40.8643	0.274437	0.106777	2.57019	0.0101644	NA
613	ENSG00000141376	BCAS3	BCAS3 microtubule associated cell migration factor [Source:HGNC Symbol;Acc:HGNC:14347]	566.344	0.274235	0.082574	3.32108	0.0008967	0.0150926
614	ENSG00000254995	STX16-NPEPL1	STX16-NPEPL1 readthrough (NMD candidate) [Source:HGNC Symbol;Acc:HGNC:41993]	33.3728	0.273722	0.103865	2.63536	0.00840472	NA
615	ENSG00000153029	MR1	major histocompatibility complex	class I-related [Source:HGNC Symbol;Acc:HGNC:4975]	88.5607	0.273719	0.114674	2.38693	0.0169899	0.110245
616	ENSG00000126562	WNK4	WNK lysine deficient protein kinase 4 [Source:HGNC Symbol;Acc:HGNC:14544]	1850.46	0.273696	0.0754324	3.62836	0.000285229	0.00685303
617	ENSG00000133466	C1QTNF6	C1q and TNF related 6 [Source:HGNC Symbol;Acc:HGNC:14343]	134.201	0.27345	0.110531	2.47396	0.0133626	0.0941286
618	ENSG00000107331	ABCA2	ATP binding cassette subfamily A member 2 [Source:HGNC Symbol;Acc:HGNC:32]	1786.23	0.273399	0.0753379	3.62897	0.000284551	0.00685303
619	ENSG00000181754	AMIGO1	adhesion molecule with Ig like domain 1 [Source:HGNC Symbol;Acc:HGNC:20824]	267.771	0.273134	0.0982039	2.78129	0.00541426	0.0515716
620	ENSG00000129003	VPS13C	vacuolar protein sorting 13 homolog C [Source:HGNC Symbol;Acc:HGNC:23594]	2694.55	0.273057	0.0594536	4.59278	4.37387e-06	0.000285527
621	ENSG00000005108	THSD7A	thrombospondin type 1 domain containing 7A [Source:HGNC Symbol;Acc:HGNC:22207]	28.7332	0.273044	0.102236	2.67073	0.00756873	NA
622	ENSG00000162004	CCDC78	coiled-coil domain containing 78 [Source:HGNC Symbol;Acc:HGNC:14153]	386.431	0.272709	0.0945073	2.88558	0.0039069	0.0414168
623	ENSG00000065923	SLC9A7	solute carrier family 9 member A7 [Source:HGNC Symbol;Acc:HGNC:17123]	694.067	0.272507	0.0829957	3.28339	0.00102566	0.0164551
624	ENSG00000085117	CD82	CD82 molecule [Source:HGNC Symbol;Acc:HGNC:6210]	106.066	0.272452	0.11446	2.38033	0.0172969	0.111236
625	ENSG00000117407	ARTN	artemin [Source:HGNC Symbol;Acc:HGNC:727]	78.4848	0.2723	0.114518	2.37779	0.017417	0.111771
626	ENSG00000249992	TMEM158	transmembrane protein 158 [Source:HGNC Symbol;Acc:HGNC:30293]	250.195	0.272035	0.105195	2.58602	0.00970916	0.0768261
627	ENSG00000105696	TMEM59L	transmembrane protein 59 like [Source:HGNC Symbol;Acc:HGNC:13237]	77.5708	0.271873	0.113734	2.39043	0.0168287	0.110001
628	ENSG00000259417	CTXND1	cortexin domain containing 1 [Source:HGNC Symbol;Acc:HGNC:50507]	35.2826	0.271812	0.103397	2.62881	0.00856833	NA
629	ENSG00000235448	LURAP1L-AS1	LURAP1L antisense RNA 1 [Source:HGNC Symbol;Acc:HGNC:49761]	33.3042	0.271745	0.102318	2.65588	0.00791008	NA
630	ENSG00000101115	SALL4	spalt like transcription factor 4 [Source:HGNC Symbol;Acc:HGNC:15924]	76.8967	0.271711	0.11474	2.36805	0.0178821	0.113792
631	ENSG00000118094	TREH	trehalase [Source:HGNC Symbol;Acc:HGNC:12266]	122.007	0.271646	0.112366	2.4175	0.0156274	0.105003
632	ENSG00000233491	CDHR17P	cadherin related family member 17	pseudogene [Source:HGNC Symbol;Acc:HGNC:53741]	23.3844	0.271432	0.0951038	2.85406	0.00431649	NA
633	ENSG00000164442	CITED2	Cbp/p300 interacting transactivator with Glu/Asp rich carboxy-terminal domain 2 [Source:HGNC Symbol;Acc:HGNC:1987]	673.51	0.271402	0.0970584	2.79628	0.00516945	0.0499945
634	ENSG00000239873	GAPDHP27	glyceraldehyde 3 phosphate dehydrogenase pseudogene 27 [Source:HGNC Symbol;Acc:HGNC:37779]	35.5595	0.271237	0.104379	2.59859	0.0093608	NA
635	ENSG00000203805	PLPP4	phospholipid phosphatase 4 [Source:HGNC Symbol;Acc:HGNC:23531]	194.311	0.271212	0.108398	2.502	0.0123495	0.0896183
636	ENSG00000279034		TEC	55.6531	0.271047	0.112852	2.40179	0.016315	0.107851
637	ENSG00000196935	SRGAP1	SLIT-ROBO Rho GTPase activating protein 1 [Source:HGNC Symbol;Acc:HGNC:17382]	2328.45	0.271014	0.0620914	4.36475	1.27266e-05	0.000644996
638	ENSG00000198886	MT-ND4	mitochondrially encoded NADH:ubiquinone oxidoreductase core subunit 4 [Source:HGNC Symbol;Acc:HGNC:7459]	128938	0.270896	0.0934433	2.89905	0.003743	0.0402898
639	ENSG00000278570	NR2E3	nuclear receptor subfamily 2 group E member 3 [Source:HGNC Symbol;Acc:HGNC:7974]	47.0609	0.270618	0.111781	2.42097	0.015479	NA
640	ENSG00000048740	CELF2	CUGBP Elav-like family member 2 [Source:HGNC Symbol;Acc:HGNC:2550]	52.544	0.270459	0.111757	2.42007	0.0155175	NA
641	ENSG00000124406	ATP8A1	ATPase phospholipid transporting 8A1 [Source:HGNC Symbol;Acc:HGNC:13531]	136.214	0.270362	0.112124	2.41128	0.0158968	0.106201
642	ENSG00000110455	ACCS	1-aminocyclopropane-1-carboxylate synthase homolog (inactive) [Source:HGNC Symbol;Acc:HGNC:23989]	344.191	0.269793	0.0934084	2.88832	0.00387309	0.0412702
643	ENSG00000099194	SCD	stearoyl-CoA desaturase [Source:HGNC Symbol;Acc:HGNC:10571]	7212.71	0.269205	0.0597373	4.50648	6.59127e-06	0.000386918
644	ENSG00000019144	PHLDB1	pleckstrin homology like domain family B member 1 [Source:HGNC Symbol;Acc:HGNC:23697]	3366.48	0.269203	0.0618587	4.35189	1.34966e-05	0.000676843
645	ENSG00000160408	ST6GALNAC6	ST6 N-acetylgalactosaminide alpha-2	6-sialyltransferase 6 [Source:HGNC Symbol;Acc:HGNC:23364]	399.162	0.269199	0.0882926	3.04894	0.0022965	0.0290564
646	ENSG00000145390	USP53	ubiquitin specific peptidase 53 [Source:HGNC Symbol;Acc:HGNC:29255]	2276.75	0.269139	0.0673128	3.99833	6.37909e-05	0.0022134
647	ENSG00000236739	CLIC4P1	chloride intracellular channel 4 pseudogene 1 [Source:HGNC Symbol;Acc:HGNC:49797]	23.8206	0.269125	0.0984138	2.73462	0.00624515	NA
648	ENSG00000185745	IFIT1	interferon induced protein with tetratricopeptide repeats 1 [Source:HGNC Symbol;Acc:HGNC:5407]	184.146	0.269121	0.107043	2.51414	0.0119321	0.0876818
649	ENSG00000096433	ITPR3	inositol 1	4	5-trisphosphate receptor type 3 [Source:HGNC Symbol;Acc:HGNC:6182]	8005.33	0.26903	0.0609045	4.41724	9.99693e-06	0.000536892
650	ENSG00000147041	SYTL5	synaptotagmin like 5 [Source:HGNC Symbol;Acc:HGNC:15589]	2634.06	0.268806	0.0666393	4.03375	5.48934e-05	0.00197943
651	ENSG00000198198	SZT2	SZT2 subunit of KICSTOR complex [Source:HGNC Symbol;Acc:HGNC:29040]	3451.3	0.268795	0.0580911	4.62713	3.70767e-06	0.000247368
652	ENSG00000236081	ELFN1-AS1	ELFN1 antisense RNA 1 [Source:HGNC Symbol;Acc:HGNC:39071]	184.684	0.268568	0.107989	2.48699	0.0128829	0.0921205
653	ENSG00000122515	ZMIZ2	zinc finger MIZ-type containing 2 [Source:HGNC Symbol;Acc:HGNC:22229]	3200.6	0.268279	0.0591146	4.53829	5.67109e-06	0.000342231
654	ENSG00000198517	MAFK	MAF bZIP transcription factor K [Source:HGNC Symbol;Acc:HGNC:6782]	620.106	0.268191	0.0895119	2.99615	0.00273411	0.0328311
655	ENSG00000131069	ACSS2	acyl-CoA synthetase short chain family member 2 [Source:HGNC Symbol;Acc:HGNC:15814]	587.898	0.267989	0.0938705	2.85488	0.00430532	0.0442963
656	ENSG00000115295	CLIP4	CAP-Gly domain containing linker protein family member 4 [Source:HGNC Symbol;Acc:HGNC:26108]	3233.52	0.267898	0.0637459	4.2026	2.63868e-05	0.00114179
657	ENSG00000228044		novel transcript	12.7813	0.267431	0.0772267	3.46294	0.000534316	NA
658	ENSG00000251220	RFPL4AP3	ret finger protein like 4A pseudogene 3 [Source:HGNC Symbol;Acc:HGNC:45139]	32.6828	0.267114	0.1036	2.57833	0.00992795	NA
659	ENSG00000006468	ETV1	ETS variant transcription factor 1 [Source:HGNC Symbol;Acc:HGNC:3490]	1566.34	0.267103	0.0691651	3.86182	0.000112546	0.00336858
660	ENSG00000175197	DDIT3	DNA damage inducible transcript 3 [Source:HGNC Symbol;Acc:HGNC:2726]	167.131	0.267063	0.111162	2.40246	0.0162854	0.107739
661	ENSG00000100814	CCNB1IP1	cyclin B1 interacting protein 1 [Source:HGNC Symbol;Acc:HGNC:19437]	1030.15	0.266811	0.0721487	3.69807	0.000217249	0.00551341
662	ENSG00000187266	EPOR	erythropoietin receptor [Source:HGNC Symbol;Acc:HGNC:3416]	151.296	0.266801	0.110763	2.40876	0.0160068	0.106653
663	ENSG00000174669	SLC29A2	solute carrier family 29 member 2 [Source:HGNC Symbol;Acc:HGNC:11004]	301.805	0.266328	0.0993864	2.67972	0.00736834	0.0630828
664	ENSG00000037042	TUBG2	tubulin gamma 2 [Source:HGNC Symbol;Acc:HGNC:12419]	477.511	0.266243	0.0891394	2.98682	0.00281894	0.0336164
665	ENSG00000163734	CXCL3	C-X-C motif chemokine ligand 3 [Source:HGNC Symbol;Acc:HGNC:4604]	40.4994	0.266227	0.10728	2.48162	0.0130787	NA
666	ENSG00000198062	POTEH	POTE ankyrin domain family member H [Source:HGNC Symbol;Acc:HGNC:133]	182.794	0.265941	0.109254	2.43417	0.0149262	0.101462
667	ENSG00000108799	EZH1	enhancer of zeste 1 polycomb repressive complex 2 subunit [Source:HGNC Symbol;Acc:HGNC:3526]	1248.92	0.265842	0.0645165	4.12052	3.78013e-05	0.00151056
668	ENSG00000100453	GZMB	granzyme B [Source:HGNC Symbol;Acc:HGNC:4709]	87.1759	0.265628	0.114693	2.31599	0.020559	0.125097
669	ENSG00000114423	CBLB	Cbl proto-oncogene B [Source:HGNC Symbol;Acc:HGNC:1542]	833.799	0.265287	0.0789087	3.36195	0.000773935	0.01365
670	ENSG00000258674		novel protein	50.1222	0.26509	0.109766	2.41505	0.0157331	NA
671	ENSG00000113504	SLC12A7	solute carrier family 12 member 7 [Source:HGNC Symbol;Acc:HGNC:10915]	2012.48	0.265	0.069572	3.809	0.000139529	0.00397959
672	ENSG00000111913	RIPOR2	RHO family interacting cell polarization regulator 2 [Source:HGNC Symbol;Acc:HGNC:13872]	112.617	0.26481	0.113687	2.3293	0.0198434	0.122067
673	ENSG00000179528	LBX2	ladybird homeobox 2 [Source:HGNC Symbol;Acc:HGNC:15525]	344.072	0.264403	0.0972467	2.71889	0.0065502	0.0586652
674	ENSG00000230474	ATP6V1G1P7	ATPase H+ transporting V1 subunit G1 pseudogene 7 [Source:HGNC Symbol;Acc:HGNC:39852]	32.1927	0.264288	0.105137	2.51376	0.0119453	NA
675	ENSG00000233215	LINC01687	long intergenic non-protein coding RNA 1687 [Source:HGNC Symbol;Acc:HGNC:52474]	71.6183	0.264038	0.114797	2.30005	0.0214454	0.128528
676	ENSG00000197948	FCHSD1	FCH and double SH3 domains 1 [Source:HGNC Symbol;Acc:HGNC:25463]	330.344	0.263921	0.095351	2.76789	0.00564209	0.0531183
677	ENSG00000233143	DIRC3-AS1	DIRC3 antisense RNA 1 [Source:HGNC Symbol;Acc:HGNC:50636]	21.2491	0.263808	0.0951118	2.77366	0.00554302	NA
678	ENSG00000253716	MINCR	MYC-induced long non-coding RNA [Source:HGNC Symbol;Acc:HGNC:51653]	148.636	0.263719	0.10982	2.40138	0.0163334	0.107851
679	ENSG00000130517	PGPEP1	pyroglutamyl-peptidase I [Source:HGNC Symbol;Acc:HGNC:13568]	1195.78	0.263222	0.0647095	4.06776	4.74677e-05	0.00177506
680	ENSG00000231431	FAR2P4	fatty acyl-CoA reductase 2 pseudogene 4 [Source:HGNC Symbol;Acc:HGNC:49286]	292.256	0.26321	0.0971855	2.70833	0.00676233	0.0598221
681	ENSG00000110841	PPFIBP1	PPFIA binding protein 1 [Source:HGNC Symbol;Acc:HGNC:9249]	7906.68	0.262852	0.0537756	4.88795	1.01889e-06	8.63647e-05
682	ENSG00000213983	AP1G2	adaptor related protein complex 1 subunit gamma 2 [Source:HGNC Symbol;Acc:HGNC:556]	214.998	0.262716	0.105824	2.48258	0.0130433	0.0928733
683	ENSG00000105514	RAB3D	RAB3D	member RAS oncogene family [Source:HGNC Symbol;Acc:HGNC:9779]	230.647	0.262588	0.102227	2.56867	0.0102088	0.0791224
684	ENSG00000169436	COL22A1	collagen type XXII alpha 1 chain [Source:HGNC Symbol;Acc:HGNC:22989]	16.1388	0.26225	0.0761614	3.44334	0.000574577	NA
685	ENSG00000126217	MCF2L	MCF.2 cell line derived transforming sequence like [Source:HGNC Symbol;Acc:HGNC:14576]	895.538	0.262175	0.0711119	3.68679	0.0002271	0.00572285
686	ENSG00000074370	ATP2A3	ATPase sarcoplasmic/endoplasmic reticulum Ca2+ transporting 3 [Source:HGNC Symbol;Acc:HGNC:813]	24.8002	0.261744	0.0976386	2.68074	0.00734593	NA
687	ENSG00000108509	CAMTA2	calmodulin binding transcription activator 2 [Source:HGNC Symbol;Acc:HGNC:18807]	1319.59	0.26174	0.0727597	3.59732	0.000321514	0.00743409
688	ENSG00000033867	SLC4A7	solute carrier family 4 member 7 [Source:HGNC Symbol;Acc:HGNC:11033]	6035.85	0.261457	0.0520945	5.0189	5.19677e-07	5.19659e-05
689	ENSG00000162148	PPP1R32	protein phosphatase 1 regulatory subunit 32 [Source:HGNC Symbol;Acc:HGNC:28869]	15.4676	0.261425	0.0838446	3.11797	0.00182099	NA
690	ENSG00000227376	FTH1P16	ferritin heavy chain 1 pseudogene 16 [Source:HGNC Symbol;Acc:HGNC:3986]	43.8946	0.261097	0.108122	2.41483	0.0157426	NA
691	ENSG00000259518	LINC01583	long intergenic non-protein coding RNA 1583 [Source:HGNC Symbol;Acc:HGNC:51425]	37.9765	0.260915	0.106828	2.44238	0.0145909	NA
692	ENSG00000215912	TTC34	tetratricopeptide repeat domain 34 [Source:HGNC Symbol;Acc:HGNC:34297]	156.976	0.260664	0.111	2.34834	0.0188575	0.118015
693	ENSG00000187678	SPRY4	sprouty RTK signaling antagonist 4 [Source:HGNC Symbol;Acc:HGNC:15533]	6010.12	0.26064	0.109342	2.38371	0.017139	0.110518
694	ENSG00000135926	TMBIM1	transmembrane BAX inhibitor motif containing 1 [Source:HGNC Symbol;Acc:HGNC:23410]	1555.93	0.260622	0.0645732	4.03608	5.43518e-05	0.00196458
695	ENSG00000279142		novel transcript	12.151	0.260257	0.0759858	3.42507	0.000614642	NA
696	ENSG00000080573	COL5A3	collagen type V alpha 3 chain [Source:HGNC Symbol;Acc:HGNC:14864]	397.416	0.260245	0.104491	2.49059	0.0127532	0.0914896
697	ENSG00000158292	GPR153	G protein-coupled receptor 153 [Source:HGNC Symbol;Acc:HGNC:23618]	1550.47	0.260146	0.110961	2.34449	0.0190531	0.118748
698	ENSG00000214300	SPDYE3	speedy/RINGO cell cycle regulator family member E3 [Source:HGNC Symbol;Acc:HGNC:35462]	283.253	0.260064	0.102956	2.52598	0.0115377	0.0859508
699	ENSG00000008083	JARID2	jumonji and AT-rich interaction domain containing 2 [Source:HGNC Symbol;Acc:HGNC:6196]	1559.31	0.259994	0.0669554	3.88309	0.000103139	0.00319435
700	ENSG00000245849	RAD51-AS1	RAD51 antisense RNA 1 [Source:HGNC Symbol;Acc:HGNC:48621]	202.319	0.25961	0.103999	2.49628	0.0125505	0.0904696
701	ENSG00000132334	PTPRE	protein tyrosine phosphatase receptor type E [Source:HGNC Symbol;Acc:HGNC:9669]	196.806	0.259593	0.105398	2.46297	0.0137792	0.0961246
702	ENSG00000260233	ZNRD2-DT	ZNRD2 divergent transcript [Source:HGNC Symbol;Acc:HGNC:27384]	102.639	0.259553	0.113834	2.28009	0.0226021	0.132987
703	ENSG00000264343	NOTCH2NLA	notch 2 N-terminal like A [Source:HGNC Symbol;Acc:HGNC:31862]	233.941	0.259422	0.102235	2.53751	0.0111645	0.0842066
704	ENSG00000155111	CDK19	cyclin dependent kinase 19 [Source:HGNC Symbol;Acc:HGNC:19338]	546.926	0.259221	0.0839237	3.08877	0.0020099	0.0266084
705	ENSG00000279407		TEC	176.457	0.259015	0.106454	2.43312	0.0149694	0.101573
706	ENSG00000184117	NIPSNAP1	nipsnap homolog 1 [Source:HGNC Symbol;Acc:HGNC:7827]	530.538	0.258818	0.0898389	2.88091	0.00396527	0.0418495
707	ENSG00000163347	CLDN1	claudin 1 [Source:HGNC Symbol;Acc:HGNC:2032]	159.541	0.258572	0.109834	2.35421	0.018562	0.116648
708	ENSG00000074855	ANO8	anoctamin 8 [Source:HGNC Symbol;Acc:HGNC:29329]	376.028	0.258397	0.090383	2.85891	0.00425102	0.0439166
709	ENSG00000266074	BAHCC1	BAH domain and coiled-coil containing 1 [Source:HGNC Symbol;Acc:HGNC:29279]	1443.52	0.258373	0.0704313	3.66844	0.000244031	0.00604352
710	ENSG00000152409	JMY	junction mediating and regulatory protein	p53 cofactor [Source:HGNC Symbol;Acc:HGNC:28916]	1281.22	0.258293	0.0635711	4.06305	4.84353e-05	0.00180678
711	ENSG00000142173	COL6A2	collagen type VI alpha 2 chain [Source:HGNC Symbol;Acc:HGNC:2212]	2168.71	0.258274	0.114205	2.26149	0.0237287	0.136851
712	ENSG00000111335	OAS2	2'-5'-oligoadenylate synthetase 2 [Source:HGNC Symbol;Acc:HGNC:8087]	409.5	0.258232	0.0903661	2.85761	0.00426838	0.0440059
713	ENSG00000228672	PROB1	proline rich basic protein 1 [Source:HGNC Symbol;Acc:HGNC:41906]	87.8483	0.257915	0.11483	2.24606	0.0246999	0.140064
714	ENSG00000101782	RIOK3	RIO kinase 3 [Source:HGNC Symbol;Acc:HGNC:11451]	1650.07	0.257787	0.0646403	3.98802	6.66257e-05	0.00227776
715	ENSG00000137868	STRA6	signaling receptor and transporter of retinol STRA6 [Source:HGNC Symbol;Acc:HGNC:30650]	770.588	0.257484	0.0839776	3.0661	0.00216869	0.0279055
716	ENSG00000164509	IL31RA	interleukin 31 receptor A [Source:HGNC Symbol;Acc:HGNC:18969]	159.033	0.257314	0.111113	2.31578	0.0205701	0.125114
717	ENSG00000151692	RNF144A	ring finger protein 144A [Source:HGNC Symbol;Acc:HGNC:20457]	1408.02	0.257314	0.0688604	3.73674	0.000186418	0.00492723
718	ENSG00000084112	SSH1	slingshot protein phosphatase 1 [Source:HGNC Symbol;Acc:HGNC:30579]	7646.51	0.257206	0.0985469	2.60999	0.00905449	0.0733317
719	ENSG00000146700	SSC4D	scavenger receptor cysteine rich family member with 4 domains [Source:HGNC Symbol;Acc:HGNC:14461]	125.384	0.257118	0.11173	2.30124	0.0213781	0.128226
720	ENSG00000110427	KIAA1549L	KIAA1549 like [Source:HGNC Symbol;Acc:HGNC:24836]	4610.83	0.256466	0.0620034	4.13632	3.52918e-05	0.00144068
721	ENSG00000005884	ITGA3	integrin subunit alpha 3 [Source:HGNC Symbol;Acc:HGNC:6139]	14310.2	0.255876	0.0575349	4.44732	8.69475e-06	0.000473676
722	ENSG00000260910	SWINGN	SWI/SNF complex interacting GAS6 enhancer non-coding RNA [Source:HGNC Symbol;Acc:HGNC:43709]	211.273	0.255719	0.11181	2.28709	0.0221903	0.131413
723	ENSG00000178878	APOLD1	apolipoprotein L domain containing 1 [Source:HGNC Symbol;Acc:HGNC:25268]	131.042	0.255233	0.111649	2.28603	0.0222527	0.131493
724	ENSG00000184343	SRPK3	SRSF protein kinase 3 [Source:HGNC Symbol;Acc:HGNC:11402]	196.537	0.255109	0.111555	2.28685	0.0222044	0.131413
725	ENSG00000248796	MED15P8	mediator complex subunit 15 pseudogene 8 [Source:HGNC Symbol;Acc:HGNC:48657]	27.3072	0.255032	0.100173	2.54591	0.0108995	NA
726	ENSG00000080298	RFX3	regulatory factor X3 [Source:HGNC Symbol;Acc:HGNC:9984]	766.448	0.254901	0.0774646	3.29055	0.000999931	0.0161278
727	ENSG00000197496	SLC2A10	solute carrier family 2 member 10 [Source:HGNC Symbol;Acc:HGNC:13444]	41.2072	0.254834	0.108886	2.34036	0.0192649	NA
728	ENSG00000176771	NCKAP5	NCK associated protein 5 [Source:HGNC Symbol;Acc:HGNC:29847]	157.155	0.254815	0.112004	2.27505	0.022903	0.133977
729	ENSG00000021762	OSBPL5	oxysterol binding protein like 5 [Source:HGNC Symbol;Acc:HGNC:16392]	581.22	0.254629	0.082764	3.07657	0.00209398	0.0272973
730	ENSG00000274397		ADAM metallopeptidase domain 20 (ADAM20) pseudogene	25.6128	0.254433	0.099587	2.55488	0.0106225	NA
731	ENSG00000236467	KCNMA1-AS1	KCNMA1 antisense RNA 1 [Source:HGNC Symbol;Acc:HGNC:51213]	48.5961	0.25427	0.111897	2.27235	0.0230652	NA
732	ENSG00000106178	CCL24	C-C motif chemokine ligand 24 [Source:HGNC Symbol;Acc:HGNC:10623]	29.4164	0.254251	0.100976	2.51792	0.0118049	NA
733	ENSG00000228288	PCAT6	prostate cancer associated transcript 6 [Source:HGNC Symbol;Acc:HGNC:43714]	25.4311	0.254159	0.0949911	2.6756	0.00745946	NA
734	ENSG00000107551	RASSF4	Ras association domain family member 4 [Source:HGNC Symbol;Acc:HGNC:20793]	60.2752	0.254077	0.113744	2.23377	0.0254983	0.142875
735	ENSG00000279253		novel transcript	85.946	0.253814	0.114757	2.21175	0.0269838	0.147962
736	ENSG00000103056	SMPD3	sphingomyelin phosphodiesterase 3 [Source:HGNC Symbol;Acc:HGNC:14240]	125.8	0.253655	0.111584	2.27322	0.0230128	0.13424
737	ENSG00000145428	RNF175	ring finger protein 175 [Source:HGNC Symbol;Acc:HGNC:27735]	75.3959	0.253443	0.114704	2.20954	0.0271369	0.148532
738	ENSG00000213930	GALT	galactose-1-phosphate uridylyltransferase [Source:HGNC Symbol;Acc:HGNC:4135]	218.812	0.253343	0.105237	2.40736	0.0160685	0.106876
739	ENSG00000105270	CLIP3	CAP-Gly domain containing linker protein 3 [Source:HGNC Symbol;Acc:HGNC:24314]	527.559	0.253277	0.0833375	3.03918	0.00237224	0.0297906
740	ENSG00000160813	PPP1R35	protein phosphatase 1 regulatory subunit 35 [Source:HGNC Symbol;Acc:HGNC:28320]	222.258	0.253277	0.102744	2.46512	0.0136966	0.0957686
741	ENSG00000267582		novel transcript	antisense to ZSWIM4	48.7218	0.253268	0.110324	2.29568	0.0216941	NA
742	ENSG00000232545		novel transcript	91.4865	0.253067	0.114554	2.20915	0.027164	0.148573
743	ENSG00000177311	ZBTB38	zinc finger and BTB domain containing 38 [Source:HGNC Symbol;Acc:HGNC:26636]	9325.33	0.252946	0.0567976	4.45347	8.44943e-06	0.000463647
744	ENSG00000119711	ALDH6A1	aldehyde dehydrogenase 6 family member A1 [Source:HGNC Symbol;Acc:HGNC:7179]	143.635	0.252822	0.109912	2.30023	0.0214354	0.128519
745	ENSG00000270194	GOLGA4-AS1	GOLGA4 antisense RNA 1 [Source:HGNC Symbol;Acc:HGNC:26469]	112.749	0.252651	0.113713	2.22183	0.0262947	0.145129
746	ENSG00000146083	RNF44	ring finger protein 44 [Source:HGNC Symbol;Acc:HGNC:19180]	2464.22	0.25234	0.0578245	4.3639	1.27764e-05	0.000644996
747	ENSG00000089356	FXYD3	FXYD domain containing ion transport regulator 3 [Source:HGNC Symbol;Acc:HGNC:4027]	599.217	0.252322	0.0787524	3.20399	0.00135538	0.0202714
748	ENSG00000158106	RHPN1	rhophilin Rho GTPase binding protein 1 [Source:HGNC Symbol;Acc:HGNC:19973]	666.235	0.25229	0.0857253	2.943	0.0032505	0.0368486
749	ENSG00000220785	MTMR9LP	myotubularin related protein 9 like	pseudogene [Source:HGNC Symbol;Acc:HGNC:27920]	128.181	0.251871	0.112409	2.24066	0.0250482	0.141105
750	ENSG00000073331	ALPK1	alpha kinase 1 [Source:HGNC Symbol;Acc:HGNC:20917]	394.793	0.251603	0.0948521	2.65259	0.00798779	0.066948
751	ENSG00000113916	BCL6	BCL6 transcription repressor [Source:HGNC Symbol;Acc:HGNC:1001]	443.118	0.251538	0.0937427	2.68328	0.00729039	0.0627052
752	ENSG00000092758	COL9A3	collagen type IX alpha 3 chain [Source:HGNC Symbol;Acc:HGNC:2219]	2801.31	0.251448	0.0712835	3.52744	0.000419604	0.00906111
753	ENSG00000182162	P2RY8	P2Y receptor family member 8 [Source:HGNC Symbol;Acc:HGNC:15524]	20.0573	0.251416	0.0912241	2.75603	0.00585082	NA
754	ENSG00000145623	OSMR	oncostatin M receptor [Source:HGNC Symbol;Acc:HGNC:8507]	1519.4	0.251393	0.0676846	3.71419	0.000203855	0.00525959
755	ENSG00000114270	COL7A1	collagen type VII alpha 1 chain [Source:HGNC Symbol;Acc:HGNC:2214]	783.965	0.251353	0.114035	2.20417	0.0275124	0.149668
756	ENSG00000115956	PLEK	pleckstrin [Source:HGNC Symbol;Acc:HGNC:9070]	50.3316	0.251102	0.110991	2.26237	0.0236746	NA
757	ENSG00000137441	FGFBP2	fibroblast growth factor binding protein 2 [Source:HGNC Symbol;Acc:HGNC:29451]	30.2932	0.251049	0.103818	2.41816	0.0155992	NA
758	ENSG00000249592	PCGF3-AS1	PCGF3 antisense RNA 1 [Source:HGNC Symbol;Acc:HGNC:56108]	305.965	0.250946	0.0956165	2.6245	0.00867756	0.0713085
759	ENSG00000167995	BEST1	bestrophin 1 [Source:HGNC Symbol;Acc:HGNC:12703]	143.542	0.250748	0.114713	2.18587	0.028825	0.154642
760	ENSG00000108515	ENO3	enolase 3 [Source:HGNC Symbol;Acc:HGNC:3354]	236.119	0.250689	0.104806	2.39193	0.01676	0.109835
761	ENSG00000198804	MT-CO1	mitochondrially encoded cytochrome c oxidase I [Source:HGNC Symbol;Acc:HGNC:7419]	217233	0.25048	0.0461205	5.43098	5.60458e-08	8.75066e-06
762	ENSG00000132359	RAP1GAP2	RAP1 GTPase activating protein 2 [Source:HGNC Symbol;Acc:HGNC:29176]	1437.51	0.250434	0.0700171	3.57676	0.000347877	0.00792271
763	ENSG00000277128		novel transcript	66.9321	0.250384	0.112366	2.22829	0.0258614	0.143991
764	ENSG00000130649	CYP2E1	cytochrome P450 family 2 subfamily E member 1 [Source:HGNC Symbol;Acc:HGNC:2631]	50.0096	0.250371	0.109626	2.28386	0.02238	NA
765	ENSG00000175265	GOLGA8A	golgin A8 family member A [Source:HGNC Symbol;Acc:HGNC:31972]	1100.45	0.250234	0.0748559	3.34288	0.000829142	0.0143185
766	ENSG00000115318	LOXL3	lysyl oxidase like 3 [Source:HGNC Symbol;Acc:HGNC:13869]	5674.43	0.250182	0.0659507	3.79347	0.000148559	0.00417426
767	ENSG00000101680	LAMA1	laminin subunit alpha 1 [Source:HGNC Symbol;Acc:HGNC:6481]	56.9515	0.250052	0.110202	2.26904	0.0232662	0.13511
768	ENSG00000001630	CYP51A1	cytochrome P450 family 51 subfamily A member 1 [Source:HGNC Symbol;Acc:HGNC:2649]	27.5016	0.249998	0.101158	2.47136	0.0134601	NA
769	ENSG00000205269	TMEM170B	transmembrane protein 170B [Source:HGNC Symbol;Acc:HGNC:34244]	126.227	0.249956	0.112155	2.22867	0.0258361	0.143964
770	ENSG00000110046	ATG2A	autophagy related 2A [Source:HGNC Symbol;Acc:HGNC:29028]	1639.88	0.249884	0.071608	3.48961	0.000483723	0.0098733
771	ENSG00000155886	SLC24A2	solute carrier family 24 member 2 [Source:HGNC Symbol;Acc:HGNC:10976]	191.181	0.249859	0.100187	2.49391	0.0126343	0.0909443
772	ENSG00000139182	CLSTN3	calsyntenin 3 [Source:HGNC Symbol;Acc:HGNC:18371]	457.549	0.249633	0.0915113	2.72789	0.00637407	0.0578055
773	ENSG00000163703	CRELD1	cysteine rich with EGF like domains 1 [Source:HGNC Symbol;Acc:HGNC:14630]	382.316	0.249312	0.0961753	2.59226	0.00953476	0.0758424
774	ENSG00000270300	PHACTR2P1	phosphatase and actin regulator 2 pseudogene 1 [Source:HGNC Symbol;Acc:HGNC:49488]	264.769	0.249277	0.103748	2.4027	0.0162744	0.107735
775	ENSG00000119772	DNMT3A	DNA methyltransferase 3 alpha [Source:HGNC Symbol;Acc:HGNC:2978]	509.716	0.249165	0.0862748	2.88804	0.00387648	0.0412702
776	ENSG00000248449	PCDHGB8P	protocadherin gamma subfamily B	8 pseudogene [Source:HGNC Symbol;Acc:HGNC:8715]	39.0667	0.249091	0.109181	2.28144	0.0225222	NA
777	ENSG00000104885	DOT1L	DOT1 like histone lysine methyltransferase [Source:HGNC Symbol;Acc:HGNC:24948]	3409.8	0.249036	0.0642783	3.87435	0.00010691	0.003271
778	ENSG00000130529	TRPM4	transient receptor potential cation channel subfamily M member 4 [Source:HGNC Symbol;Acc:HGNC:17993]	324.844	0.248919	0.100036	2.48829	0.0128358	0.0919138
779	ENSG00000227911	LINC02344	long intergenic non-protein coding RNA 2344 [Source:HGNC Symbol;Acc:HGNC:53264]	35.5576	0.248807	0.106802	2.3296	0.0198272	NA
780	ENSG00000010610	CD4	CD4 molecule [Source:HGNC Symbol;Acc:HGNC:1678]	56.5395	0.248482	0.113244	2.19422	0.0282197	0.152312
781	ENSG00000158869	FCER1G	Fc epsilon receptor Ig [Source:HGNC Symbol;Acc:HGNC:3611]	77.8634	0.248363	0.114833	2.16282	0.0305552	0.160554
782	ENSG00000267009		novel transcript	18.2129	0.247904	0.0897147	2.76325	0.00572295	NA
783	ENSG00000132849	PATJ	PATJ crumbs cell polarity complex component [Source:HGNC Symbol;Acc:HGNC:28881]	256.615	0.247761	0.104037	2.38146	0.0172441	0.110991
784	ENSG00000236924		novel transcript	21.645	0.24772	0.0921316	2.68876	0.00717176	NA
785	ENSG00000118922	KLF12	KLF transcription factor 12 [Source:HGNC Symbol;Acc:HGNC:6346]	1262.85	0.247714	0.0659363	3.75687	0.000172051	0.00464193
786	ENSG00000255517	DPP3-DT	DPP3 divergent transcript [Source:HGNC Symbol;Acc:HGNC:55494]	51.4324	0.247464	0.111737	2.21471	0.0267801	NA
787	ENSG00000186642	PDE2A	phosphodiesterase 2A [Source:HGNC Symbol;Acc:HGNC:8777]	68.6614	0.247415	0.111047	2.22802	0.0258794	0.143991
788	ENSG00000187961	KLHL17	kelch like family member 17 [Source:HGNC Symbol;Acc:HGNC:24023]	536.528	0.247301	0.0835015	2.96163	0.00306015	0.035596
789	ENSG00000196547	MAN2A2	mannosidase alpha class 2A member 2 [Source:HGNC Symbol;Acc:HGNC:6825]	1796.67	0.247256	0.0630185	3.92355	8.72541e-05	0.00279379
790	ENSG00000267169	ADGRL1-AS1	ADGRL1 antisense RNA 1 [Source:HGNC Symbol;Acc:HGNC:55309]	283.826	0.247092	0.101035	2.44561	0.0144607	0.0992258
791	ENSG00000175182	FAM131A	family with sequence similarity 131 member A [Source:HGNC Symbol;Acc:HGNC:28308]	327.403	0.247051	0.0945084	2.61407	0.00894719	0.0728131
792	ENSG00000186007	LEMD1	LEM domain containing 1 [Source:HGNC Symbol;Acc:HGNC:18725]	86.7494	0.246989	0.114825	2.151	0.0314766	0.163106
793	ENSG00000177045	SIX5	SIX homeobox 5 [Source:HGNC Symbol;Acc:HGNC:10891]	137.815	0.246892	0.113134	2.1823	0.0290872	0.155663
794	ENSG00000279588		TEC	23.3683	0.246824	0.0951284	2.59464	0.00946901	NA
795	ENSG00000177051	FBXO46	F-box protein 46 [Source:HGNC Symbol;Acc:HGNC:25069]	1010.97	0.246801	0.067619	3.64988	0.000262358	0.00639842
796	ENSG00000149927	DOC2A	double C2 domain alpha [Source:HGNC Symbol;Acc:HGNC:2985]	96.4418	0.24678	0.114353	2.15805	0.0309236	0.161329
797	ENSG00000255585		forkhead box H1 (FOXH1) pseudogene	220.819	0.246697	0.106958	2.30648	0.0210836	0.12742
798	ENSG00000279198		TEC	87.7822	0.246695	0.114604	2.15257	0.0313521	0.162855
799	ENSG00000188818	ZDHHC11	zinc finger DHHC-type containing 11 [Source:HGNC Symbol;Acc:HGNC:19158]	1016.03	0.246641	0.0838906	2.94004	0.00328173	0.0370972
800	ENSG00000229618		novel transcript	209.657	0.246568	0.104084	2.36893	0.0178397	0.113618
801	ENSG00000175426	PCSK1	proprotein convertase subtilisin/kexin type 1 [Source:HGNC Symbol;Acc:HGNC:8743]	90.2686	0.246493	0.114767	2.14777	0.0317317	0.163796
802	ENSG00000183401	CCDC159	coiled-coil domain containing 159 [Source:HGNC Symbol;Acc:HGNC:26996]	61.6378	0.246465	0.112208	2.19651	0.0280556	0.151642
803	ENSG00000121207	LRAT	lecithin retinol acyltransferase [Source:HGNC Symbol;Acc:HGNC:6685]	656.021	0.246208	0.0919199	2.67851	0.0073951	0.0632762
804	ENSG00000153933	DGKE	diacylglycerol kinase epsilon [Source:HGNC Symbol;Acc:HGNC:2852]	95.3539	0.246141	0.114233	2.15472	0.0311837	0.16235
805	ENSG00000100154	TTC28	tetratricopeptide repeat domain 28 [Source:HGNC Symbol;Acc:HGNC:29179]	208.742	0.246085	0.108766	2.26251	0.0236658	0.136697
806	ENSG00000165617	DACT1	dishevelled binding antagonist of beta catenin 1 [Source:HGNC Symbol;Acc:HGNC:17748]	51.8224	0.245974	0.111741	2.20128	0.0277164	NA
807	ENSG00000228623	ZNF883	zinc finger protein 883 [Source:HGNC Symbol;Acc:HGNC:27271]	323.971	0.245715	0.0934045	2.63065	0.00852214	0.0704568
808	ENSG00000160678	S100A1	S100 calcium binding protein A1 [Source:HGNC Symbol;Acc:HGNC:10486]	243.094	0.245532	0.107974	2.27398	0.022967	0.13424
809	ENSG00000156966	B3GNT7	UDP-GlcNAc:betaGal beta-1	3-N-acetylglucosaminyltransferase 7 [Source:HGNC Symbol;Acc:HGNC:18811]	810.866	0.245457	0.0715576	3.43021	0.000603119	0.0114035
810	ENSG00000125740	FOSB	FosB proto-oncogene	AP-1 transcription factor subunit [Source:HGNC Symbol;Acc:HGNC:3797]	478.989	0.245421	0.0993033	2.47143	0.0134575	0.0945658
811	ENSG00000197530	MIB2	MIB E3 ubiquitin protein ligase 2 [Source:HGNC Symbol;Acc:HGNC:30577]	726.646	0.245396	0.0802327	3.05855	0.0022241	0.0283774
812	ENSG00000166206	GABRB3	gamma-aminobutyric acid type A receptor subunit beta3 [Source:HGNC Symbol;Acc:HGNC:4083]	223.967	0.245292	0.101637	2.41342	0.0158038	0.105817
813	ENSG00000162409	PRKAA2	protein kinase AMP-activated catalytic subunit alpha 2 [Source:HGNC Symbol;Acc:HGNC:9377]	368.474	0.245216	0.0914492	2.68145	0.00733047	0.0629008
814	ENSG00000255510	OR8A2P	olfactory receptor family 8 subfamily A member 2 pseudogene [Source:HGNC Symbol;Acc:HGNC:15306]	58.842	0.245165	0.113412	2.16171	0.0306404	0.160682
815	ENSG00000115414	FN1	fibronectin 1 [Source:HGNC Symbol;Acc:HGNC:3778]	16624.2	0.245009	0.0661278	3.70508	0.000211322	0.0054062
816	ENSG00000211772	TRBC2	T cell receptor beta constant 2 [Source:HGNC Symbol;Acc:HGNC:12157]	34.9195	0.244985	0.104917	2.33505	0.0195409	NA
817	ENSG00000157322	CLEC18A	C-type lectin domain family 18 member A [Source:HGNC Symbol;Acc:HGNC:30388]	63.3889	0.244968	0.114002	2.1488	0.0316499	0.163546
818	ENSG00000107201	RIGI	RNA sensor RIG-I [Source:HGNC Symbol;Acc:HGNC:19102]	186.178	0.244872	0.106976	2.28903	0.0220777	0.131001
819	ENSG00000273729		novel transcript	antisense to IRF2BPL	22.3762	0.244819	0.095186	2.57201	0.010111	NA
820	ENSG00000278917		TEC	24.7769	0.244806	0.0981794	2.49346	0.0126505	NA
821	ENSG00000177169	ULK1	unc-51 like autophagy activating kinase 1 [Source:HGNC Symbol;Acc:HGNC:12558]	1399.44	0.244795	0.0671872	3.64347	0.000268983	0.00653893
822	ENSG00000142798	HSPG2	heparan sulfate proteoglycan 2 [Source:HGNC Symbol;Acc:HGNC:5273]	5148.8	0.244618	0.101243	2.41616	0.0156852	0.105298
823	ENSG00000155066	PROM2	prominin 2 [Source:HGNC Symbol;Acc:HGNC:20685]	45.7299	0.244553	0.111066	2.20187	0.0276747	NA
824	ENSG00000008226	DLEC1	DLEC1 cilia and flagella associated protein [Source:HGNC Symbol;Acc:HGNC:2899]	94.5429	0.244314	0.114397	2.13567	0.0327066	0.167401
825	ENSG00000176171	BNIP3	BCL2 interacting protein 3 [Source:HGNC Symbol;Acc:HGNC:1084]	2217.38	0.244121	0.0793613	3.07607	0.0020975	0.0272973
826	ENSG00000108688	CCL7	C-C motif chemokine ligand 7 [Source:HGNC Symbol;Acc:HGNC:10634]	14.2538	0.243965	0.0814318	2.99595	0.00273592	NA
827	ENSG00000175294	CATSPER1	cation channel sperm associated 1 [Source:HGNC Symbol;Acc:HGNC:17116]	166.578	0.243913	0.109445	2.22863	0.0258384	0.143964
828	ENSG00000120833	SOCS2	suppressor of cytokine signaling 2 [Source:HGNC Symbol;Acc:HGNC:19382]	208.664	0.243824	0.103233	2.36187	0.018183	0.115126
829	ENSG00000143126	CELSR2	cadherin EGF LAG seven-pass G-type receptor 2 [Source:HGNC Symbol;Acc:HGNC:3231]	1056.22	0.243795	0.0703681	3.46457	0.000531082	0.0104052
830	ENSG00000102057	KCND1	potassium voltage-gated channel subfamily D member 1 [Source:HGNC Symbol;Acc:HGNC:6237]	106.866	0.243739	0.113894	2.14006	0.0323503	0.166283
831	ENSG00000012171	SEMA3B	semaphorin 3B [Source:HGNC Symbol;Acc:HGNC:10724]	2551.39	0.243649	0.0687225	3.5454	0.000392019	0.00866734
832	ENSG00000124067	SLC12A4	solute carrier family 12 member 4 [Source:HGNC Symbol;Acc:HGNC:10913]	2134.76	0.243532	0.067124	3.62809	0.000285524	0.00685303
833	ENSG00000279154		tec	78.2248	0.243517	0.114832	2.12064	0.0339522	0.171688
834	ENSG00000115919	KYNU	kynureninase [Source:HGNC Symbol;Acc:HGNC:6469]	1245.24	0.243366	0.0696008	3.4966	0.000471227	0.00977635
835	ENSG00000234367	PFN1P3	profilin 1 pseudogene 3 [Source:HGNC Symbol;Acc:HGNC:42987]	127.395	0.243333	0.113378	2.14621	0.0318564	0.164271
836	ENSG00000231298	MANCR	mitotically associated long non coding RNA [Source:HGNC Symbol;Acc:HGNC:44678]	162.463	0.243319	0.10783	2.25651	0.0240388	0.1378
837	ENSG00000229601		pseudogene similar to part of ras-related C3 botulinum toxin substrate	54.2076	0.243296	0.112589	2.16092	0.0307016	NA
838	ENSG00000270409		chromosome 9 open reading frame 64 (C9orf64) pseudogene	104.111	0.243241	0.114169	2.13054	0.033127	0.168925
839	ENSG00000272071		novel transcript	16.4116	0.243177	0.0849852	2.8614	0.00421772	NA
840	ENSG00000149591	TAGLN	transgelin [Source:HGNC Symbol;Acc:HGNC:11553]	180.075	0.243079	0.105924	2.29484	0.0217421	0.129537
841	ENSG00000231793	DOC2GP	double C2 domain gamma	pseudogene [Source:HGNC Symbol;Acc:HGNC:37962]	53.867	0.243037	0.112633	2.15777	0.0309456	NA
842	ENSG00000160191	PDE9A	phosphodiesterase 9A [Source:HGNC Symbol;Acc:HGNC:8795]	432.663	0.242853	0.085258	2.84845	0.00439328	0.0448357
843	ENSG00000223705	NSUN5P1	NSUN5 pseudogene 1 [Source:HGNC Symbol;Acc:HGNC:19146]	703.814	0.242411	0.0854265	2.83765	0.00454463	0.0459469
844	ENSG00000133561	GIMAP6	GTPase	IMAP family member 6 [Source:HGNC Symbol;Acc:HGNC:21918]	38.6658	0.242372	0.107689	2.25066	0.0244068	NA
845	ENSG00000274213		novel transcript	60.6093	0.242283	0.113217	2.13998	0.0323562	0.166283
846	ENSG00000136542	GALNT5	polypeptide N-acetylgalactosaminyltransferase 5 [Source:HGNC Symbol;Acc:HGNC:4127]	126.802	0.242	0.114532	2.11294	0.0346056	0.173429
847	ENSG00000116678	LEPR	leptin receptor [Source:HGNC Symbol;Acc:HGNC:6554]	128.701	0.24197	0.113267	2.13629	0.0326559	0.167312
848	ENSG00000184481	FOXO4	forkhead box O4 [Source:HGNC Symbol;Acc:HGNC:7139]	232.036	0.241857	0.101852	2.3746	0.0175682	0.112503
849	ENSG00000088340	FER1L4	fer-1 like family member 4 (pseudogene) [Source:HGNC Symbol;Acc:HGNC:15801]	81.3779	0.24182	0.114748	2.10741	0.0350823	0.175277
850	ENSG00000152661	GJA1	gap junction protein alpha 1 [Source:HGNC Symbol;Acc:HGNC:4274]	87.4708	0.241789	0.11157	2.16715	0.0302237	0.159546
851	ENSG00000251982	RN7SKP43	RN7SK pseudogene 43 [Source:HGNC Symbol;Acc:HGNC:45767]	33.1271	0.241707	0.104166	2.3204	0.020319	NA
852	ENSG00000149571	KIRREL3	kirre like nephrin family adhesion molecule 3 [Source:HGNC Symbol;Acc:HGNC:23204]	680.225	0.24163	0.0804778	3.00244	0.00267824	0.0324672
853	ENSG00000256673		ovostatin (OVOS) pseudogene	618.137	0.241498	0.0911057	2.65075	0.00803139	0.067239
854	ENSG00000115008	IL1A	interleukin 1 alpha [Source:HGNC Symbol;Acc:HGNC:5991]	187.849	0.241495	0.108996	2.21564	0.0267165	0.146868
855	ENSG00000099910	KLHL22	kelch like family member 22 [Source:HGNC Symbol;Acc:HGNC:25888]	347.296	0.241346	0.0933619	2.58506	0.00973622	0.076941
856	ENSG00000273899	NOL12	nucleolar protein 12 [Source:HGNC Symbol;Acc:HGNC:28585]	114.567	0.240935	0.112925	2.13358	0.0328776	0.167993
857	ENSG00000101460	MAP1LC3A	microtubule associated protein 1 light chain 3 alpha [Source:HGNC Symbol;Acc:HGNC:6838]	248.035	0.240853	0.106076	2.27058	0.0231724	0.134817
858	ENSG00000100441	KHNYN	KH and NYN domain containing [Source:HGNC Symbol;Acc:HGNC:20166]	1003.34	0.240685	0.07125	3.37804	0.000730047	0.0131457
859	ENSG00000214575	CPEB1	cytoplasmic polyadenylation element binding protein 1 [Source:HGNC Symbol;Acc:HGNC:21744]	262.721	0.240559	0.102513	2.34661	0.0189451	0.118323
860	ENSG00000004799	PDK4	pyruvate dehydrogenase kinase 4 [Source:HGNC Symbol;Acc:HGNC:8812]	329.967	0.240555	0.0968595	2.48354	0.0130083	0.0927107
861	ENSG00000279465		TEC	40.8695	0.240426	0.106994	2.2471	0.0246334	NA
862	ENSG00000100142	POLR2F	RNA polymerase II	I and III subunit F [Source:HGNC Symbol;Acc:HGNC:9193]	192.871	0.240202	0.109084	2.202	0.0276655	0.150393
863	ENSG00000275557		novel transcript	49.4951	0.240193	0.111889	2.1467	0.0318171	NA
864	ENSG00000173531	MST1	macrophage stimulating 1 [Source:HGNC Symbol;Acc:HGNC:7380]	477.469	0.240089	0.0839726	2.85913	0.00424798	0.0439151
865	ENSG00000074047	GLI2	GLI family zinc finger 2 [Source:HGNC Symbol;Acc:HGNC:4318]	665.469	0.240039	0.0789377	3.04087	0.00235896	0.0296978
866	ENSG00000240476	LINC00973	long intergenic non-protein coding RNA 973 [Source:HGNC Symbol;Acc:HGNC:48868]	92.8966	0.24001	0.114295	2.09993	0.0357353	0.177272
867	ENSG00000184465	WDR27	WD repeat domain 27 [Source:HGNC Symbol;Acc:HGNC:21248]	1567.57	0.240005	0.0644078	3.72633	0.000194287	0.00507323
868	ENSG00000182796	TMEM198B	transmembrane protein 198B (pseudogene) [Source:HGNC Symbol;Acc:HGNC:43629]	394.795	0.239693	0.0907348	2.64168	0.00824953	0.0687234
869	ENSG00000112769	LAMA4	laminin subunit alpha 4 [Source:HGNC Symbol;Acc:HGNC:6484]	2722.02	0.23969	0.111204	2.1554	0.0311304	0.162129
870	ENSG00000215182	MUC5AC	mucin 5AC	oligomeric mucus/gel-forming [Source:HGNC Symbol;Acc:HGNC:7515]	39.5097	0.239675	0.105212	2.27802	0.0227253	NA
871	ENSG00000254261		novel transcript	94.7681	0.23955	0.114834	2.08606	0.0369728	0.181039
872	ENSG00000262468	LINC01569	long intergenic non-protein coding RNA 1569 [Source:HGNC Symbol;Acc:HGNC:51380]	73.4027	0.239125	0.11469	2.08496	0.037073	0.181295
873	ENSG00000270504		novel transcript	antisense to PXDC1	77.6221	0.238909	0.114823	2.08067	0.0374638	0.182411
874	ENSG00000187516	H2AP	H2A.P histone [Source:HGNC Symbol;Acc:HGNC:18417]	65.8968	0.238909	0.1139	2.09753	0.0359464	0.177911
875	ENSG00000077044	DGKD	diacylglycerol kinase delta [Source:HGNC Symbol;Acc:HGNC:2851]	1792.31	0.238493	0.0682388	3.49497	0.000474107	0.00980677
876	ENSG00000089639	GMIP	GEM interacting protein [Source:HGNC Symbol;Acc:HGNC:24852]	478.853	0.23829	0.0848869	2.80715	0.00499822	0.0489005
877	ENSG00000184489	PTP4A3	protein tyrosine phosphatase 4A3 [Source:HGNC Symbol;Acc:HGNC:9636]	11.8909	0.238194	0.0735836	3.23705	0.00120772	NA
878	ENSG00000244733		novel transcript	29.306	0.238097	0.0998557	2.38442	0.0171063	NA
879	ENSG00000283050	GTF2IP12	general transcription factor IIi pseudogene 12 [Source:HGNC Symbol;Acc:HGNC:51723]	152.132	0.238085	0.111818	2.12921	0.0332369	0.169372
880	ENSG00000123999	INHA	inhibin subunit alpha [Source:HGNC Symbol;Acc:HGNC:6065]	60.045	0.238035	0.113325	2.10045	0.035689	0.177266
881	ENSG00000277007		novel transcript	51.8756	0.237987	0.111887	2.12704	0.0334166	NA
882	ENSG00000120306	CYSTM1	cysteine rich transmembrane module containing 1 [Source:HGNC Symbol;Acc:HGNC:30239]	582.344	0.237946	0.082239	2.89334	0.00381163	0.0408254
883	ENSG00000274487	NPEPPSP1	NPEPPS pseudogene 1 [Source:HGNC Symbol;Acc:HGNC:44259]	269.797	0.237832	0.101275	2.34838	0.0188551	0.118015
884	ENSG00000137817	PARP6	poly(ADP-ribose) polymerase family member 6 [Source:HGNC Symbol;Acc:HGNC:26921]	1216.11	0.23767	0.0662406	3.58799	0.000333242	0.0076585
885	ENSG00000213018	PABPN1P1	PABPN1 pseudogene 1 [Source:HGNC Symbol;Acc:HGNC:54988]	109.072	0.237647	0.113213	2.09912	0.0358061	0.177507
886	ENSG00000127507	ADGRE2	adhesion G protein-coupled receptor E2 [Source:HGNC Symbol;Acc:HGNC:3337]	248.145	0.237601	0.0999915	2.37622	0.0174912	0.112153
887	ENSG00000127329	PTPRB	protein tyrosine phosphatase receptor type B [Source:HGNC Symbol;Acc:HGNC:9665]	155.003	0.237304	0.110766	2.14239	0.0321622	0.165679
888	ENSG00000247095	MIR210HG	MIR210 host gene [Source:HGNC Symbol;Acc:HGNC:39524]	22.2287	0.237125	0.0942151	2.51685	0.0118409	NA
889	ENSG00000119669	IRF2BPL	interferon regulatory factor 2 binding protein like [Source:HGNC Symbol;Acc:HGNC:14282]	1884.92	0.236831	0.0744562	3.18082	0.0014686	0.0213314
890	ENSG00000279481		TEC	68.7545	0.236682	0.114454	2.06791	0.0386485	0.185761
891	ENSG00000260941	LINC00622	long intergenic non-protein coding RNA 622 [Source:HGNC Symbol;Acc:HGNC:44251]	378.859	0.236574	0.0913672	2.58926	0.00961819	0.0762258
892	ENSG00000227372	TP73-AS1	TP73 antisense RNA 1 [Source:HGNC Symbol;Acc:HGNC:29052]	358.853	0.236301	0.0953654	2.47785	0.0132178	0.0935437
893	ENSG00000008256	CYTH3	cytohesin 3 [Source:HGNC Symbol;Acc:HGNC:9504]	1825.88	0.236239	0.070988	3.32788	0.000875105	0.0148748
894	ENSG00000223519	KIF28P	kinesin family member 28	pseudogene [Source:HGNC Symbol;Acc:HGNC:49205]	62.026	0.236191	0.11409	2.07022	0.038432	0.185189
895	ENSG00000196295	GARS1-DT	GARS1 divergent transcript [Source:HGNC Symbol;Acc:HGNC:48951]	919.708	0.236167	0.0705997	3.34516	0.000822364	0.0142567
896	ENSG00000185730	ZNF696	zinc finger protein 696 [Source:HGNC Symbol;Acc:HGNC:25872]	599.052	0.235958	0.0819982	2.8776	0.0040071	0.0422027
897	ENSG00000188554	NBR1	NBR1 autophagy cargo receptor [Source:HGNC Symbol;Acc:HGNC:6746]	3720.3	0.235787	0.0601046	3.92294	8.74733e-05	0.0027949
898	ENSG00000060656	PTPRU	protein tyrosine phosphatase receptor type U [Source:HGNC Symbol;Acc:HGNC:9683]	289.532	0.235701	0.109614	2.15029	0.0315322	0.163267
899	ENSG00000128284	APOL3	apolipoprotein L3 [Source:HGNC Symbol;Acc:HGNC:14868]	79.1935	0.235625	0.114816	2.0522	0.0401505	0.190755
900	ENSG00000140465	CYP1A1	cytochrome P450 family 1 subfamily A member 1 [Source:HGNC Symbol;Acc:HGNC:2595]	200.189	0.23547	0.105428	2.23346	0.0255185	0.142875
901	ENSG00000006459	KDM7A	lysine demethylase 7A [Source:HGNC Symbol;Acc:HGNC:22224]	654.81	0.235469	0.085322	2.75976	0.00578431	0.0539098
902	ENSG00000255753		WAS protein family homolog pseudogene	84.7569	0.235332	0.114806	2.04982	0.0403816	0.191544
903	ENSG00000224596	ZMIZ1-AS1	ZMIZ1 antisense RNA 1 [Source:HGNC Symbol;Acc:HGNC:27433]	19.0169	0.234725	0.0899698	2.60893	0.00908261	NA
904	ENSG00000156587	UBE2L6	ubiquitin conjugating enzyme E2 L6 [Source:HGNC Symbol;Acc:HGNC:12490]	842.951	0.234607	0.0772443	3.03721	0.00238776	0.029936
905	ENSG00000102524	TNFSF13B	TNF superfamily member 13b [Source:HGNC Symbol;Acc:HGNC:11929]	59.1578	0.234317	0.113141	2.07102	0.0383566	0.185003
906	ENSG00000214655	ZSWIM8	zinc finger SWIM-type containing 8 [Source:HGNC Symbol;Acc:HGNC:23528]	1346.15	0.234273	0.067342	3.47885	0.000503576	0.0100882
907	ENSG00000109819	PPARGC1A	PPARG coactivator 1 alpha [Source:HGNC Symbol;Acc:HGNC:9237]	24.0502	0.234186	0.0958027	2.44446	0.0145069	NA
908	ENSG00000109323	MANBA	mannosidase beta [Source:HGNC Symbol;Acc:HGNC:6831]	397.734	0.234072	0.090947	2.57372	0.0100612	0.0782622
909	ENSG00000152256	PDK1	pyruvate dehydrogenase kinase 1 [Source:HGNC Symbol;Acc:HGNC:8809]	1204.22	0.233931	0.0758548	3.08393	0.00204283	0.0269266
910	ENSG00000280213	UCKL1-AS1	UCKL1 antisense RNA 1 [Source:HGNC Symbol;Acc:HGNC:31967]	296.587	0.233751	0.0961188	2.43189	0.0150202	0.101749
911	ENSG00000234432	LINC02983	long intergenic non-protein coding RNA 2983 [Source:HGNC Symbol;Acc:HGNC:56060]	112.133	0.233719	0.113869	2.05254	0.0401174	0.190755
912	ENSG00000229127	KANSL1L-AS1	KANSL1L antisense RNA 1 [Source:HGNC Symbol;Acc:HGNC:41139]	96.4446	0.233693	0.114766	2.03625	0.0417253	0.195402
913	ENSG00000196782	MAML3	mastermind like transcriptional coactivator 3 [Source:HGNC Symbol;Acc:HGNC:16272]	1133.25	0.233527	0.0759042	3.07661	0.0020937	0.0272973
914	ENSG00000107159	CA9	carbonic anhydrase 9 [Source:HGNC Symbol;Acc:HGNC:1383]	28.0375	0.233431	0.092301	2.52902	0.0114381	NA
915	ENSG00000181690	PLAG1	PLAG1 zinc finger [Source:HGNC Symbol;Acc:HGNC:9045]	384.997	0.233316	0.0943541	2.47277	0.0134069	0.0943532
916	ENSG00000269653		novel transcript	sense intronic to SIPA1L3	44.3937	0.233314	0.110163	2.11788	0.0341849	NA
917	ENSG00000133943	DGLUCY	D-glutamate cyclase [Source:HGNC Symbol;Acc:HGNC:20498]	631.555	0.233232	0.0844579	2.76151	0.00575341	0.053778
918	ENSG00000231711	LINC00899	long intergenic non-protein coding RNA 899 [Source:HGNC Symbol;Acc:HGNC:48583]	45.9932	0.233131	0.108977	2.13926	0.0324142	NA
919	ENSG00000250571	GLI4	GLI family zinc finger 4 [Source:HGNC Symbol;Acc:HGNC:4320]	498.418	0.233102	0.0950442	2.45257	0.014184	0.0980369
920	ENSG00000069493	CLEC2D	C-type lectin domain family 2 member D [Source:HGNC Symbol;Acc:HGNC:14351]	122.833	0.233028	0.112276	2.07549	0.0379408	0.183817
921	ENSG00000000971	CFH	complement factor H [Source:HGNC Symbol;Acc:HGNC:4883]	43.4738	0.232979	0.109665	2.12446	0.0336317	NA
922	ENSG00000065621	GSTO2	glutathione S-transferase omega 2 [Source:HGNC Symbol;Acc:HGNC:23064]	82.9872	0.232957	0.114828	2.02874	0.0424844	0.197734
923	ENSG00000172927	MYEOV	myeloma overexpressed [Source:HGNC Symbol;Acc:HGNC:7563]	369.483	0.232947	0.101304	2.29949	0.0214772	0.128613
924	ENSG00000228109	MELTF-AS1	MELTF antisense RNA 1 [Source:HGNC Symbol;Acc:HGNC:40373]	74.0643	0.232805	0.114781	2.02826	0.0425338	0.197874
925	ENSG00000108771	DHX58	DExH-box helicase 58 [Source:HGNC Symbol;Acc:HGNC:29517]	77.0788	0.232681	0.114768	2.02741	0.0426208	0.197943
926	ENSG00000261324		novel transcript	overlapping HIST4H4	63.3672	0.232678	0.113691	2.04658	0.0406992	0.19233
927	ENSG00000130751	NPAS1	neuronal PAS domain protein 1 [Source:HGNC Symbol;Acc:HGNC:7894]	235.269	0.232541	0.100095	2.3232	0.0201685	0.123406
928	ENSG00000117533	VAMP4	vesicle associated membrane protein 4 [Source:HGNC Symbol;Acc:HGNC:12645]	207.308	0.232454	0.107824	2.15586	0.0310949	0.162039
929	ENSG00000169783	LINGO1	leucine rich repeat and Ig domain containing 1 [Source:HGNC Symbol;Acc:HGNC:21205]	25.8774	0.232444	0.0995971	2.33384	0.0196039	NA
930	ENSG00000267892		novel transcript	antisense to CAPN12	49.813	0.232341	0.109465	2.12251	0.0337947	NA
931	ENSG00000274414		novel transcript	192.414	0.232339	0.108093	2.14944	0.0315998	0.163531
932	ENSG00000227799	CDPF1P1	CDPF1 pseudogene 1 [Source:HGNC Symbol;Acc:HGNC:54763]	104.604	0.23195	0.114462	2.02643	0.0427209	0.198161
933	ENSG00000152953	STK32B	serine/threonine kinase 32B [Source:HGNC Symbol;Acc:HGNC:14217]	1934.69	0.231946	0.0581015	3.99208	6.54973e-05	0.00224933
934	ENSG00000143473	KCNH1	potassium voltage-gated channel subfamily H member 1 [Source:HGNC Symbol;Acc:HGNC:6250]	196.058	0.231921	0.104899	2.21091	0.0270423	0.148121
935	ENSG00000229939		novel pseudogene (PRO1843)	88.22	0.231789	0.114834	2.01847	0.043542	0.200283
936	ENSG00000211899	IGHM	immunoglobulin heavy constant mu [Source:HGNC Symbol;Acc:HGNC:5541]	25.0581	0.23156	0.0978635	2.36615	0.0179742	NA
937	ENSG00000254101	LINC02055	long intergenic non-protein coding RNA 2055 [Source:HGNC Symbol;Acc:HGNC:52895]	127.32	0.231545	0.112495	2.05826	0.0395648	0.188906
938	ENSG00000283696		novel transcript	20.9023	0.231459	0.0944201	2.45138	0.0142311	NA
939	ENSG00000105379	ETFB	electron transfer flavoprotein subunit beta [Source:HGNC Symbol;Acc:HGNC:3482]	513.085	0.231407	0.0906279	2.55337	0.0106685	0.0813976
940	ENSG00000204296	TSBP1	testis expressed basic protein 1 [Source:HGNC Symbol;Acc:HGNC:13922]	31.9184	0.231276	0.104984	2.20296	0.0275972	NA
941	ENSG00000130066	SAT1	spermidine/spermine N1-acetyltransferase 1 [Source:HGNC Symbol;Acc:HGNC:10540]	502.365	0.231163	0.095783	2.4134	0.0158044	0.105817
942	ENSG00000166169	POLL	DNA polymerase lambda [Source:HGNC Symbol;Acc:HGNC:9184]	813.755	0.231119	0.0720188	3.20915	0.00133128	0.0200022
943	ENSG00000280649		TEC	36.1901	0.231079	0.104616	2.20883	0.0271863	NA
944	ENSG00000160326	SLC2A6	solute carrier family 2 member 6 [Source:HGNC Symbol;Acc:HGNC:11011]	195.651	0.231059	0.106787	2.16373	0.030485	0.160422
945	ENSG00000047346	ATOSA	atos homolog A [Source:HGNC Symbol;Acc:HGNC:25609]	516.144	0.231022	0.0828609	2.78807	0.00530228	0.0509214
946	ENSG00000078269	SYNJ2	synaptojanin 2 [Source:HGNC Symbol;Acc:HGNC:11504]	3150.45	0.230865	0.0539954	4.27564	1.90587e-05	0.000904409
947	ENSG00000185664	PMEL	premelanosome protein [Source:HGNC Symbol;Acc:HGNC:10880]	35.1992	0.230726	0.104198	2.21429	0.0268086	NA
948	ENSG00000172086	KRCC1	lysine rich coiled-coil 1 [Source:HGNC Symbol;Acc:HGNC:28039]	119.604	0.23059	0.114144	2.02016	0.0433664	0.199995
949	ENSG00000278635		WAS protein family homolog 1 (WASH1) pseudogene	207.444	0.230062	0.110217	2.08735	0.0368561	0.180643
950	ENSG00000167785	ZNF558	zinc finger protein 558 [Source:HGNC Symbol;Acc:HGNC:26422]	271.264	0.230042	0.100112	2.29784	0.0215708	0.129044
951	ENSG00000141012	GALNS	galactosamine (N-acetyl)-6-sulfatase [Source:HGNC Symbol;Acc:HGNC:4122]	727.956	0.230023	0.0849006	2.70932	0.00674214	0.0598221
952	ENSG00000174721	FGFBP3	fibroblast growth factor binding protein 3 [Source:HGNC Symbol;Acc:HGNC:23428]	31.2504	0.229889	0.104328	2.20353	0.0275577	NA
953	ENSG00000182310	SPACA6	sperm acrosome associated 6 [Source:HGNC Symbol;Acc:HGNC:27113]	217.3	0.22968	0.108249	2.12178	0.0338561	0.171487
954	ENSG00000276547	PCDHGB5	protocadherin gamma subfamily B	5 [Source:HGNC Symbol;Acc:HGNC:8712]	181.352	0.229573	0.106653	2.15253	0.031356	0.162855
955	ENSG00000269439	PGLS-DT	PGLS divergent transcript [Source:HGNC Symbol;Acc:HGNC:55274]	322.425	0.229497	0.0967598	2.37182	0.0177005	0.113064
956	ENSG00000213279		novel transcript	16.5445	0.22949	0.086854	2.64225	0.0082357	NA
957	ENSG00000234500		GTF2I repeat domain containing 1 (GTF2IRD1) pseudogene	109.443	0.229445	0.114468	2.00445	0.0450223	0.204887
958	ENSG00000243753	HLA-L	major histocompatibility complex	class I	L (pseudogene) [Source:HGNC Symbol;Acc:HGNC:4970]	52.5656	0.229434	0.112382	2.04155	0.0411961	NA
959	ENSG00000239556	UPK3BL3P	uroplakin 3B like 3	pseudogene [Source:HGNC Symbol;Acc:HGNC:55757]	70.7849	0.229399	0.114769	1.99879	0.0456308	0.206662
960	ENSG00000270629	NBPF14	NBPF member 14 [Source:HGNC Symbol;Acc:HGNC:25232]	1110.92	0.229387	0.0688914	3.32968	0.000869452	0.0147953
961	ENSG00000251292	ERVH-1	endogenous retrovirus group H member 1 [Source:HGNC Symbol;Acc:HGNC:39053]	16.6784	0.229384	0.0882098	2.60044	0.00931043	NA
962	ENSG00000143869	GDF7	growth differentiation factor 7 [Source:HGNC Symbol;Acc:HGNC:4222]	59.9001	0.229381	0.113832	2.01509	0.0438947	0.201145
963	ENSG00000226443	GAPDHP32	glyceraldehyde 3 phosphate dehydrogenase pseudogene 32 [Source:HGNC Symbol;Acc:HGNC:37784]	24.6838	0.229364	0.0984472	2.32982	0.0198159	NA
964	ENSG00000238278	ALG1L6P	ALG1 like 6	pseudogene [Source:HGNC Symbol;Acc:HGNC:44375]	250.913	0.22924	0.10033	2.28487	0.0223207	0.131844
965	ENSG00000163013	FBXO41	F-box protein 41 [Source:HGNC Symbol;Acc:HGNC:29409]	909.392	0.229201	0.0730421	3.13794	0.00170141	0.0234253
966	ENSG00000230928		novel transcript	82.6731	0.229124	0.114806	1.99576	0.0459603	0.20772
967	ENSG00000141524	TMC6	transmembrane channel like 6 [Source:HGNC Symbol;Acc:HGNC:18021]	355.873	0.22893	0.104534	2.19	0.0285245	0.153622
968	ENSG00000261126	RBFADN	RBFA downstream neighbor [Source:HGNC Symbol;Acc:HGNC:48591]	58.9225	0.228862	0.113551	2.0155	0.0438522	0.201072
969	ENSG00000278948		TEC	76.3947	0.228805	0.114419	1.99972	0.045531	0.206395
970	ENSG00000173281	PPP1R3B	protein phosphatase 1 regulatory subunit 3B [Source:HGNC Symbol;Acc:HGNC:14942]	167.976	0.228759	0.109945	2.08067	0.0374645	0.182411
971	ENSG00000124613	ZNF391	zinc finger protein 391 [Source:HGNC Symbol;Acc:HGNC:18779]	101.63	0.228702	0.114021	2.00579	0.0448783	0.204354
972	ENSG00000084636	COL16A1	collagen type XVI alpha 1 chain [Source:HGNC Symbol;Acc:HGNC:2193]	958	0.228696	0.080684	2.83447	0.00459017	0.0463763
973	ENSG00000235641	LINC00484	long intergenic non-protein coding RNA 484 [Source:HGNC Symbol;Acc:HGNC:27862]	27.1552	0.228663	0.0982093	2.32832	0.0198949	NA
974	ENSG00000125734	GPR108	G protein-coupled receptor 108 [Source:HGNC Symbol;Acc:HGNC:17829]	1047.94	0.228649	0.0709207	3.22401	0.00126411	0.0193188
975	ENSG00000099337	KCNK6	potassium two pore domain channel subfamily K member 6 [Source:HGNC Symbol;Acc:HGNC:6281]	67.1113	0.228606	0.113988	2.00553	0.044906	0.204419
976	ENSG00000248932	COPB2-DT	COPB2 divergent transcript [Source:HGNC Symbol;Acc:HGNC:55579]	42.8941	0.22853	0.108804	2.10039	0.0356947	NA
977	ENSG00000165458	INPPL1	inositol polyphosphate phosphatase like 1 [Source:HGNC Symbol;Acc:HGNC:6080]	3962.08	0.228226	0.0541782	4.21251	2.52547e-05	0.00110125
978	ENSG00000260073		novel transcript	99.9304	0.228166	0.114555	1.99176	0.0463977	0.209027
979	ENSG00000180914	OXTR	oxytocin receptor [Source:HGNC Symbol;Acc:HGNC:8529]	155.019	0.228037	0.109881	2.07531	0.0379578	0.183841
980	ENSG00000101017	CD40	CD40 molecule [Source:HGNC Symbol;Acc:HGNC:11919]	99.6977	0.227999	0.114591	1.98968	0.0466266	0.209667
981	ENSG00000096696	DSP	desmoplakin [Source:HGNC Symbol;Acc:HGNC:3052]	812.62	0.227989	0.0932827	2.44406	0.0145229	0.0994344
982	ENSG00000154153	RETREG1	reticulophagy regulator 1 [Source:HGNC Symbol;Acc:HGNC:25964]	188.169	0.22785	0.108087	2.10803	0.0350284	0.175142
983	ENSG00000227523	RPS20P15	ribosomal protein S20 pseudogene 15 [Source:HGNC Symbol;Acc:HGNC:36340]	113.549	0.227807	0.113351	2.00974	0.0444587	0.202871
984	ENSG00000172940	SLC22A13	solute carrier family 22 member 13 [Source:HGNC Symbol;Acc:HGNC:8494]	75.8443	0.227772	0.114779	1.98444	0.0472073	0.211283
985	ENSG00000273451		novel transcript	sense intronic to ZMYND8	289.477	0.227618	0.0987568	2.30483	0.0211759	0.127722
986	ENSG00000229162	RUNX3-AS1	RUNX3 antisense RNA 1 [Source:HGNC Symbol;Acc:HGNC:40513]	28.639	0.2275	0.101129	2.24961	0.024474	NA
987	ENSG00000242147	LASTR	lncRNA associated with SART3 regulation of splicing [Source:HGNC Symbol;Acc:HGNC:54143]	32.267	0.227445	0.10256	2.21769	0.0265762	NA
988	ENSG00000183856	IQGAP3	IQ motif containing GTPase activating protein 3 [Source:HGNC Symbol;Acc:HGNC:20669]	6708.54	0.227404	0.0548493	4.14599	3.38355e-05	0.00140011
989	ENSG00000177679	SRRM3	serine/arginine repetitive matrix 3 [Source:HGNC Symbol;Acc:HGNC:26729]	141.64	0.227309	0.110203	2.06263	0.039148	0.187685
990	ENSG00000106541	AGR2	anterior gradient 2	protein disulphide isomerase family member [Source:HGNC Symbol;Acc:HGNC:328]	40.318	0.227274	0.109585	2.07395	0.038084	NA
991	ENSG00000125089	SH3TC1	SH3 domain and tetratricopeptide repeats 1 [Source:HGNC Symbol;Acc:HGNC:26009]	607.065	0.227176	0.0944224	2.40595	0.0161303	0.107068
992	ENSG00000266265	KLF14	KLF transcription factor 14 [Source:HGNC Symbol;Acc:HGNC:23025]	67.1677	0.227074	0.114449	1.98405	0.0472503	0.211342
993	ENSG00000249453		novel transcript	21.4218	0.226905	0.0934731	2.42749	0.0152038	NA
994	ENSG00000171223	JUNB	JunB proto-oncogene	AP-1 transcription factor subunit [Source:HGNC Symbol;Acc:HGNC:6205]	1282.7	0.226883	0.0762665	2.97487	0.00293109	0.0346155
995	ENSG00000132563	REEP2	receptor accessory protein 2 [Source:HGNC Symbol;Acc:HGNC:17975]	287.405	0.226615	0.0956025	2.37038	0.0177697	0.11341
996	ENSG00000275023	MLLT6	MLLT6	PHD finger containing [Source:HGNC Symbol;Acc:HGNC:7138]	4095.88	0.226581	0.0606752	3.73433	0.000188216	0.00495744
997	ENSG00000050165	DKK3	dickkopf WNT signaling pathway inhibitor 3 [Source:HGNC Symbol;Acc:HGNC:2893]	180.577	0.226552	0.113182	2.00167	0.0453199	0.205623
998	ENSG00000073605	GSDMB	gasdermin B [Source:HGNC Symbol;Acc:HGNC:23690]	185.921	0.226349	0.105816	2.13909	0.0324286	0.166485
999	ENSG00000145920	CPLX2	complexin 2 [Source:HGNC Symbol;Acc:HGNC:2310]	49.6318	0.22629	0.112381	2.01359	0.0440521	NA
1000	ENSG00000183186	C2CD4C	C2 calcium dependent domain containing 4C [Source:HGNC Symbol;Acc:HGNC:29417]	10.1159	0.22619	0.0687969	3.28779	0.00100977	NA
1001	ENSG00000249798	HSD3BP3	hydroxy-delta-5-steroid dehydrogenase	3 beta	pseudogene 3 [Source:HGNC Symbol;Acc:HGNC:5221]	19.0947	0.226125	0.0902437	2.50572	0.0122203	NA
1002	ENSG00000161249	DMKN	dermokine [Source:HGNC Symbol;Acc:HGNC:25063]	50.3615	0.226052	0.102799	2.19897	0.0278804	NA
1003	ENSG00000139636	LMBR1L	limb development membrane protein 1 like [Source:HGNC Symbol;Acc:HGNC:18268]	437.056	0.225953	0.0883968	2.55612	0.0105846	0.0809209
1004	ENSG00000278106		tubulin tyrosine ligase-like family	member 1 (TTLL1) pseudogene	52.5034	0.225944	0.11265	2.00572	0.0448863	NA
1005	ENSG00000140443	IGF1R	insulin like growth factor 1 receptor [Source:HGNC Symbol;Acc:HGNC:5465]	10033.9	0.225929	0.0450585	5.01414	5.3272e-07	5.20519e-05
1006	ENSG00000159784	FAM131B	family with sequence similarity 131 member B [Source:HGNC Symbol;Acc:HGNC:22202]	41.6606	0.225926	0.105301	2.14552	0.0319112	NA
1007	ENSG00000235750	KIAA0040	KIAA0040 [Source:HGNC Symbol;Acc:HGNC:28950]	987.639	0.22581	0.0896529	2.51872	0.0117782	0.0871003
1008	ENSG00000261474		novel transcript	65.1589	0.225699	0.114103	1.97803	0.0479248	0.213226
1009	ENSG00000239593		novel transcript	31.5703	0.225456	0.101568	2.21976	0.0264352	NA
1010	ENSG00000113555	PCDH12	protocadherin 12 [Source:HGNC Symbol;Acc:HGNC:8657]	130.673	0.225337	0.112763	1.99831	0.045683	0.206669
1011	ENSG00000174482	LINGO2	leucine rich repeat and Ig domain containing 2 [Source:HGNC Symbol;Acc:HGNC:21207]	36.9059	0.225327	0.0995641	2.26313	0.0236276	NA
1012	ENSG00000237441	RGL2	ral guanine nucleotide dissociation stimulator like 2 [Source:HGNC Symbol;Acc:HGNC:9769]	705.924	0.225274	0.0781566	2.88234	0.00394727	0.0417177
1013	ENSG00000141258	SGSM2	small G protein signaling modulator 2 [Source:HGNC Symbol;Acc:HGNC:29026]	1258.65	0.225211	0.0706861	3.18608	0.00144217	0.0210826
1014	ENSG00000079459	FDFT1	farnesyl-diphosphate farnesyltransferase 1 [Source:HGNC Symbol;Acc:HGNC:3629]	1678.55	0.225153	0.0664174	3.38997	0.000699	0.0126821
1015	ENSG00000231148	HMGB1P7	high mobility group box 1 pseudogene 7 [Source:HGNC Symbol;Acc:HGNC:39096]	92.1965	0.225151	0.114779	1.96159	0.0498097	0.218848
1016	ENSG00000257702	LBX2-AS1	LBX2 antisense RNA 1 [Source:HGNC Symbol;Acc:HGNC:25136]	463.256	0.225137	0.0915263	2.45981	0.013901	0.0967785
1017	ENSG00000140545	MFGE8	milk fat globule EGF and factor V/VIII domain containing [Source:HGNC Symbol;Acc:HGNC:7036]	966.144	0.225078	0.113056	1.99085	0.0464978	0.209288
1018	ENSG00000236017	ASMTL-AS1	ASMTL antisense RNA 1 [Source:HGNC Symbol;Acc:HGNC:25811]	88.1113	0.224946	0.114571	1.96338	0.049602	0.218541
1019	ENSG00000172893	DHCR7	7-dehydrocholesterol reductase [Source:HGNC Symbol;Acc:HGNC:2860]	906.582	0.224878	0.0833863	2.69682	0.00700041	0.0611145
1020	ENSG00000250397		novel transcript	384.092	0.224872	0.0967643	2.32391	0.0201302	0.12323
1021	ENSG00000183397	TEKTIP1	tektin bundle interacting protein 1 [Source:HGNC Symbol;Acc:HGNC:34496]	472.757	0.224766	0.0948996	2.36846	0.0178623	0.113713
1022	ENSG00000225828	FAM229A	family with sequence similarity 229 member A [Source:HGNC Symbol;Acc:HGNC:44652]	141.964	0.224675	0.111314	2.01839	0.0435509	0.200283
1023	ENSG00000104957	YJU2B	YJU2 splicing factor homolog B [Source:HGNC Symbol;Acc:HGNC:28118]	782.44	0.224658	0.0778931	2.88418	0.0039243	0.0415329
1024	ENSG00000151474	FRMD4A	FERM domain containing 4A [Source:HGNC Symbol;Acc:HGNC:25491]	2923.49	0.224567	0.0721544	3.11231	0.00185626	0.0250563
1025	ENSG00000135473	PAN2	poly(A) specific ribonuclease subunit PAN2 [Source:HGNC Symbol;Acc:HGNC:20074]	1301.84	0.224457	0.0660622	3.39766	0.000679637	0.0124765
1026	ENSG00000171988	JMJD1C	jumonji domain containing 1C [Source:HGNC Symbol;Acc:HGNC:12313]	2552.35	0.224426	0.0618771	3.62696	0.000286779	0.0068614
1027	ENSG00000130758	MAP3K10	mitogen-activated protein kinase kinase kinase 10 [Source:HGNC Symbol;Acc:HGNC:6849]	514.752	0.224415	0.0893911	2.51049	0.0120565	0.0884241
1028	ENSG00000196498	NCOR2	nuclear receptor corepressor 2 [Source:HGNC Symbol;Acc:HGNC:7673]	8380.57	0.224395	0.0622296	3.60592	0.00031105	0.00730364
1029	ENSG00000189320	FAM180A	family with sequence similarity 180 member A [Source:HGNC Symbol;Acc:HGNC:33773]	117.609	0.22439	0.114584	1.9583	0.050195	0.219624
1030	ENSG00000177335	LINC02904	long intergenic non-protein coding RNA 2904 [Source:HGNC Symbol;Acc:HGNC:26731]	96.4354	0.224294	0.114514	1.95866	0.0501523	0.219593
1031	ENSG00000125730	C3	complement C3 [Source:HGNC Symbol;Acc:HGNC:1318]	169.303	0.224254	0.09047	2.47877	0.0131836	0.0934816
1032	ENSG00000198851	CD3E	CD3 epsilon subunit of T-cell receptor complex [Source:HGNC Symbol;Acc:HGNC:1674]	25.6785	0.224235	0.0963433	2.32746	0.0199409	NA
1033	ENSG00000012211	PRICKLE3	prickle planar cell polarity protein 3 [Source:HGNC Symbol;Acc:HGNC:6645]	330.182	0.22405	0.096269	2.32733	0.0199475	0.122359
1034	ENSG00000134769	DTNA	dystrobrevin alpha [Source:HGNC Symbol;Acc:HGNC:3057]	29.5049	0.224036	0.100972	2.21879	0.0265013	NA
1035	ENSG00000235636	NUS1P1	NUS1 pseudogene 1 [Source:HGNC Symbol;Acc:HGNC:38472]	75.076	0.223929	0.114815	1.95034	0.0511352	0.222215
1036	ENSG00000229344	MTCO2P12	MT-CO2 pseudogene 12 [Source:HGNC Symbol;Acc:HGNC:52028]	37.2336	0.223912	0.107445	2.08397	0.0371632	NA
1037	ENSG00000144802	NFKBIZ	NFKB inhibitor zeta [Source:HGNC Symbol;Acc:HGNC:29805]	934.377	0.223737	0.0720228	3.10648	0.0018933	0.0254654
1038	ENSG00000236829		ribosomal protein L23a (RPL23A) pseudogene	51.4644	0.223735	0.112203	1.99403	0.0461493	NA
1039	ENSG00000125148	MT2A	metallothionein 2A [Source:HGNC Symbol;Acc:HGNC:7406]	11107.3	0.223608	0.064969	3.44177	0.000577927	0.0110794
1040	ENSG00000179832	MROH1	maestro heat like repeat family member 1 [Source:HGNC Symbol;Acc:HGNC:26958]	1666.87	0.223456	0.0827382	2.70075	0.00691824	0.0607562
1041	ENSG00000174943	KCTD13	potassium channel tetramerization domain containing 13 [Source:HGNC Symbol;Acc:HGNC:22234]	953.437	0.223403	0.0759072	2.94311	0.00324937	0.0368486
1042	ENSG00000279179		TEC	93.2155	0.223105	0.114567	1.94738	0.0514896	0.222461
1043	ENSG00000156219	ART3	ADP-ribosyltransferase 3 (inactive) [Source:HGNC Symbol;Acc:HGNC:725]	208.408	0.223079	0.108829	2.04981	0.0403829	0.191544
1044	ENSG00000230140	NPAS2-AS1	NPAS2 antisense RNA 1 [Source:HGNC Symbol;Acc:HGNC:40408]	68.3247	0.223076	0.114202	1.95335	0.0507784	0.221315
1045	ENSG00000169184	MN1	MN1 proto-oncogene	transcriptional regulator [Source:HGNC Symbol;Acc:HGNC:7180]	26.0795	0.223014	0.100519	2.21861	0.026513	NA
1046	ENSG00000135740	SLC9A5	solute carrier family 9 member A5 [Source:HGNC Symbol;Acc:HGNC:11078]	488.481	0.222987	0.086759	2.57018	0.0101644	0.078863
1047	ENSG00000271204		novel transcript	732.675	0.222965	0.0772324	2.88694	0.00389005	0.0412858
1048	ENSG00000169660	HEXD	hexosaminidase D [Source:HGNC Symbol;Acc:HGNC:26307]	273.06	0.222849	0.0984162	2.26435	0.0235524	0.136354
1049	ENSG00000105223	PLD3	phospholipase D family member 3 [Source:HGNC Symbol;Acc:HGNC:17158]	1154.82	0.222753	0.0712237	3.12751	0.00176291	0.0240496
1050	ENSG00000162511	LAPTM5	lysosomal protein transmembrane 5 [Source:HGNC Symbol;Acc:HGNC:29612]	317.256	0.222696	0.0929524	2.3958	0.0165839	0.109
1051	ENSG00000204136	GGTA1	glycoprotein alpha-galactosyltransferase 1 (inactive) [Source:HGNC Symbol;Acc:HGNC:4253]	54.2229	0.222593	0.112688	1.9753	0.0482336	NA
1052	ENSG00000255141	HNRNPA1P76	heterogeneous nuclear ribonucleoprotein A1 pseudogene 76 [Source:HGNC Symbol;Acc:HGNC:48806]	21.7513	0.222292	0.0952186	2.33455	0.019567	NA
1053	ENSG00000141504	SAT2	spermidine/spermine N1-acetyltransferase family member 2 [Source:HGNC Symbol;Acc:HGNC:23160]	200.022	0.222147	0.105686	2.10195	0.0355577	0.177174
1054	ENSG00000232034		novel transcript	490.232	0.222021	0.0875441	2.5361	0.0112094	0.0843354
1055	ENSG00000137331	IER3	immediate early response 3 [Source:HGNC Symbol;Acc:HGNC:5392]	3398.88	0.222002	0.0566988	3.91547	9.02289e-05	0.00284691
1056	ENSG00000157873	TNFRSF14	TNF receptor superfamily member 14 [Source:HGNC Symbol;Acc:HGNC:11912]	69.0495	0.22196	0.114333	1.94135	0.052216	0.223772
1057	ENSG00000106733	NMRK1	nicotinamide riboside kinase 1 [Source:HGNC Symbol;Acc:HGNC:26057]	49.4986	0.221782	0.11038	2.00926	0.0445091	NA
1058	ENSG00000225697	SLC26A6	solute carrier family 26 member 6 [Source:HGNC Symbol;Acc:HGNC:14472]	1322.26	0.221767	0.0704936	3.14592	0.00165563	0.0230041
1059	ENSG00000135968	GCC2	GRIP and coiled-coil domain containing 2 [Source:HGNC Symbol;Acc:HGNC:23218]	1013.57	0.221737	0.068905	3.21801	0.00129081	0.0196082
1060	ENSG00000267374	MIR924HG	MIR924 host gene [Source:HGNC Symbol;Acc:HGNC:44332]	105.669	0.221731	0.114581	1.93515	0.0529721	0.225735
1061	ENSG00000145217	SLC26A1	solute carrier family 26 member 1 [Source:HGNC Symbol;Acc:HGNC:10993]	340.539	0.22164	0.0949236	2.33493	0.0195473	0.120834
1062	ENSG00000099957	P2RX6	purinergic receptor P2X 6 [Source:HGNC Symbol;Acc:HGNC:8538]	46.5726	0.221605	0.110356	2.00809	0.0446335	NA
1063	ENSG00000215788	TNFRSF25	TNF receptor superfamily member 25 [Source:HGNC Symbol;Acc:HGNC:11910]	447.14	0.221594	0.0943091	2.34965	0.018791	0.117815
1064	ENSG00000269553		novel transcript	12.9161	0.221514	0.0809987	2.73478	0.00624216	NA
1065	ENSG00000226029	LINC01772	long intergenic non-protein coding RNA 1772 [Source:HGNC Symbol;Acc:HGNC:52562]	164.886	0.221437	0.10733	2.06313	0.0391001	0.187515
1066	ENSG00000136002	ARHGEF4	Rho guanine nucleotide exchange factor 4 [Source:HGNC Symbol;Acc:HGNC:684]	580.711	0.221411	0.0927018	2.38842	0.0169208	0.110193
1067	ENSG00000147889	CDKN2A	cyclin dependent kinase inhibitor 2A [Source:HGNC Symbol;Acc:HGNC:1787]	68.7354	0.221333	0.11464	1.93068	0.0535231	0.227511
1068	ENSG00000078814	MYH7B	myosin heavy chain 7B [Source:HGNC Symbol;Acc:HGNC:15906]	627.193	0.221218	0.0885498	2.49823	0.0124816	0.0901451
1069	ENSG00000226312	CFLAR-AS1	CFLAR antisense RNA 1 [Source:HGNC Symbol;Acc:HGNC:14437]	51.3428	0.221209	0.111853	1.97767	0.0479658	NA
1070	ENSG00000169093	ASMTL	acetylserotonin O-methyltransferase like [Source:HGNC Symbol;Acc:HGNC:751]	313.04	0.221136	0.0954159	2.31761	0.0204707	0.124715
1071	ENSG00000204791	SMPD5	sphingomyelin phosphodiesterase 5 (pseudogene) [Source:HGNC Symbol;Acc:HGNC:52275]	12.3401	0.22106	0.079287	2.7881	0.00530179	NA
1072	ENSG00000271644		RAP1	GTP-GDP dissociation stimulator 1 (RAP1GDS1) pseudogene	39.4064	0.221033	0.108282	2.04128	0.0412229	NA
1073	ENSG00000198743	SLC5A3	solute carrier family 5 member 3 [Source:HGNC Symbol;Acc:HGNC:11038]	7310.63	0.220992	0.0635673	3.4765	0.000507999	0.0101633
1074	ENSG00000099785	MARCHF2	membrane associated ring-CH-type finger 2 [Source:HGNC Symbol;Acc:HGNC:28038]	77.1563	0.220963	0.114555	1.92887	0.0537464	0.227817
1075	ENSG00000147162	OGT	O-linked N-acetylglucosamine (GlcNAc) transferase [Source:HGNC Symbol;Acc:HGNC:8127]	10451.4	0.220699	0.0474069	4.65543	3.23307e-06	0.000222567
1076	ENSG00000175938	ORAI3	ORAI calcium release-activated calcium modulator 3 [Source:HGNC Symbol;Acc:HGNC:28185]	58.2104	0.220634	0.113388	1.94584	0.0516743	0.222805
1077	ENSG00000026950	BTN3A1	butyrophilin subfamily 3 member A1 [Source:HGNC Symbol;Acc:HGNC:1138]	226.917	0.220615	0.104638	2.10836	0.0349998	0.175057
1078	ENSG00000109321	AREG	amphiregulin [Source:HGNC Symbol;Acc:HGNC:651]	95.2437	0.220609	0.114814	1.92144	0.0546759	0.230338
1079	ENSG00000277829		novel transcript	sense intronic to KIAA1755	24.6735	0.220411	0.0985425	2.23671	0.0253055	NA
1080	ENSG00000273344	PAXIP1-DT	PAXIP1 divergent transcript [Source:HGNC Symbol;Acc:HGNC:27328]	105.379	0.220371	0.114069	1.93192	0.0533694	0.227045
1081	ENSG00000189129	PLAC9	placenta associated 9 [Source:HGNC Symbol;Acc:HGNC:19255]	59.1468	0.220359	0.111758	1.97175	0.0486386	0.215661
1082	ENSG00000061938	TNK2	tyrosine kinase non receptor 2 [Source:HGNC Symbol;Acc:HGNC:19297]	1516.2	0.220314	0.0636298	3.46243	0.000535319	0.0104612
1083	ENSG00000250067	YJEFN3	YjeF N-terminal domain containing 3 [Source:HGNC Symbol;Acc:HGNC:24785]	434.572	0.220276	0.0991191	2.22234	0.0262604	0.145045
1084	ENSG00000278266		novel transcript	284.878	0.220214	0.0962335	2.28833	0.0221182	0.131149
1085	ENSG00000228146	CASP16P	caspase 16	pseudogene [Source:HGNC Symbol;Acc:HGNC:27290]	22.7546	0.220209	0.0974006	2.26085	0.0237683	NA
1086	ENSG00000163915	IGF2BP2-AS1	IGF2BP2 antisense RNA 1 [Source:HGNC Symbol;Acc:HGNC:32674]	324.018	0.220001	0.100109	2.19761	0.0279768	0.151433
1087	ENSG00000256268	LINC02454	long intergenic non-protein coding RNA 2454 [Source:HGNC Symbol;Acc:HGNC:53387]	65.9557	0.22	0.11449	1.92156	0.0546613	0.230338
1088	ENSG00000228697		novel transcript	92.8045	0.21978	0.114526	1.91905	0.0549785	0.231063
1089	ENSG00000170949	ZNF160	zinc finger protein 160 [Source:HGNC Symbol;Acc:HGNC:12948]	731.748	0.219694	0.0742269	2.95976	0.00307877	0.0357029
1090	ENSG00000251432	LINC02615	long intergenic non-protein coding RNA 2615 [Source:HGNC Symbol;Acc:HGNC:53402]	38.6103	0.219649	0.107738	2.03874	0.0414762	NA
1091	ENSG00000255176		novel transcript	128.674	0.219639	0.11434	1.92094	0.0547397	0.230543
1092	ENSG00000179526	SHARPIN	SHANK associated RH domain interactor [Source:HGNC Symbol;Acc:HGNC:25321]	795.005	0.219622	0.0755981	2.90513	0.003671	0.0397124
1093	ENSG00000264236		aminoacylase 1 (ACY1) pseudogene	20.8925	0.219598	0.0942541	2.32985	0.0198138	NA
1094	ENSG00000038945	MSR1	macrophage scavenger receptor 1 [Source:HGNC Symbol;Acc:HGNC:7376]	283.296	0.219543	0.0998909	2.19783	0.0279613	0.151433
1095	ENSG00000260417		novel transcript	225.6	0.2195	0.103698	2.11672	0.0342838	0.172559
1096	ENSG00000177675	CD163L1	CD163 molecule like 1 [Source:HGNC Symbol;Acc:HGNC:30375]	25.5116	0.219438	0.0971985	2.25762	0.0239691	NA
1097	ENSG00000197892	KIF13B	kinesin family member 13B [Source:HGNC Symbol;Acc:HGNC:14405]	799.873	0.219374	0.0747641	2.93422	0.00334384	0.0374298
1098	ENSG00000171903	CYP4F11	cytochrome P450 family 4 subfamily F member 11 [Source:HGNC Symbol;Acc:HGNC:13265]	28.6725	0.21935	0.102606	2.13779	0.0325335	NA
1099	ENSG00000105639	JAK3	Janus kinase 3 [Source:HGNC Symbol;Acc:HGNC:6193]	88.7636	0.2193	0.114817	1.91	0.0561337	0.233942
1100	ENSG00000206561	COLQ	collagen like tail subunit of asymmetric acetylcholinesterase [Source:HGNC Symbol;Acc:HGNC:2226]	22.4321	0.219147	0.0927995	2.36151	0.0182006	NA
1101	ENSG00000277022		novel transcript	46.5688	0.219129	0.110694	1.97959	0.0477499	NA
1102	ENSG00000137216	TMEM63B	transmembrane protein 63B [Source:HGNC Symbol;Acc:HGNC:17735]	988.151	0.219117	0.0715132	3.06402	0.00218388	0.0280295
1103	ENSG00000081189	MEF2C	myocyte enhancer factor 2C [Source:HGNC Symbol;Acc:HGNC:6996]	204.406	0.218949	0.107899	2.02921	0.0424373	0.197636
1104	ENSG00000103227	LMF1	lipase maturation factor 1 [Source:HGNC Symbol;Acc:HGNC:14154]	164.361	0.218934	0.112425	1.94737	0.0514903	0.222461
1105	ENSG00000127663	KDM4B	lysine demethylase 4B [Source:HGNC Symbol;Acc:HGNC:29136]	1451.36	0.218919	0.0607456	3.60387	0.00031352	0.00732756
1106	ENSG00000240738	RPL6P22	ribosomal protein L6 pseudogene 22 [Source:HGNC Symbol;Acc:HGNC:36220]	113.709	0.218894	0.112946	1.93804	0.0526188	0.225129
1107	ENSG00000151150	ANK3	ankyrin 3 [Source:HGNC Symbol;Acc:HGNC:494]	705.151	0.218888	0.0843468	2.59509	0.00945654	0.0754183
1108	ENSG00000226148	SLC25A39P1	solute carrier family 25 member 39 pseudogene 1 [Source:HGNC Symbol;Acc:HGNC:43859]	81.3043	0.218744	0.114832	1.90491	0.0567915	0.235344
1109	ENSG00000188242		uncharacterized LOC25845 [Source:NCBI gene (formerly Entrezgene);Acc:25845]	70.7724	0.218651	0.114442	1.91058	0.0560582	0.233756
1110	ENSG00000118473	SGIP1	SH3GL interacting endocytic adaptor 1 [Source:HGNC Symbol;Acc:HGNC:25412]	17.582	0.21861	0.0871031	2.50978	0.0120805	NA
1111	ENSG00000182752	PAPPA	pappalysin 1 [Source:HGNC Symbol;Acc:HGNC:8602]	89.5056	0.218449	0.114831	1.90235	0.0571255	0.235883
1112	ENSG00000039650	PNKP	polynucleotide kinase 3'-phosphatase [Source:HGNC Symbol;Acc:HGNC:9154]	1257.84	0.218364	0.0679852	3.21194	0.00131844	0.019875
1113	ENSG00000131634	TMEM204	transmembrane protein 204 [Source:HGNC Symbol;Acc:HGNC:14158]	67.3299	0.218336	0.114526	1.90644	0.0565929	0.23495
1114	ENSG00000230724	LINC01001	long intergenic non-protein coding RNA 1001 [Source:HGNC Symbol;Acc:HGNC:38540]	100.512	0.218203	0.11396	1.91473	0.0555272	0.23263
1115	ENSG00000276645		Metazoan signal recognition particle RNA [Source:RFAM;Acc:RF00017]	60.2491	0.218037	0.113759	1.91666	0.0552812	0.231921
1116	ENSG00000271806		novel transcript	antisense PRKCZ	44.8116	0.218011	0.110115	1.97985	0.0477203	NA
1117	ENSG00000062716	VMP1	vacuole membrane protein 1 [Source:HGNC Symbol;Acc:HGNC:29559]	6485.86	0.217962	0.0583746	3.73385	0.000188572	0.00495819
1118	ENSG00000163431	LMOD1	leiomodin 1 [Source:HGNC Symbol;Acc:HGNC:6647]	37.6363	0.217883	0.107886	2.01957	0.0434281	NA
1119	ENSG00000164117	FBXO8	F-box protein 8 [Source:HGNC Symbol;Acc:HGNC:13587]	116.994	0.217881	0.113106	1.92634	0.0540616	0.228577
1120	ENSG00000279141		long intergenic non-protein coding RNA 1451 [Source:NCBI gene (formerly Entrezgene);Acc:401561]	12.0667	0.217846	0.077589	2.80769	0.0049899	NA
1121	ENSG00000188811	NHLRC3	NHL repeat containing 3 [Source:HGNC Symbol;Acc:HGNC:33751]	429.621	0.217637	0.0890796	2.44318	0.0145587	0.0996044
1122	ENSG00000212694	LINC01089	long intergenic non-protein coding RNA 1089 [Source:HGNC Symbol;Acc:HGNC:27886]	330.614	0.217514	0.0986111	2.20578	0.0273995	0.149429
1123	ENSG00000204387	SNHG32	small nucleolar RNA host gene 32 [Source:HGNC Symbol;Acc:HGNC:19078]	1332.21	0.217442	0.0673764	3.22726	0.0012498	0.0191582
1124	ENSG00000111344	RASAL1	RAS protein activator like 1 [Source:HGNC Symbol;Acc:HGNC:9873]	46.5556	0.217293	0.111466	1.9494	0.0512478	NA
1125	ENSG00000267491		novel transcript	antisense to TIMP2	90.1075	0.217114	0.11458	1.89488	0.0581089	0.238434
1126	ENSG00000167700	MFSD3	major facilitator superfamily domain containing 3 [Source:HGNC Symbol;Acc:HGNC:25157]	345.732	0.216997	0.0935662	2.31918	0.0203853	0.12442
1127	ENSG00000236871	LINC00106	long intergenic non-protein coding RNA 106 [Source:HGNC Symbol;Acc:HGNC:31843]	104.15	0.216985	0.114458	1.89575	0.0579926	0.238279
1128	ENSG00000134242	PTPN22	protein tyrosine phosphatase non-receptor type 22 [Source:HGNC Symbol;Acc:HGNC:9652]	123.715	0.216937	0.112193	1.93361	0.053161	0.226285
1129	ENSG00000168079	SCARA5	scavenger receptor class A member 5 [Source:HGNC Symbol;Acc:HGNC:28701]	118.103	0.216903	0.114082	1.90129	0.0572642	0.236119
1130	ENSG00000148803	FUOM	fucose mutarotase [Source:HGNC Symbol;Acc:HGNC:24733]	154.228	0.216855	0.110058	1.97037	0.0487958	0.216023
1131	ENSG00000176490	DIRAS1	DIRAS family GTPase 1 [Source:HGNC Symbol;Acc:HGNC:19127]	157.052	0.21649	0.111287	1.94532	0.0517365	0.222805
1132	ENSG00000133401	PDZD2	PDZ domain containing 2 [Source:HGNC Symbol;Acc:HGNC:18486]	1085.77	0.216365	0.0774825	2.79244	0.00523128	0.0504956
1133	ENSG00000236956	NF1P8	neurofibromin 1 pseudogene 8 [Source:HGNC Symbol;Acc:HGNC:7767]	42.2822	0.216344	0.11019	1.96337	0.0496029	NA
1134	ENSG00000168016	TRANK1	tetratricopeptide repeat and ankyrin repeat containing 1 [Source:HGNC Symbol;Acc:HGNC:29011]	288.006	0.216197	0.0971124	2.22626	0.0259971	0.144275
1135	ENSG00000234465	PINLYP	phospholipase A2 inhibitor and LY6/PLAUR domain containing [Source:HGNC Symbol;Acc:HGNC:44206]	50.6917	0.216195	0.111435	1.9401	0.0523678	NA
1136	ENSG00000151883	PARP8	poly(ADP-ribose) polymerase family member 8 [Source:HGNC Symbol;Acc:HGNC:26124]	701.85	0.216105	0.0760768	2.84062	0.00450263	0.0456136
1137	ENSG00000198223	CSF2RA	colony stimulating factor 2 receptor subunit alpha [Source:HGNC Symbol;Acc:HGNC:2435]	52.9332	0.216099	0.108846	1.98536	0.0471041	NA
1138	ENSG00000169926	KLF13	KLF transcription factor 13 [Source:HGNC Symbol;Acc:HGNC:13672]	952.225	0.216016	0.0797344	2.7092	0.00674454	0.0598221
1139	ENSG00000197712	FAM114A1	family with sequence similarity 114 member A1 [Source:HGNC Symbol;Acc:HGNC:25087]	618.892	0.215898	0.0773078	2.79271	0.0052269	0.0504856
1140	ENSG00000267284		novel transcript	88.3836	0.21583	0.114832	1.87953	0.060172	0.243209
1141	ENSG00000171703	TCEA2	transcription elongation factor A2 [Source:HGNC Symbol;Acc:HGNC:11614]	628.065	0.215741	0.0783961	2.75194	0.00592442	0.0548405
1142	ENSG00000182912	TSPEAR-AS2	TSPEAR antisense RNA 2 [Source:HGNC Symbol;Acc:HGNC:16428]	249.029	0.215637	0.101252	2.12971	0.0331956	0.169218
1143	ENSG00000153157	SYCP2L	synaptonemal complex protein 2 like [Source:HGNC Symbol;Acc:HGNC:21537]	59.5964	0.215611	0.113186	1.90493	0.0567897	0.235344
1144	ENSG00000264660		novel transcript	49.2211	0.215463	0.107304	2.00796	0.0446477	NA
1145	ENSG00000224271	EPIC1	epigenetically induced MYC interacting lncRNA 1 [Source:HGNC Symbol;Acc:HGNC:27672]	359.418	0.215365	0.0946225	2.27604	0.0228436	0.133748
1146	ENSG00000260285	TRMT61A-DT	TRMT61A divergent transcript [Source:HGNC Symbol;Acc:HGNC:56082]	59.7218	0.215363	0.112656	1.91169	0.055916	0.233291
1147	ENSG00000188107	EYS	eyes shut homolog [Source:HGNC Symbol;Acc:HGNC:21555]	331.699	0.215101	0.101592	2.11729	0.0342349	0.172369
1148	ENSG00000164056	SPRY1	sprouty RTK signaling antagonist 1 [Source:HGNC Symbol;Acc:HGNC:11269]	183.64	0.215088	0.112763	1.90745	0.0564628	0.234708
1149	ENSG00000236778	INTS6-AS1	INTS6 antisense RNA 1 [Source:HGNC Symbol;Acc:HGNC:42691]	44.6528	0.215087	0.110895	1.93957	0.0524324	NA
1150	ENSG00000234473	ZNF101P2	zinc finger protein 101 pseudogene 2 [Source:HGNC Symbol;Acc:HGNC:44942]	57.5894	0.214987	0.112986	1.90278	0.0570694	0.235883
1151	ENSG00000130363	RSPH3	radial spoke head 3 [Source:HGNC Symbol;Acc:HGNC:21054]	244.931	0.214932	0.103606	2.07451	0.0380316	0.184008
1152	ENSG00000164638	SLC29A4	solute carrier family 29 member 4 [Source:HGNC Symbol;Acc:HGNC:23097]	41.5194	0.214917	0.108099	1.98816	0.0467945	NA
1153	ENSG00000229674	H2AL3	H2A.L variant histone 3 [Source:HGNC Symbol;Acc:HGNC:53960]	71.9608	0.214869	0.113877	1.88685	0.059181	0.241069
1154	ENSG00000144671	SLC22A14	solute carrier family 22 member 14 [Source:HGNC Symbol;Acc:HGNC:8495]	24.0476	0.214822	0.0985352	2.18015	0.0292463	NA
1155	ENSG00000141574	SECTM1	secreted and transmembrane 1 [Source:HGNC Symbol;Acc:HGNC:10707]	271.507	0.214818	0.103012	2.08537	0.0370361	0.181173
1156	ENSG00000250308	SALL4P1	spalt like transcription factor 4 pseudogene 1 [Source:HGNC Symbol;Acc:HGNC:39818]	437.793	0.214816	0.110889	1.93721	0.0527191	0.225323
1157	ENSG00000176155	CCDC57	coiled-coil domain containing 57 [Source:HGNC Symbol;Acc:HGNC:27564]	1851.58	0.214777	0.0654484	3.28163	0.00103209	0.0165407
1158	ENSG00000049246	PER3	period circadian regulator 3 [Source:HGNC Symbol;Acc:HGNC:8847]	160.163	0.214677	0.11025	1.94718	0.0515127	0.222461
1159	ENSG00000196189	SEMA4A	semaphorin 4A [Source:HGNC Symbol;Acc:HGNC:10729]	66.7329	0.214674	0.113434	1.89251	0.0584234	0.239166
1160	ENSG00000082074	FYB1	FYN binding protein 1 [Source:HGNC Symbol;Acc:HGNC:4036]	84.005	0.214592	0.114793	1.86937	0.0615711	0.247002
1161	ENSG00000104833	TUBB4A	tubulin beta 4A class IVa [Source:HGNC Symbol;Acc:HGNC:20774]	92.9373	0.214561	0.114538	1.87328	0.0610303	0.245518
1162	ENSG00000280208	GGT4P	gamma-glutamyltransferase 4 pseudogene [Source:HGNC Symbol;Acc:HGNC:33207]	206.41	0.214414	0.104614	2.04958	0.040405	0.191589
1163	ENSG00000149131	SERPING1	serpin family G member 1 [Source:HGNC Symbol;Acc:HGNC:1228]	59.1704	0.214331	0.109149	1.96366	0.0495701	0.218541
1164	ENSG00000026652	AGPAT4	1-acylglycerol-3-phosphate O-acyltransferase 4 [Source:HGNC Symbol;Acc:HGNC:20885]	199.077	0.214324	0.1046	2.04899	0.0404633	0.191708
1165	ENSG00000229967	MAGEA4-AS1	MAGEA4 antisense RNA 1 [Source:HGNC Symbol;Acc:HGNC:53860]	420.741	0.214247	0.093084	2.30165	0.021355	0.128215
1166	ENSG00000272610	MAGI1-IT1	MAGI1 intronic transcript 1 [Source:HGNC Symbol;Acc:HGNC:42436]	112.858	0.214175	0.112935	1.89645	0.0579001	0.238029
1167	ENSG00000248100		novel transcript	213.709	0.214136	0.103857	2.06182	0.0392246	0.187863
1168	ENSG00000187193	MT1X	metallothionein 1X [Source:HGNC Symbol;Acc:HGNC:7405]	64.3464	0.213885	0.11325	1.88861	0.058944	0.240527
1169	ENSG00000224687	RASAL2-AS1	RASAL2 antisense RNA 1 [Source:HGNC Symbol;Acc:HGNC:44170]	175.869	0.213842	0.108016	1.97973	0.0477334	0.212624
1170	ENSG00000095321	CRAT	carnitine O-acetyltransferase [Source:HGNC Symbol;Acc:HGNC:2342]	459.591	0.213798	0.0876864	2.43822	0.0147599	0.100557
1171	ENSG00000147202	DIAPH2	diaphanous related formin 2 [Source:HGNC Symbol;Acc:HGNC:2877]	816.343	0.213755	0.0784501	2.72472	0.00643559	0.058086
1172	ENSG00000152527	PLEKHH2	pleckstrin homology	MyTH4 and FERM domain containing H2 [Source:HGNC Symbol;Acc:HGNC:30506]	240.288	0.213507	0.100438	2.12576	0.0335229	0.170463
1173	ENSG00000077238	IL4R	interleukin 4 receptor [Source:HGNC Symbol;Acc:HGNC:6015]	410.684	0.213435	0.0880662	2.42358	0.0153684	0.103492
1174	ENSG00000144481	TRPM8	transient receptor potential cation channel subfamily M member 8 [Source:HGNC Symbol;Acc:HGNC:17961]	35.931	0.213428	0.104606	2.04029	0.0413211	NA
1175	ENSG00000099338	CATSPERG	cation channel sperm associated auxiliary subunit gamma [Source:HGNC Symbol;Acc:HGNC:25243]	33.1882	0.213412	0.106056	2.01226	0.0441926	NA
1176	ENSG00000141338	ABCA8	ATP binding cassette subfamily A member 8 [Source:HGNC Symbol;Acc:HGNC:38]	48.1609	0.213328	0.110864	1.92423	0.0543261	NA
1177	ENSG00000069020	MAST4	microtubule associated serine/threonine kinase family member 4 [Source:HGNC Symbol;Acc:HGNC:19037]	356.13	0.213294	0.112546	1.89517	0.0580692	0.238423
1178	ENSG00000245614	DDX11-AS1	DDX11 antisense RNA 1 [Source:HGNC Symbol;Acc:HGNC:44176]	40.7535	0.213263	0.107701	1.98013	0.0476885	NA
1179	ENSG00000179583	CIITA	class II major histocompatibility complex transactivator [Source:HGNC Symbol;Acc:HGNC:7067]	5717.1	0.213165	0.112063	1.9022	0.0571453	0.235883
1180	ENSG00000148346	LCN2	lipocalin 2 [Source:HGNC Symbol;Acc:HGNC:6526]	12.9338	0.213164	0.075126	2.83742	0.00454793	NA
1181	ENSG00000251354		ribosomal protein S4	X-linked (RPS4X) pseudogene	67.3528	0.213098	0.114195	1.86609	0.0620285	0.248325
1182	ENSG00000006704	GTF2IRD1	GTF2I repeat domain containing 1 [Source:HGNC Symbol;Acc:HGNC:4661]	1311.01	0.212876	0.0646092	3.29483	0.000984818	0.0159637
1183	ENSG00000227292		novel transcript	32.0432	0.212781	0.103549	2.05489	0.0398899	NA
1184	ENSG00000110844	PRPF40B	pre-mRNA processing factor 40 homolog B [Source:HGNC Symbol;Acc:HGNC:25031]	503.916	0.212724	0.0849122	2.50522	0.0122375	0.0892328
1185	ENSG00000241278	ENPP7P4	ectonucleotide pyrophosphatase/phosphodiesterase 7 pseudogene 4 [Source:HGNC Symbol;Acc:HGNC:48687]	49.3515	0.212546	0.111626	1.90409	0.0568979	NA
1186	ENSG00000141295	SCRN2	secernin 2 [Source:HGNC Symbol;Acc:HGNC:30381]	241.729	0.212331	0.100867	2.10505	0.0352866	0.176093
1187	ENSG00000103249	CLCN7	chloride voltage-gated channel 7 [Source:HGNC Symbol;Acc:HGNC:2025]	1757.73	0.212273	0.0730379	2.90633	0.00365691	0.0395882
1188	ENSG00000136158	SPRY2	sprouty RTK signaling antagonist 2 [Source:HGNC Symbol;Acc:HGNC:11270]	3711.44	0.21224	0.0654119	3.24467	0.00117588	0.018249
1189	ENSG00000117139	KDM5B	lysine demethylase 5B [Source:HGNC Symbol;Acc:HGNC:18039]	3612.32	0.212091	0.0530558	3.99751	6.40124e-05	0.0022134
1190	ENSG00000065717	TLE2	TLE family member 2	transcriptional corepressor [Source:HGNC Symbol;Acc:HGNC:11838]	91.3878	0.212024	0.114716	1.84825	0.0645656	0.254677
1191	ENSG00000130150	MOSPD2	motile sperm domain containing 2 [Source:HGNC Symbol;Acc:HGNC:28381]	642.068	0.21197	0.0831384	2.5496	0.0107848	0.0819544
1192	ENSG00000176593		novel transcript	antisense to ZNF606	247.628	0.211838	0.104719	2.02291	0.0430824	0.199102
1193	ENSG00000173581	CCDC106	coiled-coil domain containing 106 [Source:HGNC Symbol;Acc:HGNC:30181]	357.391	0.211824	0.0961656	2.2027	0.0276158	0.150177
1194	ENSG00000135678	CPM	carboxypeptidase M [Source:HGNC Symbol;Acc:HGNC:2311]	178.805	0.211777	0.105779	2.00207	0.0452771	0.205592
1195	ENSG00000078177	N4BP2	NEDD4 binding protein 2 [Source:HGNC Symbol;Acc:HGNC:29851]	987.059	0.211757	0.0726241	2.91579	0.00354786	0.0389083
1196	ENSG00000133121	STARD13	StAR related lipid transfer domain containing 13 [Source:HGNC Symbol;Acc:HGNC:19164]	2469.63	0.211737	0.0587335	3.60504	0.0003121	0.00731695
1197	ENSG00000115648	MLPH	melanophilin [Source:HGNC Symbol;Acc:HGNC:29643]	227.888	0.211634	0.106254	1.99178	0.0463949	0.209027
1198	ENSG00000272690	LINC02018	long intergenic non-protein coding RNA 2018 [Source:HGNC Symbol;Acc:HGNC:52853]	38.0155	0.211627	0.106286	1.99111	0.0464686	NA
1199	ENSG00000181072	CHRM2	cholinergic receptor muscarinic 2 [Source:HGNC Symbol;Acc:HGNC:1951]	59.2451	0.211462	0.11363	1.86097	0.0627487	0.250218
1200	ENSG00000225411		novel transcript	32.3676	0.211419	0.102266	2.06734	0.0387023	NA
1201	ENSG00000170953	OR8B12	olfactory receptor family 8 subfamily B member 12 [Source:HGNC Symbol;Acc:HGNC:15307]	63.1482	0.211413	0.11422	1.85093	0.0641803	0.25381
1202	ENSG00000224126	UBE2SP2	ubiquitin conjugating enzyme E2 S pseudogene 2 [Source:HGNC Symbol;Acc:HGNC:32196]	52.0129	0.211302	0.111262	1.89914	0.0575464	NA
1203	ENSG00000260855		novel transcript	96.6522	0.21108	0.114378	1.84546	0.0649711	0.255607
1204	ENSG00000142621	FHAD1	forkhead associated phosphopeptide binding domain 1 [Source:HGNC Symbol;Acc:HGNC:29408]	29.1706	0.211014	0.102792	2.05284	0.0400885	NA
1205	ENSG00000213058		ribosomal protein S14 (RPS14) pseudogene	32.6325	0.210983	0.102776	2.05283	0.0400889	NA
1206	ENSG00000244286	ITGB5-AS1	ITGB5 antisense RNA 1 [Source:HGNC Symbol;Acc:HGNC:40309]	54.7622	0.210945	0.112209	1.87993	0.0601178	0.24312
1207	ENSG00000104774	MAN2B1	mannosidase alpha class 2B member 1 [Source:HGNC Symbol;Acc:HGNC:6826]	1305.86	0.210862	0.0623554	3.38162	0.000720604	0.0130078
1208	ENSG00000224751	SHMT1P1	SHMT1 pseudogene 1 [Source:HGNC Symbol;Acc:HGNC:10851]	27.2418	0.210681	0.100212	2.10235	0.0355228	NA
1209	ENSG00000149311	ATM	ATM serine/threonine kinase [Source:HGNC Symbol;Acc:HGNC:795]	4134.37	0.21065	0.054754	3.84721	0.000119469	0.0035248
1210	ENSG00000212175			31.1764	0.210577	0.104259	2.01975	0.0434092	NA
1211	ENSG00000075643	MOCOS	molybdenum cofactor sulfurase [Source:HGNC Symbol;Acc:HGNC:18234]	2699.61	0.210542	0.0635731	3.31181	0.00092696	0.0153294
1212	ENSG00000133639	BTG1	BTG anti-proliferation factor 1 [Source:HGNC Symbol;Acc:HGNC:1130]	1814.4	0.210473	0.0664328	3.16821	0.00153382	0.0219356
1213	ENSG00000011021	CLCN6	chloride voltage-gated channel 6 [Source:HGNC Symbol;Acc:HGNC:2024]	1095.25	0.210242	0.072175	2.91295	0.0035803	0.0390499
1214	ENSG00000156113	KCNMA1	potassium calcium-activated channel subfamily M alpha 1 [Source:HGNC Symbol;Acc:HGNC:6284]	1248.5	0.21024	0.0643107	3.26913	0.00107879	0.0170546
1215	ENSG00000146830	GIGYF1	GRB10 interacting GYF protein 1 [Source:HGNC Symbol;Acc:HGNC:9126]	2444.62	0.210143	0.0659551	3.18616	0.00144175	0.0210826
1216	ENSG00000248817	PMPCAP1	PMPCA pseudogene 1 [Source:HGNC Symbol;Acc:HGNC:51348]	152.855	0.210123	0.108577	1.93524	0.0529608	0.225735
1217	ENSG00000137959	IFI44L	interferon induced protein 44 like [Source:HGNC Symbol;Acc:HGNC:17817]	105.135	0.210107	0.114834	1.82966	0.0673004	0.261618
1218	ENSG00000215458	AATBC	apoptosis associated transcript in bladder cancer [Source:HGNC Symbol;Acc:HGNC:51526]	194.757	0.209969	0.1069	1.96417	0.0495107	0.218421
1219	ENSG00000155792	DEPTOR	DEP domain containing MTOR interacting protein [Source:HGNC Symbol;Acc:HGNC:22953]	64.0159	0.209804	0.112886	1.85855	0.0630915	0.251057
1220	ENSG00000171889	MIR31HG	MIR31 host gene [Source:HGNC Symbol;Acc:HGNC:37187]	82.0249	0.209803	0.114807	1.82743	0.0676345	0.262378
1221	ENSG00000235992	GRAMD4P2	GRAM domain containing 4 pseudogene 2 [Source:HGNC Symbol;Acc:HGNC:39654]	49.4759	0.209729	0.109221	1.92022	0.0548295	NA
1222	ENSG00000256056	C12orf71BP	chromosome 12 open reading frame 71B	pseudogene [Source:HGNC Symbol;Acc:HGNC:56323]	179.342	0.209724	0.107696	1.94736	0.051491	0.222461
1223	ENSG00000262580		novel transcript	antisense to CARD14	226.745	0.209537	0.107976	1.94059	0.0523077	0.224076
1224	ENSG00000239335	LLPH-DT	LLPH divergent transcript [Source:HGNC Symbol;Acc:HGNC:50493]	53.6051	0.209462	0.113179	1.85072	0.0642104	NA
1225	ENSG00000170915	PAQR8	progestin and adipoQ receptor family member 8 [Source:HGNC Symbol;Acc:HGNC:15708]	228.708	0.209421	0.100977	2.07394	0.0380844	0.18416
1226	ENSG00000170581	STAT2	signal transducer and activator of transcription 2 [Source:HGNC Symbol;Acc:HGNC:11363]	1372.52	0.209353	0.0678946	3.08351	0.00204578	0.026942
1227	ENSG00000173080	RXFP4	relaxin family peptide/INSL5 receptor 4 [Source:HGNC Symbol;Acc:HGNC:14666]	47.468	0.209345	0.111327	1.88046	0.0600461	NA
1228	ENSG00000149809	TM7SF2	transmembrane 7 superfamily member 2 [Source:HGNC Symbol;Acc:HGNC:11863]	201.65	0.209343	0.106871	1.95885	0.0501308	0.219593
1229	ENSG00000254860	TMEM9B-AS1	TMEM9B antisense RNA 1 [Source:HGNC Symbol;Acc:HGNC:19230]	39.7672	0.209309	0.107467	1.94766	0.0514553	NA
1230	ENSG00000167614	TTYH1	tweety family member 1 [Source:HGNC Symbol;Acc:HGNC:13476]	236.465	0.2093	0.1007	2.07844	0.0376687	0.182909
1231	ENSG00000198857	HSD3BP5	hydroxy-delta-5-steroid dehydrogenase	3 beta	pseudogene 5 [Source:HGNC Symbol;Acc:HGNC:5223]	632.573	0.20924	0.0865794	2.41675	0.0156599	0.105175
1232	ENSG00000141503	MINK1	misshapen like kinase 1 [Source:HGNC Symbol;Acc:HGNC:17565]	2599.58	0.209223	0.0555692	3.76508	0.000166494	0.00451082
1233	ENSG00000105711	SCN1B	sodium voltage-gated channel beta subunit 1 [Source:HGNC Symbol;Acc:HGNC:10586]	245.864	0.209196	0.100951	2.07225	0.0382421	0.184575
1234	ENSG00000154134	ROBO3	roundabout guidance receptor 3 [Source:HGNC Symbol;Acc:HGNC:13433]	339.93	0.209182	0.0950394	2.201	0.0277362	0.150615
1235	ENSG00000233107	SUCLA2P2	SUCLA2 pseudogene 2 [Source:HGNC Symbol;Acc:HGNC:38102]	428.351	0.209131	0.085668	2.44118	0.0146392	0.0999597
1236	ENSG00000237505	PKN2-AS1	PKN2 antisense RNA 1 [Source:HGNC Symbol;Acc:HGNC:50597]	22.1543	0.209083	0.0962088	2.17322	0.0297636	NA
1237	ENSG00000110436	SLC1A2	solute carrier family 1 member 2 [Source:HGNC Symbol;Acc:HGNC:10940]	19.2174	0.209039	0.083095	2.51567	0.0118807	NA
1238	ENSG00000227398	KIF9-AS1	KIF9 antisense RNA 1 [Source:HGNC Symbol;Acc:HGNC:26822]	60.8668	0.209004	0.111367	1.87671	0.0605583	0.24406
1239	ENSG00000184922	FMNL1	formin like 1 [Source:HGNC Symbol;Acc:HGNC:1212]	292.551	0.208802	0.105689	1.97563	0.0481963	0.214308
1240	ENSG00000109736	MFSD10	major facilitator superfamily domain containing 10 [Source:HGNC Symbol;Acc:HGNC:16894]	1969.87	0.208708	0.0595487	3.50483	0.000456898	0.00955763
1241	ENSG00000260267		novel transcript	antisense to ARMC5	222.732	0.208678	0.102917	2.02763	0.0425983	0.197899
1242	ENSG00000105369	CD79A	CD79a molecule [Source:HGNC Symbol;Acc:HGNC:1698]	15.2924	0.208654	0.086072	2.42418	0.0153431	NA
1243	ENSG00000268231		novel transcript	sense intronic to LRRC4B	32.8078	0.208639	0.102508	2.03535	0.0418152	NA
1244	ENSG00000103197	TSC2	TSC complex subunit 2 [Source:HGNC Symbol;Acc:HGNC:12363]	5701.84	0.208522	0.0579752	3.59674	0.000322231	0.0074393
1245	ENSG00000171105	INSR	insulin receptor [Source:HGNC Symbol;Acc:HGNC:6091]	1228.85	0.208454	0.0663097	3.14365	0.00166854	0.0230777
1246	ENSG00000227775		ribosomal protein S7 (RPS7) pseudogene	296.043	0.208419	0.0974282	2.13921	0.0324191	0.166485
1247	ENSG00000149499	EML3	EMAP like 3 [Source:HGNC Symbol;Acc:HGNC:26666]	1543.69	0.208414	0.0659201	3.16162	0.00156896	0.0222866
1248	ENSG00000248930	CHP1P1	CHP1 pseudogene 1 [Source:HGNC Symbol;Acc:HGNC:54895]	16.2077	0.208338	0.0882016	2.36207	0.0181734	NA
1249	ENSG00000104823	ECH1	enoyl-CoA hydratase 1 [Source:HGNC Symbol;Acc:HGNC:3149]	926.139	0.208312	0.0768969	2.70897	0.00674924	0.0598221
1250	ENSG00000183092	BEGAIN	brain enriched guanylate kinase associated [Source:HGNC Symbol;Acc:HGNC:24163]	70.1649	0.208299	0.114646	1.81688	0.0692347	0.265593
1251	ENSG00000277969		novel transcript	129.938	0.208259	0.111459	1.86848	0.0616953	0.247272
1252	ENSG00000267682		novel transcript	sense intronic to HKR1	92.7569	0.208227	0.11453	1.8181	0.0690484	0.265147
1253	ENSG00000072609	CHFR	checkpoint with forkhead and ring finger domains [Source:HGNC Symbol;Acc:HGNC:20455]	1613.11	0.208217	0.0651955	3.19373	0.00140449	0.0207718
1254	ENSG00000231845	HMGB3P14	high mobility group box 3 pseudogene 14 [Source:HGNC Symbol;Acc:HGNC:39306]	91.991	0.208215	0.114702	1.81526	0.0694834	0.266007
1255	ENSG00000271971		novel transcript	antisense to FAM92A1	47.6007	0.207974	0.11046	1.8828	0.0597281	NA
1256	ENSG00000230454		novel transcript	102.654	0.207928	0.114144	1.82162	0.0685119	0.264293
1257	ENSG00000184084		ATP synthase	H+ transporting	mitochondrial F0 complex	subunit F6 (ATP5J) pseudogene	40.8505	0.207855	0.108797	1.91049	0.0560696	NA
1258	ENSG00000121410	A1BG	alpha-1-B glycoprotein [Source:HGNC Symbol;Acc:HGNC:5]	26.0457	0.207784	0.0992825	2.09285	0.0363623	NA
1259	ENSG00000221978	CCNL2	cyclin L2 [Source:HGNC Symbol;Acc:HGNC:20570]	3657.69	0.207762	0.0506626	4.1009	4.11551e-05	0.0016023
1260	ENSG00000251003	ZFPM2-AS1	ZFPM2 antisense RNA 1 [Source:HGNC Symbol;Acc:HGNC:50698]	639.119	0.207732	0.088105	2.35778	0.0183845	0.115783
1261	ENSG00000180902	D2HGDH	D-2-hydroxyglutarate dehydrogenase [Source:HGNC Symbol;Acc:HGNC:28358]	498.089	0.20772	0.0902386	2.3019	0.0213411	0.128207
1262	ENSG00000260051		novel transcript	antisense to CLCN7	26.7797	0.207692	0.100045	2.076	0.0378944	NA
1263	ENSG00000280228		TEC	134.252	0.207675	0.113202	1.83456	0.0665713	0.25945
1264	ENSG00000125629	INSIG2	insulin induced gene 2 [Source:HGNC Symbol;Acc:HGNC:20452]	180.731	0.207536	0.107136	1.93713	0.0527299	0.225323
1265	ENSG00000090104	RGS1	regulator of G protein signaling 1 [Source:HGNC Symbol;Acc:HGNC:9991]	22.6549	0.207535	0.0957715	2.16698	0.0302361	NA
1266	ENSG00000090581	GNPTG	N-acetylglucosamine-1-phosphate transferase subunit gamma [Source:HGNC Symbol;Acc:HGNC:23026]	533.099	0.20747	0.0811136	2.55777	0.0105347	0.0807427
1267	ENSG00000165168	CYBB	cytochrome b-245 beta chain [Source:HGNC Symbol;Acc:HGNC:2578]	450.108	0.207426	0.0937663	2.21216	0.0269557	0.147861
1268	ENSG00000137642	SORL1	sortilin related receptor 1 [Source:HGNC Symbol;Acc:HGNC:11185]	76.0404	0.207422	0.114805	1.80673	0.0708044	0.269367
1269	ENSG00000149968	MMP3	matrix metallopeptidase 3 [Source:HGNC Symbol;Acc:HGNC:7173]	34.7386	0.207241	0.101778	2.03619	0.0417308	NA
1270	ENSG00000147804	SLC39A4	solute carrier family 39 member 4 [Source:HGNC Symbol;Acc:HGNC:17129]	103.695	0.207116	0.11376	1.82064	0.0686623	0.264558
1271	ENSG00000113263	ITK	IL2 inducible T cell kinase [Source:HGNC Symbol;Acc:HGNC:6171]	26.0675	0.207041	0.100852	2.05292	0.0400805	NA
1272	ENSG00000144857	BOC	BOC cell adhesion associated	oncogene regulated [Source:HGNC Symbol;Acc:HGNC:17173]	95.0735	0.206975	0.114336	1.81022	0.0702611	0.268104
1273	ENSG00000186567	CEACAM19	CEA cell adhesion molecule 19 [Source:HGNC Symbol;Acc:HGNC:31951]	76.8608	0.206937	0.113569	1.82212	0.0684361	0.264202
1274	ENSG00000213949	ITGA1	integrin subunit alpha 1 [Source:HGNC Symbol;Acc:HGNC:6134]	1308.45	0.206904	0.0821763	2.51781	0.0118087	0.0872229
1275	ENSG00000257298		novel transcript	sense intronic to LIMA1	75.8616	0.206903	0.114253	1.81093	0.0701525	0.267824
1276	ENSG00000223522		novel transcript	71.5953	0.20684	0.114801	1.80173	0.0715879	0.27105
1277	ENSG00000163704	PRRT3	proline rich transmembrane protein 3 [Source:HGNC Symbol;Acc:HGNC:26591]	333.073	0.206753	0.0928235	2.22738	0.025922	0.144069
1278	ENSG00000228889	UBAC2-AS1	UBAC2 antisense RNA 1 [Source:HGNC Symbol;Acc:HGNC:42502]	68.8901	0.206736	0.114681	1.8027	0.071435	0.270909
1279	ENSG00000250337	PURPL	p53 upregulated regulator of p53 levels [Source:HGNC Symbol;Acc:HGNC:48995]	135.142	0.20668	0.113655	1.81848	0.068991	0.264993
1280	ENSG00000253305	PCDHGB6	protocadherin gamma subfamily B	6 [Source:HGNC Symbol;Acc:HGNC:8713]	129.331	0.206665	0.111708	1.85006	0.0643055	0.254019
1281	ENSG00000105699	LSR	lipolysis stimulated lipoprotein receptor [Source:HGNC Symbol;Acc:HGNC:29572]	334.133	0.206629	0.0955294	2.16299	0.0305421	0.160554
1282	ENSG00000151136	ABTB3	ankyrin repeat and BTB domain containing 3 [Source:HGNC Symbol;Acc:HGNC:23844]	31.779	0.206539	0.104103	1.98398	0.0472579	NA
1283	ENSG00000171298	GAA	alpha glucosidase [Source:HGNC Symbol;Acc:HGNC:4065]	1175.38	0.20647	0.0702281	2.93998	0.00328229	0.0370972
1284	ENSG00000005020	SKAP2	src kinase associated phosphoprotein 2 [Source:HGNC Symbol;Acc:HGNC:15687]	721.428	0.206448	0.0757536	2.72526	0.00642506	0.058086
1285	ENSG00000112624	BICRAL	BICRA like chromatin remodeling complex associated protein [Source:HGNC Symbol;Acc:HGNC:21111]	576.971	0.206422	0.0832107	2.48072	0.0131118	0.0931415
1286	ENSG00000131067	GGT7	gamma-glutamyltransferase 7 [Source:HGNC Symbol;Acc:HGNC:4259]	1083.58	0.206308	0.0745338	2.76797	0.0056406	0.0531183
1287	ENSG00000117983	MUC5B	mucin 5B	oligomeric mucus/gel-forming [Source:HGNC Symbol;Acc:HGNC:7516]	6706.07	0.206302	0.0694184	2.97187	0.00295995	0.034886
1288	ENSG00000177728	TMEM94	transmembrane protein 94 [Source:HGNC Symbol;Acc:HGNC:28983]	1426.74	0.206098	0.067582	3.0496	0.00229149	0.0290172
1289	ENSG00000168621	GDNF	glial cell derived neurotrophic factor [Source:HGNC Symbol;Acc:HGNC:4232]	237.051	0.205976	0.11286	1.82506	0.0679915	0.26318
1290	ENSG00000121281	ADCY7	adenylate cyclase 7 [Source:HGNC Symbol;Acc:HGNC:238]	790.807	0.205949	0.073898	2.78693	0.00532092	0.0510356
1291	ENSG00000276805		general transcription factor IIi (GTF2I) pseudogene	141.229	0.205885	0.111034	1.85425	0.0637034	0.25241
1292	ENSG00000273891		novel transcript	antisense to NSMCE4A	116.692	0.205829	0.113145	1.81916	0.0688868	0.264841
1293	ENSG00000058335	RASGRF1	Ras protein specific guanine nucleotide releasing factor 1 [Source:HGNC Symbol;Acc:HGNC:9875]	46.6609	0.205729	0.111548	1.84432	0.065137	NA
1294	ENSG00000280287		novel transcript	229.577	0.205692	0.104522	1.96793	0.0490764	0.217011
1295	ENSG00000188015	S100A3	S100 calcium binding protein A3 [Source:HGNC Symbol;Acc:HGNC:10493]	216.283	0.205625	0.102717	2.00186	0.0452995	0.205592
1296	ENSG00000183889		nuclear pore complex interacting protein family	member A9 [Source:NCBI gene (formerly Entrezgene);Acc:105376752]	19.0083	0.205601	0.0898387	2.28856	0.022105	NA
1297	ENSG00000230581	ACTG1P14	actin gamma 1 pseudogene 14 [Source:HGNC Symbol;Acc:HGNC:49751]	81.1051	0.205598	0.114773	1.79134	0.0732381	0.275438
1298	ENSG00000260439	LMF1-AS1	LMF1 antisense RNA 1 [Source:HGNC Symbol;Acc:HGNC:50469]	17.7945	0.205578	0.0892132	2.30435	0.0212031	NA
1299	ENSG00000008300	CELSR3	cadherin EGF LAG seven-pass G-type receptor 3 [Source:HGNC Symbol;Acc:HGNC:3230]	1131.63	0.205526	0.0764008	2.6901	0.00714298	0.0618881
1300	ENSG00000137809	ITGA11	integrin subunit alpha 11 [Source:HGNC Symbol;Acc:HGNC:6136]	121.199	0.20535	0.114802	1.78873	0.0736582	0.276195
1301	ENSG00000134954	ETS1	ETS proto-oncogene 1	transcription factor [Source:HGNC Symbol;Acc:HGNC:3488]	4262.83	0.20535	0.0544313	3.77264	0.000161529	0.00442379
1302	ENSG00000236921		novel transcript	79.9742	0.205229	0.114641	1.79019	0.073423	0.275787
1303	ENSG00000271122	HERPUD2-AS1	HERPUD2 antisense RNA 1 [Source:HGNC Symbol;Acc:HGNC:55258]	332.498	0.205223	0.0943524	2.17506	0.0296253	0.15743
1304	ENSG00000123892	RAB38	RAB38	member RAS oncogene family [Source:HGNC Symbol;Acc:HGNC:9776]	493.617	0.205169	0.0932112	2.20112	0.0277278	0.150615
1305	ENSG00000189171	S100A13	S100 calcium binding protein A13 [Source:HGNC Symbol;Acc:HGNC:10490]	325.9	0.205059	0.0953629	2.1503	0.0315316	0.163267
1306	ENSG00000232520	GCSIR	GPR55 cis regulatory suppressor of immune response RNA [Source:HGNC Symbol;Acc:HGNC:54400]	22.0792	0.204984	0.0941967	2.17613	0.0295455	NA
1307	ENSG00000205885	C1RL-AS1	C1RL antisense RNA 1 [Source:HGNC Symbol;Acc:HGNC:27461]	375.747	0.204773	0.100679	2.03392	0.0419595	0.196195
1308	ENSG00000187954	ZFTRAF1	zinc finger TRAF-type containing 1 [Source:HGNC Symbol;Acc:HGNC:17806]	1039.53	0.204638	0.0694182	2.9479	0.00319943	0.0365701
1309	ENSG00000135929	CYP27A1	cytochrome P450 family 27 subfamily A member 1 [Source:HGNC Symbol;Acc:HGNC:2605]	233.483	0.204616	0.10265	1.99334	0.0462239	0.2086
1310	ENSG00000140297	GCNT3	glucosaminyl (N-acetyl) transferase 3	mucin type [Source:HGNC Symbol;Acc:HGNC:4205]	26.4839	0.20453	0.0994228	2.05717	0.03967	NA
1311	ENSG00000184923	NUTM2A	NUT family member 2A [Source:HGNC Symbol;Acc:HGNC:23438]	130.111	0.204274	0.113495	1.79986	0.0718835	0.271897
1312	ENSG00000180448	ARHGAP45	Rho GTPase activating protein 45 [Source:HGNC Symbol;Acc:HGNC:17102]	242.671	0.204181	0.102425	1.99348	0.0462094	0.208597
1313	ENSG00000064687	ABCA7	ATP binding cassette subfamily A member 7 [Source:HGNC Symbol;Acc:HGNC:37]	199.513	0.204109	0.106728	1.91242	0.0558229	0.233224
1314	ENSG00000115935	WIPF1	WAS/WASL interacting protein family member 1 [Source:HGNC Symbol;Acc:HGNC:12736]	3149.88	0.204091	0.0619312	3.29545	0.000982652	0.0159637
1315	ENSG00000107957	SH3PXD2A	SH3 and PX domains 2A [Source:HGNC Symbol;Acc:HGNC:23664]	16005	0.204073	0.0618702	3.2984	0.000972389	0.0158866
1316	ENSG00000137193	PIM1	Pim-1 proto-oncogene	serine/threonine kinase [Source:HGNC Symbol;Acc:HGNC:8986]	630.036	0.204013	0.0920676	2.2159	0.0266981	0.14682
1317	ENSG00000105825	TFPI2	tissue factor pathway inhibitor 2 [Source:HGNC Symbol;Acc:HGNC:11761]	545.948	0.203957	0.0857668	2.37804	0.0174047	0.11174
1318	ENSG00000108963	DPH1	diphthamide biosynthesis 1 [Source:HGNC Symbol;Acc:HGNC:3003]	862.441	0.203945	0.0730693	2.79112	0.00525258	0.0505938
1319	ENSG00000165915	SLC39A13	solute carrier family 39 member 13 [Source:HGNC Symbol;Acc:HGNC:20859]	1473.3	0.203894	0.0623787	3.26865	0.00108062	0.0170657
1320	ENSG00000280138		novel transcript	1329.66	0.20388	0.0627704	3.24802	0.00116209	0.0181506
1321	ENSG00000257800	FNBP1P1	formin binding protein 1 pseudogene 1 [Source:HGNC Symbol;Acc:HGNC:44528]	109.105	0.203787	0.113735	1.79177	0.0731702	0.275434
1322	ENSG00000105429	MEGF8	multiple EGF like domains 8 [Source:HGNC Symbol;Acc:HGNC:3233]	2461.87	0.203548	0.0601145	3.38601	0.000709177	0.0128168
1323	ENSG00000164932	CTHRC1	collagen triple helix repeat containing 1 [Source:HGNC Symbol;Acc:HGNC:18831]	391.297	0.203516	0.0944745	2.15418	0.0312257	0.162513
1324	ENSG00000244560		zinc finger protein pseudogene	72.1758	0.20347	0.113595	1.79118	0.0732644	0.275469
1325	ENSG00000259295	CSPG4P12	chondroitin sulfate proteoglycan 4 pseudogene 12 [Source:HGNC Symbol;Acc:HGNC:48362]	66.2248	0.203422	0.114639	1.77446	0.0759869	0.281168
1326	ENSG00000044090	CUL7	cullin 7 [Source:HGNC Symbol;Acc:HGNC:21024]	1028.04	0.203412	0.0694193	2.9302	0.00338747	0.0377714
1327	ENSG00000049239	H6PD	hexose-6-phosphate dehydrogenase/glucose 1-dehydrogenase [Source:HGNC Symbol;Acc:HGNC:4795]	1624.28	0.203318	0.0614467	3.30884	0.000936817	0.0154554
1328	ENSG00000160360	GPSM1	G protein signaling modulator 1 [Source:HGNC Symbol;Acc:HGNC:17858]	1813.58	0.203273	0.0692021	2.93739	0.0033099	0.0372392
1329	ENSG00000224430	MKRN5P	makorin ring finger protein 5	pseudogene [Source:HGNC Symbol;Acc:HGNC:7117]	13.3413	0.203252	0.0787951	2.57949	0.0098945	NA
1330	ENSG00000158793	NIT1	nitrilase 1 [Source:HGNC Symbol;Acc:HGNC:7828]	589.42	0.203191	0.0828322	2.45304	0.0141654	0.0980369
1331	ENSG00000110697	PITPNM1	phosphatidylinositol transfer protein membrane associated 1 [Source:HGNC Symbol;Acc:HGNC:9003]	1271.15	0.203172	0.0677416	2.99921	0.00270677	0.0325867
1332	ENSG00000163840	DTX3L	deltex E3 ubiquitin ligase 3L [Source:HGNC Symbol;Acc:HGNC:30323]	1526.77	0.202967	0.0637466	3.18396	0.00145274	0.0211963
1333	ENSG00000162836	ACP6	acid phosphatase 6	lysophosphatidic [Source:HGNC Symbol;Acc:HGNC:29609]	1278.87	0.202957	0.0633472	3.20388	0.00135589	0.0202714
1334	ENSG00000207554	MIR647	microRNA 647 [Source:HGNC Symbol;Acc:HGNC:32903]	66.8678	0.20294	0.114133	1.7781	0.0753878	0.280115
1335	ENSG00000083814	ZNF671	zinc finger protein 671 [Source:HGNC Symbol;Acc:HGNC:26279]	307.586	0.202835	0.0943701	2.14935	0.0316063	0.163531
1336	ENSG00000215375	MYL5	myosin light chain 5 [Source:HGNC Symbol;Acc:HGNC:7586]	352.763	0.202758	0.0910451	2.22701	0.0259467	0.144144
1337	ENSG00000234062	TM9SF5P	transmembrane 9 superfamily member 5	pseudogene [Source:HGNC Symbol;Acc:HGNC:55623]	97.4803	0.202734	0.114196	1.77532	0.0758443	0.280984
1338	ENSG00000230882		hypothetical protein LOC285908 (LOC285908) pseudogene	19.354	0.202624	0.0897283	2.2582	0.0239334	NA
1339	ENSG00000259877	ZNF778-DT	ZNF778 divergent transcript [Source:HGNC Symbol;Acc:HGNC:56034]	96.5995	0.202491	0.114266	1.7721	0.076378	0.28231
1340	ENSG00000267659	LINC01482	long intergenic non-protein coding RNA 1482 [Source:HGNC Symbol;Acc:HGNC:51128]	8.60464	0.202477	0.0692514	2.9238	0.00345788	NA
1341	ENSG00000070444	MNT	MAX network transcriptional repressor [Source:HGNC Symbol;Acc:HGNC:7188]	1237.32	0.202423	0.0746575	2.71136	0.00670074	0.0595556
1342	ENSG00000160888	IER2	immediate early response 2 [Source:HGNC Symbol;Acc:HGNC:28871]	1127.91	0.202283	0.0816125	2.47858	0.0131905	0.0934816
1343	ENSG00000179066		novel transcript	228.165	0.202248	0.101544	1.99172	0.0464014	0.209027
1344	ENSG00000244723	ASLP1	argininosuccinate lyase pseudogene 1 [Source:HGNC Symbol;Acc:HGNC:747]	41.9309	0.202233	0.108283	1.86763	0.0618138	NA
1345	ENSG00000133661	SFTPD	surfactant protein D [Source:HGNC Symbol;Acc:HGNC:10803]	28.6628	0.202096	0.0974844	2.07311	0.0381619	NA
1346	ENSG00000173193	PARP14	poly(ADP-ribose) polymerase family member 14 [Source:HGNC Symbol;Acc:HGNC:29232]	1567.47	0.202047	0.0670409	3.01379	0.00258009	0.0315888
1347	ENSG00000230953		translational machinery associated 7 homolog (S. cerevisiae) (TMA7) pseudogene	57.2152	0.201991	0.111992	1.80362	0.0712913	0.270467
1348	ENSG00000182871	COL18A1	collagen type XVIII alpha 1 chain [Source:HGNC Symbol;Acc:HGNC:2195]	847.446	0.201913	0.0767903	2.6294	0.00855353	0.0705958
1349	ENSG00000151651	ADAM8	ADAM metallopeptidase domain 8 [Source:HGNC Symbol;Acc:HGNC:215]	171.145	0.201777	0.111107	1.81606	0.0693609	0.265722
1350	ENSG00000104960	PTOV1	PTOV1 extended AT-hook containing adaptor protein [Source:HGNC Symbol;Acc:HGNC:9632]	800.321	0.201583	0.0815694	2.4713	0.0134621	0.0945658
1351	ENSG00000141756	FKBP10	FKBP prolyl isomerase 10 [Source:HGNC Symbol;Acc:HGNC:18169]	6865.36	0.201557	0.0484896	4.15671	3.2287e-05	0.00134707
1352	ENSG00000196839	ADA	adenosine deaminase [Source:HGNC Symbol;Acc:HGNC:186]	282.336	0.201453	0.0981468	2.05256	0.0401148	0.190755
1353	ENSG00000180113	TDRD6	tudor domain containing 6 [Source:HGNC Symbol;Acc:HGNC:21339]	78.5174	0.201247	0.114775	1.75341	0.0795321	0.289135
1354	ENSG00000249852		TEC	164.49	0.201203	0.109454	1.83825	0.0660254	0.258053
1355	ENSG00000008438	PGLYRP1	peptidoglycan recognition protein 1 [Source:HGNC Symbol;Acc:HGNC:8904]	21.1053	0.201179	0.09376	2.14568	0.0318988	NA
1356	ENSG00000271425	NBPF10	NBPF member 10 [Source:HGNC Symbol;Acc:HGNC:31992]	349.627	0.201065	0.0923946	2.17616	0.0295434	0.15721
1357	ENSG00000220205	VAMP2	vesicle associated membrane protein 2 [Source:HGNC Symbol;Acc:HGNC:12643]	495.784	0.200872	0.085876	2.33909	0.0193308	0.119937
1358	ENSG00000235790	PEF1-AS1	PEF1 and COL16A1 antisense RNA 1 [Source:HGNC Symbol;Acc:HGNC:40154]	35.3237	0.200719	0.106491	1.88485	0.0594504	NA
1359	ENSG00000278390		novel transcript	antisense to KBTBD7 and MTRF1	31.1283	0.200518	0.102634	1.95371	0.0507361	NA
1360	ENSG00000188747	NOXA1	NADPH oxidase activator 1 [Source:HGNC Symbol;Acc:HGNC:10668]	12.7069	0.200427	0.0785172	2.55265	0.0106908	NA
1361	ENSG00000142347	MYO1F	myosin IF [Source:HGNC Symbol;Acc:HGNC:7600]	66.425	0.20042	0.113982	1.75835	0.0786877	0.287453
1362	ENSG00000003147	ICA1	islet cell autoantigen 1 [Source:HGNC Symbol;Acc:HGNC:5343]	93.5285	0.200359	0.114498	1.74989	0.0801366	0.290629
1363	ENSG00000279672		TEC	175.873	0.200221	0.10782	1.85699	0.0633129	0.251533
1364	ENSG00000067840	PDZD4	PDZ domain containing 4 [Source:HGNC Symbol;Acc:HGNC:21167]	131.457	0.20009	0.112305	1.78167	0.0748029	0.278973
1365	ENSG00000189060	H1-0	H1.0 linker histone [Source:HGNC Symbol;Acc:HGNC:4714]	4234.45	0.200072	0.0683429	2.92747	0.00341728	0.0379434
1366	ENSG00000279834		tec	60.999	0.200038	0.113253	1.76629	0.0773472	0.2844
1367	ENSG00000266910		TAF9 RNA polymerase II	TATA box binding protein (TBP)-associated factor	32kDa (TAF9) pseudogene	77.692	0.200019	0.114828	1.74191	0.0815246	0.293976
1368	ENSG00000174939	ASPHD1	aspartate beta-hydroxylase domain containing 1 [Source:HGNC Symbol;Acc:HGNC:27380]	155.417	0.200006	0.109427	1.82776	0.067586	0.262324
1369	ENSG00000256806	C17orf100	chromosome 17 open reading frame 100 [Source:HGNC Symbol;Acc:HGNC:34494]	33.7779	0.199883	0.105181	1.90036	0.0573857	NA
1370	ENSG00000214078	CPNE1	copine 1 [Source:HGNC Symbol;Acc:HGNC:2314]	1810.77	0.199876	0.0582593	3.4308	0.000601808	0.0114035
1371	ENSG00000157764	BRAF	B-Raf proto-oncogene	serine/threonine kinase [Source:HGNC Symbol;Acc:HGNC:1097]	1643.38	0.19984	0.0593495	3.36716	0.000759455	0.0134526
1372	ENSG00000151632	AKR1C2	aldo-keto reductase family 1 member C2 [Source:HGNC Symbol;Acc:HGNC:385]	291.238	0.199642	0.101548	1.96598	0.049301	0.217749
1373	ENSG00000250742	LINC02381	long intergenic non-protein coding RNA 2381 [Source:HGNC Symbol;Acc:HGNC:53304]	305.42	0.199491	0.0957013	2.08452	0.0371131	0.181432
1374	ENSG00000139200	PIANP	PILR alpha associated neural protein [Source:HGNC Symbol;Acc:HGNC:25338]	107.252	0.199333	0.114712	1.73768	0.082267	0.295665
1375	ENSG00000198899	MT-ATP6	mitochondrially encoded ATP synthase membrane subunit 6 [Source:HGNC Symbol;Acc:HGNC:7414]	57875.1	0.199269	0.0646941	3.08017	0.0020688	0.0271444
1376	ENSG00000092929	UNC13D	unc-13 homolog D [Source:HGNC Symbol;Acc:HGNC:23147]	280.061	0.199149	0.1046	1.90392	0.0569208	0.235537
1377	ENSG00000275826		heat shock 70kDa protein 8 (HSPA8) pseudogene	8.00239	0.199117	0.0645292	3.08569	0.0020308	NA
1378	ENSG00000090971	NAT14	N-acetyltransferase 14 (putative) [Source:HGNC Symbol;Acc:HGNC:28918]	325.896	0.199007	0.0924463	2.15267	0.0313443	0.162855
1379	ENSG00000102287	GABRE	gamma-aminobutyric acid type A receptor subunit epsilon [Source:HGNC Symbol;Acc:HGNC:4085]	33.3803	0.198855	0.104601	1.90108	0.0572911	NA
1380	ENSG00000106404	CLDN15	claudin 15 [Source:HGNC Symbol;Acc:HGNC:2036]	555.652	0.198771	0.0839073	2.36893	0.0178396	0.113618
1381	ENSG00000073050	XRCC1	X-ray repair cross complementing 1 [Source:HGNC Symbol;Acc:HGNC:12828]	969.29	0.198712	0.0709265	2.80166	0.00508406	0.0495214
1382	ENSG00000118971	CCND2	cyclin D2 [Source:HGNC Symbol;Acc:HGNC:1583]	69.0669	0.198685	0.110154	1.8037	0.0712786	0.270467
1383	ENSG00000119242	CCDC92	coiled-coil domain containing 92 [Source:HGNC Symbol;Acc:HGNC:29563]	245.98	0.198671	0.102117	1.94553	0.051711	0.222805
1384	ENSG00000105649	RAB3A	RAB3A	member RAS oncogene family [Source:HGNC Symbol;Acc:HGNC:9777]	178.778	0.198599	0.10845	1.83125	0.0670632	0.260964
1385	ENSG00000148444	COMMD3	COMM domain containing 3 [Source:HGNC Symbol;Acc:HGNC:23332]	55.2373	0.198592	0.111798	1.77635	0.0756759	0.280779
1386	ENSG00000089820	ARHGAP4	Rho GTPase activating protein 4 [Source:HGNC Symbol;Acc:HGNC:674]	963.978	0.198445	0.0735153	2.69937	0.00694704	0.0608871
1387	ENSG00000187908	DMBT1	deleted in malignant brain tumors 1 [Source:HGNC Symbol;Acc:HGNC:2926]	24.6576	0.198342	0.0898536	2.20739	0.0272869	NA
1388	ENSG00000273521		novel transcript	antisense to BNIP3	50.4447	0.198241	0.11003	1.8017	0.0715922	NA
1389	ENSG00000230246	SPATA31C1	SPATA31 subfamily C member 1 [Source:HGNC Symbol;Acc:HGNC:27846]	74.7458	0.198235	0.114407	1.73271	0.083147	0.297346
1390	ENSG00000267992		novel transcript	antisense to FBXO27	13.4319	0.198199	0.076481	2.59148	0.00955655	NA
1391	ENSG00000088543	C3orf18	chromosome 3 open reading frame 18 [Source:HGNC Symbol;Acc:HGNC:24837]	110.73	0.198048	0.114389	1.73136	0.0833883	0.297928
1392	ENSG00000122481	RWDD3	RWD domain containing 3 [Source:HGNC Symbol;Acc:HGNC:21393]	85.0664	0.198042	0.114639	1.72752	0.0840734	0.299246
1393	ENSG00000255471	PRSS23-AS1	PRSS23 antisense RNA 1 [Source:HGNC Symbol;Acc:HGNC:56071]	47.1324	0.197876	0.107824	1.83518	0.0664793	NA
1394	ENSG00000187775	DNAH17	dynein axonemal heavy chain 17 [Source:HGNC Symbol;Acc:HGNC:2946]	286.589	0.197498	0.0964325	2.04804	0.0405557	0.191902
1395	ENSG00000106804	C5	complement C5 [Source:HGNC Symbol;Acc:HGNC:1331]	36.6722	0.197484	0.10426	1.89414	0.0582061	NA
1396	ENSG00000175600	SUGCT	succinyl-CoA:glutarate-CoA transferase [Source:HGNC Symbol;Acc:HGNC:16001]	69.6397	0.197322	0.114527	1.72293	0.0849008	0.301129
1397	ENSG00000278949		novel transcript	131.265	0.197312	0.112685	1.751	0.0799456	0.290285
1398	ENSG00000080823	MOK	MOK protein kinase [Source:HGNC Symbol;Acc:HGNC:9833]	6382.51	0.197305	0.0650482	3.03322	0.00241962	0.0301606
1399	ENSG00000161638	ITGA5	integrin subunit alpha 5 [Source:HGNC Symbol;Acc:HGNC:6141]	4692.39	0.197284	0.0650186	3.03426	0.00241123	0.0301093
1400	ENSG00000026036	RTEL1-TNFRSF6B	RTEL1-TNFRSF6B readthrough (NMD candidate) [Source:HGNC Symbol;Acc:HGNC:44095]	205.715	0.197214	0.111202	1.77348	0.07615	0.281703
1401	ENSG00000242071	RPL7AP6	ribosomal protein L7a pseudogene 6 [Source:HGNC Symbol;Acc:HGNC:19785]	69.4423	0.197108	0.11466	1.71907	0.0856009	0.302691
1402	ENSG00000158220	ESYT3	extended synaptotagmin 3 [Source:HGNC Symbol;Acc:HGNC:24295]	77.5426	0.1971	0.11482	1.7166	0.0860528	0.303439
1403	ENSG00000075275	CELSR1	cadherin EGF LAG seven-pass G-type receptor 1 [Source:HGNC Symbol;Acc:HGNC:1850]	2070.44	0.197025	0.0635867	3.09853	0.00194485	0.0259972
1404	ENSG00000125122	FBXL9P	F-box and leucine rich repeat protein	pseudogene [Source:HGNC Symbol;Acc:HGNC:13605]	112.595	0.196858	0.113466	1.73495	0.0827499	0.296416
1405	ENSG00000185201	IFITM2	interferon induced transmembrane protein 2 [Source:HGNC Symbol;Acc:HGNC:5413]	449.084	0.19684	0.0909419	2.16446	0.0304292	0.16024
1406	ENSG00000268573		novel transcript	81.0512	0.196802	0.114779	1.71462	0.086415	0.304356
1407	ENSG00000149932	TMEM219	transmembrane protein 219 [Source:HGNC Symbol;Acc:HGNC:25201]	525.13	0.19679	0.0842354	2.33619	0.0194812	0.120605
1408	ENSG00000033327	GAB2	GRB2 associated binding protein 2 [Source:HGNC Symbol;Acc:HGNC:14458]	1122.19	0.196763	0.0725038	2.71383	0.00665098	0.0592524
1409	ENSG00000179361	ARID3B	AT-rich interaction domain 3B [Source:HGNC Symbol;Acc:HGNC:14350]	413.784	0.196588	0.0968632	2.02955	0.0424028	0.197536
1410	ENSG00000181722	ZBTB20	zinc finger and BTB domain containing 20 [Source:HGNC Symbol;Acc:HGNC:13503]	1084.81	0.196462	0.065248	3.011	0.00260389	0.0317264
1411	ENSG00000196526	AFAP1	actin filament associated protein 1 [Source:HGNC Symbol;Acc:HGNC:24017]	4214.95	0.196294	0.0698813	2.80896	0.00497016	0.048689
1412	ENSG00000135049	AGTPBP1	ATP/GTP binding carboxypeptidase 1 [Source:HGNC Symbol;Acc:HGNC:17258]	631.749	0.19627	0.0789263	2.48675	0.0128915	0.0921388
1413	ENSG00000119771	KLHL29	kelch like family member 29 [Source:HGNC Symbol;Acc:HGNC:29404]	574.909	0.196193	0.0876952	2.23721	0.0252726	0.142129
1414	ENSG00000170579	DLGAP1	DLG associated protein 1 [Source:HGNC Symbol;Acc:HGNC:2905]	43.1553	0.196099	0.106409	1.84288	0.0653461	NA
1415	ENSG00000064547	LPAR2	lysophosphatidic acid receptor 2 [Source:HGNC Symbol;Acc:HGNC:3168]	115.328	0.196056	0.114142	1.71765	0.0858604	0.302972
1416	ENSG00000239779	WBP1	WW domain binding protein 1 [Source:HGNC Symbol;Acc:HGNC:12737]	153.841	0.195914	0.109772	1.78473	0.0743046	0.277913
1417	ENSG00000204410	MSH5	mutS homolog 5 [Source:HGNC Symbol;Acc:HGNC:7328]	310.389	0.195859	0.0993548	1.97131	0.0486883	0.215736
1418	ENSG00000183929	DUSP5P1	dual specificity phosphatase 5 pseudogene 1 [Source:HGNC Symbol;Acc:HGNC:32020]	49.0565	0.195803	0.111627	1.75408	0.079417	NA
1419	ENSG00000280114		phosphodiesterase 4D interacting protein (myomegalin) (PDE4DIP) pseudogene	35.8127	0.195747	0.106616	1.83599	0.0663584	NA
1420	ENSG00000173599	PC	pyruvate carboxylase [Source:HGNC Symbol;Acc:HGNC:8636]	1022.72	0.195737	0.0693182	2.82375	0.00474656	0.0474186
1421	ENSG00000135114	OASL	2'-5'-oligoadenylate synthetase like [Source:HGNC Symbol;Acc:HGNC:8090]	45.0821	0.195664	0.108708	1.7999	0.0718764	NA
1422	ENSG00000029153	BMAL2	basic helix-loop-helix ARNT like 2 [Source:HGNC Symbol;Acc:HGNC:18984]	475.978	0.195605	0.0909387	2.15096	0.0314797	0.163106
1423	ENSG00000128805	ARHGAP22	Rho GTPase activating protein 22 [Source:HGNC Symbol;Acc:HGNC:30320]	172.064	0.195567	0.112706	1.7352	0.0827053	0.296326
1424	ENSG00000276535		arginine/serine-rich coiled-coil 1 (RSRC1) pseudogene	163.678	0.195504	0.107889	1.81207	0.0699748	0.267281
1425	ENSG00000057704	TMCC3	transmembrane and coiled-coil domain family 3 [Source:HGNC Symbol;Acc:HGNC:29199]	231.442	0.195439	0.103657	1.88545	0.0593697	0.241299
1426	ENSG00000197363	ZNF517	zinc finger protein 517 [Source:HGNC Symbol;Acc:HGNC:27984]	213.022	0.195431	0.1028	1.90108	0.057291	0.236165
1427	ENSG00000119986	AVPI1	arginine vasopressin induced 1 [Source:HGNC Symbol;Acc:HGNC:30898]	1063.9	0.195335	0.0714649	2.73329	0.00627042	0.0570278
1428	ENSG00000134539	KLRD1	killer cell lectin like receptor D1 [Source:HGNC Symbol;Acc:HGNC:6378]	17.4271	0.195309	0.0886815	2.20237	0.0276393	NA
1429	ENSG00000171206	TRIM8	tripartite motif containing 8 [Source:HGNC Symbol;Acc:HGNC:15579]	3838.5	0.195309	0.0620684	3.14667	0.00165143	0.0229669
1430	ENSG00000176533	GNG7	G protein subunit gamma 7 [Source:HGNC Symbol;Acc:HGNC:4410]	84.7894	0.195222	0.114793	1.70065	0.089009	0.309326
1431	ENSG00000142765	SYTL1	synaptotagmin like 1 [Source:HGNC Symbol;Acc:HGNC:15584]	138.427	0.195217	0.111115	1.7569	0.0789355	0.287928
1432	ENSG00000131037	EPS8L1	EPS8 like 1 [Source:HGNC Symbol;Acc:HGNC:21295]	54.4778	0.195179	0.112674	1.73224	0.0832305	NA
1433	ENSG00000239823		Y RNA [Source:RFAM;Acc:RF00019]	17.6025	0.195059	0.088033	2.21575	0.0267087	NA
1434	ENSG00000010319	SEMA3G	semaphorin 3G [Source:HGNC Symbol;Acc:HGNC:30400]	69.0879	0.194973	0.114588	1.70151	0.0888472	0.309047
1435	ENSG00000005513	SOX8	SRY-box transcription factor 8 [Source:HGNC Symbol;Acc:HGNC:11203]	22.545	0.194898	0.0895449	2.17654	0.0295152	NA
1436	ENSG00000181404	WASHC1	WASH complex subunit 1 [Source:HGNC Symbol;Acc:HGNC:24361]	124.975	0.194851	0.112395	1.73363	0.0829842	0.296975
1437	ENSG00000235944	ZNF815P	zinc finger protein 815	pseudogene [Source:HGNC Symbol;Acc:HGNC:22029]	100.93	0.194847	0.114098	1.70771	0.0876898	0.306525
1438	ENSG00000176209	SMIM19	small integral membrane protein 19 [Source:HGNC Symbol;Acc:HGNC:25166]	133.147	0.194678	0.113262	1.71884	0.0856442	0.302703
1439	ENSG00000230699		novel transcript	14.7355	0.194575	0.0835236	2.32959	0.019828	NA
1440	ENSG00000184271	POU6F1	POU class 6 homeobox 1 [Source:HGNC Symbol;Acc:HGNC:9224]	71.6299	0.19454	0.113394	1.7156	0.0862345	0.303865
1441	ENSG00000148356	LRSAM1	leucine rich repeat and sterile alpha motif containing 1 [Source:HGNC Symbol;Acc:HGNC:25135]	816.576	0.194348	0.0759698	2.55823	0.0105207	0.0806768
1442	ENSG00000263563	UBBP4	ubiquitin B pseudogene 4 [Source:HGNC Symbol;Acc:HGNC:12467]	198.269	0.194341	0.106479	1.82516	0.0679763	0.26318
1443	ENSG00000145901	TNIP1	TNFAIP3 interacting protein 1 [Source:HGNC Symbol;Acc:HGNC:16903]	1662	0.194301	0.0612923	3.17007	0.00152403	0.0218367
1444	ENSG00000270424		PRKC	apoptosis	WT1	regulator (PAWR) pseudogene	12.6557	0.19413	0.0792667	2.44907	0.0143224	NA
1445	ENSG00000121753	ADGRB2	adhesion G protein-coupled receptor B2 [Source:HGNC Symbol;Acc:HGNC:944]	495.226	0.194066	0.0898256	2.16048	0.0307358	0.160844
1446	ENSG00000197261	C6orf141	chromosome 6 open reading frame 141 [Source:HGNC Symbol;Acc:HGNC:21351]	298.663	0.194032	0.0990509	1.95891	0.0501229	0.219593
1447	ENSG00000028137	TNFRSF1B	TNF receptor superfamily member 1B [Source:HGNC Symbol;Acc:HGNC:11917]	218.154	0.193755	0.104696	1.85064	0.064222	0.253821
1448	ENSG00000167123	CERCAM	cerebral endothelial cell adhesion molecule [Source:HGNC Symbol;Acc:HGNC:23723]	878.386	0.193686	0.0698159	2.77424	0.00553307	0.0524067
1449	ENSG00000251026	NIHCOLE	ncRNA involved in NHEJ oncogenic ligation efficiency [Source:HGNC Symbol;Acc:HGNC:53024]	67.5527	0.193661	0.114175	1.69618	0.0898518	0.311326
1450	ENSG00000134909	ARHGAP32	Rho GTPase activating protein 32 [Source:HGNC Symbol;Acc:HGNC:17399]	1918.18	0.193657	0.0670142	2.88979	0.00385495	0.041202
1451	ENSG00000213420	GPC2	glypican 2 [Source:HGNC Symbol;Acc:HGNC:4450]	34.8937	0.193589	0.106529	1.81725	0.0691794	NA
1452	ENSG00000279080		novel transcript	antisense to PLA2G6	77.1873	0.193572	0.114825	1.6858	0.0918353	0.315175
1453	ENSG00000140285	FGF7	fibroblast growth factor 7 [Source:HGNC Symbol;Acc:HGNC:3685]	18.9291	0.19336	0.0838544	2.3059	0.021116	NA
1454	ENSG00000008382	MPND	MPN domain containing [Source:HGNC Symbol;Acc:HGNC:25934]	217.197	0.193246	0.108462	1.78169	0.0747998	0.278973
1455	ENSG00000125864	BFSP1	beaded filament structural protein 1 [Source:HGNC Symbol;Acc:HGNC:1040]	141.314	0.193142	0.113001	1.7092	0.0874135	0.306028
1456	ENSG00000111664	GNB3	G protein subunit beta 3 [Source:HGNC Symbol;Acc:HGNC:4400]	279.089	0.193105	0.099431	1.9421	0.0521248	0.223508
1457	ENSG00000166257	SCN3B	sodium voltage-gated channel beta subunit 3 [Source:HGNC Symbol;Acc:HGNC:20665]	50.7991	0.192949	0.11256	1.71418	0.0864951	NA
1458	ENSG00000095951	HIVEP1	HIVEP zinc finger 1 [Source:HGNC Symbol;Acc:HGNC:4920]	1195.39	0.192939	0.0708382	2.72366	0.00645623	0.058131
1459	ENSG00000270049	ATP6V0D1-DT	ATP6V0D1 divergent transcript [Source:HGNC Symbol;Acc:HGNC:55268]	91.93	0.192914	0.114674	1.68228	0.0925149	0.316604
1460	ENSG00000131409	LRRC4B	leucine rich repeat containing 4B [Source:HGNC Symbol;Acc:HGNC:25042]	565.413	0.192734	0.0906732	2.12559	0.0335376	0.170463
1461	ENSG00000070669	ASNS	asparagine synthetase (glutamine-hydrolyzing) [Source:HGNC Symbol;Acc:HGNC:753]	126.219	0.192611	0.114498	1.68223	0.0925249	0.316604
1462	ENSG00000261402		novel transcript	66.0339	0.192566	0.110549	1.7419	0.0815252	0.293976
1463	ENSG00000226067	LINC00623	long intergenic non-protein coding RNA 623 [Source:HGNC Symbol;Acc:HGNC:44252]	90.3745	0.192512	0.114811	1.67677	0.0935872	0.318655
1464	ENSG00000267519	MIR23AHG	miR-23a/27a/24-2 cluster host gene [Source:HGNC Symbol;Acc:HGNC:27620]	924.688	0.192496	0.0720066	2.67331	0.00751057	0.0639391
1465	ENSG00000229901	FOXO6-AS1	FOXO6 antisense RNA 1 [Source:HGNC Symbol;Acc:HGNC:41066]	19.0786	0.192464	0.0927127	2.07592	0.0379017	NA
1466	ENSG00000104728	ARHGEF10	Rho guanine nucleotide exchange factor 10 [Source:HGNC Symbol;Acc:HGNC:14103]	134.339	0.192423	0.110463	1.74197	0.0815135	0.293976
1467	ENSG00000185291	IL3RA	interleukin 3 receptor subunit alpha [Source:HGNC Symbol;Acc:HGNC:6012]	331.601	0.192411	0.102423	1.87859	0.0603009	0.243429
1468	ENSG00000185596	WASH3P	WASP family homolog 3	pseudogene [Source:HGNC Symbol;Acc:HGNC:24362]	486.405	0.192364	0.0838136	2.29514	0.0217252	0.129537
1469	ENSG00000227742	CALR4P	calreticulin 4	pseudogene [Source:HGNC Symbol;Acc:HGNC:35456]	167.069	0.192359	0.109827	1.75147	0.0798648	0.290165
1470	ENSG00000280303	ERICD	E2F1-regulated inhibitor of cell death [Source:HGNC Symbol;Acc:HGNC:49404]	57.6746	0.192319	0.113543	1.69381	0.0903015	0.311756
1471	ENSG00000168062	BATF2	basic leucine zipper ATF-like transcription factor 2 [Source:HGNC Symbol;Acc:HGNC:25163]	79.7195	0.192303	0.11483	1.67467	0.0939989	0.319841
1472	ENSG00000235493	LINC01967	long intergenic non-protein coding RNA 1967 [Source:HGNC Symbol;Acc:HGNC:52793]	59.4874	0.192289	0.112995	1.70176	0.0888006	0.308956
1473	ENSG00000182648	RNF32-DT	RNF32 divergent transcript [Source:HGNC Symbol;Acc:HGNC:48971]	66.1131	0.192271	0.114149	1.68438	0.0921086	0.31556
1474	ENSG00000104859	CLASRP	CLK4 associating serine/arginine rich protein [Source:HGNC Symbol;Acc:HGNC:17731]	1715.6	0.192212	0.0669964	2.86898	0.00411796	0.0429522
1475	ENSG00000125247	TMTC4	transmembrane O-mannosyltransferase targeting cadherins 4 [Source:HGNC Symbol;Acc:HGNC:25904]	489.718	0.192211	0.0837901	2.29396	0.0217929	0.129789
1476	ENSG00000248586		TSR1	20S rRNA accumulation	homolog (S. cerevisiae) pseudogene	13.0514	0.192126	0.0813799	2.36085	0.0182332	NA
1477	ENSG00000140538	NTRK3	neurotrophic receptor tyrosine kinase 3 [Source:HGNC Symbol;Acc:HGNC:8033]	31.0156	0.192073	0.104567	1.83685	0.0662327	NA
1478	ENSG00000231383	FGF12-AS1	FGF12 antisense RNA 1 [Source:HGNC Symbol;Acc:HGNC:40234]	12.1659	0.191976	0.0769955	2.49333	0.012655	NA
1479	ENSG00000100985	MMP9	matrix metallopeptidase 9 [Source:HGNC Symbol;Acc:HGNC:7176]	55.9626	0.191958	0.110184	1.74216	0.0814809	0.293976
1480	ENSG00000237172	B3GNT9	UDP-GlcNAc:betaGal beta-1	3-N-acetylglucosaminyltransferase 9 [Source:HGNC Symbol;Acc:HGNC:28714]	41.4447	0.191922	0.10906	1.75978	0.0784451	NA
1481	ENSG00000270231	NBPF8	NBPF member 8 [Source:HGNC Symbol;Acc:HGNC:31990]	1289.24	0.191874	0.0697796	2.74972	0.00596461	0.0550482
1482	ENSG00000250957		novel transcript	34.7603	0.191874	0.104485	1.83639	0.0663002	NA
1483	ENSG00000258454		novel transcript	sense overlapping GPATCH2L	17.3859	0.191858	0.0899496	2.13295	0.0329285	NA
1484	ENSG00000160271	RALGDS	ral guanine nucleotide dissociation stimulator [Source:HGNC Symbol;Acc:HGNC:9842]	1337.81	0.191613	0.0650715	2.94465	0.00323317	0.0368168
1485	ENSG00000224778	CENPIP1	centromere protein I pseudogene 1 [Source:HGNC Symbol;Acc:HGNC:39575]	166.72	0.191613	0.108258	1.76997	0.0767329	0.283099
1486	ENSG00000269821	KCNQ1OT1	KCNQ1 opposite strand/antisense transcript 1 [Source:HGNC Symbol;Acc:HGNC:6295]	4237.39	0.191562	0.0496814	3.85582	0.000115343	0.00342522
1487	ENSG00000145362	ANK2	ankyrin 2 [Source:HGNC Symbol;Acc:HGNC:493]	491.133	0.191495	0.0903429	2.11964	0.0340363	0.171998
1488	ENSG00000236609	ZNF853	zinc finger protein 853 [Source:HGNC Symbol;Acc:HGNC:21767]	135.352	0.191482	0.111285	1.72065	0.0853143	0.302158
1489	ENSG00000102886	GDPD3	glycerophosphodiester phosphodiesterase domain containing 3 [Source:HGNC Symbol;Acc:HGNC:28638]	27.7661	0.191278	0.101209	1.88993	0.0587672	NA
1490	ENSG00000129990	SYT5	synaptotagmin 5 [Source:HGNC Symbol;Acc:HGNC:11513]	62.4142	0.191231	0.113982	1.67772	0.0934009	0.318257
1491	ENSG00000279192	PWAR5	Prader Willi/Angelman region RNA 5 [Source:HGNC Symbol;Acc:HGNC:30090]	602.253	0.191177	0.0781075	2.44762	0.0143805	0.0989967
1492	ENSG00000279640		novel transcript	80.168	0.191175	0.114831	1.66485	0.0959436	0.323799
1493	ENSG00000136383	ALPK3	alpha kinase 3 [Source:HGNC Symbol;Acc:HGNC:17574]	50.394	0.191123	0.111169	1.71922	0.0855745	NA
1494	ENSG00000253475		novel transcript	37.8772	0.191121	0.105766	1.80701	0.07076	NA
1495	ENSG00000172508	CARNS1	carnosine synthase 1 [Source:HGNC Symbol;Acc:HGNC:29268]	93.3778	0.191058	0.114824	1.66392	0.0961286	0.324102
1496	ENSG00000261794	GOLGA8H	golgin A8 family member H [Source:HGNC Symbol;Acc:HGNC:37443]	17.8114	0.191021	0.0879808	2.17117	0.0299186	NA
1497	ENSG00000180152	XIAPP3	X-linked inhibitor of apoptosis pseudogene 3 [Source:HGNC Symbol;Acc:HGNC:52377]	25.3397	0.190936	0.0979516	1.94929	0.0512605	NA
1498	ENSG00000257093	DENND11	DENN domain containing 11 [Source:HGNC Symbol;Acc:HGNC:29472]	836.379	0.190888	0.0739371	2.58176	0.00982978	0.0772158
1499	ENSG00000112715	VEGFA	vascular endothelial growth factor A [Source:HGNC Symbol;Acc:HGNC:12680]	2271.79	0.190774	0.0762376	2.50237	0.0123366	0.0895675
1500	ENSG00000249129	SUDS3P1	SDS3 homolog	SIN3A corepressor complex component pseudogene 1 [Source:HGNC Symbol;Acc:HGNC:44000]	20.5358	0.190771	0.0940247	2.02894	0.0424643	NA
1501	ENSG00000133020	MYH8	myosin heavy chain 8 [Source:HGNC Symbol;Acc:HGNC:7578]	914.608	0.190726	0.0717325	2.65885	0.00784073	0.0659344
1502	ENSG00000148600	CDHR1	cadherin related family member 1 [Source:HGNC Symbol;Acc:HGNC:14550]	32.8971	0.190669	0.10201	1.86912	0.0616058	NA
1503	ENSG00000272031	ANKRD34A	ankyrin repeat domain 34A [Source:HGNC Symbol;Acc:HGNC:27639]	216.675	0.190659	0.104561	1.82341	0.0682406	0.263851
1504	ENSG00000174600	CMKLR1	chemerin chemokine-like receptor 1 [Source:HGNC Symbol;Acc:HGNC:2121]	44.7276	0.190639	0.110621	1.72335	0.0848253	NA
1505	ENSG00000272333	KMT2B	lysine methyltransferase 2B [Source:HGNC Symbol;Acc:HGNC:15840]	4967.32	0.190617	0.0574326	3.31898	0.000903478	0.0151195
1506	ENSG00000213654	GPSM3	G protein signaling modulator 3 [Source:HGNC Symbol;Acc:HGNC:13945]	228.258	0.190509	0.102602	1.85677	0.0633441	0.251533
1507	ENSG00000181135	ZNF707	zinc finger protein 707 [Source:HGNC Symbol;Acc:HGNC:27815]	536.265	0.190443	0.0821885	2.31715	0.0204958	0.124812
1508	ENSG00000232593	KANTR	KANTR integral membrane protein [Source:HGNC Symbol;Acc:HGNC:49510]	541.349	0.190333	0.0843639	2.2561	0.0240644	0.137895
1509	ENSG00000254302		novel transcript	13.9563	0.190271	0.0836602	2.27433	0.0229459	NA
1510	ENSG00000177272	KCNA3	potassium voltage-gated channel subfamily A member 3 [Source:HGNC Symbol;Acc:HGNC:6221]	12.6177	0.190199	0.0805342	2.36172	0.0181902	NA
1511	ENSG00000113108	APBB3	amyloid beta precursor protein binding family B member 3 [Source:HGNC Symbol;Acc:HGNC:20708]	354.347	0.190158	0.0968923	1.96257	0.049696	0.218541
1512	ENSG00000232629	HLA-DQB2	major histocompatibility complex	class II	DQ beta 2 [Source:HGNC Symbol;Acc:HGNC:4945]	78.4683	0.190125	0.114583	1.65928	0.0970594	0.325718
1513	ENSG00000167751	KLK2	kallikrein related peptidase 2 [Source:HGNC Symbol;Acc:HGNC:6363]	27.3031	0.190078	0.1011	1.88011	0.0600936	NA
1514	ENSG00000269190	FBXO17	F-box protein 17 [Source:HGNC Symbol;Acc:HGNC:18754]	811.255	0.189995	0.0735059	2.58476	0.00974481	0.076941
1515	ENSG00000148655	LRMDA	leucine rich melanocyte differentiation associated [Source:HGNC Symbol;Acc:HGNC:23405]	79.2655	0.189832	0.114721	1.65472	0.0979808	0.328071
1516	ENSG00000107738	VSIR	V-set immunoregulatory receptor [Source:HGNC Symbol;Acc:HGNC:30085]	215.523	0.189787	0.110805	1.7128	0.0867486	0.304765
1517	ENSG00000234146	AKAP8P1	A-kinase anchoring protein 8 pseudogene 1 [Source:HGNC Symbol;Acc:HGNC:49758]	48.4581	0.189685	0.109746	1.72841	0.0839155	NA
1518	ENSG00000131584	ACAP3	ArfGAP with coiled-coil	ankyrin repeat and PH domains 3 [Source:HGNC Symbol;Acc:HGNC:16754]	1423.56	0.189673	0.0636877	2.97817	0.00289975	0.0343636
1519	ENSG00000122877	EGR2	early growth response 2 [Source:HGNC Symbol;Acc:HGNC:3239]	37.7848	0.189634	0.105959	1.78969	0.0735034	NA
1520	ENSG00000213221	DNLZ	DNL-type zinc finger [Source:HGNC Symbol;Acc:HGNC:33879]	90.3703	0.189634	0.114826	1.65149	0.0986381	0.328997
1521	ENSG00000179388	EGR3	early growth response 3 [Source:HGNC Symbol;Acc:HGNC:3240]	540.552	0.189591	0.11456	1.65495	0.0979354	0.328003
1522	ENSG00000137968	SLC44A5	solute carrier family 44 member 5 [Source:HGNC Symbol;Acc:HGNC:28524]	113.464	0.189518	0.113674	1.66721	0.0954718	0.323005
1523	ENSG00000225614	ZNF469	zinc finger protein 469 [Source:HGNC Symbol;Acc:HGNC:23216]	2096.99	0.189469	0.0558704	3.39123	0.000695797	0.0126657
1524	ENSG00000254449	SF3A3P2	splicing factor 3a	subunit 3 pseudogene 2 [Source:HGNC Symbol;Acc:HGNC:23277]	63.1787	0.189368	0.114087	1.65985	0.0969439	0.325619
1525	ENSG00000257923	CUX1	cut like homeobox 1 [Source:HGNC Symbol;Acc:HGNC:2557]	4118.25	0.189349	0.0592598	3.19523	0.00139719	0.0206854
1526	ENSG00000203499	IQANK1	IQ motif and ankyrin repeat containing 1 [Source:HGNC Symbol;Acc:HGNC:49576]	30.4602	0.189307	0.102901	1.8397	0.0658126	NA
1527	ENSG00000162878	PKDCC	protein kinase domain containing	cytoplasmic [Source:HGNC Symbol;Acc:HGNC:25123]	117.69	0.189307	0.113696	1.66502	0.095908	0.323799
1528	ENSG00000270344	POC1B-AS1	POC1B antisense RNA 1 [Source:HGNC Symbol;Acc:HGNC:52949]	102.152	0.189301	0.113908	1.66187	0.096539	0.32498
1529	ENSG00000260823		novel transcript	21.1926	0.189276	0.0882495	2.14479	0.0319698	NA
1530	ENSG00000233476	EEF1A1P6	eukaryotic translation elongation factor 1 alpha 1 pseudogene 6 [Source:HGNC Symbol;Acc:HGNC:3201]	102.048	0.189216	0.113712	1.66399	0.096114	0.324102
1531	ENSG00000104549	SQLE	squalene epoxidase [Source:HGNC Symbol;Acc:HGNC:11279]	912.076	0.189175	0.0795078	2.37933	0.017344	0.111444
1532	ENSG00000178403	NEUROG2	neurogenin 2 [Source:HGNC Symbol;Acc:HGNC:13805]	13.3078	0.18916	0.0819373	2.3086	0.0209659	NA
1533	ENSG00000157514	TSC22D3	TSC22 domain family member 3 [Source:HGNC Symbol;Acc:HGNC:3051]	65.3699	0.189081	0.114423	1.65247	0.0984383	0.32867
1534	ENSG00000223820	CFL1P1	cofilin 1 pseudogene 1 [Source:HGNC Symbol;Acc:HGNC:28560]	30.9215	0.189045	0.102905	1.83708	0.0661984	NA
1535	ENSG00000223724	RAD17P2	RAD17 pseudogene 2 [Source:HGNC Symbol;Acc:HGNC:9809]	107.039	0.188937	0.11394	1.65822	0.097273	0.326218
1536	ENSG00000163393	SLC22A15	solute carrier family 22 member 15 [Source:HGNC Symbol;Acc:HGNC:20301]	432.458	0.188903	0.0987164	1.9136	0.0556717	0.232821
1537	ENSG00000203772	SPRN	shadow of prion protein [Source:HGNC Symbol;Acc:HGNC:16871]	221.883	0.188755	0.105534	1.78857	0.0736837	0.276223
1538	ENSG00000143450	OAZ3	ornithine decarboxylase antizyme 3 [Source:HGNC Symbol;Acc:HGNC:8097]	26.9708	0.188426	0.0988385	1.9064	0.0565987	NA
1539	ENSG00000154263	ABCA10	ATP binding cassette subfamily A member 10 [Source:HGNC Symbol;Acc:HGNC:30]	342.868	0.188414	0.0934555	2.01609	0.043791	0.200974
1540	ENSG00000152284	TCF7L1	transcription factor 7 like 1 [Source:HGNC Symbol;Acc:HGNC:11640]	79.4993	0.188394	0.114436	1.64629	0.0997051	0.331057
1541	ENSG00000243679		novel pseudogene	290.178	0.188292	0.0959576	1.96225	0.0497337	0.218641
1542	ENSG00000124374	PAIP2B	poly(A) binding protein interacting protein 2B [Source:HGNC Symbol;Acc:HGNC:29200]	42.792	0.188208	0.109084	1.72535	0.0844644	NA
1543	ENSG00000198590	APRG1	APRG1 tumor suppressor candidate [Source:HGNC Symbol;Acc:HGNC:24082]	53.3048	0.188122	0.112459	1.6728	0.094366	NA
1544	ENSG00000185339	TCN2	transcobalamin 2 [Source:HGNC Symbol;Acc:HGNC:11653]	81.1117	0.188091	0.11479	1.63857	0.101303	0.334037
1545	ENSG00000088854	DNAAF9	dynein axonemal assembly factor 9 [Source:HGNC Symbol;Acc:HGNC:17721]	431.018	0.188088	0.0873996	2.15205	0.0313938	0.162885
1546	ENSG00000136878	USP20	ubiquitin specific peptidase 20 [Source:HGNC Symbol;Acc:HGNC:12619]	649.011	0.188086	0.078577	2.39365	0.0166815	0.109368
1547	ENSG00000111271	ACAD10	acyl-CoA dehydrogenase family member 10 [Source:HGNC Symbol;Acc:HGNC:21597]	1013.87	0.188071	0.0736733	2.55277	0.0106869	0.0814868
1548	ENSG00000257303	CNPY2-AS1	CNPY2 antisense RNA 1 [Source:HGNC Symbol;Acc:HGNC:55480]	66.3658	0.187939	0.114453	1.64207	0.100577	0.332947
1549	ENSG00000181997	AQP7P2	aquaporin 7 pseudogene 2 [Source:HGNC Symbol;Acc:HGNC:32049]	19.8085	0.187744	0.0908796	2.06585	0.0388429	NA
1550	ENSG00000163145	C1QTNF7	C1q and TNF related 7 [Source:HGNC Symbol;Acc:HGNC:14342]	9.54115	0.187718	0.0685077	2.7401	0.00614207	NA
1551	ENSG00000259294		novel transcript	antisense to CUX1	87.8093	0.187662	0.114551	1.63825	0.10137	0.334187
1552	ENSG00000234650	PCCA-AS1	PCCA antisense RNA 1 [Source:HGNC Symbol;Acc:HGNC:39901]	84.5969	0.187376	0.11479	1.63233	0.10261	0.336734
1553	ENSG00000173762	CD7	CD7 molecule [Source:HGNC Symbol;Acc:HGNC:1695]	14.5705	0.187303	0.0848962	2.20626	0.027366	NA
1554	ENSG00000101246	ARFRP1	ADP ribosylation factor related protein 1 [Source:HGNC Symbol;Acc:HGNC:662]	1230.34	0.187244	0.0678589	2.75932	0.00579222	0.0539357
1555	ENSG00000274369	GRAMD4P4	GRAM domain containing 4 pseudogene 4 [Source:HGNC Symbol;Acc:HGNC:49139]	101.249	0.187236	0.114106	1.6409	0.100817	0.333465
1556	ENSG00000172748	ZNF596	zinc finger protein 596 [Source:HGNC Symbol;Acc:HGNC:27268]	69.4892	0.187161	0.114581	1.63344	0.102377	0.336158
1557	ENSG00000100106	TRIOBP	TRIO and F-actin binding protein [Source:HGNC Symbol;Acc:HGNC:17009]	2552.74	0.187115	0.058152	3.21768	0.00129231	0.0196112
1558	ENSG00000242588		novel transcript	84.8683	0.187072	0.114731	1.63053	0.102989	0.337175
1559	ENSG00000066405	CLDN18	claudin 18 [Source:HGNC Symbol;Acc:HGNC:2039]	84.9082	0.187036	0.114699	1.63067	0.102961	0.337175
1560	ENSG00000113319	RASGRF2	Ras protein specific guanine nucleotide releasing factor 2 [Source:HGNC Symbol;Acc:HGNC:9876]	172.106	0.18703	0.107737	1.73599	0.0825652	0.296285
1561	ENSG00000259570		golgin subfamily A member 2-like (AGSK1) pseudogene	20.1205	0.186919	0.0934276	2.00068	0.0454271	NA
1562	ENSG00000226891	LINC01359	long intergenic non-protein coding RNA 1359 [Source:HGNC Symbol;Acc:HGNC:50591]	97.5057	0.186855	0.11483	1.62723	0.103689	0.338662
1563	ENSG00000163531	NFASC	neurofascin [Source:HGNC Symbol;Acc:HGNC:29866]	401.791	0.186694	0.0928658	2.01037	0.0443923	0.202631
1564	ENSG00000170379	TCAF2	TRPM8 channel associated factor 2 [Source:HGNC Symbol;Acc:HGNC:26878]	206.912	0.186631	0.109657	1.70196	0.0887625	0.308894
1565	ENSG00000106624	AEBP1	AE binding protein 1 [Source:HGNC Symbol;Acc:HGNC:303]	2957.9	0.186576	0.0650181	2.86961	0.00410984	0.0429266
1566	ENSG00000134853	PDGFRA	platelet derived growth factor receptor alpha [Source:HGNC Symbol;Acc:HGNC:8803]	60.9978	0.186571	0.109721	1.70041	0.0890547	0.309414
1567	ENSG00000273295		novel transcript	313.005	0.186476	0.0946952	1.96923	0.0489268	0.216426
1568	ENSG00000234745	HLA-B	major histocompatibility complex	class I	B [Source:HGNC Symbol;Acc:HGNC:4932]	2406.94	0.186472	0.0685723	2.71935	0.00654107	0.0586232
1569	ENSG00000254537		novel pseudogene	120.485	0.186438	0.1145	1.62829	0.103464	0.338364
1570	ENSG00000116017	ARID3A	AT-rich interaction domain 3A [Source:HGNC Symbol;Acc:HGNC:3031]	273.366	0.186433	0.101344	1.8396	0.0658263	0.257655
1571	ENSG00000161921	CXCL16	C-X-C motif chemokine ligand 16 [Source:HGNC Symbol;Acc:HGNC:16642]	166.778	0.18633	0.109623	1.69973	0.0891811	0.309711
1572	ENSG00000100100	PIK3IP1	phosphoinositide-3-kinase interacting protein 1 [Source:HGNC Symbol;Acc:HGNC:24942]	37.4473	0.186283	0.106739	1.74522	0.080947	NA
1573	ENSG00000275532		novel transcript	antisense to MLLT6	25.6586	0.186262	0.098738	1.88643	0.0592372	NA
1574	ENSG00000229131		novel transcript	73.9342	0.186205	0.114808	1.62188	0.10483	0.340843
1575	ENSG00000267493	CIRBP-AS1	CIRBP antisense RNA 1 [Source:HGNC Symbol;Acc:HGNC:28588]	77.2904	0.186127	0.114812	1.62115	0.104986	0.341059
1576	ENSG00000261670		novel transcript	16.6971	0.186058	0.0878922	2.11689	0.0342693	NA
1577	ENSG00000259692		novel transcript	63.2249	0.186058	0.113839	1.6344	0.102175	0.335817
1578	ENSG00000142082	SIRT3	sirtuin 3 [Source:HGNC Symbol;Acc:HGNC:14931]	291.136	0.186054	0.0991515	1.87646	0.0605922	0.244126
1579	ENSG00000180347	ITPRID1	ITPR interacting domain containing 1 [Source:HGNC Symbol;Acc:HGNC:27363]	97.9741	0.186038	0.114499	1.6248	0.104206	0.339468
1580	ENSG00000170703	TTLL6	tubulin tyrosine ligase like 6 [Source:HGNC Symbol;Acc:HGNC:26664]	49.0995	0.185828	0.109492	1.69719	0.0896603	NA
1581	ENSG00000228506	PNISR-AS1	PNISR antisense RNA 1 [Source:HGNC Symbol;Acc:HGNC:40958]	155.86	0.185814	0.1085	1.71258	0.0867898	0.304831
1582	ENSG00000137171	KLC4	kinesin light chain 4 [Source:HGNC Symbol;Acc:HGNC:21624]	189.432	0.1858	0.107408	1.72986	0.083656	0.298462
1583	ENSG00000229502		novel transcript	33.0728	0.185786	0.10118	1.83619	0.0663298	NA
1584	ENSG00000156738	MS4A1	membrane spanning 4-domains A1 [Source:HGNC Symbol;Acc:HGNC:7315]	17.7243	0.185752	0.0863016	2.15236	0.0313693	NA
1585	ENSG00000177842	ZNF620	zinc finger protein 620 [Source:HGNC Symbol;Acc:HGNC:28742]	66.4537	0.185744	0.113883	1.63101	0.102887	0.33706
1586	ENSG00000075391	RASAL2	RAS protein activator like 2 [Source:HGNC Symbol;Acc:HGNC:9874]	5839.19	0.185677	0.0659201	2.8167	0.00485196	0.0479341
1587	ENSG00000203392		novel transcript	antisense to CSPG4	170.803	0.185666	0.107475	1.72754	0.0840716	0.299246
1588	ENSG00000242992	FTH1P4	ferritin heavy chain 1 pseudogene 4 [Source:HGNC Symbol;Acc:HGNC:3991]	82.2629	0.185613	0.114827	1.61646	0.105996	0.342138
1589	ENSG00000146674	IGFBP3	insulin like growth factor binding protein 3 [Source:HGNC Symbol;Acc:HGNC:5472]	2488.87	0.185526	0.111342	1.66627	0.0956592	0.323335
1590	ENSG00000231817	LINC01198	long intergenic non-protein coding RNA 1198 [Source:HGNC Symbol;Acc:HGNC:49598]	26.8342	0.185516	0.0991971	1.87017	0.0614598	NA
1591	ENSG00000123983	ACSL3	acyl-CoA synthetase long chain family member 3 [Source:HGNC Symbol;Acc:HGNC:3570]	3457.11	0.185414	0.0541977	3.42107	0.000623742	0.0117338
1592	ENSG00000119508	NR4A3	nuclear receptor subfamily 4 group A member 3 [Source:HGNC Symbol;Acc:HGNC:7982]	103.381	0.185352	0.11465	1.61668	0.105948	0.342128
1593	ENSG00000265458	NARF-AS2	NARF antisense RNA 2 [Source:HGNC Symbol;Acc:HGNC:55327]	31.8147	0.185342	0.104861	1.7675	0.0771453	NA
1594	ENSG00000214826	DDX12P	DEAD/H-box helicase 12	pseudogene [Source:HGNC Symbol;Acc:HGNC:2737]	970.916	0.185305	0.0708277	2.61627	0.00888952	0.0726103
1595	ENSG00000278829		novel transcript	sense intronic to STAT5B	64.5434	0.18529	0.114039	1.6248	0.104206	0.339468
1596	ENSG00000278341		novel transcript	antisense to CTU2	74.546	0.185254	0.114509	1.61781	0.105704	0.341922
1597	ENSG00000279155		TEC	45.7129	0.185209	0.110326	1.67874	0.0932021	NA
1598	ENSG00000129353	SLC44A2	solute carrier family 44 member 2 [Source:HGNC Symbol;Acc:HGNC:17292]	1670.29	0.185208	0.0719151	2.57537	0.0100134	0.0780908
1599	ENSG00000187535	IFT140	intraflagellar transport 140 [Source:HGNC Symbol;Acc:HGNC:29077]	783.636	0.185146	0.0872697	2.12153	0.0338768	0.171487
1600	ENSG00000167191	GPRC5B	G protein-coupled receptor class C group 5 member B [Source:HGNC Symbol;Acc:HGNC:13308]	96.7027	0.185134	0.114292	1.61984	0.105267	0.341533
1601	ENSG00000253400		novel transcript	62.0649	0.185109	0.113236	1.63472	0.102108	0.335814
1602	ENSG00000172543	CTSW	cathepsin W [Source:HGNC Symbol;Acc:HGNC:2546]	176.41	0.185102	0.106568	1.73694	0.0823983	0.295997
1603	ENSG00000085514	PILRA	paired immunoglobin like type 2 receptor alpha [Source:HGNC Symbol;Acc:HGNC:20396]	43.5773	0.185047	0.109121	1.6958	0.0899242	NA
1604	ENSG00000149609	C20orf144	chromosome 20 open reading frame 144 [Source:HGNC Symbol;Acc:HGNC:16137]	124.58	0.18503	0.113114	1.63579	0.101885	0.335406
1605	ENSG00000213906	LTB4R2	leukotriene B4 receptor 2 [Source:HGNC Symbol;Acc:HGNC:19260]	118.876	0.184988	0.11317	1.63461	0.102131	0.335817
1606	ENSG00000237977	EIF4HP2	eukaryotic translation initiation factor 4H pseudogene 2 [Source:HGNC Symbol;Acc:HGNC:49036]	22.8512	0.184876	0.0977101	1.89209	0.0584792	NA
1607	ENSG00000237938		novel transcript	antisense to SLC25A34 and PLEKHM2	127.701	0.184839	0.111433	1.65875	0.0971669	0.326006
1608	ENSG00000139132	FGD4	FYVE	RhoGEF and PH domain containing 4 [Source:HGNC Symbol;Acc:HGNC:19125]	947.336	0.184723	0.0694478	2.65988	0.00781679	0.0658062
1609	ENSG00000200788		Y RNA [Source:RFAM;Acc:RF00019]	24.2493	0.184721	0.0972745	1.89897	0.0575688	NA
1610	ENSG00000090661	CERS4	ceramide synthase 4 [Source:HGNC Symbol;Acc:HGNC:23747]	58.9594	0.184714	0.111801	1.65217	0.0985	0.328731
1611	ENSG00000131746	TNS4	tensin 4 [Source:HGNC Symbol;Acc:HGNC:24352]	29.8654	0.184674	0.0974573	1.89492	0.0581027	NA
1612	ENSG00000021355	SERPINB1	serpin family B member 1 [Source:HGNC Symbol;Acc:HGNC:3311]	351.551	0.184669	0.0929772	1.98617	0.0470144	0.210848
1613	ENSG00000105967	TFEC	transcription factor EC [Source:HGNC Symbol;Acc:HGNC:11754]	40.2088	0.184646	0.108504	1.70175	0.0888029	NA
1614	ENSG00000116786	PLEKHM2	pleckstrin homology and RUN domain containing M2 [Source:HGNC Symbol;Acc:HGNC:29131]	2118.72	0.184621	0.0591975	3.11872	0.00181636	0.0246208
1615	ENSG00000141837	CACNA1A	calcium voltage-gated channel subunit alpha1 A [Source:HGNC Symbol;Acc:HGNC:1388]	114.161	0.184473	0.113811	1.62088	0.105044	0.341174
1616	ENSG00000214970		novel transcript	antisense to MYH2	MYH8	MYH1 and MYH2	24.5561	0.184317	0.0979855	1.88106	0.0599635	NA
1617	ENSG00000134324	LPIN1	lipin 1 [Source:HGNC Symbol;Acc:HGNC:13345]	1514.16	0.184314	0.0664948	2.77186	0.00557366	0.0527252
1618	ENSG00000136160	EDNRB	endothelin receptor type B [Source:HGNC Symbol;Acc:HGNC:3180]	320.106	0.184264	0.100007	1.84252	0.0653992	0.256532
1619	ENSG00000167578	RAB4B	RAB4B	member RAS oncogene family [Source:HGNC Symbol;Acc:HGNC:9782]	222.711	0.184262	0.105668	1.74378	0.0811973	0.293562
1620	ENSG00000172273	HINFP	histone H4 transcription factor [Source:HGNC Symbol;Acc:HGNC:17850]	789.902	0.18422	0.0715455	2.57486	0.010028	0.0781157
1621	ENSG00000258056	CD63-AS1	CD63 antisense RNA 1 [Source:HGNC Symbol;Acc:HGNC:55455]	97.2077	0.184125	0.11456	1.60723	0.108003	0.345596
1622	ENSG00000151702	FLI1	Fli-1 proto-oncogene	ETS transcription factor [Source:HGNC Symbol;Acc:HGNC:3749]	339.902	0.18405	0.0967271	1.90277	0.0570701	0.235883
1623	ENSG00000233621	ZC3H12A-DT	ZC3H12A divergent transcript [Source:HGNC Symbol;Acc:HGNC:49453]	56.9207	0.184002	0.111663	1.64783	0.0993869	0.330526
1624	ENSG00000278112		novel transcript	sense intronic to RILPL1	71.3848	0.184002	0.114776	1.60314	0.108905	0.347666
1625	ENSG00000099625	CBARP	CACN subunit beta associated regulatory protein [Source:HGNC Symbol;Acc:HGNC:28617]	225.3	0.183962	0.103858	1.77128	0.0765137	0.282634
1626	ENSG00000131196	NFATC1	nuclear factor of activated T cells 1 [Source:HGNC Symbol;Acc:HGNC:7775]	377.732	0.183881	0.0909579	2.0216	0.0432178	0.199431
1627	ENSG00000108352	RAPGEFL1	Rap guanine nucleotide exchange factor like 1 [Source:HGNC Symbol;Acc:HGNC:17428]	337.676	0.183871	0.0987784	1.86145	0.0626801	0.250018
1628	ENSG00000153246	PLA2R1	phospholipase A2 receptor 1 [Source:HGNC Symbol;Acc:HGNC:9042]	116.186	0.183863	0.113922	1.61394	0.106541	0.343087
1629	ENSG00000173821	RNF213	ring finger protein 213 [Source:HGNC Symbol;Acc:HGNC:14539]	8185.61	0.18386	0.0523285	3.51357	0.000442127	0.00934464
1630	ENSG00000178971	CTC1	CST telomere replication complex component 1 [Source:HGNC Symbol;Acc:HGNC:26169]	840.223	0.183853	0.0740192	2.48386	0.0129967	0.092672
1631	ENSG00000187583	PLEKHN1	pleckstrin homology domain containing N1 [Source:HGNC Symbol;Acc:HGNC:25284]	118.796	0.18385	0.113322	1.62237	0.104724	0.340647
1632	ENSG00000248131	LINC01194	long intergenic non-protein coding RNA 1194 [Source:HGNC Symbol;Acc:HGNC:37171]	171.297	0.183799	0.111304	1.65132	0.0986724	0.329017
1633	ENSG00000138380	CARF	calcium responsive transcription factor [Source:HGNC Symbol;Acc:HGNC:14435]	123.55	0.183779	0.112895	1.62787	0.103551	0.338504
1634	ENSG00000121743	GJA3	gap junction protein alpha 3 [Source:HGNC Symbol;Acc:HGNC:4277]	381.391	0.183691	0.0975413	1.88321	0.0596716	0.242091
1635	ENSG00000228327		general transcription factor IIi (GTF2I) pseudogene	467.748	0.18366	0.087696	2.09428	0.036235	0.178989
1636	ENSG00000279328		TEC	31.8079	0.183606	0.103317	1.77711	0.0755501	NA
1637	ENSG00000184995	IFNE	interferon epsilon [Source:HGNC Symbol;Acc:HGNC:18163]	83.5683	0.183606	0.114833	1.5989	0.109844	0.349126
1638	ENSG00000246596		SUMO interacting motifs containing 1 (SIMC1) pseudogene	170.993	0.183594	0.106667	1.72118	0.085218	0.301901
1639	ENSG00000198563	DDX39B	DExD-box helicase 39B [Source:HGNC Symbol;Acc:HGNC:13917]	3100.64	0.18359	0.0520498	3.52719	0.00042	0.00906111
1640	ENSG00000138336	TET1	tet methylcytosine dioxygenase 1 [Source:HGNC Symbol;Acc:HGNC:29484]	457.367	0.18349	0.0869108	2.11125	0.034751	0.1741
1641	ENSG00000229373	LINC00452	long intergenic non-protein coding RNA 452 [Source:HGNC Symbol;Acc:HGNC:42800]	58.5429	0.18342	0.111133	1.65045	0.0988501	0.329319
1642	ENSG00000273230		novel transcript	293.054	0.183367	0.0991927	1.84859	0.0645166	0.254677
1643	ENSG00000197757	HOXC6	homeobox C6 [Source:HGNC Symbol;Acc:HGNC:5128]	482.263	0.183325	0.0895772	2.04656	0.0407011	0.19233
1644	ENSG00000071242	RPS6KA2	ribosomal protein S6 kinase A2 [Source:HGNC Symbol;Acc:HGNC:10431]	483.598	0.183268	0.114774	1.59677	0.110317	0.349602
1645	ENSG00000103599	IQCH	IQ motif containing H [Source:HGNC Symbol;Acc:HGNC:25721]	119.148	0.183228	0.11313	1.61962	0.105314	0.341538
1646	ENSG00000278600		novel transcript	sense intronic to ST20	265.087	0.183172	0.0971609	1.88525	0.0593967	0.241299
1647	ENSG00000099917	MED15	mediator complex subunit 15 [Source:HGNC Symbol;Acc:HGNC:14248]	3866.77	0.183166	0.055254	3.31499	0.000916478	0.0152528
1648	ENSG00000168676	KCTD19	potassium channel tetramerization domain containing 19 [Source:HGNC Symbol;Acc:HGNC:24753]	39.8404	0.183129	0.109192	1.67713	0.0935165	NA
1649	ENSG00000105131	EPHX3	epoxide hydrolase 3 [Source:HGNC Symbol;Acc:HGNC:23760]	638.672	0.183123	0.0893868	2.04865	0.0404961	0.19172
1650	ENSG00000111266	DUSP16	dual specificity phosphatase 16 [Source:HGNC Symbol;Acc:HGNC:17909]	539.086	0.183101	0.0828762	2.20933	0.0271518	0.14856
1651	ENSG00000104884	ERCC2	ERCC excision repair 2	TFIIH core complex helicase subunit [Source:HGNC Symbol;Acc:HGNC:3434]	1680.24	0.183092	0.0723214	2.53164	0.0113531	0.0850363
1652	ENSG00000258727	AP1G2-AS1	AP1G2 antisense RNA 1 [Source:HGNC Symbol;Acc:HGNC:55442]	13.8671	0.183049	0.0806308	2.27021	0.0231946	NA
1653	ENSG00000229989	MIR181A1HG	MIR181A1 host gene [Source:HGNC Symbol;Acc:HGNC:48659]	434.063	0.183048	0.0916088	1.99815	0.0457006	0.206669
1654	ENSG00000128159	TUBGCP6	tubulin gamma complex associated protein 6 [Source:HGNC Symbol;Acc:HGNC:18127]	1029.27	0.18302	0.0699248	2.61739	0.00886057	0.0724978
1655	ENSG00000117020	AKT3	AKT serine/threonine kinase 3 [Source:HGNC Symbol;Acc:HGNC:393]	4530.02	0.182993	0.0505145	3.62258	0.000291678	0.00693479
1656	ENSG00000141505	ASGR1	asialoglycoprotein receptor 1 [Source:HGNC Symbol;Acc:HGNC:742]	29.9963	0.182771	0.101043	1.80884	0.0704756	NA
1657	ENSG00000228526	MIR34AHG	MIR34A host gene [Source:HGNC Symbol;Acc:HGNC:51913]	442.404	0.182723	0.0872749	2.09365	0.036291	0.17909
1658	ENSG00000273387		novel transcript	antisense to SMTN	46.1356	0.182579	0.110541	1.65169	0.0985979	NA
1659	ENSG00000167011	NAT16	N-acetyltransferase 16 (putative) [Source:HGNC Symbol;Acc:HGNC:22030]	61.746	0.182557	0.114288	1.59733	0.110191	0.349497
1660	ENSG00000149926	TLCD3B	TLC domain containing 3B [Source:HGNC Symbol;Acc:HGNC:25295]	22.1157	0.182544	0.09691	1.88364	0.0596132	NA
1661	ENSG00000146232	NFKBIE	NFKB inhibitor epsilon [Source:HGNC Symbol;Acc:HGNC:7799]	185.874	0.18236	0.105908	1.72187	0.085093	0.30174
1662	ENSG00000131398	KCNC3	potassium voltage-gated channel subfamily C member 3 [Source:HGNC Symbol;Acc:HGNC:6235]	567.262	0.182346	0.0905816	2.01306	0.0441081	0.201884
1663	ENSG00000115641	FHL2	four and a half LIM domains 2 [Source:HGNC Symbol;Acc:HGNC:3703]	1391.54	0.182295	0.0781596	2.33234	0.0196828	0.121331
1664	ENSG00000273340	MICE	MHC class I polypeptide-related sequence E (pseudogene) [Source:HGNC Symbol;Acc:HGNC:7094]	31.5176	0.182242	0.104018	1.75203	0.0797693	NA
1665	ENSG00000130518	IQCN	IQ motif containing N [Source:HGNC Symbol;Acc:HGNC:29350]	47.1303	0.182164	0.110268	1.65201	0.098533	NA
1666	ENSG00000157766	ACAN	aggrecan [Source:HGNC Symbol;Acc:HGNC:319]	349.44	0.182129	0.0987159	1.84498	0.0650399	0.255731
1667	ENSG00000142784	WDTC1	WD and tetratricopeptide repeats 1 [Source:HGNC Symbol;Acc:HGNC:29175]	1519.22	0.182077	0.063395	2.8721	0.00407748	0.0426769
1668	ENSG00000163516	ANKZF1	ankyrin repeat and zinc finger peptidyl tRNA hydrolase 1 [Source:HGNC Symbol;Acc:HGNC:25527]	728.371	0.182052	0.079965	2.27665	0.0228072	0.133675
1669	ENSG00000213903	LTB4R	leukotriene B4 receptor [Source:HGNC Symbol;Acc:HGNC:6713]	604.239	0.182052	0.0809912	2.24779	0.0245893	0.139792
1670	ENSG00000235437	LINC01278	long intergenic non-protein coding RNA 1278 [Source:HGNC Symbol;Acc:HGNC:28090]	692.81	0.181919	0.0762354	2.38628	0.0170198	0.110285
1671	ENSG00000163273	NPPC	natriuretic peptide C [Source:HGNC Symbol;Acc:HGNC:7941]	23.1721	0.181867	0.0924867	1.96641	0.049251	NA
1672	ENSG00000272849		novel transcript	163.49	0.181805	0.109166	1.66539	0.0958343	0.323712
1673	ENSG00000188338	SLC38A3	solute carrier family 38 member 3 [Source:HGNC Symbol;Acc:HGNC:18044]	28.7367	0.181799	0.102391	1.77553	0.0758098	NA
1674	ENSG00000234705	HMGA1P4	high mobility group AT-hook 1 pseudogene 4 [Source:HGNC Symbol;Acc:HGNC:39093]	23.2017	0.18179	0.0978033	1.85873	0.0630654	NA
1675	ENSG00000196923	PDLIM7	PDZ and LIM domain 7 [Source:HGNC Symbol;Acc:HGNC:22958]	3295.75	0.18172	0.0711265	2.55489	0.0106222	0.0811259
1676	ENSG00000125966	MMP24	matrix metallopeptidase 24 [Source:HGNC Symbol;Acc:HGNC:7172]	198.325	0.181678	0.105868	1.71608	0.0861468	0.303699
1677	ENSG00000025434	NR1H3	nuclear receptor subfamily 1 group H member 3 [Source:HGNC Symbol;Acc:HGNC:7966]	328.021	0.181653	0.0938006	1.93659	0.0527954	0.225363
1678	ENSG00000168936	TMEM129	transmembrane protein 129	E3 ubiquitin ligase [Source:HGNC Symbol;Acc:HGNC:25137]	743.458	0.181641	0.0742686	2.44574	0.0144557	0.0992258
1679	ENSG00000197536	IRF1-AS1	IRF1 antisense RNA 1 [Source:HGNC Symbol;Acc:HGNC:33838]	132.715	0.181612	0.112537	1.6138	0.106571	0.343087
1680	ENSG00000170482	SLC23A1	solute carrier family 23 member 1 [Source:HGNC Symbol;Acc:HGNC:10974]	74.1205	0.181603	0.114807	1.58182	0.113691	0.354583
1681	ENSG00000160447	PKN3	protein kinase N3 [Source:HGNC Symbol;Acc:HGNC:17999]	764.4	0.181535	0.0792426	2.29088	0.0219705	0.130545
1682	ENSG00000149150	SLC43A1	solute carrier family 43 member 1 [Source:HGNC Symbol;Acc:HGNC:9225]	742.107	0.181509	0.0766002	2.36956	0.0178092	0.113567
1683	ENSG00000143412	ANXA9	annexin A9 [Source:HGNC Symbol;Acc:HGNC:547]	68.96	0.181451	0.113868	1.59353	0.111042	0.350628
1684	ENSG00000250137		novel transcript	antisense to PPARGC1A	19.2542	0.181367	0.0917371	1.97703	0.0480381	NA
1685	ENSG00000141526	SLC16A3	solute carrier family 16 member 3 [Source:HGNC Symbol;Acc:HGNC:10924]	285.908	0.181305	0.103311	1.75495	0.0792673	0.288656
1686	ENSG00000225339		novel transcript	antisense to C6orf1	35.8396	0.181304	0.103991	1.74345	0.0812542	NA
1687	ENSG00000170909	OSCAR	osteoclast associated Ig-like receptor [Source:HGNC Symbol;Acc:HGNC:29960]	28.9395	0.181205	0.097216	1.86394	0.0623295	NA
1688	ENSG00000114544	SLC41A3	solute carrier family 41 member 3 [Source:HGNC Symbol;Acc:HGNC:31046]	926.757	0.181155	0.0738282	2.45374	0.0141381	0.0979063
1689	ENSG00000139289	PHLDA1	pleckstrin homology like domain family A member 1 [Source:HGNC Symbol;Acc:HGNC:8933]	7534.82	0.181066	0.0567624	3.18989	0.00142327	0.0209683
1690	ENSG00000168487	BMP1	bone morphogenetic protein 1 [Source:HGNC Symbol;Acc:HGNC:1067]	1092.22	0.181063	0.0689948	2.62429	0.00868288	0.0713135
1691	ENSG00000140199	SLC12A6	solute carrier family 12 member 6 [Source:HGNC Symbol;Acc:HGNC:10914]	693.146	0.181047	0.0791245	2.28812	0.0221303	0.131149
1692	ENSG00000120318	ARAP3	ArfGAP with RhoGAP domain	ankyrin repeat and PH domain 3 [Source:HGNC Symbol;Acc:HGNC:24097]	2545.44	0.180955	0.0649188	2.78741	0.00531317	0.0509936
1693	ENSG00000156639	ZFAND3	zinc finger AN1-type containing 3 [Source:HGNC Symbol;Acc:HGNC:18019]	1349.74	0.180939	0.0696939	2.5962	0.00942608	0.0752149
1694	ENSG00000223547	ZNF844	zinc finger protein 844 [Source:HGNC Symbol;Acc:HGNC:25932]	558.493	0.180935	0.079483	2.2764	0.0228221	0.13371
1695	ENSG00000133488	SEC14L4	SEC14 like lipid binding 4 [Source:HGNC Symbol;Acc:HGNC:20627]	88.3203	0.180895	0.114637	1.57798	0.114569	0.356074
1696	ENSG00000198712	MT-CO2	mitochondrially encoded cytochrome c oxidase II [Source:HGNC Symbol;Acc:HGNC:7421]	63229.6	0.180889	0.0557382	3.24533	0.00117315	0.0182416
1697	ENSG00000131969	ABHD12B	abhydrolase domain containing 12B [Source:HGNC Symbol;Acc:HGNC:19837]	66.54	0.180758	0.112957	1.60023	0.109546	0.348858
1698	ENSG00000268598	VN1R80P	vomeronasal 1 receptor 80 pseudogene [Source:HGNC Symbol;Acc:HGNC:37329]	23.5698	0.180742	0.0974938	1.85388	0.0637565	NA
1699	ENSG00000103150	MLYCD	malonyl-CoA decarboxylase [Source:HGNC Symbol;Acc:HGNC:7150]	370.554	0.180639	0.0924352	1.95422	0.0506748	0.221046
1700	ENSG00000263307	RSL1D1-DT	RSL1D1 divergent transcript [Source:HGNC Symbol;Acc:HGNC:55337]	55.3625	0.180536	0.112901	1.59907	0.109806	0.349118
1701	ENSG00000147439	BIN3	bridging integrator 3 [Source:HGNC Symbol;Acc:HGNC:1054]	1248.38	0.180454	0.0714025	2.52727	0.0114952	0.0857188
1702	ENSG00000185947	ZNF267	zinc finger protein 267 [Source:HGNC Symbol;Acc:HGNC:13060]	546.879	0.180223	0.0871481	2.06801	0.0386391	0.185761
1703	ENSG00000228933		novel transcript	87.6229	0.1801	0.114832	1.56837	0.116794	0.360108
1704	ENSG00000276710	CSPG4P10	chondroitin sulfate proteoglycan 4 pseudogene 10 [Source:HGNC Symbol;Acc:HGNC:48361]	312.3	0.180086	0.0996124	1.80787	0.0706272	0.269094
1705	ENSG00000103253	HAGHL	hydroxyacylglutathione hydrolase like [Source:HGNC Symbol;Acc:HGNC:14177]	406.002	0.17992	0.092398	1.94722	0.0515078	0.222461
1706	ENSG00000261207		novel transcript	antisense to MAPK8IP3	109.694	0.179916	0.114694	1.56866	0.116727	0.360108
1707	ENSG00000174282	ZBTB4	zinc finger and BTB domain containing 4 [Source:HGNC Symbol;Acc:HGNC:23847]	2223.25	0.179891	0.0581437	3.0939	0.00197543	0.0262437
1708	ENSG00000102312	PORCN	porcupine O-acyltransferase [Source:HGNC Symbol;Acc:HGNC:17652]	722.911	0.179875	0.0829102	2.16952	0.0300432	0.158926
1709	ENSG00000228657	RPL23AP58	ribosomal protein L23a pseudogene 58 [Source:HGNC Symbol;Acc:HGNC:36138]	19.9822	0.179744	0.0920026	1.95369	0.0507384	NA
1710	ENSG00000114127	XRN1	5'-3' exoribonuclease 1 [Source:HGNC Symbol;Acc:HGNC:30654]	2053.98	0.179687	0.0635276	2.82849	0.00467686	0.046939
1711	ENSG00000100055	CYTH4	cytohesin 4 [Source:HGNC Symbol;Acc:HGNC:9505]	32.2668	0.179627	0.102018	1.76074	0.0782831	NA
1712	ENSG00000235545	DOCK7-DT	DOCK7 divergent transcript [Source:HGNC Symbol;Acc:HGNC:55670]	29.3298	0.179621	0.102714	1.74876	0.0803324	NA
1713	ENSG00000270712		KIAA1191 (KIAA1191) pseudogene	33.4817	0.179514	0.104966	1.7102	0.0872287	NA
1714	ENSG00000105613	MAST1	microtubule associated serine/threonine kinase 1 [Source:HGNC Symbol;Acc:HGNC:19034]	32.4342	0.179501	0.10466	1.71509	0.0863285	NA
1715	ENSG00000225855	RUSC1-AS1	RUSC1 antisense RNA 1 [Source:HGNC Symbol;Acc:HGNC:26680]	299.496	0.179345	0.096123	1.86578	0.0620719	0.248325
1716	ENSG00000173391	OLR1	oxidized low density lipoprotein receptor 1 [Source:HGNC Symbol;Acc:HGNC:8133]	18.3092	0.179261	0.0899298	1.99334	0.0462242	NA
1717	ENSG00000250644		novel protein	71.5117	0.17925	0.113452	1.57996	0.114115	0.355187
1718	ENSG00000163874	ZC3H12A	zinc finger CCCH-type containing 12A [Source:HGNC Symbol;Acc:HGNC:26259]	261.482	0.179242	0.103549	1.731	0.0834522	0.298082
1719	ENSG00000157601	MX1	MX dynamin like GTPase 1 [Source:HGNC Symbol;Acc:HGNC:7532]	331.773	0.179206	0.095057	1.88525	0.0593964	0.241299
1720	ENSG00000181638	ZFP41	ZFP41 zinc finger protein [Source:HGNC Symbol;Acc:HGNC:26786]	455.032	0.179047	0.088537	2.02229	0.0431469	0.199225
1721	ENSG00000105499	PLA2G4C	phospholipase A2 group IVC [Source:HGNC Symbol;Acc:HGNC:9037]	12.6343	0.179016	0.0783958	2.28349	0.0224015	NA
1722	ENSG00000197815		novel transcript	antisense to TOM1L2	151.237	0.178962	0.110438	1.62047	0.10513	0.341234
1723	ENSG00000196476	C20orf96	chromosome 20 open reading frame 96 [Source:HGNC Symbol;Acc:HGNC:16227]	88.4218	0.178825	0.114813	1.55754	0.119342	0.364168
1724	ENSG00000251669	FAM86EP	family with sequence similarity 86 member E	pseudogene [Source:HGNC Symbol;Acc:HGNC:28017]	91.0577	0.178768	0.11466	1.55911	0.11897	0.363815
1725	ENSG00000173757	STAT5B	signal transducer and activator of transcription 5B [Source:HGNC Symbol;Acc:HGNC:11367]	1155.84	0.178766	0.0668772	2.67304	0.00751668	0.0639473
1726	ENSG00000151117	TMEM86A	transmembrane protein 86A [Source:HGNC Symbol;Acc:HGNC:26890]	52.2166	0.17873	0.112904	1.58302	0.113416	NA
1727	ENSG00000158352	SHROOM4	shroom family member 4 [Source:HGNC Symbol;Acc:HGNC:29215]	1197.89	0.178698	0.113554	1.57369	0.11556	0.357905
1728	ENSG00000225649		novel transcript	44.8211	0.178533	0.109924	1.62415	0.104345	NA
1729	ENSG00000196998	WDR45	WD repeat domain 45 [Source:HGNC Symbol;Acc:HGNC:28912]	1545.78	0.178387	0.0610509	2.92194	0.00347853	0.0383703
1730	ENSG00000271553		novel transcript	40.5007	0.178326	0.107854	1.6534	0.0982488	NA
1731	ENSG00000279387		TEC	14.3182	0.17832	0.0804778	2.21577	0.0267073	NA
1732	ENSG00000241563	CORT	cortistatin [Source:HGNC Symbol;Acc:HGNC:2257]	40.8688	0.178208	0.109198	1.63197	0.102686	NA
1733	ENSG00000183921	SDR42E2	short chain dehydrogenase/reductase family 42E	member 2 [Source:HGNC Symbol;Acc:HGNC:35414]	7.36322	0.17817	0.0641509	2.77736	0.00548019	NA
1734	ENSG00000167535	CACNB3	calcium voltage-gated channel auxiliary subunit beta 3 [Source:HGNC Symbol;Acc:HGNC:1403]	578.912	0.178065	0.0822478	2.16498	0.0303888	0.160132
1735	ENSG00000213638	ADAT3	adenosine deaminase tRNA specific 3 [Source:HGNC Symbol;Acc:HGNC:25151]	150.592	0.178009	0.111145	1.60159	0.109246	0.348248
1736	ENSG00000259545	RPL15P19	RPL15 pseudogene 19 [Source:HGNC Symbol;Acc:HGNC:56582]	36.4027	0.178004	0.107093	1.66215	0.0964829	NA
1737	ENSG00000247317	LY6E-DT	LY6E divergent transcript [Source:HGNC Symbol;Acc:HGNC:53728]	93.4504	0.177961	0.114834	1.54973	0.121207	0.36765
1738	ENSG00000172890	NADSYN1	NAD synthetase 1 [Source:HGNC Symbol;Acc:HGNC:29832]	793.231	0.177942	0.0758916	2.34469	0.0190428	0.118734
1739	ENSG00000003402	CFLAR	CASP8 and FADD like apoptosis regulator [Source:HGNC Symbol;Acc:HGNC:1876]	563.143	0.177885	0.0897437	1.98215	0.0474625	0.211667
1740	ENSG00000261857	MIA	MIA SH3 domain containing [Source:HGNC Symbol;Acc:HGNC:7076]	89.1401	0.177844	0.114584	1.55209	0.120641	0.366595
1741	ENSG00000213923	CSNK1E	casein kinase 1 epsilon [Source:HGNC Symbol;Acc:HGNC:2453]	1538.87	0.17777	0.0610888	2.91002	0.00361403	0.0392552
1742	ENSG00000149743	TRPT1	tRNA phosphotransferase 1 [Source:HGNC Symbol;Acc:HGNC:20316]	262.27	0.177769	0.0993139	1.78997	0.0734583	0.275787
1743	ENSG00000056487	PHF21B	PHD finger protein 21B [Source:HGNC Symbol;Acc:HGNC:25161]	99.9379	0.177762	0.114293	1.55532	0.119869	0.365247
1744	ENSG00000260788	CEDORA	CDH13 antisense oligodendrocyte and neuron associated lncRNA [Source:HGNC Symbol;Acc:HGNC:56653]	97.7065	0.177742	0.114469	1.55275	0.120482	0.366186
1745	ENSG00000027644	INSRR	insulin receptor related receptor [Source:HGNC Symbol;Acc:HGNC:6093]	19.7018	0.177676	0.0909888	1.95273	0.0508519	NA
1746	ENSG00000253744		novel transcript	25.9635	0.177656	0.0997867	1.78035	0.075018	NA
1747	ENSG00000278301	GRAMD4P3	GRAM domain containing 4 pseudogene 3 [Source:HGNC Symbol;Acc:HGNC:49138]	132.708	0.177578	0.112751	1.57495	0.115267	0.357291
1748	ENSG00000157353	FCSK	fucose kinase [Source:HGNC Symbol;Acc:HGNC:29500]	471.313	0.177549	0.0907652	1.95613	0.0504493	0.220443
1749	ENSG00000251192	ZNF674	zinc finger protein 674 [Source:HGNC Symbol;Acc:HGNC:17625]	219.868	0.177537	0.106456	1.6677	0.0953755	0.322785
1750	ENSG00000167600	CYP2S1	cytochrome P450 family 2 subfamily S member 1 [Source:HGNC Symbol;Acc:HGNC:15654]	39.0169	0.177529	0.107387	1.65317	0.0982971	NA
1751	ENSG00000228434		novel transcript	124.679	0.177526	0.113042	1.57045	0.11631	0.359688
1752	ENSG00000102890	ELMO3	engulfment and cell motility 3 [Source:HGNC Symbol;Acc:HGNC:17289]	368.377	0.177453	0.0977362	1.81563	0.0694274	0.26586
1753	ENSG00000185630	PBX1	PBX homeobox 1 [Source:HGNC Symbol;Acc:HGNC:8632]	211.726	0.177326	0.104174	1.70221	0.0887157	0.308802
1754	ENSG00000261410	CDH13-AS1	CDH13 antisense RNA 1 [Source:HGNC Symbol;Acc:HGNC:55989]	206.453	0.177285	0.103179	1.71822	0.0857566	0.302858
1755	ENSG00000140945	CDH13	cadherin 13 [Source:HGNC Symbol;Acc:HGNC:1753]	6749.13	0.177277	0.0687864	2.57721	0.0099602	0.0778428
1756	ENSG00000144199	FAHD2B	fumarylacetoacetate hydrolase domain containing 2B [Source:HGNC Symbol;Acc:HGNC:25318]	121.854	0.177226	0.113495	1.56153	0.1184	0.363088
1757	ENSG00000163884	KLF15	KLF transcription factor 15 [Source:HGNC Symbol;Acc:HGNC:14536]	168.254	0.177217	0.109101	1.62434	0.104304	0.339645
1758	ENSG00000272153		novel transcript	antisense to LRRC47	43.2856	0.177185	0.110753	1.59982	0.109638	NA
1759	ENSG00000054793	ATP9A	ATPase phospholipid transporting 9A (putative) [Source:HGNC Symbol;Acc:HGNC:13540]	1549.22	0.177149	0.0673411	2.63063	0.00852274	0.0704568
1760	ENSG00000251562	MALAT1	metastasis associated lung adenocarcinoma transcript 1 [Source:HGNC Symbol;Acc:HGNC:29665]	145871	0.177042	0.0537771	3.29215	0.000994231	0.0160872
1761	ENSG00000133256	PDE6B	phosphodiesterase 6B [Source:HGNC Symbol;Acc:HGNC:8786]	26.5496	0.177	0.100445	1.76216	0.0780415	NA
1762	ENSG00000243302		novel pseudogene	651.536	0.176941	0.083708	2.11379	0.0345335	0.173297
1763	ENSG00000105559	PLEKHA4	pleckstrin homology domain containing A4 [Source:HGNC Symbol;Acc:HGNC:14339]	957.591	0.176932	0.0863609	2.04875	0.0404869	0.19172
1764	ENSG00000187134	AKR1C1	aldo-keto reductase family 1 member C1 [Source:HGNC Symbol;Acc:HGNC:384]	104.502	0.176909	0.114749	1.54171	0.123145	0.371372
1765	ENSG00000119522	DENND1A	DENN domain containing 1A [Source:HGNC Symbol;Acc:HGNC:29324]	1461.46	0.176749	0.0685274	2.57925	0.00990145	0.0776264
1766	ENSG00000123815	COQ8B	coenzyme Q8B [Source:HGNC Symbol;Acc:HGNC:19041]	675.53	0.176736	0.0770855	2.29272	0.0218642	0.13006
1767	ENSG00000226416	MRPL23-AS1	MRPL23 antisense RNA 1 [Source:HGNC Symbol;Acc:HGNC:42812]	7.00502	0.176675	0.0627035	2.81762	0.00483807	NA
1768	ENSG00000111199	TRPV4	transient receptor potential cation channel subfamily V member 4 [Source:HGNC Symbol;Acc:HGNC:18083]	1232.89	0.176672	0.114471	1.54338	0.122738	0.370588
1769	ENSG00000236714	LINC01844	long intergenic non-protein coding RNA 1844 [Source:HGNC Symbol;Acc:HGNC:52660]	6.39151	0.176479	0.0597054	2.95584	0.0031182	NA
1770	ENSG00000178764	ZHX2	zinc fingers and homeoboxes 2 [Source:HGNC Symbol;Acc:HGNC:18513]	165.538	0.176413	0.108488	1.62611	0.103926	0.338995
1771	ENSG00000167701	GPT	glutamic--pyruvic transaminase [Source:HGNC Symbol;Acc:HGNC:4552]	89.5076	0.176316	0.114796	1.5359	0.124562	0.373711
1772	ENSG00000115525	ST3GAL5	ST3 beta-galactoside alpha-2	3-sialyltransferase 5 [Source:HGNC Symbol;Acc:HGNC:10872]	556.48	0.176294	0.0923477	1.90903	0.0562585	0.234397
1773	ENSG00000143303	METTL25B	methyltransferase like 25B [Source:HGNC Symbol;Acc:HGNC:24273]	554.066	0.176268	0.0812972	2.1682	0.0301438	0.159346
1774	ENSG00000157637	SLC38A10	solute carrier family 38 member 10 [Source:HGNC Symbol;Acc:HGNC:28237]	1751.56	0.176248	0.0606258	2.90715	0.00364742	0.0395165
1775	ENSG00000141622	RNF165	ring finger protein 165 [Source:HGNC Symbol;Acc:HGNC:31696]	171.978	0.176218	0.109333	1.61176	0.107014	0.344032
1776	ENSG00000104765	BNIP3L	BCL2 interacting protein 3 like [Source:HGNC Symbol;Acc:HGNC:1085]	806.133	0.176198	0.0838315	2.10181	0.0355701	0.177174
1777	ENSG00000105655	ISYNA1	inositol-3-phosphate synthase 1 [Source:HGNC Symbol;Acc:HGNC:29821]	511.973	0.176163	0.0910835	1.93409	0.0531027	0.226101
1778	ENSG00000213398	LCAT	lecithin-cholesterol acyltransferase [Source:HGNC Symbol;Acc:HGNC:6522]	318.197	0.17615	0.0951371	1.85154	0.0640918	0.253571
1779	ENSG00000229386	OR8B9P	olfactory receptor family 8 subfamily B member 9 pseudogene [Source:HGNC Symbol;Acc:HGNC:14746]	140.052	0.17615	0.110827	1.58941	0.111968	0.352162
1780	ENSG00000242600	MBL1P	mannose binding lectin 1	pseudogene [Source:HGNC Symbol;Acc:HGNC:6921]	67.5535	0.176119	0.114425	1.53916	0.123765	0.3725
1781	ENSG00000180178	FAR2P1	fatty acyl-CoA reductase 2 pseudogene 1 [Source:HGNC Symbol;Acc:HGNC:49284]	821.615	0.176057	0.0743822	2.36693	0.0179364	0.113946
1782	ENSG00000182261	NLRP10	NLR family pyrin domain containing 10 [Source:HGNC Symbol;Acc:HGNC:21464]	30.0673	0.176023	0.102601	1.71561	0.0862339	NA
1783	ENSG00000168890	TMEM150A	transmembrane protein 150A [Source:HGNC Symbol;Acc:HGNC:24677]	167.83	0.175985	0.107036	1.64416	0.100143	0.331803
1784	ENSG00000219433	BTBD10P2	BTB domain containing 10 pseudogene 2 [Source:HGNC Symbol;Acc:HGNC:51541]	26.8304	0.175984	0.0988021	1.78118	0.0748837	NA
1785	ENSG00000180155	LYNX1	Ly6/neurotoxin 1 [Source:HGNC Symbol;Acc:HGNC:29604]	24.3049	0.175969	0.0991992	1.7739	0.07608	NA
1786	ENSG00000268785	RPL7P50	ribosomal protein L7 pseudogene 50 [Source:HGNC Symbol;Acc:HGNC:35816]	62.1419	0.175963	0.112777	1.56028	0.118695	0.363525
1787	ENSG00000117425	PTCH2	patched 2 [Source:HGNC Symbol;Acc:HGNC:9586]	39.9397	0.175892	0.105596	1.66571	0.0957713	NA
1788	ENSG00000251474	RPL32P3	ribosomal protein L32 pseudogene 3 [Source:HGNC Symbol;Acc:HGNC:27024]	815.067	0.175756	0.0714788	2.45886	0.0139379	0.0969192
1789	ENSG00000196668	LINC00173	long intergenic non-protein coding RNA 173 [Source:HGNC Symbol;Acc:HGNC:33791]	12.0654	0.175623	0.0779941	2.25175	0.024338	NA
1790	ENSG00000277734	TRAC	T cell receptor alpha constant [Source:HGNC Symbol;Acc:HGNC:12029]	51.0196	0.175612	0.112103	1.56652	0.117226	NA
1791	ENSG00000169026	SLC49A3	solute carrier family 49 member 3 [Source:HGNC Symbol;Acc:HGNC:26177]	217.542	0.175599	0.108594	1.61702	0.105874	0.342107
1792	ENSG00000167676	PLIN4	perilipin 4 [Source:HGNC Symbol;Acc:HGNC:29393]	140.521	0.175566	0.113642	1.54491	0.122368	0.36984
1793	ENSG00000256571		novel transcript	47.9012	0.175503	0.112137	1.56507	0.117566	NA
1794	ENSG00000272953		novel transcript	40.1716	0.175457	0.109315	1.60506	0.108482	NA
1795	ENSG00000196208	GREB1	growth regulating estrogen receptor binding 1 [Source:HGNC Symbol;Acc:HGNC:24885]	139.101	0.175383	0.110096	1.593	0.11116	0.350725
1796	ENSG00000267882		novel transcript	antisense to ZMYND8	285.96	0.175204	0.0963365	1.81867	0.0689618	0.264993
1797	ENSG00000223855	PDGFA-DT	PDGFA divergent transcript [Source:HGNC Symbol;Acc:HGNC:55865]	25.0525	0.175153	0.0988669	1.7716	0.0764612	NA
1798	ENSG00000164733	CTSB	cathepsin B [Source:HGNC Symbol;Acc:HGNC:2527]	3802.87	0.17511	0.0623982	2.80633	0.00501095	0.0489935
1799	ENSG00000241014	GPR199P	G protein-coupled receptor 199	pseudogene [Source:HGNC Symbol;Acc:HGNC:55170]	48.4397	0.174937	0.110949	1.57672	0.114859	NA
1800	ENSG00000257178		novel transcript	sense intronic to HOXB3	58.8384	0.174928	0.113845	1.53654	0.124405	0.373462
1801	ENSG00000110888	CAPRIN2	caprin family member 2 [Source:HGNC Symbol;Acc:HGNC:21259]	1165.96	0.174822	0.0681878	2.56384	0.0103522	0.0796668
1802	ENSG00000188599	NPIPP1	nuclear pore complex interacting protein pseudogene 1 [Source:HGNC Symbol;Acc:HGNC:35407]	129.794	0.174793	0.114635	1.52478	0.127314	0.37874
1803	ENSG00000179523	EIF3J-DT	EIF3J divergent transcript [Source:HGNC Symbol;Acc:HGNC:48616]	183.772	0.174675	0.106816	1.63529	0.101988	0.335529
1804	ENSG00000262380		novel transcript	sense to NDE1	50.3683	0.174596	0.111292	1.56882	0.116691	NA
1805	ENSG00000185133	INPP5J	inositol polyphosphate-5-phosphatase J [Source:HGNC Symbol;Acc:HGNC:8956]	75.1528	0.174555	0.114195	1.52857	0.126372	0.376976
1806	ENSG00000215790	SLC35E2A	solute carrier family 35 member E2A [Source:HGNC Symbol;Acc:HGNC:20863]	227.791	0.174503	0.105104	1.66028	0.0968572	0.325465
1807	ENSG00000224888		novel transcript	antisense to FAM38A	351.503	0.174491	0.100432	1.73741	0.0823154	0.295769
1808	ENSG00000224950		novel transcript	100.381	0.174478	0.114832	1.51942	0.128657	0.380909
1809	ENSG00000089127	OAS1	2'-5'-oligoadenylate synthetase 1 [Source:HGNC Symbol;Acc:HGNC:8086]	205.398	0.174306	0.107258	1.6251	0.104141	0.339468
1810	ENSG00000273015	LINC00938	long intergenic non-protein coding RNA 938 [Source:HGNC Symbol;Acc:HGNC:48630]	338.936	0.17422	0.0949757	1.83436	0.0666	0.259495
1811	ENSG00000279181		TEC	42.3909	0.174161	0.109674	1.58799	0.11229	NA
1812	ENSG00000145476	CYP4V2	cytochrome P450 family 4 subfamily V member 2 [Source:HGNC Symbol;Acc:HGNC:23198]	349.627	0.174142	0.0961755	1.81066	0.0701927	0.267911
1813	ENSG00000071073	MGAT4A	alpha-1	3-mannosyl-glycoprotein 4-beta-N-acetylglucosaminyltransferase A [Source:HGNC Symbol;Acc:HGNC:7047]	61.2058	0.174115	0.113892	1.52878	0.12632	0.376893
1814	ENSG00000258081		novel transcript	56.2004	0.174101	0.113061	1.53989	0.123588	0.372336
1815	ENSG00000135094	SDS	serine dehydratase [Source:HGNC Symbol;Acc:HGNC:10691]	49.4999	0.17399	0.11252	1.5463	0.122031	NA
1816	ENSG00000196421	C20orf204	chromosome 20 open reading frame 204 [Source:HGNC Symbol;Acc:HGNC:27655]	294.451	0.173973	0.10175	1.7098	0.0873022	0.30578
1817	ENSG00000231340	ACTG1P10	actin gamma 1 pseudogene 10 [Source:HGNC Symbol;Acc:HGNC:155]	33.2716	0.173786	0.104942	1.65601	0.0977195	NA
1818	ENSG00000196696		PDXDC2P-NPIPB14P readthrough [Source:NCBI gene (formerly Entrezgene);Acc:283970]	130.252	0.173785	0.112136	1.54977	0.121197	0.36765
1819	ENSG00000165804	ZNF219	zinc finger protein 219 [Source:HGNC Symbol;Acc:HGNC:13011]	275.402	0.173705	0.0983158	1.76681	0.0772605	0.284328
1820	ENSG00000110848	CD69	CD69 molecule [Source:HGNC Symbol;Acc:HGNC:1694]	18.9494	0.173702	0.0918749	1.89064	0.0586725	NA
1821	ENSG00000100577	GSTZ1	glutathione S-transferase zeta 1 [Source:HGNC Symbol;Acc:HGNC:4643]	219.3	0.173685	0.102317	1.69752	0.0895984	0.31059
1822	ENSG00000123594	ATXN3L	ataxin 3 like [Source:HGNC Symbol;Acc:HGNC:24173]	505.78	0.173679	0.090326	1.9228	0.0545054	0.22994
1823	ENSG00000161281	COX7A1	cytochrome c oxidase subunit 7A1 [Source:HGNC Symbol;Acc:HGNC:2287]	105.668	0.173623	0.114665	1.51418	0.12998	0.383433
1824	ENSG00000188493	ACTMAP	actin maturation protease [Source:HGNC Symbol;Acc:HGNC:24758]	695.793	0.173506	0.079586	2.18011	0.0292495	0.1562
1825	ENSG00000255207		S100 calcium binding protein A11 (S100A11) pseudogene	66.1809	0.173497	0.113371	1.53035	0.125929	0.376396
1826	ENSG00000212237	RNA5SP18	RNA	5S ribosomal pseudogene 18 [Source:HGNC Symbol;Acc:HGNC:42586]	32.2917	0.17347	0.103047	1.68341	0.0922964	NA
1827	ENSG00000159842	ABR	ABR activator of RhoGEF and GTPase [Source:HGNC Symbol;Acc:HGNC:81]	6761.66	0.173396	0.060916	2.84649	0.00442047	0.0449618
1828	ENSG00000252355	RN7SKP287	RN7SK pseudogene 287 [Source:HGNC Symbol;Acc:HGNC:46011]	20.3078	0.173326	0.0931698	1.86033	0.062839	NA
1829	ENSG00000175329	ISX	intestine specific homeobox [Source:HGNC Symbol;Acc:HGNC:28084]	19.5959	0.173285	0.0888532	1.95024	0.0511475	NA
1830	ENSG00000241749	RPSAP52	ribosomal protein SA pseudogene 52 [Source:HGNC Symbol;Acc:HGNC:35752]	412.7	0.173232	0.0903806	1.9167	0.0552762	0.231921
1831	ENSG00000163683	SMIM14	small integral membrane protein 14 [Source:HGNC Symbol;Acc:HGNC:27321]	148.8	0.173212	0.110439	1.5684	0.116789	0.360108
1832	ENSG00000254577		novel transcript	sense overlapping TTC17	38.1699	0.173096	0.105154	1.64612	0.0997395	NA
1833	ENSG00000255769	GOLGA2P10	GOLGA2 pseudogene 10 [Source:HGNC Symbol;Acc:HGNC:26229]	279.284	0.173076	0.100752	1.71784	0.0858256	0.30292
1834	ENSG00000063169	BICRA	BRD4 interacting chromatin remodeling complex associated protein [Source:HGNC Symbol;Acc:HGNC:4332]	1522.44	0.173065	0.0725357	2.38593	0.0170361	0.110285
1835	ENSG00000106686	SPATA6L	spermatogenesis associated 6 like [Source:HGNC Symbol;Acc:HGNC:25472]	41.3811	0.172992	0.107615	1.60751	0.107943	NA
1836	ENSG00000164741	DLC1	DLC1 Rho GTPase activating protein [Source:HGNC Symbol;Acc:HGNC:2897]	2933.34	0.172974	0.0677626	2.55264	0.0106909	0.0814868
1837	ENSG00000237886	NALT1	NOTCH1 associated lncRNA in T cell acute lymphoblastic leukemia 1 [Source:HGNC Symbol;Acc:HGNC:51192]	31.1879	0.172942	0.0964789	1.79253	0.0730477	NA
1838	ENSG00000267395	DM1-AS	DM1 locus antisense RNA [Source:HGNC Symbol;Acc:HGNC:53125]	30.9933	0.172823	0.101203	1.70769	0.087694	NA
1839	ENSG00000261499		aminopeptidase puromycin sensitive (NPEPPS) pseudogene	42.1092	0.172798	0.108896	1.58682	0.112554	NA
1840	ENSG00000273554			95.4626	0.172774	0.114624	1.50731	0.13173	0.386377
1841	ENSG00000176720	BOK	BCL2 family apoptosis regulator BOK [Source:HGNC Symbol;Acc:HGNC:1087]	236.658	0.172735	0.108799	1.58765	0.112366	0.35269
1842	ENSG00000203855	HSD3BP4	hydroxy-delta-5-steroid dehydrogenase	3 beta	pseudogene 4 [Source:HGNC Symbol;Acc:HGNC:5222]	68.2331	0.172637	0.113745	1.51776	0.129076	0.381436
1843	ENSG00000167393	PPP2R3B	protein phosphatase 2 regulatory subunit B''beta [Source:HGNC Symbol;Acc:HGNC:13417]	409.36	0.17259	0.0893945	1.93066	0.0535253	0.227511
1844	ENSG00000108785	HSD17B1P1	hydroxysteroid 17-beta dehydrogenase 1 pseudogene 1 [Source:HGNC Symbol;Acc:HGNC:5216]	137.62	0.172454	0.111606	1.54519	0.122299	0.36984
1845	ENSG00000183111	ARHGEF37	Rho guanine nucleotide exchange factor 37 [Source:HGNC Symbol;Acc:HGNC:34430]	73.2715	0.172388	0.114302	1.50817	0.13151	0.386377
1846	ENSG00000267523		novel transcript	antisense to U2AF2A	235.984	0.172372	0.103611	1.66365	0.0961833	0.324142
1847	ENSG00000119688	ABCD4	ATP binding cassette subfamily D member 4 [Source:HGNC Symbol;Acc:HGNC:68]	845.376	0.172233	0.073846	2.33232	0.0196838	0.121331
1848	ENSG00000085982	USP40	ubiquitin specific peptidase 40 [Source:HGNC Symbol;Acc:HGNC:20069]	812.431	0.172193	0.0757959	2.27181	0.0230983	0.134496
1849	ENSG00000181284	TMEM102	transmembrane protein 102 [Source:HGNC Symbol;Acc:HGNC:26722]	97.7044	0.172175	0.114463	1.5042	0.132529	0.387651
1850	ENSG00000065361	ERBB3	erb-b2 receptor tyrosine kinase 3 [Source:HGNC Symbol;Acc:HGNC:3431]	7120.56	0.172155	0.067335	2.55669	0.0105673	0.080829
1851	ENSG00000160796	NBEAL2	neurobeachin like 2 [Source:HGNC Symbol;Acc:HGNC:31928]	1250.68	0.172137	0.0772238	2.22906	0.0258097	0.143964
1852	ENSG00000087076	HSD17B14	hydroxysteroid 17-beta dehydrogenase 14 [Source:HGNC Symbol;Acc:HGNC:23238]	31.7753	0.172136	0.104136	1.65299	0.0983323	NA
1853	ENSG00000166924	NYAP1	neuronal tyrosine phosphorylated phosphoinositide-3-kinase adaptor 1 [Source:HGNC Symbol;Acc:HGNC:22009]	22.8016	0.172096	0.095766	1.79705	0.0723276	NA
1854	ENSG00000108469	RECQL5	RecQ like helicase 5 [Source:HGNC Symbol;Acc:HGNC:9950]	993.385	0.17207	0.076797	2.24058	0.0250532	0.141105
1855	ENSG00000242622	GSK3B-DT	GSK3B divergent transcript [Source:HGNC Symbol;Acc:HGNC:55635]	135.291	0.172017	0.110741	1.55332	0.120347	0.366064
1856	ENSG00000071967	CYBRD1	cytochrome b reductase 1 [Source:HGNC Symbol;Acc:HGNC:20797]	602.019	0.172003	0.0848219	2.02781	0.0425797	0.197874
1857	ENSG00000167632	TRAPPC9	trafficking protein particle complex subunit 9 [Source:HGNC Symbol;Acc:HGNC:30832]	1034.9	0.171986	0.0677344	2.53913	0.0111129	0.0839008
1858	ENSG00000253731	PCDHGA6	protocadherin gamma subfamily A	6 [Source:HGNC Symbol;Acc:HGNC:8704]	115.433	0.171926	0.113528	1.5144	0.129925	0.383346
1859	ENSG00000240634		ribosomal protein S15a (RPS15A) pseudogene	8.07869	0.17189	0.0672921	2.55438	0.0106378	NA
1860	ENSG00000073792	IGF2BP2	insulin like growth factor 2 mRNA binding protein 2 [Source:HGNC Symbol;Acc:HGNC:28867]	4206.92	0.171829	0.0540404	3.17964	0.00147458	0.0213708
1861	ENSG00000177494	ZBED2	zinc finger BED-type containing 2 [Source:HGNC Symbol;Acc:HGNC:20710]	275.369	0.171735	0.0992735	1.72992	0.0836451	0.298462
1862	ENSG00000063180	CA11	carbonic anhydrase 11 [Source:HGNC Symbol;Acc:HGNC:1370]	30.0538	0.17173	0.101329	1.69478	0.0901168	NA
1863	ENSG00000240480	RPL29P2	ribosomal protein L29 pseudogene 2 [Source:HGNC Symbol;Acc:HGNC:17334]	18.2992	0.171689	0.0866223	1.98205	0.0474741	NA
1864	ENSG00000160791	CCR5	C-C motif chemokine receptor 5 [Source:HGNC Symbol;Acc:HGNC:1606]	67.0052	0.171609	0.114415	1.49988	0.133645	0.389227
1865	ENSG00000112367	FIG4	FIG4 phosphoinositide 5-phosphatase [Source:HGNC Symbol;Acc:HGNC:16873]	175.149	0.171468	0.107127	1.60061	0.109464	0.348724
1866	ENSG00000272057	ANKH-DT	ANKH divergent transcript [Source:HGNC Symbol;Acc:HGNC:55234]	9.96088	0.171387	0.0740196	2.31543	0.0205895	NA
1867	ENSG00000186056	MATN1-AS1	MATN1 antisense RNA 1 [Source:HGNC Symbol;Acc:HGNC:40364]	71.0212	0.17137	0.114577	1.49568	0.134738	0.389872
1868	ENSG00000274827	LINC01297	long intergenic non-protein coding RNA 1297 [Source:HGNC Symbol;Acc:HGNC:50443]	233.972	0.171365	0.104373	1.64186	0.100619	0.333014
1869	ENSG00000177738	ANXA2R-OT1	ANXA2R overlapping transcript 1 [Source:HGNC Symbol;Acc:HGNC:48996]	252.125	0.171281	0.0986398	1.73643	0.0824874	0.296106
1870	ENSG00000119397	CNTRL	centriolin [Source:HGNC Symbol;Acc:HGNC:1858]	1496.94	0.171259	0.0636196	2.69192	0.00710414	0.0616575
1871	ENSG00000143028	SYPL2	synaptophysin like 2 [Source:HGNC Symbol;Acc:HGNC:27638]	112.999	0.17119	0.11323	1.51188	0.130565	0.384412
1872	ENSG00000180035	ZNF48	zinc finger protein 48 [Source:HGNC Symbol;Acc:HGNC:13114]	366.318	0.171171	0.0974228	1.75699	0.0789198	0.287928
1873	ENSG00000088448	ANKRD10	ankyrin repeat domain 10 [Source:HGNC Symbol;Acc:HGNC:20265]	5900.74	0.171159	0.0602134	2.84254	0.00447557	0.0454002
1874	ENSG00000263843	MIF4GD-DT	MIF4GD divergent transcript [Source:HGNC Symbol;Acc:HGNC:55335]	61.8623	0.171131	0.113842	1.50324	0.132778	0.388133
1875	ENSG00000105755	ETHE1	ETHE1 persulfide dioxygenase [Source:HGNC Symbol;Acc:HGNC:23287]	466.138	0.171116	0.0931123	1.83774	0.0661013	0.258261
1876	ENSG00000138079	SLC3A1	solute carrier family 3 member 1 [Source:HGNC Symbol;Acc:HGNC:11025]	23.9308	0.1711	0.0980777	1.74454	0.0810658	NA
1877	ENSG00000228817	BACH1-IT2	BACH1 intronic transcript 2 [Source:HGNC Symbol;Acc:HGNC:40007]	157.555	0.171076	0.111284	1.53729	0.124222	0.373209
1878	ENSG00000059915	PSD	pleckstrin and Sec7 domain containing [Source:HGNC Symbol;Acc:HGNC:9507]	47.2054	0.170961	0.111344	1.53543	0.124679	NA
1879	ENSG00000256557		high-mobility group nucleosome binding domain 1 (HMGN1) pseudogene	60.7717	0.170897	0.112763	1.51554	0.129635	0.382638
1880	ENSG00000274349	ZNF658	zinc finger protein 658 [Source:HGNC Symbol;Acc:HGNC:25226]	145.656	0.170751	0.111341	1.53359	0.125132	0.374826
1881	ENSG00000164330	EBF1	EBF transcription factor 1 [Source:HGNC Symbol;Acc:HGNC:3126]	76.2445	0.17068	0.113276	1.50676	0.131871	0.386602
1882	ENSG00000163617	CCDC191	coiled-coil domain containing 191 [Source:HGNC Symbol;Acc:HGNC:29272]	45.2279	0.170655	0.109806	1.55415	0.120147	NA
1883	ENSG00000197746	PSAP	prosaposin [Source:HGNC Symbol;Acc:HGNC:9498]	8533.2	0.17062	0.0629155	2.7119	0.00668986	0.0594938
1884	ENSG00000168297	PXK	PX domain containing serine/threonine kinase like [Source:HGNC Symbol;Acc:HGNC:23326]	755.528	0.170537	0.0755018	2.25871	0.0239012	0.137251
1885	ENSG00000251629	LINC02241	long intergenic non-protein coding RNA 2241 [Source:HGNC Symbol;Acc:HGNC:53126]	527.611	0.170407	0.0832243	2.04756	0.0406029	0.192046
1886	ENSG00000198400	NTRK1	neurotrophic receptor tyrosine kinase 1 [Source:HGNC Symbol;Acc:HGNC:8031]	29.9028	0.170279	0.0992226	1.71613	0.0861374	NA
1887	ENSG00000172361	CFAP53	cilia and flagella associated protein 53 [Source:HGNC Symbol;Acc:HGNC:26530]	30.1295	0.170259	0.102275	1.66473	0.0959667	NA
1888	ENSG00000074219	TEAD2	TEA domain transcription factor 2 [Source:HGNC Symbol;Acc:HGNC:11715]	352.175	0.170147	0.0905335	1.87938	0.0601928	0.243229
1889	ENSG00000162591	MEGF6	multiple EGF like domains 6 [Source:HGNC Symbol;Acc:HGNC:3232]	21.6509	0.17008	0.0907063	1.87506	0.0607842	NA
1890	ENSG00000232775	BMS1P22	BMS1 pseudogene 22 [Source:HGNC Symbol;Acc:HGNC:51603]	63.7226	0.170077	0.113919	1.49296	0.135447	0.390724
1891	ENSG00000114805	PLCH1	phospholipase C eta 1 [Source:HGNC Symbol;Acc:HGNC:29185]	33.1477	0.17006	0.104844	1.62203	0.104798	NA
1892	ENSG00000198276	UCKL1	uridine-cytidine kinase 1 like 1 [Source:HGNC Symbol;Acc:HGNC:15938]	1467.8	0.170035	0.0622215	2.73273	0.0062812	0.0570658
1893	ENSG00000103269	RHBDL1	rhomboid like 1 [Source:HGNC Symbol;Acc:HGNC:10007]	213.801	0.16996	0.111209	1.52829	0.126441	0.377033
1894	ENSG00000007047	MARK4	microtubule affinity regulating kinase 4 [Source:HGNC Symbol;Acc:HGNC:13538]	897.541	0.169935	0.0712309	2.38569	0.0170471	0.110285
1895	ENSG00000243243		novel transcript	44.5369	0.169933	0.11062	1.53618	0.124494	NA
1896	ENSG00000270429	KNOP1P2	lysine rich nucleolar protein 1 pseudogene 2 [Source:HGNC Symbol;Acc:HGNC:48920]	70.1001	0.169891	0.114471	1.48414	0.137772	0.394294
1897	ENSG00000214176	PLEKHM1P1	pleckstrin homology and RUN domain containing M1 pseudogene 1 [Source:HGNC Symbol;Acc:HGNC:35411]	768.247	0.169742	0.0772648	2.19689	0.0280283	0.151596
1898	ENSG00000235703	EOLA2-DT	EOLA2 divergent transcript [Source:HGNC Symbol;Acc:HGNC:48579]	300.974	0.169718	0.0962468	1.76337	0.0778387	0.285578
1899	ENSG00000274849		novel transcript	sense intronic to MOCOS	185.035	0.169713	0.106941	1.58697	0.112519	0.352816
1900	ENSG00000155850	SLC26A2	solute carrier family 26 member 2 [Source:HGNC Symbol;Acc:HGNC:10994]	11419.1	0.169657	0.0526599	3.22174	0.00127413	0.0194286
1901	ENSG00000215252	GOLGA8B	golgin A8 family member B [Source:HGNC Symbol;Acc:HGNC:31973]	266.752	0.169626	0.0983581	1.72457	0.0846048	0.300535
1902	ENSG00000175746	LINC02915	long intergenic non-protein coding RNA 2915 [Source:HGNC Symbol;Acc:HGNC:33797]	223.11	0.169618	0.106152	1.59788	0.11007	0.349346
1903	ENSG00000135686	KLHL36	kelch like family member 36 [Source:HGNC Symbol;Acc:HGNC:17844]	950.347	0.169618	0.070648	2.40088	0.0163555	0.107932
1904	ENSG00000265194		novel transcript	antisense MTAP	717.379	0.169584	0.0795312	2.1323	0.0329824	0.168358
1905	ENSG00000253910	PCDHGB2	protocadherin gamma subfamily B	2 [Source:HGNC Symbol;Acc:HGNC:8709]	114.2	0.169543	0.11322	1.49747	0.134272	0.38954
1906	ENSG00000138468	SENP7	SUMO specific peptidase 7 [Source:HGNC Symbol;Acc:HGNC:30402]	405.217	0.169499	0.0941913	1.79951	0.0719375	0.272033
1907	ENSG00000166669	ATF7IP2	activating transcription factor 7 interacting protein 2 [Source:HGNC Symbol;Acc:HGNC:20397]	405.733	0.169475	0.0884407	1.91626	0.0553322	0.232006
1908	ENSG00000196576	PLXNB2	plexin B2 [Source:HGNC Symbol;Acc:HGNC:9104]	4587.86	0.169455	0.0555094	3.05272	0.00226775	0.0288372
1909	ENSG00000254919		novel transcript	32.7746	0.169448	0.103013	1.64491	0.099989	NA
1910	ENSG00000164749	HNF4G	hepatocyte nuclear factor 4 gamma [Source:HGNC Symbol;Acc:HGNC:5026]	32.9561	0.169418	0.105045	1.61281	0.106785	NA
1911	ENSG00000027869	SH2D2A	SH2 domain containing 2A [Source:HGNC Symbol;Acc:HGNC:10821]	43.6458	0.169404	0.110567	1.53214	0.125487	NA
1912	ENSG00000113805	CNTN3	contactin 3 [Source:HGNC Symbol;Acc:HGNC:2173]	458.413	0.169374	0.101993	1.66065	0.0967838	0.325465
1913	ENSG00000170160	CCDC144A	coiled-coil domain containing 144A [Source:HGNC Symbol;Acc:HGNC:29072]	201.149	0.169367	0.105326	1.60802	0.107831	0.345264
1914	ENSG00000147168	IL2RG	interleukin 2 receptor subunit gamma [Source:HGNC Symbol;Acc:HGNC:6010]	41.8674	0.169358	0.109243	1.55029	0.121072	NA
1915	ENSG00000005206	SPPL2B	signal peptide peptidase like 2B [Source:HGNC Symbol;Acc:HGNC:30627]	562.329	0.169325	0.0840934	2.01353	0.0440587	0.201775
1916	ENSG00000106565	TMEM176B	transmembrane protein 176B [Source:HGNC Symbol;Acc:HGNC:29596]	14.9682	0.169312	0.0836342	2.02443	0.0429255	NA
1917	ENSG00000182492	BGN	biglycan [Source:HGNC Symbol;Acc:HGNC:1044]	515.376	0.169143	0.0973228	1.73796	0.0822176	0.295653
1918	ENSG00000197070	ARRDC1	arrestin domain containing 1 [Source:HGNC Symbol;Acc:HGNC:28633]	686.313	0.16912	0.081452	2.07631	0.0378652	0.18351
1919	ENSG00000110881	ASIC1	acid sensing ion channel subunit 1 [Source:HGNC Symbol;Acc:HGNC:100]	367.759	0.169092	0.0950162	1.77961	0.0751402	0.279606
1920	ENSG00000135116	HRK	harakiri	BCL2 interacting protein [Source:HGNC Symbol;Acc:HGNC:5185]	32.7342	0.169084	0.10299	1.64176	0.10064	NA
1921	ENSG00000135605	TEC	tec protein tyrosine kinase [Source:HGNC Symbol;Acc:HGNC:11719]	55.2347	0.169064	0.112569	1.50187	0.13313	0.388299
1922	ENSG00000137496	IL18BP	interleukin 18 binding protein [Source:HGNC Symbol;Acc:HGNC:5987]	506.894	0.16902	0.0834276	2.02595	0.0427703	0.198161
1923	ENSG00000162882	HAAO	3-hydroxyanthranilate 3	4-dioxygenase [Source:HGNC Symbol;Acc:HGNC:4796]	15.1439	0.168927	0.0849093	1.9895	0.046646	NA
1924	ENSG00000280109	PLAC4	placenta enriched 4 [Source:HGNC Symbol;Acc:HGNC:14616]	626.972	0.16882	0.0881305	1.91557	0.0554196	0.232308
1925	ENSG00000089159	PXN	paxillin [Source:HGNC Symbol;Acc:HGNC:9718]	11175.8	0.168788	0.0537241	3.14175	0.0016794	0.0231856
1926	ENSG00000234040	RPL10P12	ribosomal protein L10 pseudogene 12 [Source:HGNC Symbol;Acc:HGNC:52345]	46.0389	0.168766	0.110439	1.52814	0.126478	NA
1927	ENSG00000278434		novel transcript	sense intronic to CDIP1	35.9791	0.168713	0.106885	1.57846	0.114461	NA
1928	ENSG00000127578	WFIKKN1	WAP	follistatin/kazal	immunoglobulin	kunitz and netrin domain containing 1 [Source:HGNC Symbol;Acc:HGNC:30912]	98.4496	0.168697	0.114817	1.46926	0.141762	0.400857
1929	ENSG00000075884	ARHGAP15	Rho GTPase activating protein 15 [Source:HGNC Symbol;Acc:HGNC:21030]	15.5414	0.168657	0.0854452	1.97386	0.0483982	NA
1930	ENSG00000146205	ANO7	anoctamin 7 [Source:HGNC Symbol;Acc:HGNC:31677]	135.494	0.168625	0.111499	1.51235	0.130446	0.384209
1931	ENSG00000225377	NRSN2-AS1	NRSN2 antisense RNA 1 [Source:HGNC Symbol;Acc:HGNC:51222]	70.9672	0.168624	0.114135	1.4774	0.139568	0.39777
1932	ENSG00000147036	LANCL3	LanC like family member 3 [Source:HGNC Symbol;Acc:HGNC:24767]	55.4314	0.168451	0.113224	1.48776	0.136815	0.39303
1933	ENSG00000181433	SAGE1	sarcoma antigen 1 [Source:HGNC Symbol;Acc:HGNC:30369]	382.438	0.168422	0.090939	1.85203	0.0640208	0.253357
1934	ENSG00000272693	LINC03006	long intergenic non-protein coding RNA 3006 [Source:HGNC Symbol;Acc:HGNC:56131]	98.991	0.168419	0.114157	1.47533	0.140125	0.398534
1935	ENSG00000273472		novel transcript	17.4586	0.168397	0.0889528	1.8931	0.0583442	NA
1936	ENSG00000182979	MTA1	metastasis associated 1 [Source:HGNC Symbol;Acc:HGNC:7410]	2523.7	0.168272	0.0589597	2.85403	0.00431688	0.0443597
1937	ENSG00000117226	GBP3	guanylate binding protein 3 [Source:HGNC Symbol;Acc:HGNC:4184]	73.4581	0.168189	0.114451	1.46953	0.141688	0.400857
1938	ENSG00000123933	MXD4	MAX dimerization protein 4 [Source:HGNC Symbol;Acc:HGNC:13906]	457.179	0.168107	0.0903589	1.86044	0.0628233	0.250252
1939	ENSG00000125347	IRF1	interferon regulatory factor 1 [Source:HGNC Symbol;Acc:HGNC:6116]	455.23	0.168082	0.0887218	1.89449	0.0581605	0.238581
1940	ENSG00000225830	ERCC6	ERCC excision repair 6	chromatin remodeling factor [Source:HGNC Symbol;Acc:HGNC:3438]	1673.9	0.168033	0.0618663	2.71608	0.00660608	0.0590954
1941	ENSG00000117707	PROX1	prospero homeobox 1 [Source:HGNC Symbol;Acc:HGNC:9459]	452.426	0.168031	0.104194	1.61268	0.106813	0.343676
1942	ENSG00000165714	BORCS5	BLOC-1 related complex subunit 5 [Source:HGNC Symbol;Acc:HGNC:17950]	627.125	0.167962	0.0810178	2.07315	0.0381579	0.184325
1943	ENSG00000109452	INPP4B	inositol polyphosphate-4-phosphatase type II B [Source:HGNC Symbol;Acc:HGNC:6075]	2443.48	0.167915	0.0603329	2.78315	0.00538342	0.0514089
1944	ENSG00000070731	ST6GALNAC2	ST6 N-acetylgalactosaminide alpha-2	6-sialyltransferase 2 [Source:HGNC Symbol;Acc:HGNC:10867]	15.9795	0.167825	0.0872433	1.92364	0.0543997	NA
1945	ENSG00000248103		novel transcript	71.534	0.167789	0.114639	1.46364	0.143294	0.403104
1946	ENSG00000197191	CYSRT1	cysteine rich tail 1 [Source:HGNC Symbol;Acc:HGNC:30529]	55.5002	0.167662	0.111586	1.50253	0.132961	0.388136
1947	ENSG00000261488	TBILA	TGF-beta induced lncRNA [Source:HGNC Symbol;Acc:HGNC:53943]	34.1573	0.167616	0.104684	1.60116	0.109341	NA
1948	ENSG00000253180		ubiquitin-conjugating enzyme E2 variant 1 (UBE2V1) pseudogene	16.6029	0.167575	0.0847962	1.97621	0.0481309	NA
1949	ENSG00000137869	CYP19A1	cytochrome P450 family 19 subfamily A member 1 [Source:HGNC Symbol;Acc:HGNC:2594]	64.2556	0.167573	0.114323	1.46578	0.142708	0.402439
1950	ENSG00000158286	RNF207	ring finger protein 207 [Source:HGNC Symbol;Acc:HGNC:32947]	690.918	0.167469	0.0875158	1.91358	0.0556735	0.232821
1951	ENSG00000169733	RFNG	RFNG O-fucosylpeptide 3-beta-N-acetylglucosaminyltransferase [Source:HGNC Symbol;Acc:HGNC:9974]	351.382	0.167446	0.097866	1.71097	0.0870857	0.305526
1952	ENSG00000230914	KIF19BP	kinesin family member 19B	pseudogene [Source:HGNC Symbol;Acc:HGNC:55167]	28.1547	0.167445	0.100789	1.66133	0.0966471	NA
1953	ENSG00000235381		novel transcript	437.061	0.167441	0.086545	1.93473	0.0530239	0.225892
1954	ENSG00000204498	NFKBIL1	NFKB inhibitor like 1 [Source:HGNC Symbol;Acc:HGNC:7800]	151.043	0.167275	0.109242	1.53123	0.125712	0.375971
1955	ENSG00000173338	KCNK7	potassium two pore domain channel subfamily K member 7 [Source:HGNC Symbol;Acc:HGNC:6282]	58.3643	0.167203	0.113291	1.47587	0.13998	0.398495
1956	ENSG00000073849	ST6GAL1	ST6 beta-galactoside alpha-2	6-sialyltransferase 1 [Source:HGNC Symbol;Acc:HGNC:10860]	2602.11	0.167187	0.0758374	2.20454	0.0274864	0.149666
1957	ENSG00000165288	BRWD3	bromodomain and WD repeat domain containing 3 [Source:HGNC Symbol;Acc:HGNC:17342]	1579.35	0.167029	0.0647953	2.5778	0.00994329	0.0778249
1958	ENSG00000263624		novel transcript	210.867	0.166901	0.104163	1.60231	0.109088	0.347818
1959	ENSG00000204231	RXRB	retinoid X receptor beta [Source:HGNC Symbol;Acc:HGNC:10478]	923.214	0.166791	0.0767676	2.17268	0.0298043	0.158249
1960	ENSG00000153485	LYSET	lysosomal enzyme trafficking factor [Source:HGNC Symbol;Acc:HGNC:20218]	45.7257	0.166779	0.110743	1.506	0.132068	NA
1961	ENSG00000264269	DYM-AS1	DYM antisense RNA 1 [Source:HGNC Symbol;Acc:HGNC:37046]	12.9627	0.166745	0.0792807	2.10322	0.0354463	NA
1962	ENSG00000206344	HCG27	HLA complex group 27 [Source:HGNC Symbol;Acc:HGNC:27366]	46.2265	0.166716	0.11068	1.50629	0.131992	NA
1963	ENSG00000270108		novel transcript	sense intronic to KLC1	113.521	0.166604	0.113387	1.46934	0.14174	0.400857
1964	ENSG00000109956	B3GAT1	beta-1	3-glucuronyltransferase 1 [Source:HGNC Symbol;Acc:HGNC:921]	538.588	0.166528	0.10176	1.63648	0.101739	0.335182
1965	ENSG00000213703	RPL13AP9	ribosomal protein L13a pseudogene 9 [Source:HGNC Symbol;Acc:HGNC:36341]	14.0468	0.166504	0.0828644	2.00935	0.0444995	NA
1966	ENSG00000129219	PLD2	phospholipase D2 [Source:HGNC Symbol;Acc:HGNC:9068]	485.748	0.16648	0.0940514	1.7701	0.0767109	0.283086
1967	ENSG00000251191	LINC00589	long intergenic non-protein coding RNA 589 [Source:HGNC Symbol;Acc:HGNC:32299]	34.0348	0.166466	0.103386	1.61014	0.107368	NA
1968	ENSG00000182687	GALR2	galanin receptor 2 [Source:HGNC Symbol;Acc:HGNC:4133]	19.6137	0.166423	0.0933865	1.78209	0.0747352	NA
1969	ENSG00000134668	SPOCD1	SPOC domain containing 1 [Source:HGNC Symbol;Acc:HGNC:26338]	234.936	0.166266	0.102201	1.62686	0.103767	0.33877
1970	ENSG00000184384	MAML2	mastermind like transcriptional coactivator 2 [Source:HGNC Symbol;Acc:HGNC:16259]	1480.17	0.166244	0.0716284	2.32092	0.0202911	0.123965
1971	ENSG00000239948	RN7SL368P	RNA	7SL	cytoplasmic 368	pseudogene [Source:HGNC Symbol;Acc:HGNC:46384]	26.0967	0.166243	0.0951711	1.74678	0.0806762	NA
1972	ENSG00000125648	SLC25A23	solute carrier family 25 member 23 [Source:HGNC Symbol;Acc:HGNC:19375]	425.57	0.166199	0.0868246	1.91419	0.0555958	0.232725
1973	ENSG00000235280	MCF2L-AS1	MCF2L antisense RNA 1 [Source:HGNC Symbol;Acc:HGNC:39825]	21.7483	0.166172	0.0932626	1.78177	0.0747869	NA
1974	ENSG00000105246	EBI3	Epstein-Barr virus induced 3 [Source:HGNC Symbol;Acc:HGNC:3129]	32.5126	0.166084	0.0988263	1.68057	0.0928465	NA
1975	ENSG00000260495		novel transcript	antisense to GAN	30.4904	0.166081	0.0960287	1.72949	0.0837207	NA
1976	ENSG00000173818	ENDOV	endonuclease V [Source:HGNC Symbol;Acc:HGNC:26640]	516.541	0.16607	0.0813851	2.04055	0.0412957	0.193872
1977	ENSG00000128045	RASL11B	RAS like family 11 member B [Source:HGNC Symbol;Acc:HGNC:23804]	150.953	0.166041	0.112006	1.48243	0.138226	0.395062
1978	ENSG00000279611		novel transcript	43.2529	0.166028	0.110576	1.50149	0.13323	NA
1979	ENSG00000166104		golgin subfamily A pseudogene	1466.86	0.165986	0.0660404	2.5134	0.0119575	0.0878258
1980	ENSG00000150593	PDCD4	programmed cell death 4 [Source:HGNC Symbol;Acc:HGNC:8763]	828.394	0.165965	0.0721789	2.29935	0.021485	0.128613
1981	ENSG00000204967	PCDHA4	protocadherin alpha 4 [Source:HGNC Symbol;Acc:HGNC:8670]	275.173	0.165895	0.0984757	1.68463	0.0920609	0.315553
1982	ENSG00000171462	DLK2	delta like non-canonical Notch ligand 2 [Source:HGNC Symbol;Acc:HGNC:21113]	187.459	0.165781	0.109582	1.51285	0.130318	0.384055
1983	ENSG00000256001		novel transcript	159.005	0.165779	0.112403	1.47487	0.140248	0.39866
1984	ENSG00000213316	LTC4S	leukotriene C4 synthase [Source:HGNC Symbol;Acc:HGNC:6719]	20.5122	0.165756	0.0930508	1.78135	0.0748561	NA
1985	ENSG00000226696	LENG8-AS1	LENG8 antisense RNA 1 [Source:HGNC Symbol;Acc:HGNC:40705]	179.186	0.165722	0.108455	1.52802	0.126508	0.377157
1986	ENSG00000126561	STAT5A	signal transducer and activator of transcription 5A [Source:HGNC Symbol;Acc:HGNC:11366]	780.678	0.16569	0.0781834	2.11924	0.0340698	0.17211
1987	ENSG00000225928	CACYBPP1	calcyclin binding protein pseudogene 1 [Source:HGNC Symbol;Acc:HGNC:45122]	53.9484	0.165573	0.111299	1.48763	0.136847	NA
1988	ENSG00000103355	PRSS33	serine protease 33 [Source:HGNC Symbol;Acc:HGNC:30405]	103.515	0.165565	0.114204	1.44973	0.147134	0.409924
1989	ENSG00000171813	PWWP2B	PWWP domain containing 2B [Source:HGNC Symbol;Acc:HGNC:25150]	276.076	0.16555	0.0979888	1.68948	0.0911269	0.313734
1990	ENSG00000166436	TRIM66	tripartite motif containing 66 [Source:HGNC Symbol;Acc:HGNC:29005]	758.071	0.165544	0.0804601	2.05746	0.0396417	0.189094
1991	ENSG00000227070	EPS15-AS1	EPS15 antisense RNA 1 [Source:HGNC Symbol;Acc:HGNC:40219]	65.2508	0.165463	0.114303	1.44758	0.147735	0.410663
1992	ENSG00000232386		novel transcript	33.3706	0.165413	0.105988	1.56067	0.118602	NA
1993	ENSG00000247121		novel transcript	antisense to LNPEP and ERAP2	18.1611	0.165397	0.0914354	1.80889	0.0704681	NA
1994	ENSG00000262943	ALOX12P2	arachidonate 12-lipoxygenase pseudogene 2 [Source:HGNC Symbol;Acc:HGNC:432]	628.128	0.165389	0.0819979	2.01699	0.0436965	0.200739
1995	ENSG00000125733	TRIP10	thyroid hormone receptor interactor 10 [Source:HGNC Symbol;Acc:HGNC:12304]	982.842	0.165287	0.069144	2.39048	0.0168266	0.110001
1996	ENSG00000154133	ROBO4	roundabout guidance receptor 4 [Source:HGNC Symbol;Acc:HGNC:17985]	983.85	0.165284	0.0746941	2.21281	0.026911	0.147723
1997	ENSG00000214894	LINC00243	long intergenic non-protein coding RNA 243 [Source:HGNC Symbol;Acc:HGNC:30956]	24.9578	0.165201	0.0993321	1.66312	0.0962882	NA
1998	ENSG00000265218		novel transcript	antisense to LRRC37A3	102.422	0.165158	0.114206	1.44614	0.148138	0.411206
[truncated: 39,598 more rows]
[truncated: 6 more columns]

## Sheet: GSEA
GSEA: pathways enriched in confined cells.
	pathway	pval	log10pval	padj	ES	NES
1	GOBP_REGULATION_OF_NERVOUS_SYSTEM_DEVELOPMENT	0.000123062	3.90988	0.0697024	0.551975	2.42944
2	GOBP_NEGATIVE_REGULATION_OF_SECRETION	0.000135759	3.86723	0.0697024	0.697518	2.42791
3	GOBP_NEGATIVE_REGULATION_OF_TRANSPORT	0.000120613	3.91861	0.0697024	0.498205	2.28637
4	GOBP_CELL_CELL_SIGNALING	0.00021077	3.67619	0.0697024	0.358035	2.26774
5	GOBP_DEPHOSPHORYLATION	0.000246124	3.60885	0.0697024	0.512837	2.25718
6	GOBP_REGULATION_OF_NEUROGENESIS	0.000379315	3.421	0.0697024	0.533111	2.2006
7	GOBP_INFLAMMATORY_RESPONSE	0.000645717	3.18996	0.0903048	0.358704	2.14196
8	GOBP_REGULATION_OF_HORMONE_SECRETION	0.000906501	3.04263	0.105681	0.549892	2.13545
9	GOBP_NEGATIVE_REGULATION_OF_HORMONE_SECRETION	0.000623733	3.205	0.0903048	0.850587	2.13035
10	GOBP_PROTEIN_DEPHOSPHORYLATION	0.000906501	3.04263	0.105681	0.548574	2.13033
11	GOBP_NEGATIVE_REGULATION_OF_PHOSPHORYLATION	0.00113236	2.94602	0.118544	0.503751	2.1149
12	GOBP_POSITIVE_REGULATION_OF_PROTEIN_PHOSPHORYLATION	0.000896258	3.04757	0.105681	0.383751	2.11372
13	GOBP_REGULATION_OF_ANATOMICAL_STRUCTURE_MORPHOGENESIS	0.000756757	3.12104	0.0998321	0.356837	2.1089
14	GOBP_SIGNAL_RELEASE	0.000941952	3.02597	0.107318	0.432103	2.10044
15	GOBP_BLOOD_VESSEL_MORPHOGENESIS	0.00100829	2.99641	0.112324	0.377449	2.07901
16	GOBP_I_KAPPAB_KINASE_NF_KAPPAB_SIGNALING	0.00146843	2.83315	0.118544	0.463619	2.0724
17	GOBP_NEGATIVE_REGULATION_OF_ESTABLISHMENT_OF_PROTEIN_LOCALIZATION	0.00121414	2.91573	0.118544	0.767088	2.05439
18	GOBP_PEPTIDYL_TYROSINE_DEPHOSPHORYLATION	0.00183876	2.73548	0.118544	0.647917	2.03183
19	GOBP_REGULATION_OF_TOLL_LIKE_RECEPTOR_SIGNALING_PATHWAY	0.00136591	2.86458	0.118544	0.758284	2.03081
20	GOBP_NEGATIVE_REGULATION_OF_PROTEIN_SECRETION	0.000318573	3.49679	0.0697024	0.880597	2.02477
21	GOBP_CELLULAR_KETONE_METABOLIC_PROCESS	0.00282296	2.5493	0.161148	0.561624	2.01922
22	GOBP_REGULATION_OF_VASCULATURE_DEVELOPMENT	0.00172286	2.76375	0.118544	0.458127	2.01639
23	GOBP_EXPORT_FROM_CELL	0.00186813	2.72859	0.118544	0.349573	2.00033
24	GOBP_REGULATION_OF_CELLULAR_KETONE_METABOLIC_PROCESS	0.00238798	2.62197	0.142361	0.611279	1.98389
25	GOBP_RESPONSE_TO_BACTERIUM	0.00236353	2.62644	0.142361	0.363516	1.97847
26	GOBP_POSITIVE_REGULATION_OF_PROTEIN_MODIFICATION_PROCESS	0.00282885	2.54839	0.161148	0.337959	1.97495
27	GOBP_NEGATIVE_REGULATION_OF_INFLAMMATORY_RESPONSE	0.00282885	2.54839	0.161148	0.628659	1.97144
28	GOBP_NEGATIVE_REGULATION_OF_DEFENSE_RESPONSE	0.00376395	2.42436	0.194522	0.547288	1.96767
29	GOBP_VASCULATURE_DEVELOPMENT	0.00241387	2.61729	0.142361	0.341325	1.96388
30	GOBP_POSITIVE_REGULATION_OF_NERVOUS_SYSTEM_DEVELOPMENT	0.00416723	2.38015	0.199626	0.544992	1.95942
31	GOBP_REGULATION_OF_CELL_DEVELOPMENT	0.00408261	2.38906	0.199626	0.420886	1.95503
32	GOBP_NEGATIVE_REGULATION_OF_KINASE_ACTIVITY	0.00438713	2.35782	0.199626	0.526228	1.9433
33	GOBP_CARBOXYLIC_ACID_TRANSPORT	0.00455487	2.34152	0.202067	0.575725	1.93761
34	GOBP_REGULATION_OF_CALCIUM_ION_TRANSPORT	0.00390035	2.4089	0.197567	0.460322	1.93257
35	GOBP_MONOCARBOXYLIC_ACID_BIOSYNTHETIC_PROCESS	0.00570187	2.24398	0.222392	0.55506	1.93205
36	GOBP_RESPONSE_TO_MOLECULE_OF_BACTERIAL_ORIGIN	0.00420119	2.37663	0.199626	0.389477	1.93001
37	GOBP_CELLULAR_COMPONENT_MORPHOGENESIS	0.00440778	2.35578	0.199626	0.35723	1.91998
38	GOBP_POSITIVE_REGULATION_OF_MAP_KINASE_ACTIVITY	0.00523338	2.28122	0.216818	0.608876	1.9094
39	GOBP_RHYTHMIC_PROCESS	0.00465526	2.33206	0.204709	0.45463	1.90868
40	GOBP_TOLL_LIKE_RECEPTOR_SIGNALING_PATHWAY	0.00665219	2.17704	0.236672	0.547675	1.90634
41	GOBP_REGULATION_OF_GLIOGENESIS	0.00445368	2.35128	0.199626	0.667699	1.90492
42	GOBP_DEFENSE_RESPONSE	0.00185567	2.7315	0.118544	0.281837	1.90229
43	GOBP_BEHAVIOR	0.00510145	2.29231	0.216725	0.375966	1.89808
44	GOBP_HORMONE_TRANSPORT	0.00624298	2.20461	0.235309	0.44342	1.89448
45	GOBP_REGULATION_OF_EXTRINSIC_APOPTOTIC_SIGNALING_PATHWAY	0.00660451	2.18016	0.236672	0.486926	1.89093
46	GOBP_ORGANIC_ACID_TRANSPORT	0.00712461	2.14724	0.239713	0.525528	1.88944
47	GOBP_NEGATIVE_REGULATION_OF_PHOSPHORUS_METABOLIC_PROCESS	0.00573031	2.24182	0.222392	0.416532	1.88665
48	GOBP_POSITIVE_REGULATION_OF_PHOSPHORUS_METABOLIC_PROCESS	0.00488705	2.31095	0.213033	0.32165	1.88634
49	GOBP_REGULATION_OF_TRANSPORT	0.00207533	2.68291	0.12844	0.284913	1.88294
50	GOBP_POSITIVE_REGULATION_OF_LIPID_METABOLIC_PROCESS	0.00766232	2.11564	0.249423	0.522204	1.87749
51	GOBP_REGULATION_OF_PROTEIN_PHOSPHORYLATION	0.00428036	2.36852	0.199626	0.308812	1.87723
52	GOBP_CELL_PART_MORPHOGENESIS	0.00565037	2.24792	0.222392	0.368064	1.8746
53	GOBP_CELLULAR_RESPONSE_TO_PEPTIDE_HORMONE_STIMULUS	0.00803162	2.0952	0.253223	0.46279	1.87318
54	GOBP_NEGATIVE_REGULATION_OF_SIGNALING	0.00354943	2.44984	0.18929	0.287962	1.86965
55	GOBP_RESPONSE_TO_VIRUS	0.00684438	2.16467	0.236672	0.400556	1.8606
56	GOBP_REGULATION_OF_SECRETION	0.00785698	2.10474	0.253223	0.353215	1.85856
57	GOBP_NEGATIVE_REGULATION_OF_ENDOTHELIAL_CELL_APOPTOTIC_PROCESS	0.00576719	2.23904	0.222392	0.693744	1.85796
58	GOBP_CELLULAR_RESPONSE_TO_OXYGEN_CONTAINING_COMPOUND	0.00438048	2.35848	0.199626	0.285748	1.85129
59	GOBP_ORGANIC_ACID_BIOSYNTHETIC_PROCESS	0.00812484	2.09019	0.254561	0.466979	1.85002
60	GOBP_REGULATION_OF_ION_TRANSPORT	0.00794371	2.09998	0.253223	0.347755	1.84603
61	GOBP_REGULATION_OF_LIPID_BIOSYNTHETIC_PROCESS	0.00968967	2.01369	0.269635	0.485872	1.84567
62	GOBP_CELLULAR_RESPONSE_TO_MOLECULE_OF_BACTERIAL_ORIGIN	0.00972188	2.01225	0.269635	0.418627	1.84253
63	GOBP_POSITIVE_REGULATION_OF_EXTRINSIC_APOPTOTIC_SIGNALING_PATHWAY	0.00430073	2.36646	0.199626	0.799574	1.83847
64	GOBP_CALCIUM_ION_TRANSPORT	0.00802232	2.0957	0.253223	0.366654	1.83325
65	GOBP_REGULATION_OF_P38MAPK_CASCADE	0.00446002	2.35066	0.199626	0.795309	1.82867
66	GOBP_CELLULAR_RESPONSE_TO_HORMONE_STIMULUS	0.00990663	2.00407	0.269635	0.347205	1.82693
67	GOBP_REGULATION_OF_LIPID_METABOLIC_PROCESS	0.0108294	1.96539	0.269635	0.414784	1.82562
68	GOBP_RECEPTOR_SIGNALING_PATHWAY_VIA_STAT	0.0102139	1.99081	0.269635	0.540746	1.81989
69	GOBP_SECRETION	0.00843558	2.07388	0.262656	0.314942	1.81988
70	GOBP_NEGATIVE_REGULATION_OF_TRANSFERASE_ACTIVITY	0.010619	1.97392	0.269635	0.468499	1.81937
71	GOBP_POSITIVE_REGULATION_OF_PROTEIN_SERINE_THREONINE_KINASE_ACTIVITY	0.0108331	1.96525	0.269635	0.45892	1.81809
72	GOBP_REGULATION_OF_DEFENSE_RESPONSE	0.010476	1.97981	0.269635	0.345143	1.81608
73	GOBP_POSITIVE_REGULATION_OF_GLIOGENESIS	0.00592546	2.22728	0.225033	0.724652	1.81494
74	GOBP_TUBE_MORPHOGENESIS	0.00895099	2.04813	0.269635	0.312279	1.81397
75	GOBP_RESPONSE_TO_CARBOHYDRATE	0.0115255	1.93834	0.276404	0.465425	1.80744
76	GOBP_REGULATION_OF_HORMONE_LEVELS	0.0107364	1.96914	0.269635	0.364677	1.80712
77	GOBP_ENDOTHELIAL_CELL_APOPTOTIC_PROCESS	0.00905582	2.04307	0.269635	0.633322	1.80684
78	GOBP_POSITIVE_REGULATION_OF_VASCULATURE_DEVELOPMENT	0.0129632	1.88729	0.280587	0.475517	1.80634
79	GOBP_ION_TRANSPORT	0.00649963	2.18711	0.236672	0.282914	1.80557
80	GOBP_POSITIVE_REGULATION_OF_NEUROGENESIS	0.0117994	1.92814	0.276404	0.556296	1.80544
81	GOBP_POSITIVE_REGULATION_OF_PATHWAY_RESTRICTED_SMAD_PROTEIN_PHOSPHORYLATION	0.00332502	2.47821	0.179229	0.876464	1.80218
82	GOBP_MONOCARBOXYLIC_ACID_TRANSPORT	0.0104668	1.98019	0.269635	0.574491	1.80157
83	GOBP_CELL_CHEMOTAXIS	0.0111671	1.95206	0.271752	0.387761	1.80117
84	GOBP_DEFENSE_RESPONSE_TO_SYMBIONT	0.0117368	1.93045	0.276404	0.421492	1.80079
85	GOBP_INTERLEUKIN_2_PRODUCTION	0.00686106	2.16361	0.236672	0.716482	1.79448
86	GOBP_POSITIVE_REGULATION_OF_PROTEIN_KINASE_ACTIVITY	0.0122931	1.91034	0.280587	0.372803	1.79329
87	GOBP_DEVELOPMENTAL_GROWTH_INVOLVED_IN_MORPHOGENESIS	0.010725	1.9696	0.269635	0.515193	1.79328
88	GOBP_MAPK_CASCADE	0.0101188	1.99487	0.269635	0.314582	1.79318
89	GOBP_ERK1_AND_ERK2_CASCADE	0.0109355	1.96116	0.269635	0.376303	1.78901
90	GOBP_REGULATION_OF_PROTEIN_KINASE_ACTIVITY	0.0128837	1.88996	0.280587	0.324679	1.78835
91	GOBP_REGULATION_OF_TRANS_SYNAPTIC_SIGNALING	0.0127281	1.89523	0.280587	0.384411	1.78561
92	GOBP_CELLULAR_RESPONSE_TO_BIOTIC_STIMULUS	0.0144395	1.84045	0.290467	0.39914	1.78417
93	GOBP_REGULATION_OF_MAP_KINASE_ACTIVITY	0.0138459	1.85868	0.284613	0.496012	1.78332
94	GOBP_REGULATION_OF_PEPTIDE_TRANSPORT	0.0120226	1.92	0.280323	0.56774	1.7804
95	GOBP_CIRCULATORY_SYSTEM_DEVELOPMENT	0.00962567	2.01657	0.269635	0.293252	1.77854
96	GOBP_REGULATION_OF_PROTEIN_MODIFICATION_PROCESS	0.00850394	2.07038	0.26315	0.279093	1.77745
97	GOBP_REGULATION_OF_PATTERN_RECOGNITION_RECEPTOR_SIGNALING_PATHWAY	0.0123055	1.9099	0.280587	0.565812	1.77435
98	GOBP_HISTONE_H3_ACETYLATION	0.00873226	2.05887	0.265302	0.707577	1.77217
99	GOBP_NEGATIVE_REGULATION_OF_EPITHELIAL_CELL_APOPTOTIC_PROCESS	0.0115796	1.93631	0.276404	0.621119	1.77202
100	GOBP_NEGATIVE_REGULATION_OF_RESPONSE_TO_EXTERNAL_STIMULUS	0.0150461	1.82257	0.29235	0.428115	1.76719
101	GOBP_MORPHOGENESIS_OF_A_BRANCHING_STRUCTURE	0.0128713	1.89038	0.280587	0.563499	1.7671
102	GOBP_POSITIVE_REGULATION_OF_PEPTIDYL_TYROSINE_PHOSPHORYLATION	0.0153469	1.81398	0.2959	0.446016	1.76697
103	GOBP_CIRCADIAN_REGULATION_OF_GENE_EXPRESSION	0.0126124	1.8992	0.280587	0.587212	1.76058
104	GOBP_CELL_SURFACE_RECEPTOR_SIGNALING_PATHWAY_INVOLVED_IN_CELL_CELL_SIGNALING	0.0147754	1.83046	0.290467	0.365397	1.75766
105	GOBP_POSITIVE_REGULATION_OF_KINASE_ACTIVITY	0.0147657	1.83075	0.290467	0.351379	1.75688
106	GOBP_REGULATION_OF_SMALL_MOLECULE_METABOLIC_PROCESS	0.0187694	1.72655	0.30695	0.403279	1.74783
107	GOBP_NEGATIVE_REGULATION_OF_MULTICELLULAR_ORGANISMAL_PROCESS	0.0126555	1.89772	0.280587	0.290972	1.74555
108	GOBP_REGULATION_OF_INSULIN_SECRETION	0.0137721	1.861	0.284613	0.581727	1.74414
109	GOBP_NEGATIVE_REGULATION_OF_CYTOKINE_PRODUCTION	0.0185823	1.7309	0.30695	0.396058	1.7432
110	GOBP_REGULATION_OF_RESPONSE_TO_EXTERNAL_STIMULUS	0.0148455	1.8284	0.290706	0.299453	1.73947
111	GOBP_REGULATION_OF_LIPASE_ACTIVITY	0.0129425	1.88798	0.280587	0.691569	1.73208
112	GOBP_RECEPTOR_CLUSTERING	0.00665004	2.17718	0.236672	0.841321	1.72992
113	GOBP_PHOSPHORYLATION	0.00743648	2.12863	0.243654	0.25842	1.72826
114	GOBP_CATION_TRANSPORT	0.0140725	1.85163	0.28677	0.28268	1.72794
115	GOBP_REGULATION_OF_CELL_MORPHOGENESIS	0.0215148	1.66726	0.323143	0.411391	1.72715
116	GOBP_P38MAPK_CASCADE	0.0135662	1.86754	0.284549	0.687382	1.72159
117	GOBP_POSITIVE_REGULATION_OF_MAPK_CASCADE	0.0200936	1.69694	0.310893	0.332119	1.72013
118	GOBP_REGULATION_OF_PEPTIDYL_TYROSINE_PHOSPHORYLATION	0.0207974	1.68199	0.31883	0.390674	1.7195
119	GOBP_REGULATION_OF_INFLAMMATORY_RESPONSE	0.0194936	1.71011	0.30695	0.361184	1.71713
120	GOBP_CELLULAR_RESPONSE_TO_INTERLEUKIN_1	0.0216662	1.66422	0.323143	0.432493	1.7134
121	GOBP_NEGATIVE_REGULATION_OF_I_KAPPAB_KINASE_NF_KAPPAB_SIGNALING	0.0154803	1.81022	0.296974	0.639322	1.71221
122	GOBP_BILE_ACID_AND_BILE_SALT_TRANSPORT	0.00141393	2.84957	0.118544	0.978723	1.71216
123	GOBP_NEGATIVE_REGULATION_OF_FATTY_ACID_BIOSYNTHETIC_PROCESS	0.00141393	2.84957	0.118544	0.978723	1.71216
124	GOBP_NEGATIVE_REGULATION_OF_FATTY_ACID_METABOLIC_PROCESS	0.00141393	2.84957	0.118544	0.978723	1.71216
125	GOBP_NEGATIVE_REGULATION_OF_MYELOID_LEUKOCYTE_DIFFERENTIATION	0.00141393	2.84957	0.118544	0.978723	1.71216
126	GOBP_POSITIVE_REGULATION_OF_LIPID_BIOSYNTHETIC_PROCESS	0.0199434	1.7002	0.310893	0.544985	1.70904
127	GOBP_SYNAPTIC_SIGNALING	0.0195326	1.70924	0.30695	0.341517	1.70757
128	GOBP_CYTOKINE_MEDIATED_SIGNALING_PATHWAY	0.0214483	1.66861	0.323143	0.335134	1.70689
129	GOBP_NEGATIVE_REGULATION_OF_LIPID_METABOLIC_PROCESS	0.0191508	1.71781	0.30695	0.597414	1.70439
130	GOBP_NEGATIVE_REGULATION_OF_TRANSMEMBRANE_TRANSPORT	0.0166945	1.77743	0.30695	0.636135	1.70367
131	GOBP_REGULATION_OF_PROTEIN_SERINE_THREONINE_KINASE_ACTIVITY	0.0250857	1.60057	0.339569	0.380839	1.70237
132	GOBP_POSITIVE_REGULATION_OF_AMINE_TRANSPORT	0.0159052	1.79846	0.300189	0.678762	1.7
133	GOBP_NEURON_PROJECTION_EXTENSION	0.0240202	1.61942	0.339569	0.523661	1.69953
134	GOBP_EXTRINSIC_APOPTOTIC_SIGNALING_PATHWAY	0.024529	1.61032	0.339569	0.411672	1.69932
135	GOBP_REGULATION_OF_CATION_CHANNEL_ACTIVITY	0.0223148	1.65141	0.325187	0.472271	1.69796
136	GOBP_REGULATION_OF_PHOSPHORUS_METABOLIC_PROCESS	0.0142782	1.84533	0.288616	0.264826	1.68659
137	GOBP_RECEPTOR_METABOLIC_PROCESS	0.0257059	1.58997	0.339569	0.518985	1.68435
138	GOBP_REGULATION_OF_MULTICELLULAR_ORGANISMAL_DEVELOPMENT	0.0155211	1.80908	0.296974	0.266786	1.68333
139	GOBP_SMAD_PROTEIN_SIGNAL_TRANSDUCTION	0.0222684	1.65231	0.325187	0.589539	1.68193
140	GOBP_RESPONSE_TO_OXYGEN_LEVELS	0.028575	1.54401	0.346006	0.406488	1.67792
141	GOBP_INSULIN_SECRETION_INVOLVED_IN_CELLULAR_RESPONSE_TO_GLUCOSE_STIMULUS	0.00997506	2.00108	0.269635	0.815761	1.67737
142	GOBP_REGULATION_OF_INSULIN_SECRETION_INVOLVED_IN_CELLULAR_RESPONSE_TO_GLUCOSE_STIMULUS	0.00997506	2.00108	0.269635	0.815761	1.67737
143	GOBP_NEGATIVE_REGULATION_OF_LIPID_BIOSYNTHETIC_PROCESS	0.0185561	1.73151	0.30695	0.668715	1.67484
144	GOBP_REGULATION_OF_INNATE_IMMUNE_RESPONSE	0.0268296	1.57139	0.341928	0.515448	1.67287
145	GOBP_CELL_MIGRATION_INVOLVED_IN_SPROUTING_ANGIOGENESIS	0.0159286	1.79782	0.300189	0.727079	1.67179
146	GOBP_REGULATION_OF_FATTY_ACID_BIOSYNTHETIC_PROCESS	0.0159286	1.79782	0.300189	0.727079	1.67179
147	GOBP_REGULATION_OF_FATTY_ACID_METABOLIC_PROCESS	0.0159286	1.79782	0.300189	0.727079	1.67179
148	GOBP_POSITIVE_REGULATION_OF_APOPTOTIC_SIGNALING_PATHWAY	0.023775	1.62388	0.339569	0.557482	1.67145
149	GOBP_EMBRYONIC_PLACENTA_DEVELOPMENT	0.0194917	1.71015	0.30695	0.666411	1.66907
150	GOBP_EPITHELIAL_CELL_DIFFERENTIATION_INVOLVED_IN_KIDNEY_DEVELOPMENT	0.0109726	1.95969	0.269635	0.810437	1.66642
151	GOBP_METANEPHRIC_EPITHELIUM_DEVELOPMENT	0.0109726	1.95969	0.269635	0.810437	1.66642
152	GOBP_SPROUTING_ANGIOGENESIS	0.0278642	1.55495	0.341928	0.529578	1.66072
153	GOBP_LOCOMOTION	0.0137113	1.86292	0.284613	0.246318	1.66008
154	GOBP_CELLULAR_RESPONSE_TO_INTERFERON_GAMMA	0.0296756	1.5276	0.350231	0.493255	1.66006
155	GOBP_RESPONSE_TO_INTERFERON_GAMMA	0.0296756	1.5276	0.350231	0.493255	1.66006
156	GOBP_PATHWAY_RESTRICTED_SMAD_PROTEIN_PHOSPHORYLATION	0.0183179	1.73712	0.30695	0.721667	1.65934
157	GOBP_CELLULAR_RESPONSE_TO_CARBOHYDRATE_STIMULUS	0.0253697	1.59569	0.339569	0.552565	1.6567
158	GOBP_REGULATION_OF_BILE_ACID_BIOSYNTHETIC_PROCESS	0.0068929	2.1616	0.236672	0.946809	1.65633
159	GOBP_REGULATION_OF_BILE_ACID_METABOLIC_PROCESS	0.0068929	2.1616	0.236672	0.946809	1.65633
160	GOBP_ANATOMICAL_STRUCTURE_FORMATION_INVOLVED_IN_MORPHOGENESIS	0.0195271	1.70936	0.30695	0.262847	1.65564
161	GOBP_RECEPTOR_INTERNALIZATION	0.0258314	1.58785	0.339569	0.580304	1.65558
162	GOBP_RESPONSE_TO_MONOSACCHARIDE	0.0320394	1.49432	0.370496	0.448271	1.65541
163	GOBP_REGULATION_OF_SYNAPTIC_TRANSMISSION_GLUTAMATERGIC	0.0258314	1.58785	0.339569	0.580133	1.65509
164	GOBP_SYNAPTIC_TRANSMISSION_GLUTAMATERGIC	0.0258314	1.58785	0.339569	0.580133	1.65509
165	GOBP_NEGATIVE_REGULATION_OF_CELL_POPULATION_PROLIFERATION	0.0299126	1.52415	0.351175	0.300045	1.65267
166	GOBP_NEGATIVE_REGULATION_OF_T_CELL_MEDIATED_CYTOTOXICITY	0.00742312	2.12941	0.243654	0.944681	1.6526
167	GOBP_REGULATION_OF_PROTEIN_SECRETION	0.0320807	1.49376	0.370496	0.434709	1.65132
168	GOBP_NEGATIVE_REGULATION_OF_PROTEIN_LOCALIZATION	0.0325821	1.48702	0.370496	0.473881	1.64948
169	GOBP_HOMOPHILIC_CELL_ADHESION_VIA_PLASMA_MEMBRANE_ADHESION_MOLECULES	0.0262559	1.58077	0.339569	0.615883	1.64944
170	GOBP_SMOOTH_MUSCLE_CELL_DIFFERENTIATION	0.00795334	2.09945	0.253223	0.942553	1.64888
171	GOBP_NEGATIVE_REGULATION_OF_PROTEIN_MODIFICATION_PROCESS	0.0327969	1.48417	0.370496	0.363961	1.64853
172	GOBP_SMALL_MOLECULE_BIOSYNTHETIC_PROCESS	0.0316242	1.49998	0.367824	0.329365	1.64681
173	GOBP_EPITHELIAL_CELL_PROLIFERATION	0.0337716	1.47145	0.377053	0.358719	1.64624
174	GOBP_REGULATION_OF_ION_TRANSMEMBRANE_TRANSPORT	0.0336503	1.47301	0.376538	0.363278	1.64544
175	GOBP_TAXIS	0.0314642	1.50218	0.366814	0.300106	1.64179
176	GOBP_NEGATIVE_REGULATION_OF_SMALL_MOLECULE_METABOLIC_PROCESS	0.025729	1.58958	0.339569	0.654675	1.63968
177	GOBP_MONOCARBOXYLIC_ACID_METABOLIC_PROCESS	0.0322619	1.49131	0.370496	0.33705	1.63839
178	GOBP_REGULATION_OF_ERBB_SIGNALING_PATHWAY	0.02747	1.56114	0.341928	0.611601	1.63797
179	GOBP_LIPOPOLYSACCHARIDE_MEDIATED_SIGNALING_PATHWAY	0.0292839	1.53337	0.350231	0.546251	1.63777
180	GOBP_CELLULAR_RESPONSE_TO_PEPTIDE	0.0373226	1.42803	0.38707	0.365705	1.63472
181	GOBP_NIK_NF_KAPPAB_SIGNALING	0.0328147	1.48393	0.370496	0.520712	1.63292
182	GOBP_NEGATIVE_REGULATION_OF_NERVOUS_SYSTEM_DEVELOPMENT	0.0342291	1.4656	0.379625	0.519267	1.62839
183	GOBP_NEGATIVE_REGULATION_OF_CELL_DEVELOPMENT	0.0354331	1.45059	0.386608	0.467816	1.62837
184	GOBP_PEPTIDYL_SERINE_MODIFICATION	0.037805	1.42245	0.38707	0.394464	1.62829
185	GOBP_PRODUCTION_OF_MOLECULAR_MEDIATOR_INVOLVED_IN_INFLAMMATORY_RESPONSE	0.0230965	1.63645	0.332709	0.706823	1.62521
186	GOBP_NEGATIVE_REGULATION_OF_SYNAPTIC_TRANSMISSION	0.0336329	1.47324	0.376538	0.541756	1.6243
187	GOBP_REGULATION_OF_METAL_ION_TRANSPORT	0.0357942	1.44619	0.38707	0.333863	1.6229
188	GOBP_ACTIN_MYOSIN_FILAMENT_SLIDING	0.0187864	1.72616	0.30695	0.789137	1.62262
189	GOBP_SYNAPTIC_VESICLE_MATURATION	0.0114882	1.93975	0.276404	0.926596	1.62097
190	GOBP_VIRAL_GENOME_REPLICATION	0.0391515	1.40725	0.390969	0.426405	1.61978
191	GOBP_TUBE_DEVELOPMENT	0.0292605	1.53372	0.350231	0.267999	1.61895
192	GOBP_REGULATION_OF_APOPTOTIC_SIGNALING_PATHWAY	0.0383045	1.41675	0.387138	0.348519	1.61889
193	GOBP_NEUROTRANSMITTER_SECRETION	0.036715	1.43516	0.38707	0.480893	1.61846
194	GOBP_RESPONSE_TO_INTERLEUKIN_1	0.0396481	1.40178	0.391489	0.399368	1.61647
195	GOBP_NEGATIVE_REGULATION_OF_SMOOTH_MUSCLE_CELL_PROLIFERATION	0.0256451	1.591	0.339569	0.702168	1.61451
196	GOBP_NEGATIVE_REGULATION_OF_TOLL_LIKE_RECEPTOR_4_SIGNALING_PATHWAY	0.0125486	1.9014	0.280587	0.92234	1.61352
197	GOBP_NEGATIVE_REGULATION_OF_TOLL_LIKE_RECEPTOR_SIGNALING_PATHWAY	0.0125486	1.9014	0.280587	0.92234	1.61352
198	GOBP_REGULATION_OF_TOLL_LIKE_RECEPTOR_4_SIGNALING_PATHWAY	0.0125486	1.9014	0.280587	0.92234	1.61352
199	GOBP_CELLULAR_RESPONSE_TO_EXTRACELLULAR_STIMULUS	0.042735	1.36922	0.407131	0.415371	1.61306
200	GOBP_RESPONSE_TO_TUMOR_NECROSIS_FACTOR	0.0393852	1.40467	0.391489	0.347255	1.61302
201	GOBP_REGULATION_OF_RECEPTOR_SIGNALING_PATHWAY_VIA_STAT	0.0347387	1.45919	0.380413	0.565139	1.61232
202	GOBP_NEGATIVE_REGULATION_OF_MAPK_CASCADE	0.0413775	1.38324	0.40121	0.424127	1.61112
203	GOBP_GLAND_MORPHOGENESIS	0.0347387	1.45919	0.380413	0.564711	1.61109
204	GOBP_REGULATION_OF_PHOSPHOPROTEIN_PHOSPHATASE_ACTIVITY	0.0262823	1.58034	0.339569	0.699922	1.60934
205	GOBP_CELL_DIFFERENTIATION_INVOLVED_IN_KIDNEY_DEVELOPMENT	0.0269194	1.56993	0.341928	0.698294	1.6056
206	GOBP_POSITIVE_CHEMOTAXIS	0.0380481	1.41967	0.38707	0.511946	1.60543
207	GOBP_NEGATIVE_REGULATION_OF_CELL_ACTIVATION	0.0438741	1.35779	0.409724	0.388875	1.60521
208	GOBP_LOCOMOTORY_BEHAVIOR	0.0400276	1.39764	0.391489	0.476941	1.60515
209	GOBP_REGULATION_OF_EPITHELIAL_CELL_APOPTOTIC_PROCESS	0.0380481	1.41967	0.38707	0.511711	1.60469
210	GOBP_REGULATION_OF_STEROID_BIOSYNTHETIC_PROCESS	0.0400116	1.39781	0.391489	0.534639	1.60296
211	GOBP_ISOPRENOID_METABOLIC_PROCESS	0.0372625	1.42873	0.38707	0.560881	1.60017
212	GOBP_TERPENOID_METABOLIC_PROCESS	0.0372625	1.42873	0.38707	0.560881	1.60017
213	GOBP_FAT_CELL_DIFFERENTIATION	0.0455249	1.34175	0.409724	0.403142	1.59712
214	GOBP_INNATE_IMMUNE_RESPONSE	0.0385714	1.41373	0.38827	0.278837	1.59557
215	GOBP_REGULATION_OF_TRANSMEMBRANE_TRANSPORT	0.0451505	1.34534	0.409724	0.339304	1.59477
216	GOBP_LONG_CHAIN_FATTY_ACID_TRANSPORT	0.0232751	1.63311	0.334322	0.775293	1.59416
217	GOBP_DEFENSE_RESPONSE_TO_OTHER_ORGANISM	0.0382837	1.41699	0.387138	0.267223	1.59267
218	GOBP_REGULATION_OF_INTRACELLULAR_SIGNAL_TRANSDUCTION	0.0266294	1.57464	0.341928	0.239583	1.59253
219	GOBP_POSITIVE_REGULATION_OF_TYROSINE_PHOSPHORYLATION_OF_STAT_PROTEIN	0.0355528	1.44913	0.386608	0.634488	1.58912
220	GOBP_TYROSINE_PHOSPHORYLATION_OF_STAT_PROTEIN	0.0355528	1.44913	0.386608	0.634488	1.58912
221	GOBP_METAL_ION_TRANSPORT	0.0427901	1.36866	0.407131	0.273296	1.58752
222	GOBP_NEGATIVE_REGULATION_OF_EXTRINSIC_APOPTOTIC_SIGNALING_PATHWAY_VIA_DEATH_DOMAIN_RECEPTORS	0.0400831	1.39704	0.391489	0.556356	1.58726
223	GOBP_PEPTIDYL_TYROSINE_MODIFICATION	0.0455091	1.3419	0.409724	0.341625	1.58686
224	GOBP_FATTY_ACID_METABOLIC_PROCESS	0.0483621	1.31549	0.42608	0.399844	1.58405
225	GOBP_ADENOSINE_METABOLIC_PROCESS	0.0174973	1.75703	0.30695	0.905319	1.58375
226	GOBP_PURINE_NUCLEOSIDE_METABOLIC_PROCESS	0.0174973	1.75703	0.30695	0.905319	1.58375
227	GOBP_PURINE_RIBONUCLEOSIDE_METABOLIC_PROCESS	0.0174973	1.75703	0.30695	0.905319	1.58375
228	GOBP_IMMUNE_RESPONSE	0.0257546	1.58915	0.339569	0.233546	1.58366
229	GOBP_POSITIVE_REGULATION_OF_GLIAL_CELL_DIFFERENTIATION	0.031698	1.49897	0.367829	0.68776	1.58138
230	GOBP_HISTONE_H3_DEACETYLATION	0.0279302	1.55393	0.341928	0.768903	1.58102
231	GOBP_DEVELOPMENTAL_CELL_GROWTH	0.0461008	1.33629	0.414163	0.469557	1.5803
232	GOBP_REGULATION_OF_GLIAL_CELL_DIFFERENTIATION	0.0415677	1.38124	0.402276	0.55311	1.578
233	GOBP_CELL_MORPHOGENESIS	0.0424865	1.37175	0.407131	0.266932	1.57756
234	GOBP_NEUROGENESIS	0.0305463	1.51504	0.357777	0.243099	1.57737
235	GOBP_CELL_CELL_ADHESION_VIA_PLASMA_MEMBRANE_ADHESION_MOLECULES	0.0523181	1.28135	0.438198	0.406128	1.57716
236	GOBP_REGULATION_OF_LYMPHOCYTE_CHEMOTAXIS	0.0326537	1.48607	0.370496	0.685501	1.57618
237	GOBP_HETEROTYPIC_CELL_CELL_ADHESION	0.0329723	1.48185	0.371438	0.685347	1.57583
238	GOBP_PATTERN_RECOGNITION_RECEPTOR_SIGNALING_PATHWAY	0.0509414	1.29293	0.433822	0.397123	1.57327
239	GOBP_EXTRINSIC_APOPTOTIC_SIGNALING_PATHWAY_VIA_DEATH_DOMAIN_RECEPTORS	0.0468252	1.32952	0.417677	0.524564	1.57275
240	GOBP_REGULATION_OF_EXTRINSIC_APOPTOTIC_SIGNALING_PATHWAY_VIA_DEATH_DOMAIN_RECEPTORS	0.0468252	1.32952	0.417677	0.524564	1.57275
241	GOBP_POSITIVE_REGULATION_OF_TYPE_2_IMMUNE_RESPONSE	0.0206787	1.68448	0.317982	0.898936	1.57258
242	GOBP_CALCIUM_ION_TRANSMEMBRANE_TRANSPORT	0.0519577	1.28435	0.438198	0.362815	1.57245
243	GOBP_POSITIVE_REGULATION_OF_TRANSCRIPTION_BY_RNA_POLYMERASE_II	0.0428003	1.36855	0.407131	0.263661	1.57144
244	GOBP_FRUCTOSE_METABOLIC_PROCESS	0.0215624	1.6663	0.323143	0.897872	1.57072
245	GOBP_MUSCLE_CELL_DIFFERENTIATION	0.0479905	1.31884	0.42355	0.326211	1.56916
246	GOBP_NEGATIVE_REGULATION_OF_INTERLEUKIN_2_PRODUCTION	0.0344059	1.46337	0.380364	0.682404	1.56906
247	GOBP_CELLULAR_LIPID_METABOLIC_PROCESS	0.048734	1.31217	0.427568	0.28468	1.56804
248	GOBP_G_PROTEIN_COUPLED_RECEPTOR_SIGNALING_PATHWAY	0.0514689	1.28845	0.436571	0.297793	1.56694
249	GOBP_POSITIVE_REGULATION_OF_INTRACELLULAR_SIGNAL_TRANSDUCTION	0.0455135	1.34186	0.409724	0.264781	1.56485
250	GOBP_CARBOHYDRATE_HOMEOSTASIS	0.0475248	1.32308	0.420922	0.498162	1.56221
251	GOBP_CELLULAR_GLUCOSE_HOMEOSTASIS	0.0475248	1.32308	0.420922	0.498162	1.56221
252	GOBP_CELL_MIGRATION	0.0347555	1.45898	0.380413	0.238725	1.56161
253	GOBP_DICARBOXYLIC_ACID_TRANSPORT	0.037273	1.42861	0.38707	0.678038	1.55903
254	GOBP_NEGATIVE_REGULATION_OF_DEVELOPMENTAL_PROCESS	0.0472527	1.32557	0.420195	0.27179	1.55524
255	GOBP_CELLULAR_RESPONSE_TO_EXTERNAL_STIMULUS	0.0562406	1.24995	0.450864	0.370159	1.55404
256	GOBP_ORGANIC_ANION_TRANSPORT	0.0578786	1.23748	0.456091	0.38342	1.55192
257	GOBP_REGULATION_OF_CIRCADIAN_RHYTHM	0.0497328	1.30336	0.433092	0.543771	1.55135
258	GOBP_BILE_ACID_BIOSYNTHETIC_PROCESS	0.0362427	1.44078	0.38707	0.754369	1.55113
259	GOBP_NEGATIVE_REGULATION_OF_CELL_CYCLE	0.0580346	1.23631	0.456091	0.391096	1.5494
260	GOBP_CYTOKINE_PRODUCTION	0.0508326	1.29386	0.433822	0.268079	1.54908
261	GOBP_REGULATION_OF_AXONOGENESIS	0.0520509	1.28357	0.438198	0.49369	1.54818
262	GOBP_NEGATIVE_REGULATION_OF_CELL_DIFFERENTIATION	0.0592584	1.22725	0.457423	0.295849	1.54652
263	GOBP_VESICLE_MEDIATED_TRANSPORT_IN_SYNAPSE	0.0615674	1.21065	0.46622	0.430121	1.54642
264	GOBP_DENDRITE_EXTENSION	0.0375727	1.42513	0.38707	0.751864	1.54598
265	GOBP_REGULATION_OF_DENDRITE_EXTENSION	0.0375727	1.42513	0.38707	0.751864	1.54598
266	GOBP_POSITIVE_REGULATION_OF_SYNAPTIC_TRANSMISSION	0.0539402	1.26809	0.446575	0.475925	1.5446
267	GOBP_CHRONIC_INFLAMMATORY_RESPONSE	0.0379052	1.4213	0.38707	0.750799	1.54379
268	GOBP_REGULATION_OF_CHRONIC_INFLAMMATORY_RESPONSE	0.0379052	1.4213	0.38707	0.750799	1.54379
269	GOBP_TEMPERATURE_HOMEOSTASIS	0.0579633	1.23685	0.456091	0.417602	1.54216
270	GOBP_POSITIVE_REGULATION_OF_ION_TRANSPORT	0.0625154	1.20401	0.471972	0.350278	1.5417
271	GOBP_MICROGLIAL_CELL_ACTIVATION	0.0380715	1.4194	0.38707	0.749778	1.54169
272	GOBP_NEGATIVE_REGULATION_OF_MICROGLIAL_CELL_ACTIVATION	0.0380715	1.4194	0.38707	0.749778	1.54169
273	GOBP_NEGATIVE_REGULATION_OF_NEUROINFLAMMATORY_RESPONSE	0.0380715	1.4194	0.38707	0.749778	1.54169
274	GOBP_REGULATION_OF_MICROGLIAL_CELL_ACTIVATION	0.0380715	1.4194	0.38707	0.749778	1.54169
275	GOBP_NEGATIVE_REGULATION_OF_T_CELL_MEDIATED_IMMUNITY	0.0385702	1.41375	0.38827	0.749379	1.54087
276	GOBP_REGULATION_OF_NERVOUS_SYSTEM_PROCESS	0.0553449	1.25692	0.449695	0.4746	1.5403
277	GOBP_MONOSACCHARIDE_METABOLIC_PROCESS	0.0574189	1.24095	0.456091	0.457034	1.53816
278	GOBP_POSITIVE_REGULATION_OF_INTERLEUKIN_2_PRODUCTION	0.0281018	1.55127	0.341928	0.878723	1.53722
279	GOBP_BIOLOGICAL_PROCESS_INVOLVED_IN_INTERSPECIES_INTERACTION_BETWEEN_ORGANISMS	0.0396809	1.40142	0.391489	0.231459	1.53698
280	GOBP_ELASTIC_FIBER_ASSEMBLY	0.0431666	1.36485	0.409063	0.668443	1.53696
281	GOBP_NEGATIVE_REGULATION_OF_PROTEIN_AUTOPHOSPHORYLATION	0.0400665	1.39722	0.391489	0.747002	1.53598
282	GOBP_RESPONSE_TO_CYTOKINE	0.047275	1.32537	0.420195	0.248146	1.53545
283	GOBP_CELL_CELL_SIGNALING_BY_WNT	0.0637663	1.19541	0.472866	0.354205	1.53514
284	GOBP_FATTY_ACID_TRANSPORT	0.05236	1.281	0.438198	0.57265	1.53365
285	GOBP_ICOSANOID_TRANSPORT	0.05236	1.281	0.438198	0.57265	1.53365
286	GOBP_POSITIVE_REGULATION_OF_ANION_TRANSPORT	0.05236	1.281	0.438198	0.57265	1.53365
287	GOBP_POSITIVE_REGULATION_OF_ORGANIC_ACID_TRANSPORT	0.05236	1.281	0.438198	0.57265	1.53365
288	GOBP_REGULATION_OF_ORGANIC_ACID_TRANSPORT	0.05236	1.281	0.438198	0.57265	1.53365
289	GOBP_MAINTENANCE_OF_LOCATION	0.0641778	1.19262	0.472866	0.358844	1.53313
290	GOBP_MICROTUBULE_BUNDLE_FORMATION	0.0506783	1.29518	0.433533	0.61211	1.53307
291	GOBP_NEGATIVE_REGULATION_OF_MITOTIC_CELL_CYCLE_PHASE_TRANSITION	0.055671	1.25437	0.450127	0.537072	1.53224
292	GOBP_POSITIVE_REGULATION_OF_P38MAPK_CASCADE	0.029339	1.53255	0.350231	0.875532	1.53164
293	GOBP_PROTEIN_DESTABILIZATION	0.029339	1.53255	0.350231	0.875532	1.53164
294	GOBP_NEGATIVE_REGULATION_OF_CELL_KILLING	0.0425603	1.371	0.407131	0.744409	1.53065
295	GOBP_NEGATIVE_REGULATION_OF_INNATE_IMMUNE_RESPONSE	0.0425603	1.371	0.407131	0.744409	1.53065
296	GOBP_PROTEIN_HOMOTETRAMERIZATION	0.0296925	1.52735	0.350231	0.874468	1.52978
297	GOBP_LIPID_METABOLIC_PROCESS	0.0505243	1.2965	0.433092	0.245674	1.52902
298	GOBP_REGULATION_OF_CATION_TRANSMEMBRANE_TRANSPORT	0.0670687	1.17348	0.472866	0.347009	1.52731
299	GOBP_AXONEME_ASSEMBLY	0.0440565	1.35599	0.409724	0.742279	1.52627
300	GOBP_ERBB_SIGNALING_PATHWAY	0.0580463	1.23623	0.456091	0.534791	1.52573
301	GOBP_REGULATION_OF_CELL_DIFFERENTIATION	0.0493684	1.30655	0.431157	0.240134	1.5247
302	GOBP_NEGATIVE_REGULATION_OF_VIRAL_GENOME_REPLICATION	0.0587886	1.23071	0.457423	0.534199	1.52404
303	GOBP_ACTIVATION_OF_PROTEIN_KINASE_ACTIVITY	0.0598303	1.22308	0.460014	0.485903	1.52376
304	GOBP_NEGATIVE_REGULATION_OF_ION_TRANSMEMBRANE_TRANSPORT	0.0542648	1.26548	0.446575	0.607972	1.52271
305	GOBP_NEGATIVE_REGULATION_OF_RESPONSE_TO_STIMULUS	0.0444652	1.35198	0.409724	0.22978	1.52246
306	GOBP_NEURON_DEVELOPMENT	0.0574688	1.24057	0.456091	0.254956	1.52244
307	GOBP_REGULATION_OF_CELL_KILLING	0.061385	1.21194	0.465542	0.468988	1.52209
308	GOBP_ALCOHOL_METABOLIC_PROCESS	0.0689146	1.16169	0.478489	0.345506	1.5207
309	GOBP_REGULATION_OF_CALCIUM_ION_TRANSMEMBRANE_TRANSPORT	0.0652363	1.18551	0.472866	0.505414	1.51534
310	GOBP_CYTOKINE_PRODUCTION_INVOLVED_IN_INFLAMMATORY_RESPONSE	0.0465503	1.33208	0.417454	0.736954	1.51532
311	GOBP_NEUROTRANSMITTER_TRANSPORT	0.0666576	1.17615	0.472866	0.435144	1.51464
312	GOBP_REGULATION_OF_NEUROTRANSMITTER_LEVELS	0.0666576	1.17615	0.472866	0.435144	1.51464
313	GOBP_MACROPHAGE_DIFFERENTIATION	0.0509716	1.29267	0.433822	0.658599	1.51433
314	GOBP_EPITHELIAL_CELL_APOPTOTIC_PROCESS	0.0636325	1.19632	0.472866	0.466528	1.5141
315	GOBP_ANGIOGENESIS_INVOLVED_IN_WOUND_HEALING	0.0325203	1.48785	0.370496	0.864894	1.51303
316	GOBP_REGULATION_OF_VASCULAR_WOUND_HEALING	0.0325203	1.48785	0.370496	0.864894	1.51303
317	GOBP_VASCULAR_WOUND_HEALING	0.0325203	1.48785	0.370496	0.864894	1.51303
318	GOBP_MUSCLE_ORGAN_DEVELOPMENT	0.071745	1.14421	0.489159	0.343526	1.51198
319	GOBP_MYELOID_LEUKOCYTE_ACTIVATION	0.071576	1.14523	0.488842	0.381516	1.51144
320	GOBP_RESPONSE_TO_PEPTIDE_HORMONE	0.0720556	1.14233	0.489159	0.33339	1.51006
321	GOBP_POSITIVE_REGULATION_OF_VASCULAR_ENDOTHELIAL_GROWTH_FACTOR_PRODUCTION	0.0535202	1.27148	0.444937	0.65565	1.50755
322	GOBP_RETINOL_METABOLIC_PROCESS	0.0535202	1.27148	0.444937	0.65565	1.50755
323	GOBP_VASCULAR_ENDOTHELIAL_GROWTH_FACTOR_PRODUCTION	0.0535202	1.27148	0.444937	0.65565	1.50755
324	GOBP_POSITIVE_REGULATION_OF_SMALL_MOLECULE_METABOLIC_PROCESS	0.0668633	1.17481	0.472866	0.464071	1.50613
325	GOBP_REGULATION_OF_CELL_SHAPE	0.0672847	1.17208	0.473032	0.463601	1.5046
326	GOBP_FEMALE_GAMETE_GENERATION	0.0622249	1.20604	0.470488	0.561633	1.50415
327	GOBP_NEUROINFLAMMATORY_RESPONSE	0.063153	1.19961	0.472866	0.600524	1.50405
328	GOBP_CALCIUM_MEDIATED_SIGNALING	0.0747068	1.12664	0.496738	0.371541	1.50384
329	GOBP_EMBRYONIC_ORGAN_DEVELOPMENT	0.0742036	1.12958	0.496738	0.38713	1.50338
330	GOBP_VESICLE_MEDIATED_TRANSPORT	0.0586123	1.23201	0.456957	0.23921	1.50293
331	GOBP_RIBONUCLEOSIDE_METABOLIC_PROCESS	0.0505403	1.29636	0.433092	0.730564	1.50219
332	GOBP_CELLULAR_HOMEOSTASIS	0.0668049	1.17519	0.472866	0.258567	1.50197
333	GOBP_ASTROCYTE_DIFFERENTIATION	0.0674682	1.1709	0.473032	0.478736	1.50129
334	GOBP_AMIDE_TRANSPORT	0.0763641	1.11711	0.501064	0.370681	1.50036
335	GOBP_FOREBRAIN_GENERATION_OF_NEURONS	0.0362319	1.44091	0.38707	0.856383	1.49814
336	GOBP_FOREBRAIN_NEURON_DIFFERENTIATION	0.0362319	1.44091	0.38707	0.856383	1.49814
337	GOBP_STEROID_BIOSYNTHETIC_PROCESS	0.0752104	1.12372	0.496963	0.430204	1.49745
338	GOBP_REGULATION_OF_RESPONSE_TO_BIOTIC_STIMULUS	0.0766216	1.11565	0.501441	0.362378	1.49584
339	GOBP_CELLULAR_RESPONSE_TO_STEROL	0.065336	1.18485	0.472866	0.597084	1.49544
340	GOBP_TRANSLATIONAL_ELONGATION	0.057821	1.23791	0.456091	0.650231	1.49509
341	GOBP_REGULATION_OF_PEPTIDYL_SERINE_PHOSPHORYLATION	0.0719202	1.14315	0.489159	0.460638	1.49499
342	GOBP_POSITIVE_REGULATION_OF_TRANSFERASE_ACTIVITY	0.0747802	1.12621	0.496738	0.288514	1.49429
343	GOBP_PEPTIDE_TRANSPORT	0.075113	1.12428	0.496963	0.404632	1.49426
344	GOBP_ADENYLATE_CYCLASE_MODULATING_G_PROTEIN_COUPLED_RECEPTOR_SIGNALING_PATHWAY	0.0728778	1.1374	0.493032	0.443793	1.4936
345	GOBP_POSITIVE_REGULATION_OF_HEAT_GENERATION	0.0540316	1.26735	0.446575	0.726305	1.49343
346	GOBP_REGULATION_OF_CELL_MIGRATION_INVOLVED_IN_SPROUTING_ANGIOGENESIS	0.0540316	1.26735	0.446575	0.726305	1.49343
347	GOBP_MEMBRANE_ORGANIZATION	0.0765683	1.11595	0.501441	0.293019	1.49239
348	GOBP_LYMPHOCYTE_CHEMOTAXIS	0.0743694	1.12861	0.496738	0.496833	1.48961
349	GOBP_MOTILE_CILIUM_ASSEMBLY	0.0390597	1.40827	0.390831	0.851064	1.48883
350	GOBP_SPERM_FLAGELLUM_ASSEMBLY	0.0390597	1.40827	0.390831	0.851064	1.48883
351	GOBP_REGULATION_OF_DEVELOPMENTAL_GROWTH	0.0748102	1.12604	0.496738	0.442321	1.48864
352	GOBP_AMINE_TRANSPORT	0.0687509	1.16272	0.478437	0.555755	1.4884
353	GOBP_REGULATION_OF_CALCIUM_ION_TRANSPORT_INTO_CYTOSOL	0.0695098	1.15795	0.478644	0.555377	1.48739
354	GOBP_POSITIVE_REGULATION_OF_STEROID_BIOSYNTHETIC_PROCESS	0.0555278	1.25549	0.449695	0.722826	1.48627
355	GOBP_POSITIVE_REGULATION_OF_STEROID_METABOLIC_PROCESS	0.0555278	1.25549	0.449695	0.722826	1.48627
356	GOBP_REGULATION_OF_PHOSPHATASE_ACTIVITY	0.076109	1.11856	0.500045	0.495168	1.48462
357	GOBP_CELL_DIFFERENTIATION_INVOLVED_IN_EMBRYONIC_PLACENTA_DEVELOPMENT	0.0402969	1.39473	0.391489	0.847872	1.48325
358	GOBP_METANEPHRIC_NEPHRON_MORPHOGENESIS	0.0402969	1.39473	0.391489	0.847872	1.48325
359	GOBP_METANEPHRIC_TUBULE_DEVELOPMENT	0.0402969	1.39473	0.391489	0.847872	1.48325
360	GOBP_METANEPHROS_MORPHOGENESIS	0.0402969	1.39473	0.391489	0.847872	1.48325
361	GOBP_REGULATION_OF_MACROPHAGE_DIFFERENTIATION	0.0402969	1.39473	0.391489	0.847872	1.48325
362	GOBP_SERINE_PHOSPHORYLATION_OF_STAT_PROTEIN	0.0402969	1.39473	0.391489	0.847872	1.48325
363	GOBP_TROPHOBLAST_GIANT_CELL_DIFFERENTIATION	0.0402969	1.39473	0.391489	0.847872	1.48325
364	GOBP_REGULATION_OF_NUCLEOTIDE_BINDING_OLIGOMERIZATION_DOMAIN_CONTAINING_SIGNALING_PATHWAY	0.0573566	1.24142	0.456091	0.720454	1.4814
365	GOBP_RESPONSE_TO_OXYGEN_CONTAINING_COMPOUND	0.0544015	1.26439	0.446575	0.217044	1.48025
366	GOBP_NEURON_DIFFERENTIATION	0.0680973	1.16687	0.476776	0.239119	1.47959
367	GOBP_CATION_TRANSMEMBRANE_TRANSPORT	0.0743281	1.12885	0.496738	0.262375	1.47868
368	GOBP_ORGANIC_HYDROXY_COMPOUND_BIOSYNTHETIC_PROCESS	0.0841407	1.07499	0.525922	0.364909	1.477
369	GOBP_OVARIAN_FOLLICLE_DEVELOPMENT	0.0711056	1.1481	0.487623	0.589648	1.47681
370	GOBP_TOLL_LIKE_RECEPTOR_4_SIGNALING_PATHWAY	0.0590191	1.22901	0.457423	0.717551	1.47543
371	GOBP_POSITIVE_REGULATION_OF_CALCIUM_ION_TRANSPORT	0.0797865	1.09807	0.513507	0.454604	1.4754
372	GOBP_POSITIVE_REGULATION_OF_MACROAUTOPHAGY	0.0591854	1.22779	0.457423	0.7173	1.47491
373	GOBP_REGULATION_OF_VIRAL_GENOME_REPLICATION	0.079927	1.09731	0.513684	0.454221	1.47416
374	GOBP_REGULATION_OF_PHOSPHATIDYLINOSITOL_3_KINASE_SIGNALING	0.0740628	1.1304	0.496738	0.550324	1.47386
375	GOBP_REGULATION_OF_ASTROCYTE_DIFFERENTIATION	0.072353	1.14054	0.490143	0.587624	1.47174
376	GOBP_MAINTENANCE_OF_POSTSYNAPTIC_SPECIALIZATION_STRUCTURE	0.044362	1.35299	0.409724	0.840426	1.47022
377	GOBP_REGULATION_OF_LONG_TERM_NEURONAL_SYNAPTIC_PLASTICITY	0.044362	1.35299	0.409724	0.840426	1.47022
378	GOBP_PROTEIN_TETRAMERIZATION	0.0734446	1.13404	0.494198	0.586272	1.46836
379	GOBP_ADULT_LOCOMOTORY_BEHAVIOR	0.0686524	1.16334	0.478437	0.638593	1.46833
380	GOBP_NEGATIVE_REGULATION_OF_AUTOPHAGY	0.0686524	1.16334	0.478437	0.638593	1.46833
381	GOBP_POSITIVE_REGULATION_OF_I_KAPPAB_KINASE_NF_KAPPAB_SIGNALING	0.0855281	1.06789	0.528406	0.421754	1.46803
382	GOBP_PRIMARY_ALCOHOL_METABOLIC_PROCESS	0.0824877	1.08361	0.520051	0.489634	1.46803
383	GOBP_NEGATIVE_REGULATION_OF_ION_TRANSPORT	0.0828768	1.08157	0.520628	0.452102	1.46729
384	GOBP_NEGATIVE_REGULATION_OF_INTERLEUKIN_6_PRODUCTION	0.0688117	1.16234	0.478437	0.637974	1.46691
385	GOBP_AXON_DEVELOPMENT	0.088078	1.05513	0.534173	0.308322	1.46582
386	GOBP_NEURON_DEATH	0.0891153	1.05005	0.535387	0.369716	1.4647
387	GOBP_ADENYLATE_CYCLASE_ACTIVATING_G_PROTEIN_COUPLED_RECEPTOR_SIGNALING_PATHWAY	0.0788302	1.10331	0.511683	0.512673	1.46263
388	GOBP_XENOBIOTIC_TRANSPORT	0.0633416	1.19831	0.472866	0.710821	1.46159
389	GOBP_REGULATION_OF_TRANSFERASE_ACTIVITY	0.0824146	1.084	0.520051	0.251134	1.45879
390	GOBP_REGULATION_OF_CELL_CYCLE	0.0885493	1.05281	0.534173	0.266131	1.45593
391	GOBP_IMMUNE_RESPONSE_REGULATING_SIGNALING_PATHWAY	0.0907801	1.04201	0.538104	0.30264	1.45578
392	GOBP_NEGATIVE_REGULATION_OF_CYSTEINE_TYPE_ENDOPEPTIDASE_ACTIVITY	0.0862801	1.06409	0.52944	0.464123	1.45546
393	GOBP_NEGATIVE_REGULATION_OF_MOLECULAR_FUNCTION	0.080493	1.09424	0.514683	0.24093	1.45543
394	GOBP_STEROID_METABOLIC_PROCESS	0.0933676	1.0298	0.538104	0.325583	1.45537
395	GOBP_NEGATIVE_REGULATION_OF_NEURON_APOPTOTIC_PROCESS	0.0865629	1.06267	0.52944	0.464062	1.45527
396	GOBP_GERM_CELL_DEVELOPMENT	0.0865629	1.06267	0.52944	0.46404	1.4552
397	GOBP_RESPONSE_TO_FLUID_SHEAR_STRESS	0.0878516	1.05625	0.534173	0.485335	1.45513
398	GOBP_ANIMAL_ORGAN_MORPHOGENESIS	0.0859991	1.06551	0.52944	0.251736	1.45465
399	GOBP_REGULATION_OF_VIRAL_PROCESS	0.0944088	1.02499	0.538104	0.382702	1.45377
400	GOBP_MYELIN_MAINTENANCE	0.0514316	1.28877	0.436571	0.830851	1.45347
401	GOBP_NEGATIVE_REGULATION_OF_MACROPHAGE_ACTIVATION	0.0750239	1.1248	0.496963	0.632018	1.45321
402	GOBP_RESPONSE_TO_PEPTIDE	0.0907924	1.04195	0.538104	0.293139	1.45262
403	GOBP_PROTEIN_LOCALIZATION_TO_GOLGI_APPARATUS	0.0669992	1.17393	0.472866	0.706452	1.45261
404	GOBP_LIPID_CATABOLIC_PROCESS	0.0953121	1.02085	0.538104	0.373885	1.45195
405	GOBP_CELL_CELL_ADHESION	0.086126	1.06487	0.52944	0.24984	1.45127
406	GOBP_POSITIVE_REGULATION_OF_CALCIUM_ION_TRANSMEMBRANE_TRANSPORT	0.0753425	1.12296	0.496963	0.63091	1.45066
407	GOBP_POSITIVE_REGULATION_OF_RELEASE_OF_SEQUESTERED_CALCIUM_ION_INTO_CYTOSOL	0.0753425	1.12296	0.496963	0.63091	1.45066
408	GOBP_REGULATION_OF_BEHAVIOR	0.0815531	1.08856	0.519458	0.578884	1.44985
409	GOBP_POSITIVE_REGULATION_OF_SIGNALING	0.073647	1.13284	0.494896	0.219842	1.44958
410	GOBP_VIRAL_RNA_GENOME_REPLICATION	0.0696592	1.15702	0.479014	0.70394	1.44744
411	GOBP_CELLULAR_PROCESS_INVOLVED_IN_REPRODUCTION_IN_MULTICELLULAR_ORGANISM	0.0965183	1.01539	0.538104	0.402231	1.44615
412	GOBP_CELLULAR_RESPONSE_TO_LIPID	0.0893645	1.04883	0.535387	0.254908	1.44477
413	GOBP_REGULATION_OF_PROTEIN_DEPHOSPHORYLATION	0.084204	1.07467	0.525922	0.576678	1.44433
414	GOBP_INTRACELLULAR_RECEPTOR_SIGNALING_PATHWAY	0.0994339	1.00247	0.54312	0.327861	1.44304
415	GOBP_T_CELL_EXTRAVASATION	0.0554966	1.25573	0.449695	0.824468	1.44231
416	GOBP_SMALL_MOLECULE_METABOLIC_PROCESS	0.0826472	1.08277	0.520051	0.22877	1.441
417	GOBP_REGULATION_OF_TRANSPORTER_ACTIVITY	0.0993266	1.00293	0.54312	0.371055	1.44096
418	GOBP_EPITHELIUM_DEVELOPMENT	0.0883919	1.05359	0.534173	0.234643	1.44045
419	GOBP_CELLULAR_RESPONSE_TO_INSULIN_STIMULUS	0.0994757	1.00228	0.54312	0.400551	1.44011
420	GOBP_REGULATION_OF_MUSCLE_CELL_DIFFERENTIATION	0.0893914	1.0487	0.535387	0.537684	1.44001
421	GOBP_NEGATIVE_REGULATION_OF_CATALYTIC_ACTIVITY	0.0916184	1.03802	0.538104	0.25837	1.43928
422	GOBP_CELL_MORPHOGENESIS_INVOLVED_IN_NEURON_DIFFERENTIATION	0.097561	1.01072	0.540412	0.290395	1.43902
423	GOBP_CELLULAR_DETOXIFICATION_OF_ALDEHYDE	0.057971	1.23679	0.456091	0.821277	1.43672
424	GOBP_CELLULAR_RESPONSE_TO_ALDEHYDE	0.057971	1.23679	0.456091	0.821277	1.43672
425	GOBP_NEGATIVE_REGULATION_OF_LEUKOCYTE_PROLIFERATION	0.0910609	1.04067	0.538104	0.536377	1.43651
426	GOBP_ENDOTHELIAL_CELL_CHEMOTAXIS	0.074813	1.12602	0.496738	0.698616	1.43649
427	GOBP_STEROL_BIOSYNTHETIC_PROCESS	0.0901294	1.04513	0.538104	0.573308	1.43589
428	GOBP_RESPONSE_TO_STEROL	0.0921232	1.03563	0.538104	0.535775	1.43489
429	GOBP_OVULATION_CYCLE	0.0921232	1.03563	0.538104	0.535682	1.43465
430	GOBP_CELLULAR_HORMONE_METABOLIC_PROCESS	0.0981444	1.00813	0.541933	0.478438	1.43446
431	GOBP_NEGATIVE_REGULATION_OF_INTRACELLULAR_SIGNAL_TRANSDUCTION	0.0986715	1.00581	0.54312	0.26851	1.43273
432	GOBP_POSITIVE_REGULATION_OF_FATTY_ACID_TRANSPORT	0.091221	1.03991	0.538104	0.572038	1.43271
433	GOBP_REGULATION_OF_FATTY_ACID_TRANSPORT	0.091221	1.03991	0.538104	0.572038	1.43271
434	GOBP_REGULATION_OF_ICOSANOID_SECRETION	0.091221	1.03991	0.538104	0.572038	1.43271
435	GOBP_REGULATION_OF_HYDROLASE_ACTIVITY	0.0916933	1.03766	0.538104	0.232695	1.43153
436	GOBP_NEGATIVE_REGULATION_OF_PROTEIN_SERINE_THREONINE_KINASE_ACTIVITY	0.0924684	1.03401	0.538104	0.571298	1.43085
437	GOBP_REGULATION_OF_MYELOID_LEUKOCYTE_DIFFERENTIATION	0.0940962	1.02643	0.538104	0.53417	1.4306
438	GOBP_ORGANIC_HYDROXY_COMPOUND_CATABOLIC_PROCESS	0.0856961	1.06704	0.528406	0.622064	1.43032
439	GOBP_POSITIVE_REGULATION_OF_CALCIUM_ION_DEPENDENT_EXOCYTOSIS	0.0784705	1.10529	0.511683	0.695421	1.42992
440	GOBP_REGULATION_OF_CALCIUM_ION_DEPENDENT_EXOCYTOSIS	0.0784705	1.10529	0.511683	0.695421	1.42992
441	GOBP_MUSCLE_CONTRACTION	0.105576	0.976435	0.558872	0.346389	1.42984
442	GOBP_NEGATIVE_REGULATION_OF_STEROID_METABOLIC_PROCESS	0.078803	1.10346	0.511683	0.694781	1.42861
443	GOBP_CELLULAR_RESPONSE_TO_ENDOGENOUS_STIMULUS	0.0882692	1.05419	0.534173	0.223682	1.42755
444	GOBP_INSULIN_METABOLIC_PROCESS	0.0611524	1.21359	0.465542	0.815957	1.42742
445	GOBP_TRANSMEMBRANE_RECEPTOR_PROTEIN_TYROSINE_KINASE_SIGNALING_PATHWAY	0.101773	0.99237	0.548282	0.290942	1.42723
446	GOBP_POSITIVE_REGULATION_OF_CELL_POPULATION_PROLIFERATION	0.0967884	1.01418	0.538104	0.250302	1.42677
447	GOBP_NERVOUS_SYSTEM_PROCESS	0.0978378	1.00949	0.541348	0.241347	1.42636
448	GOBP_NEGATIVE_REGULATION_OF_HEMOPOIESIS	0.096221	1.01673	0.538104	0.532435	1.42595
449	GOBP_ORGANIC_HYDROXY_COMPOUND_METABOLIC_PROCESS	0.107011	0.970571	0.563494	0.279934	1.42574
450	GOBP_DIVALENT_INORGANIC_CATION_HOMEOSTASIS	0.106844	0.97125	0.563494	0.277455	1.42573
451	GOBP_MORPHOGENESIS_OF_AN_EPITHELIUM	0.104137	0.982394	0.554182	0.296367	1.42561
452	GOBP_MUSCLE_CELL_MIGRATION	0.095899	1.01819	0.538104	0.568837	1.42469
453	GOBP_SMOOTH_MUSCLE_CELL_MIGRATION	0.095899	1.01819	0.538104	0.568837	1.42469
454	GOBP_LIPID_STORAGE	0.0893597	1.04886	0.535387	0.61887	1.42298
455	GOBP_LIPID_HOMEOSTASIS	0.106488	0.972701	0.562511	0.384946	1.42156
456	GOBP_ION_TRANSMEMBRANE_TRANSPORT	0.10227	0.990251	0.548282	0.240287	1.42009
457	GOBP_REGULATION_OF_PHOSPHOLIPASE_ACTIVITY	0.0836243	1.07767	0.524666	0.690096	1.41897
458	GOBP_POSITIVE_REGULATION_OF_DEVELOPMENTAL_PROCESS	0.0996494	1.00153	0.54312	0.229206	1.41825
459	GOBP_CELL_DIFFERENTIATION_INVOLVED_IN_METANEPHROS_DEVELOPMENT	0.0655709	1.18329	0.472866	0.809574	1.41625
460	GOBP_GLOMERULAR_EPITHELIAL_CELL_DEVELOPMENT	0.0655709	1.18329	0.472866	0.809574	1.41625
461	GOBP_GLOMERULAR_EPITHELIAL_CELL_DIFFERENTIATION	0.0655709	1.18329	0.472866	0.809574	1.41625
462	GOBP_GLOMERULAR_EPITHELIUM_DEVELOPMENT	0.0655709	1.18329	0.472866	0.809574	1.41625
463	GOBP_REGULATION_OF_ESTABLISHMENT_OF_PROTEIN_LOCALIZATION	0.106937	0.97087	0.563494	0.288635	1.41592
464	GOBP_ALCOHOL_CATABOLIC_PROCESS	0.0671615	1.17288	0.472866	0.807447	1.41253
465	GOBP_ARACHIDONIC_ACID_SECRETION	0.0671615	1.17288	0.472866	0.807447	1.41253
466	GOBP_C4_DICARBOXYLATE_TRANSPORT	0.0671615	1.17288	0.472866	0.807447	1.41253
467	GOBP_NEGATIVE_REGULATION_OF_BLOOD_PRESSURE	0.0671615	1.17288	0.472866	0.807447	1.41253
468	GOBP_REGULATION_OF_ARACHIDONIC_ACID_SECRETION	0.0671615	1.17288	0.472866	0.807447	1.41253
469	GOBP_REGULATION_OF_RESPIRATORY_GASEOUS_EXCHANGE	0.0671615	1.17288	0.472866	0.807447	1.41253
470	GOBP_REGULATION_OF_SENSORY_PERCEPTION	0.0671615	1.17288	0.472866	0.807447	1.41253
471	GOBP_ANTIGEN_PROCESSING_AND_PRESENTATION	0.104662	0.980213	0.554618	0.494865	1.41183
472	GOBP_NEGATIVE_REGULATION_OF_IMMUNE_SYSTEM_PROCESS	0.112947	0.947127	0.570052	0.315735	1.41135
473	GOBP_POSITIVE_REGULATION_OF_CELLULAR_BIOSYNTHETIC_PROCESS	0.0891661	1.0498	0.535387	0.210005	1.41055
474	GOBP_REGULATION_OF_AUTOPHAGY	0.117335	0.930574	0.570052	0.341709	1.41052
475	GOBP_MULTICELLULAR_ORGANISMAL_RESPONSE_TO_STRESS	0.0872818	1.05908	0.53294	0.685836	1.41021
476	GOBP_EXTERNAL_ENCAPSULATING_STRUCTURE_ORGANIZATION	0.111847	0.951374	0.570052	0.281965	1.40981
477	GOBP_OLEFINIC_COMPOUND_METABOLIC_PROCESS	0.109145	0.961998	0.565859	0.434263	1.40939
478	GOBP_GOLGI_VESICLE_TRANSPORT	0.107638	0.968035	0.564156	0.449127	1.40843
479	GOBP_MACROPHAGE_CHEMOTAXIS	0.0884456	1.05332	0.534173	0.684771	1.40803
480	GOBP_MACROPHAGE_MIGRATION	0.0884456	1.05332	0.534173	0.684771	1.40803
481	GOBP_POSITIVE_REGULATION_OF_SYNAPTIC_TRANSMISSION_GLUTAMATERGIC	0.0884456	1.05332	0.534173	0.684771	1.40803
482	GOBP_REGULATION_OF_NMDA_RECEPTOR_ACTIVITY	0.0884456	1.05332	0.534173	0.684771	1.40803
483	GOBP_RESPONSE_TO_LITHIUM_ION	0.0884456	1.05332	0.534173	0.684771	1.40803
484	GOBP_REGULATION_OF_EXTRINSIC_APOPTOTIC_SIGNALING_PATHWAY_IN_ABSENCE_OF_LIGAND	0.10051	0.997792	0.545298	0.61028	1.40323
485	GOBP_CIRCADIAN_SLEEP_WAKE_CYCLE	0.0721103	1.142	0.489159	0.802128	1.40322
486	GOBP_REGULATION_OF_CIRCADIAN_SLEEP_WAKE_CYCLE	0.0721103	1.142	0.489159	0.802128	1.40322
487	GOBP_GLYCEROLIPID_CATABOLIC_PROCESS	0.108374	0.965076	0.564919	0.56014	1.40291
488	GOBP_POSITIVE_REGULATION_OF_CELL_DIFFERENTIATION	0.115446	0.937622	0.570052	0.268352	1.40278
489	GOBP_POSITIVE_REGULATION_OF_CELL_DEATH	0.116033	0.935419	0.570052	0.266444	1.40198
490	GOBP_MUSCLE_ORGAN_MORPHOGENESIS	0.109153	0.961963	0.565859	0.559484	1.40126
491	GOBP_NUCLEOTIDE_BINDING_DOMAIN_LEUCINE_RICH_REPEAT_CONTAINING_RECEPTOR_SIGNALING_PATHWAY	0.102262	0.990286	0.548282	0.608612	1.39939
492	GOBP_ENDOCYTOSIS	0.118358	0.926801	0.570052	0.279829	1.39913
493	GOBP_TISSUE_MORPHOGENESIS	0.117513	0.929914	0.570052	0.265806	1.39863
494	GOBP_INOSITOL_LIPID_MEDIATED_SIGNALING	0.114003	0.943084	0.570052	0.445981	1.39857
495	GOBP_BILE_ACID_METABOLIC_PROCESS	0.102262	0.990286	0.548282	0.608085	1.39818
496	GOBP_REGULATION_OF_CELLULAR_LOCALIZATION	0.10849	0.96461	0.564919	0.249819	1.39816
497	GOBP_MUSCLE_SYSTEM_PROCESS	0.119045	0.92429	0.570052	0.30462	1.39797
498	GOBP_REGULATION_OF_SMOOTHENED_SIGNALING_PATHWAY	0.0940981	1.02642	0.538104	0.679446	1.39708
499	GOBP_SMOOTHENED_SIGNALING_PATHWAY	0.0940981	1.02642	0.538104	0.679446	1.39708
500	GOBP_OVULATION	0.0952618	1.02108	0.538104	0.678381	1.39489
501	GOBP_OVULATION_CYCLE_PROCESS	0.0952618	1.02108	0.538104	0.678381	1.39489
502	GOBP_INTERLEUKIN_6_PRODUCTION	0.119915	0.921127	0.570052	0.377594	1.39441
503	GOBP_REGULATION_OF_SYSTEM_PROCESS	0.119149	0.92391	0.570052	0.28986	1.39431
504	GOBP_MONONUCLEAR_CELL_DIFFERENTIATION	0.120975	0.917306	0.570052	0.303757	1.39401
505	GOBP_STRIATED_MUSCLE_CELL_DIFFERENTIATION	0.123306	0.909014	0.570052	0.321642	1.39401
506	GOBP_ACID_SECRETION	0.0962594	1.01656	0.538104	0.677316	1.3927
507	GOBP_ACIDIC_AMINO_ACID_TRANSPORT	0.0962594	1.01656	0.538104	0.677316	1.3927
508	GOBP_GAMMA_AMINOBUTYRIC_ACID_SECRETION	0.0962594	1.01656	0.538104	0.677316	1.3927
509	GOBP_GAMMA_AMINOBUTYRIC_ACID_TRANSPORT	0.0962594	1.01656	0.538104	0.677316	1.3927
510	GOBP_GLUTAMATE_SECRETION	0.0962594	1.01656	0.538104	0.677316	1.3927
511	GOBP_MEMBRANE_PROTEIN_ECTODOMAIN_PROTEOLYSIS	0.0962594	1.01656	0.538104	0.677316	1.3927
512	GOBP_MEMBRANE_PROTEIN_PROTEOLYSIS	0.0962594	1.01656	0.538104	0.677316	1.3927
513	GOBP_POSITIVE_REGULATION_OF_AMINO_ACID_TRANSPORT	0.0962594	1.01656	0.538104	0.677316	1.3927
514	GOBP_POSITIVE_REGULATION_OF_GLUTAMATE_SECRETION	0.0962594	1.01656	0.538104	0.677316	1.3927
515	GOBP_POSITIVE_REGULATION_OF_LYMPHOCYTE_APOPTOTIC_PROCESS	0.0962594	1.01656	0.538104	0.677316	1.3927
516	GOBP_REGULATION_OF_AMINO_ACID_TRANSPORT	0.0962594	1.01656	0.538104	0.677316	1.3927
517	GOBP_REGULATION_OF_GAMMA_AMINOBUTYRIC_ACID_SECRETION	0.0962594	1.01656	0.538104	0.677316	1.3927
518	GOBP_REGULATION_OF_GLUTAMATE_SECRETION	0.0962594	1.01656	0.538104	0.677316	1.3927
519	GOBP_VESICLE_BUDDING_FROM_MEMBRANE	0.0962594	1.01656	0.538104	0.677316	1.3927
520	GOBP_BIOMINERALIZATION	0.121387	0.915827	0.570052	0.386927	1.39113
521	GOBP_CIRCADIAN_RHYTHM	0.121656	0.914866	0.570052	0.386844	1.39083
522	GOBP_REGULATION_OF_STEROID_METABOLIC_PROCESS	0.121739	0.91457	0.570052	0.413172	1.39054
523	GOBP_CELLULAR_RESPONSE_TO_STEROL_DEPLETION	0.0790032	1.10236	0.511683	0.794681	1.3902
524	GOBP_CHOLESTEROL_STORAGE	0.0790032	1.10236	0.511683	0.794681	1.3902
525	GOBP_REGULATION_OF_PROTEIN_TARGETING	0.0790032	1.10236	0.511683	0.794681	1.3902
526	GOBP_RESPONSE_TO_STEROL_DEPLETION	0.0790032	1.10236	0.511683	0.794681	1.3902
527	GOBP_NEGATIVE_REGULATION_OF_VIRAL_PROCESS	0.122499	0.911866	0.570052	0.463588	1.38993
528	GOBP_PEPTIDYL_AMINO_ACID_MODIFICATION	0.113471	0.945117	0.570052	0.231639	1.3896
529	GOBP_SMOOTH_MUSCLE_CELL_PROLIFERATION	0.118837	0.925049	0.570052	0.428051	1.38923
530	GOBP_LIPID_LOCALIZATION	0.125776	0.900401	0.570052	0.295478	1.38878
531	GOBP_LIPID_BIOSYNTHETIC_PROCESS	0.127021	0.896126	0.570568	0.270233	1.38862
532	GOBP_REGULATION_OF_NEUROTRANSMITTER_TRANSPORT	0.114281	0.942025	0.570052	0.518461	1.38852
533	GOBP_ENTRAINMENT_OF_CIRCADIAN_CLOCK	0.0797101	1.09849	0.513507	0.793617	1.38834
534	GOBP_PHOTOPERIODISM	0.0797101	1.09849	0.513507	0.793617	1.38834
535	GOBP_LEUKOCYTE_DIFFERENTIATION	0.120789	0.917973	0.570052	0.28301	1.38832
536	GOBP_INSULIN_SECRETION	0.123533	0.908215	0.570052	0.41245	1.38811
537	GOBP_MYELOID_LEUKOCYTE_MEDIATED_IMMUNITY	0.108155	0.965952	0.564774	0.602345	1.38498
538	GOBP_POSITIVE_REGULATION_OF_LEUKOCYTE_APOPTOTIC_PROCESS	0.108155	0.965952	0.564774	0.602345	1.38498
539	GOBP_NEGATIVE_REGULATION_OF_LIPASE_ACTIVITY	0.0816543	1.08802	0.519458	0.791489	1.38461
540	GOBP_NEGATIVE_REGULATION_OF_LIPOPROTEIN_LIPASE_ACTIVITY	0.0816543	1.08802	0.519458	0.791489	1.38461
541	GOBP_REGULATION_OF_LIPOPROTEIN_LIPASE_ACTIVITY	0.0816543	1.08802	0.519458	0.791489	1.38461
542	GOBP_POSITIVE_REGULATION_OF_CELL_DEVELOPMENT	0.1251	0.902744	0.570052	0.374581	1.38328
543	GOBP_RESPONSE_TO_AMPHETAMINE	0.0821845	1.08521	0.520051	0.790426	1.38275
544	GOBP_RESPONSE_TO_CORTICOTROPIN_RELEASING_HORMONE	0.0821845	1.08521	0.520051	0.790426	1.38275
545	GOBP_DENDRITE_MORPHOGENESIS	0.125834	0.900203	0.570052	0.461066	1.38237
546	GOBP_REGULATION_OF_SYNAPTIC_PLASTICITY	0.126432	0.898143	0.570052	0.410433	1.38132
547	GOBP_RESPONSE_TO_CHEMOKINE	0.130277	0.885132	0.575908	0.355639	1.38109
548	GOBP_MUSCLE_STRUCTURE_DEVELOPMENT	0.125014	0.903041	0.570052	0.255073	1.37883
549	GOBP_REGULATION_OF_LEUKOCYTE_MEDIATED_CYTOTOXICITY	0.121289	0.91618	0.570052	0.483081	1.37821
550	GOBP_NEGATIVE_REGULATION_OF_COLD_INDUCED_THERMOGENESIS	0.112934	0.947175	0.570052	0.598556	1.37627
551	GOBP_REGULATION_OF_RESPONSE_TO_REACTIVE_OXYGEN_SPECIES	0.086603	1.06247	0.52944	0.786107	1.3752
552	GOBP_REGULATION_OF_LEUKOCYTE_DIFFERENTIATION	0.131348	0.881576	0.57697	0.372329	1.37497
553	GOBP_NEGATIVE_REGULATION_OF_MITOCHONDRION_ORGANIZATION	0.086603	1.06247	0.52944	0.785649	1.3744
554	GOBP_CELL_CYCLE_PHASE_TRANSITION	0.132132	0.878993	0.57697	0.317076	1.37422
555	GOBP_REGULATION_OF_DEPHOSPHORYLATION	0.128713	0.890378	0.574917	0.437884	1.37318
556	GOBP_NEGATIVE_REGULATION_OF_LYMPHOCYTE_ACTIVATION	0.129318	0.888339	0.575908	0.381839	1.37283
557	GOBP_ORGANIC_ACID_TRANSMEMBRANE_TRANSPORT	0.115164	0.938683	0.570052	0.597015	1.37273
558	GOBP_DIENCEPHALON_DEVELOPMENT	0.107398	0.969003	0.563756	0.667196	1.37189
559	GOBP_ROOF_OF_MOUTH_DEVELOPMENT	0.125891	0.900006	0.570052	0.480816	1.37175
560	GOBP_REGULATION_OF_VESICLE_MEDIATED_TRANSPORT	0.132921	0.876406	0.57697	0.276572	1.37052
561	GOBP_POSITIVE_REGULATION_OF_DEVELOPMENTAL_GROWTH	0.127553	0.894308	0.571937	0.547114	1.37028
562	GOBP_POSITIVE_REGULATION_OF_MULTICELLULAR_ORGANISMAL_PROCESS	0.117095	0.931463	0.570052	0.21194	1.37018
563	GOBP_CHEMICAL_HOMEOSTASIS	0.123429	0.908582	0.570052	0.222689	1.36997
564	GOBP_REGULATION_OF_MITOTIC_CELL_CYCLE_PHASE_TRANSITION	0.133994	0.872915	0.577072	0.39288	1.36753
565	GOBP_NEGATIVE_REGULATION_OF_VASCULATURE_DEVELOPMENT	0.129581	0.88746	0.575908	0.545959	1.36739
566	GOBP_CELLULAR_ION_HOMEOSTASIS	0.134666	0.870743	0.577978	0.256201	1.36705
567	GOBP_MITOTIC_CELL_CYCLE_PHASE_TRANSITION	0.139087	0.856713	0.5836	0.337723	1.36696
568	GOBP_HYALURONAN_BIOSYNTHETIC_PROCESS	0.112053	0.950576	0.570052	0.662547	1.36233
569	GOBP_HYALURONAN_METABOLIC_PROCESS	0.112053	0.950576	0.570052	0.662547	1.36233
570	GOBP_RECEPTOR_MEDIATED_ENDOCYTOSIS	0.135502	0.868054	0.580574	0.378889	1.36223
571	GOBP_CALCIUM_ION_REGULATED_EXOCYTOSIS	0.133167	0.875603	0.57697	0.543223	1.36054
572	GOBP_POSITIVE_REGULATION_OF_ERK1_AND_ERK2_CASCADE	0.143167	0.844158	0.587667	0.33598	1.3599
573	GOBP_RESPONSE_TO_LIPID	0.130777	0.883467	0.57697	0.22149	1.35971
574	GOBP_NEUROPEPTIDE_SIGNALING_PATHWAY	0.126792	0.896908	0.570052	0.59131	1.35961
575	GOBP_NEGATIVE_REGULATION_OF_ACTIVIN_RECEPTOR_SIGNALING_PATHWAY	0.0942029	1.02594	0.538104	0.776596	1.35856
576	GOBP_HISTONE_DEACETYLATION	0.12727	0.895275	0.571176	0.590797	1.35843
577	GOBP_GLOMERULUS_DEVELOPMENT	0.114547	0.941016	0.570052	0.660277	1.35766
578	GOBP_POSITIVE_REGULATION_OF_INTERLEUKIN_1_BETA_PRODUCTION	0.114547	0.941016	0.570052	0.660277	1.35766
579	GOBP_PROTEIN_SUMOYLATION	0.114547	0.941016	0.570052	0.660277	1.35766
580	GOBP_RESPONSE_TO_GAMMA_RADIATION	0.114547	0.941016	0.570052	0.660277	1.35766
581	GOBP_RESPONSE_TO_ISCHEMIA	0.114547	0.941016	0.570052	0.660277	1.35766
582	GOBP_RHYTHMIC_BEHAVIOR	0.114547	0.941016	0.570052	0.660277	1.35766
583	GOBP_NEGATIVE_REGULATION_OF_EXTRINSIC_APOPTOTIC_SIGNALING_PATHWAY	0.140925	0.851013	0.586915	0.40316	1.35684
584	GOBP_PEPTIDYL_LYSINE_MODIFICATION	0.147174	0.832169	0.594029	0.328493	1.35597
585	GOBP_NEGATIVE_REGULATION_OF_NECROTIC_CELL_DEATH	0.096147	1.01706	0.538104	0.774659	1.35517
586	GOBP_NEGATIVE_REGULATION_OF_PROGRAMMED_NECROTIC_CELL_DEATH	0.096147	1.01706	0.538104	0.774659	1.35517
587	GOBP_CARDIOLIPIN_BIOSYNTHETIC_PROCESS	0.0966773	1.01468	0.538104	0.774468	1.35484
588	GOBP_CARDIOLIPIN_METABOLIC_PROCESS	0.0966773	1.01468	0.538104	0.774468	1.35484
589	GOBP_PHOSPHATIDYLGLYCEROL_BIOSYNTHETIC_PROCESS	0.0966773	1.01468	0.538104	0.774468	1.35484
590	GOBP_PHOSPHATIDYLGLYCEROL_METABOLIC_PROCESS	0.0966773	1.01468	0.538104	0.774468	1.35484
591	GOBP_SULFUR_COMPOUND_TRANSPORT	0.0966773	1.01468	0.538104	0.774468	1.35484
592	GOBP_AUTOPHAGY_OF_MITOCHONDRION	0.13613	0.866047	0.581223	0.540673	1.35415
593	GOBP_ENDODERM_FORMATION	0.134315	0.871876	0.577761	0.505412	1.35358
594	GOBP_ODONTOGENESIS	0.143633	0.842746	0.587781	0.388567	1.35252
595	GOBP_REGULATION_OF_RELEASE_OF_SEQUESTERED_CALCIUM_ION_INTO_CYTOSOL	0.137377	0.862085	0.5836	0.539994	1.35245
596	GOBP_NEPHRON_EPITHELIUM_DEVELOPMENT	0.142014	0.847668	0.587667	0.416601	1.35207
597	GOBP_NEGATIVE_REGULATION_OF_OXIDATIVE_STRESS_INDUCED_CELL_DEATH	0.0982679	1.00759	0.541933	0.77282	1.35195
598	GOBP_REGULATION_OF_OXIDATIVE_STRESS_INDUCED_CELL_DEATH	0.0982679	1.00759	0.541933	0.77282	1.35195
599	GOBP_POSITIVE_REGULATION_OF_MEMBRANE_PROTEIN_ECTODOMAIN_PROTEOLYSIS	0.0993284	1.00293	0.54312	0.77234	1.35112
600	GOBP_REGULATION_OF_MEMBRANE_PROTEIN_ECTODOMAIN_PROTEOLYSIS	0.0993284	1.00293	0.54312	0.77234	1.35112
601	GOBP_ENDOPLASMIC_RETICULUM_TO_GOLGI_VESICLE_MEDIATED_TRANSPORT	0.117041	0.931663	0.570052	0.657082	1.35109
602	GOBP_SEQUESTERING_OF_CALCIUM_ION	0.14548	0.837198	0.592179	0.401381	1.35086
603	GOBP_NEGATIVE_REGULATION_OF_CELL_CYCLE_PROCESS	0.145941	0.835823	0.59239	0.38748	1.34873
604	GOBP_REGULATION_OF_RELEASE_OF_CYTOCHROME_C_FROM_MITOCHONDRIA	0.139248	0.85621	0.5836	0.53846	1.34861
605	GOBP_RELEASE_OF_CYTOCHROME_C_FROM_MITOCHONDRIA	0.139248	0.85621	0.5836	0.53846	1.34861
606	GOBP_GERMINAL_CENTER_FORMATION	0.132526	0.877698	0.57697	0.586429	1.34839
607	GOBP_TRIGLYCERIDE_METABOLIC_PROCESS	0.138064	0.859919	0.5836	0.472306	1.34747
608	GOBP_POSITIVE_REGULATION_OF_AXONOGENESIS	0.133323	0.875096	0.57697	0.585787	1.34691
609	GOBP_CELLULAR_ALDEHYDE_METABOLIC_PROCESS	0.119202	0.923716	0.570052	0.654952	1.34671
610	GOBP_POSITIVE_REGULATION_OF_RECEPTOR_SIGNALING_PATHWAY_VIA_STAT	0.119202	0.923716	0.570052	0.654952	1.34671
611	GOBP_REGULATION_OF_FAT_CELL_DIFFERENTIATION	0.146535	0.83406	0.593452	0.429129	1.34572
612	GOBP_PLASMA_MEMBRANE_ORGANIZATION	0.146676	0.833641	0.593452	0.428887	1.34496
613	GOBP_MACROAUTOPHAGY	0.147071	0.832472	0.594029	0.414294	1.34458
614	GOBP_SEMAPHORIN_PLEXIN_SIGNALING_PATHWAY	0.136349	0.865348	0.581223	0.584216	1.3433
615	GOBP_SEMAPHORIN_PLEXIN_SIGNALING_PATHWAY_INVOLVED_IN_NEURON_PROJECTION_GUIDANCE	0.136349	0.865348	0.581223	0.584216	1.3433
616	GOBP_TRANSMEMBRANE_TRANSPORT	0.135951	0.866618	0.581223	0.213228	1.3431
617	GOBP_REGULATION_OF_RESPONSE_TO_STRESS	0.141248	0.850018	0.587127	0.217512	1.34269
618	GOBP_EOSINOPHIL_CHEMOTAXIS	0.136827	0.863828	0.58227	0.583828	1.34241
619	GOBP_EOSINOPHIL_MIGRATION	0.136827	0.863828	0.58227	0.583828	1.34241
620	GOBP_GLIAL_CELL_DIFFERENTIATION	0.151793	0.818749	0.598691	0.338631	1.34154
621	GOBP_CARBOHYDRATE_METABOLIC_PROCESS	0.151551	0.819441	0.598209	0.281978	1.34058
622	GOBP_REGULATION_OF_RECEPTOR_INTERNALIZATION	0.12419	0.905915	0.570052	0.651856	1.34035
623	GOBP_ADAPTIVE_IMMUNE_RESPONSE	0.149966	0.824008	0.595704	0.254721	1.3403
624	GOBP_NEURON_APOPTOTIC_PROCESS	0.151507	0.819568	0.598209	0.385044	1.34026
625	GOBP_COLLAGEN_METABOLIC_PROCESS	0.148656	0.827817	0.594055	0.427323	1.34006
626	GOBP_REGULATION_OF_OSTEOBLAST_PROLIFERATION	0.106221	0.973788	0.561695	0.765957	1.33995
627	GOBP_POSITIVE_REGULATION_OF_OSTEOBLAST_DIFFERENTIATION	0.138738	0.857803	0.5836	0.582592	1.33956
628	GOBP_NATURAL_KILLER_CELL_DIFFERENTIATION	0.140491	0.852353	0.585923	0.58209	1.33841
629	GOBP_NITRIC_OXIDE_SYNTHASE_BIOSYNTHETIC_PROCESS	0.107812	0.967333	0.564156	0.764894	1.33809
630	GOBP_POSITIVE_REGULATION_OF_NITRIC_OXIDE_SYNTHASE_BIOSYNTHETIC_PROCESS	0.107812	0.967333	0.564156	0.764894	1.33809
631	GOBP_FATTY_ACID_BIOSYNTHETIC_PROCESS	0.150478	0.822526	0.59631	0.445807	1.33662
632	GOBP_NEGATIVE_REGULATION_OF_MYELOID_CELL_DIFFERENTIATION	0.145697	0.836548	0.592288	0.499009	1.33643
633	GOBP_REGULATION_OF_CALCIUM_ION_IMPORT	0.145798	0.83625	0.592288	0.533528	1.33626
634	GOBP_NEGATIVE_REGULATION_OF_INTERLEUKIN_1_PRODUCTION	0.142243	0.84697	0.587667	0.580382	1.33448
635	GOBP_CELLULAR_RESPONSE_TO_INORGANIC_SUBSTANCE	0.152363	0.81712	0.600468	0.444909	1.33393
636	GOBP_INTERLEUKIN_10_PRODUCTION	0.146577	0.833933	0.593452	0.53258	1.33388
637	GOBP_POSITIVE_REGULATION_OF_CALCIUM_ION_TRANSPORT_INTO_CYTOSOL	0.147357	0.831629	0.594055	0.532399	1.33343
638	GOBP_NEGATIVE_REGULATION_OF_NEURON_DEATH	0.157209	0.803523	0.606221	0.382887	1.33275
639	GOBP_CELL_DEATH_IN_RESPONSE_TO_HYDROGEN_PEROXIDE	0.00179319	2.74637	0.118544	1	1.33139
640	GOBP_HEPATOCYTE_GROWTH_FACTOR_RECEPTOR_SIGNALING_PATHWAY	0.00179319	2.74637	0.118544	1	1.33139
641	GOBP_MESENCHYMAL_EPITHELIAL_CELL_SIGNALING	0.00179319	2.74637	0.118544	1	1.33139
642	GOBP_MYOBLAST_PROLIFERATION	0.00179319	2.74637	0.118544	1	1.33139
643	GOBP_NEGATIVE_REGULATION_OF_HYDROGEN_PEROXIDE_MEDIATED_PROGRAMMED_CELL_DEATH	0.00179319	2.74637	0.118544	1	1.33139
644	GOBP_NEGATIVE_REGULATION_OF_PEPTIDYL_SERINE_PHOSPHORYLATION	0.00179319	2.74637	0.118544	1	1.33139
645	GOBP_NEGATIVE_REGULATION_OF_RELEASE_OF_CYTOCHROME_C_FROM_MITOCHONDRIA	0.00179319	2.74637	0.118544	1	1.33139
646	GOBP_NEGATIVE_REGULATION_OF_RESPONSE_TO_OXIDATIVE_STRESS	0.00179319	2.74637	0.118544	1	1.33139
647	GOBP_NEGATIVE_REGULATION_OF_RESPONSE_TO_REACTIVE_OXYGEN_SPECIES	0.00179319	2.74637	0.118544	1	1.33139
648	GOBP_POSITIVE_REGULATION_OF_MYELINATION	0.00179319	2.74637	0.118544	1	1.33139
649	GOBP_POSITIVE_REGULATION_OF_NEURON_PROJECTION_REGENERATION	0.00179319	2.74637	0.118544	1	1.33139
650	GOBP_PROGRAMMED_CELL_DEATH_IN_RESPONSE_TO_REACTIVE_OXYGEN_SPECIES	0.00179319	2.74637	0.118544	1	1.33139
651	GOBP_REGULATION_OF_BRANCHING_INVOLVED_IN_SALIVARY_GLAND_MORPHOGENESIS	0.00179319	2.74637	0.118544	1	1.33139
652	GOBP_REGULATION_OF_HYDROGEN_PEROXIDE_MEDIATED_PROGRAMMED_CELL_DEATH	0.00179319	2.74637	0.118544	1	1.33139
653	GOBP_REGULATION_OF_MORPHOGENESIS_OF_A_BRANCHING_STRUCTURE	0.00179319	2.74637	0.118544	1	1.33139
654	GOBP_REGULATION_OF_MYELINATION	0.00179319	2.74637	0.118544	1	1.33139
655	GOBP_REGULATION_OF_NEURON_PROJECTION_REGENERATION	0.00179319	2.74637	0.118544	1	1.33139
656	GOBP_REGULATION_OF_CYTOSOLIC_CALCIUM_ION_CONCENTRATION	0.157038	0.803996	0.606221	0.290074	1.33121
657	GOBP_B_CELL_DIFFERENTIATION	0.155359	0.808664	0.602797	0.409918	1.33038
658	GOBP_RESPONSE_TO_INTERLEUKIN_4	0.131338	0.881609	0.57697	0.646432	1.32919
659	GOBP_RESPONSE_TO_IONIZING_RADIATION	0.15032	0.822984	0.596165	0.530695	1.32916
660	GOBP_NEGATIVE_REGULATION_OF_MITOTIC_CELL_CYCLE	0.155728	0.807632	0.602835	0.423788	1.32897
661	GOBP_CD4_POSITIVE_ALPHA_BETA_T_CELL_CYTOKINE_PRODUCTION	0.131837	0.879962	0.57697	0.645927	1.32815
662	GOBP_NEGATIVE_REGULATION_OF_ERK1_AND_ERK2_CASCADE	0.156277	0.806104	0.604489	0.442896	1.32789
663	GOBP_COGNITION	0.162094	0.790234	0.611483	0.321561	1.32735
664	GOBP_DNA_CATABOLIC_PROCESS	0.00717274	2.14431	0.239713	0.996812	1.32715
665	GOBP_DNA_CATABOLIC_PROCESS_EXONUCLEOLYTIC	0.00717274	2.14431	0.239713	0.996812	1.32715
666	GOBP_RNA_PHOSPHODIESTER_BOND_HYDROLYSIS_EXONUCLEOLYTIC	0.00717274	2.14431	0.239713	0.996812	1.32715
667	GOBP_NEGATIVE_REGULATION_OF_CELL_CYCLE_PHASE_TRANSITION	0.158274	0.800589	0.606989	0.422872	1.3261
668	GOBP_POSITIVE_REGULATION_OF_PROTEIN_METABOLIC_PROCESS	0.145527	0.837057	0.592179	0.204088	1.32507
669	GOBP_NEPHRON_DEVELOPMENT	0.163454	0.786605	0.611483	0.380503	1.32445
670	GOBP_CRANIAL_SKELETAL_SYSTEM_DEVELOPMENT	0.0107591	1.96822	0.269635	0.994687	1.32432
671	GOBP_CRANIAL_SUTURE_MORPHOGENESIS	0.0107591	1.96822	0.269635	0.994687	1.32432
672	GOBP_CRANIOFACIAL_SUTURE_MORPHOGENESIS	0.0107591	1.96822	0.269635	0.994687	1.32432
673	GOBP_MAINTENANCE_OF_PROTEIN_LOCALIZATION_IN_ENDOPLASMIC_RETICULUM	0.0107591	1.96822	0.269635	0.994687	1.32432
674	GOBP_MIDDLE_EAR_MORPHOGENESIS	0.0107591	1.96822	0.269635	0.994687	1.32432
675	GOBP_NEGATIVE_REGULATION_OF_INTRACELLULAR_PROTEIN_TRANSPORT	0.0107591	1.96822	0.269635	0.994687	1.32432
676	GOBP_NEGATIVE_REGULATION_OF_PROTEIN_EXIT_FROM_ENDOPLASMIC_RETICULUM	0.0107591	1.96822	0.269635	0.994687	1.32432
677	GOBP_PROTEIN_EXIT_FROM_ENDOPLASMIC_RETICULUM	0.0107591	1.96822	0.269635	0.994687	1.32432
678	GOBP_REGULATION_OF_PROTEIN_EXIT_FROM_ENDOPLASMIC_RETICULUM	0.0107591	1.96822	0.269635	0.994687	1.32432
679	GOBP_REGULATION_OF_SREBP_SIGNALING_PATHWAY	0.0107591	1.96822	0.269635	0.994687	1.32432
680	GOBP_NEGATIVE_REGULATION_OF_T_CELL_RECEPTOR_SIGNALING_PATHWAY	0.135495	0.868078	0.580574	0.644034	1.32426
681	GOBP_CELLULAR_RESPONSE_TO_OXYGEN_LEVELS	0.159467	0.797331	0.607913	0.44156	1.32389
682	GOBP_HORMONE_MEDIATED_SIGNALING_PATHWAY	0.159011	0.798573	0.607563	0.40788	1.32376
683	GOBP_REGULATION_OF_RIG_I_SIGNALING_PATHWAY	0.117002	0.931805	0.570052	0.756439	1.3233
684	GOBP_RIG_I_SIGNALING_PATHWAY	0.117002	0.931805	0.570052	0.756439	1.3233
685	GOBP_MEMBRANE_FUSION	0.161061	0.793009	0.611483	0.441086	1.32247
686	GOBP_REGULATION_OF_CALCIUM_ION_TRANSMEMBRANE_TRANSPORTER_ACTIVITY	0.118593	0.92594	0.570052	0.755319	1.32134
687	GOBP_CELLULAR_RESPONSE_TO_GROWTH_HORMONE_STIMULUS	0.0171349	1.76612	0.30695	0.991498	1.32007
688	GOBP_GLIAL_CELL_DERIVED_NEUROTROPHIC_FACTOR_RECEPTOR_SIGNALING_PATHWAY	0.0171349	1.76612	0.30695	0.991498	1.32007
689	GOBP_NEGATIVE_REGULATION_OF_MULTICELLULAR_ORGANISM_GROWTH	0.0171349	1.76612	0.30695	0.991498	1.32007
690	GOBP_REDUCTION_OF_FOOD_INTAKE_IN_RESPONSE_TO_DIETARY_EXCESS	0.0171349	1.76612	0.30695	0.991498	1.32007
691	GOBP_REGULATION_OF_GROWTH_HORMONE_RECEPTOR_SIGNALING_PATHWAY	0.0171349	1.76612	0.30695	0.991498	1.32007
692	GOBP_REGULATION_OF_MULTICELLULAR_ORGANISM_GROWTH	0.0171349	1.76612	0.30695	0.991498	1.32007
693	GOBP_RESPONSE_TO_DIETARY_EXCESS	0.0171349	1.76612	0.30695	0.991498	1.32007
694	GOBP_RESPONSE_TO_GROWTH_HORMONE	0.0171349	1.76612	0.30695	0.991498	1.32007
695	GOBP_AMPA_GLUTAMATE_RECEPTOR_CLUSTERING	0.0193266	1.71385	0.30695	0.990436	1.31866
696	GOBP_CELLULAR_RESPONSE_TO_POTASSIUM_ION	0.0193266	1.71385	0.30695	0.990436	1.31866
697	GOBP_GROOMING_BEHAVIOR	0.0193266	1.71385	0.30695	0.990436	1.31866
698	GOBP_LOCOMOTORY_EXPLORATION_BEHAVIOR	0.0193266	1.71385	0.30695	0.990436	1.31866
699	GOBP_NEGATIVE_REGULATION_OF_RECEPTOR_INTERNALIZATION	0.0193266	1.71385	0.30695	0.990436	1.31866
700	GOBP_NEURON_PROJECTION_ARBORIZATION	0.0193266	1.71385	0.30695	0.990436	1.31866
701	GOBP_NEUROTRANSMITTER_GATED_ION_CHANNEL_CLUSTERING	0.0193266	1.71385	0.30695	0.990436	1.31866
702	GOBP_NEUROTRANSMITTER_RECEPTOR_LOCALIZATION_TO_POSTSYNAPTIC_SPECIALIZATION_MEMBRANE	0.0193266	1.71385	0.30695	0.990436	1.31866
703	GOBP_POSITIVE_REGULATION_OF_NEURON_PROJECTION_ARBORIZATION	0.0193266	1.71385	0.30695	0.990436	1.31866
704	GOBP_POSITIVE_REGULATION_OF_RECEPTOR_CLUSTERING	0.0193266	1.71385	0.30695	0.990436	1.31866
705	GOBP_POSTSYNAPTIC_MEMBRANE_ORGANIZATION	0.0193266	1.71385	0.30695	0.990436	1.31866
706	GOBP_RECEPTOR_DIFFUSION_TRAPPING	0.0193266	1.71385	0.30695	0.990436	1.31866
707	GOBP_REGULATION_OF_GLUTAMATE_RECEPTOR_CLUSTERING	0.0193266	1.71385	0.30695	0.990436	1.31866
708	GOBP_REGULATION_OF_NEURON_PROJECTION_ARBORIZATION	0.0193266	1.71385	0.30695	0.990436	1.31866
709	GOBP_REGULATION_OF_RECEPTOR_CLUSTERING	0.0193266	1.71385	0.30695	0.990436	1.31866
710	GOBP_POSITIVE_REGULATION_OF_EPITHELIAL_TO_MESENCHYMAL_TRANSITION	0.137822	0.860681	0.5836	0.641254	1.31855
711	GOBP_REGULATION_OF_CELL_POPULATION_PROLIFERATION	0.146663	0.833681	0.593452	0.198972	1.31833
712	GOBP_FLUID_TRANSPORT	0.138155	0.859635	0.5836	0.641108	1.31824
713	GOBP_CELL_ADHESION_MOLECULE_PRODUCTION	0.138653	0.85807	0.5836	0.640946	1.31791
714	GOBP_POSITIVE_REGULATION_OF_CYTOKINE_PRODUCTION	0.167942	0.774842	0.613623	0.254389	1.31755
715	GOBP_MALE_MATING_BEHAVIOR	0.0219167	1.65922	0.323143	0.989373	1.31724
716	GOBP_MATING_BEHAVIOR	0.0219167	1.65922	0.323143	0.989373	1.31724
717	GOBP_REPRODUCTIVE_BEHAVIOR	0.0219167	1.65922	0.323143	0.989373	1.31724
718	GOBP_SENSORY_ORGAN_MORPHOGENESIS	0.164639	0.783466	0.611483	0.419972	1.31701
719	GOBP_AMINO_ACID_TRANSPORT	0.159364	0.79761	0.607913	0.525583	1.31636
720	GOBP_ALCOHOL_BIOSYNTHETIC_PROCESS	0.16997	0.769627	0.616433	0.378056	1.31593
721	GOBP_BRANCHING_INVOLVED_IN_SALIVARY_GLAND_MORPHOGENESIS	0.139651	0.854956	0.5836	0.639972	1.31591
722	GOBP_EXOCRINE_SYSTEM_DEVELOPMENT	0.139651	0.854956	0.5836	0.639972	1.31591
723	GOBP_SALIVARY_GLAND_DEVELOPMENT	0.139651	0.854956	0.5836	0.639972	1.31591
724	GOBP_RESPONSE_TO_INACTIVITY	0.0219167	1.65922	0.323143	0.98831	1.31583
725	GOBP_RESPONSE_TO_MUSCLE_INACTIVITY	0.0219167	1.65922	0.323143	0.98831	1.31583
726	GOBP_RESPONSE_TO_STIMULUS_INVOLVED_IN_REGULATION_OF_MUSCLE_ADAPTATION	0.0219167	1.65922	0.323143	0.98831	1.31583
727	GOBP_NECROTIC_CELL_DEATH	0.139817	0.85444	0.5836	0.639682	1.31531
728	GOBP_PROGRAMMED_NECROTIC_CELL_DEATH	0.139817	0.85444	0.5836	0.639682	1.31531
729	GOBP_REGULATION_OF_NECROTIC_CELL_DEATH	0.139817	0.85444	0.5836	0.639682	1.31531
730	GOBP_REGULATION_OF_PROGRAMMED_NECROTIC_CELL_DEATH	0.139817	0.85444	0.5836	0.639682	1.31531
731	GOBP_REGULATION_OF_ANION_TRANSPORT	0.159145	0.798207	0.607611	0.460895	1.31491
732	GOBP_EPITHELIAL_CELL_DEVELOPMENT	0.172814	0.762421	0.621907	0.331848	1.31467
733	GOBP_POSITIVE_REGULATION_OF_INTRACELLULAR_TRANSPORT	0.169569	0.770653	0.616433	0.346031	1.31446
734	GOBP_FOLLICLE_STIMULATING_HORMONE_SECRETION	0.0261008	1.58335	0.339569	0.987248	1.31441
735	GOBP_GABAERGIC_NEURON_DIFFERENTIATION	0.0261008	1.58335	0.339569	0.987248	1.31441
736	GOBP_HEMOGLOBIN_BIOSYNTHETIC_PROCESS	0.0261008	1.58335	0.339569	0.987248	1.31441
737	GOBP_HEMOGLOBIN_METABOLIC_PROCESS	0.0261008	1.58335	0.339569	0.987248	1.31441
738	GOBP_LUTEINIZATION	0.0261008	1.58335	0.339569	0.987248	1.31441
739	GOBP_NEGATIVE_REGULATION_OF_GONADOTROPIN_SECRETION	0.0261008	1.58335	0.339569	0.987248	1.31441
740	GOBP_NEGATIVE_REGULATION_OF_MACROPHAGE_DIFFERENTIATION	0.0261008	1.58335	0.339569	0.987248	1.31441
741	GOBP_POSITIVE_REGULATION_OF_EXTRINSIC_APOPTOTIC_SIGNALING_PATHWAY_IN_ABSENCE_OF_LIGAND	0.0261008	1.58335	0.339569	0.987248	1.31441
742	GOBP_POSITIVE_REGULATION_OF_GONADOTROPIN_SECRETION	0.0261008	1.58335	0.339569	0.987248	1.31441
743	GOBP_REGULATION_OF_GONADOTROPIN_SECRETION	0.0261008	1.58335	0.339569	0.987248	1.31441
744	GOBP_STRIATUM_DEVELOPMENT	0.0261008	1.58335	0.339569	0.987248	1.31441
745	GOBP_SUBPALLIUM_DEVELOPMENT	0.0261008	1.58335	0.339569	0.987248	1.31441
746	GOBP_STEROL_HOMEOSTASIS	0.16761	0.775701	0.613304	0.419004	1.31397
747	GOBP_HEAT_GENERATION	0.154667	0.810602	0.601878	0.571429	1.3139
748	GOBP_REGULATION_OF_HEAT_GENERATION	0.154667	0.810602	0.601878	0.571429	1.3139
749	GOBP_POSITIVE_REGULATION_OF_CATECHOLAMINE_SECRETION	0.124249	0.905708	0.570052	0.751064	1.31389
750	GOBP_AUTOPHAGY_OF_NUCLEUS	0.027894	1.55449	0.341928	0.986185	1.313
751	GOBP_POSITIVE_REGULATION_OF_VACUOLE_ORGANIZATION	0.027894	1.55449	0.341928	0.986185	1.313
752	GOBP_PROTEIN_LOCALIZATION_TO_PHAGOPHORE_ASSEMBLY_SITE	0.027894	1.55449	0.341928	0.986185	1.313
753	GOBP_REGULATION_OF_VACUOLE_ORGANIZATION	0.027894	1.55449	0.341928	0.986185	1.313
754	GOBP_VESICLE_TARGETING	0.027894	1.55449	0.341928	0.986185	1.313
755	GOBP_VESICLE_TARGETING_TO_FROM_OR_WITHIN_GOLGI	0.027894	1.55449	0.341928	0.986185	1.313
756	GOBP_REGULATION_OF_RESPONSE_TO_OXIDATIVE_STRESS	0.141646	0.848796	0.587667	0.638548	1.31298
757	GOBP_POSITIVE_REGULATION_OF_PHOSPHOPROTEIN_PHOSPHATASE_ACTIVITY	0.141812	0.848287	0.587667	0.638251	1.31237
758	GOBP_GRANULOCYTE_ACTIVATION	0.125663	0.900793	0.570052	0.75	1.31203
759	GOBP_POSITIVE_REGULATION_OF_CELL_ADHESION_MEDIATED_BY_INTEGRIN	0.125663	0.900793	0.570052	0.75	1.31203
760	GOBP_POSITIVE_REGULATION_OF_LIPASE_ACTIVITY	0.125663	0.900793	0.570052	0.75	1.31203
761	GOBP_POSITIVE_REGULATION_OF_PHOSPHOLIPASE_ACTIVITY	0.125663	0.900793	0.570052	0.75	1.31203
762	GOBP_POSITIVE_REGULATION_OF_T_CELL_APOPTOTIC_PROCESS	0.125663	0.900793	0.570052	0.75	1.31203
763	GOBP_REGULATION_OF_NATURAL_KILLER_CELL_CHEMOTAXIS	0.125663	0.900793	0.570052	0.75	1.31203
764	GOBP_REGULATION_OF_T_CELL_CHEMOTAXIS	0.125663	0.900793	0.570052	0.75	1.31203
765	GOBP_GLYCOSIDE_TRANSPORT	0.0294879	1.53036	0.350231	0.985122	1.31159
766	GOBP_LEUKOTRIENE_TRANSPORT	0.0294879	1.53036	0.350231	0.985122	1.31159
767	GOBP_XENOBIOTIC_TRANSMEMBRANE_TRANSPORT	0.0294879	1.53036	0.350231	0.985122	1.31159
768	GOBP_DEVELOPMENT_OF_PRIMARY_FEMALE_SEXUAL_CHARACTERISTICS	0.169759	0.770166	0.616433	0.436313	1.30816
769	GOBP_SARCOMERE_ORGANIZATION	0.158012	0.80131	0.606989	0.56872	1.30767
770	GOBP_POSITIVE_REGULATION_OF_PHOSPHATASE_ACTIVITY	0.163758	0.785798	0.611483	0.48825	1.30761
771	GOBP_PEPTIDYL_TYROSINE_DEPHOSPHORYLATION_INVOLVED_IN_INACTIVATION_OF_PROTEIN_KINASE_ACTIVITY	0.0358637	1.44534	0.38707	0.981934	1.30734
772	GOBP_REGULATION_OF_HOMOTYPIC_CELL_CELL_ADHESION	0.159605	0.796954	0.607979	0.56823	1.30654
773	GOBP_RESPONSE_TO_LEPTIN	0.0374577	1.42646	0.38707	0.980871	1.30593
774	GOBP_ENDOTHELIAL_CELL_PROLIFERATION	0.170453	0.768395	0.616433	0.36301	1.30514
775	GOBP_REGULATION_OF_CELLULAR_COMPONENT_MOVEMENT	0.16886	0.772472	0.615187	0.214477	1.30378
776	GOBP_NEGATIVE_REGULATION_OF_ION_TRANSMEMBRANE_TRANSPORTER_ACTIVITY	0.132202	0.878761	0.57697	0.744681	1.30273
777	GOBP_NEGATIVE_REGULATION_OF_TRANSPORTER_ACTIVITY	0.132202	0.878761	0.57697	0.744681	1.30273
778	GOBP_VESICLE_ORGANIZATION	0.179542	0.745833	0.630945	0.315427	1.30203
779	GOBP_COMMON_MYELOID_PROGENITOR_CELL_PROLIFERATION	0.0454274	1.34268	0.409724	0.977683	1.30168
780	GOBP_NATURAL_KILLER_CELL_MEDIATED_IMMUNE_RESPONSE_TO_TUMOR_CELL	0.0454274	1.34268	0.409724	0.977683	1.30168
781	GOBP_NEGATIVE_REGULATION_OF_EXOCYTOSIS	0.0454274	1.34268	0.409724	0.977683	1.30168
782	GOBP_NEGATIVE_REGULATION_OF_GRANULOCYTE_DIFFERENTIATION	0.0454274	1.34268	0.409724	0.977683	1.30168
783	GOBP_NEGATIVE_REGULATION_OF_LEUKOCYTE_DEGRANULATION	0.0454274	1.34268	0.409724	0.977683	1.30168
784	GOBP_NEGATIVE_REGULATION_OF_REGULATED_SECRETORY_PATHWAY	0.0454274	1.34268	0.409724	0.977683	1.30168
785	GOBP_POSITIVE_REGULATION_OF_VASCULOGENESIS	0.0454274	1.34268	0.409724	0.977683	1.30168
786	GOBP_REGULATION_OF_GRANULOCYTE_DIFFERENTIATION	0.0454274	1.34268	0.409724	0.977683	1.30168
787	GOBP_REGULATION_OF_HOMOPHILIC_CELL_ADHESION	0.0454274	1.34268	0.409724	0.977683	1.30168
788	GOBP_REGULATION_OF_LEUKOCYTE_DEGRANULATION	0.0454274	1.34268	0.409724	0.977683	1.30168
789	GOBP_REGULATION_OF_NATURAL_KILLER_CELL_MEDIATED_IMMUNE_RESPONSE_TO_TUMOR_CELL	0.0454274	1.34268	0.409724	0.977683	1.30168
790	GOBP_REGULATION_OF_VASCULOGENESIS	0.0454274	1.34268	0.409724	0.977683	1.30168
791	GOBP_REGULATION_OF_PROTEIN_TYROSINE_KINASE_ACTIVITY	0.174463	0.758297	0.623389	0.40097	1.30134
792	GOBP_NEGATIVE_REGULATION_OF_NATURAL_KILLER_CELL_MEDIATED_IMMUNITY	0.1345	0.871278	0.577761	0.743617	1.30087
793	GOBP_REGULATION_OF_NATURAL_KILLER_CELL_MEDIATED_IMMUNITY	0.1345	0.871278	0.577761	0.743617	1.30087
794	GOBP_LIVER_MORPHOGENESIS	0.163906	0.785406	0.611483	0.565421	1.30008
795	GOBP_REGULATION_OF_HEPATOCYTE_PROLIFERATION	0.163906	0.785406	0.611483	0.565421	1.30008
796	GOBP_REGULATION_OF_PROTEIN_AUTOPHOSPHORYLATION	0.169655	0.770432	0.616433	0.518848	1.29949
797	GOBP_NEURON_CELL_CELL_ADHESION	0.0502092	1.29922	0.433092	0.975558	1.29885
798	GOBP_REGULATION_OF_INTRACELLULAR_TRANSPORT	0.182703	0.738254	0.634321	0.314553	1.29842
799	GOBP_PHOSPHATIDYLINOSITOL_3_KINASE_SIGNALING	0.174543	0.758097	0.623389	0.432993	1.2982
800	GOBP_POSITIVE_REGULATION_OF_INTERLEUKIN_1_PRODUCTION	0.171838	0.76488	0.619286	0.518219	1.29791
801	GOBP_REGULATION_OF_DEFENSE_RESPONSE_TO_VIRUS_BY_HOST	0.148961	0.826928	0.594055	0.630855	1.29716
802	GOBP_AXONEMAL_DYNEIN_COMPLEX_ASSEMBLY	0.136267	0.865609	0.581223	0.741489	1.29715
803	GOBP_INNER_DYNEIN_ARM_ASSEMBLY	0.136267	0.865609	0.581223	0.741489	1.29715
804	GOBP_REGULATION_OF_NEURONAL_SYNAPTIC_PLASTICITY	0.148961	0.826928	0.594055	0.630593	1.29662
805	GOBP_ADAPTIVE_IMMUNE_RESPONSE_BASED_ON_SOMATIC_RECOMBINATION_OF_IMMUNE_RECEPTORS_BUILT_FROM_IMMUNOGLOBULIN_SUPERFAMILY_DOMAINS	0.180737	0.742953	0.633148	0.266646	1.29616
806	GOBP_ACTOMYOSIN_STRUCTURE_ORGANIZATION	0.186059	0.730348	0.637447	0.384917	1.29545
807	GOBP_DIGESTIVE_SYSTEM_DEVELOPMENT	0.17514	0.756614	0.624896	0.483428	1.2947
808	GOBP_REGULATION_OF_VIRAL_INDUCED_CYTOPLASMIC_PATTERN_RECOGNITION_RECEPTOR_SIGNALING_PATHWAY	0.150623	0.822107	0.59631	0.629582	1.29455
809	GOBP_NEGATIVE_REGULATION_OF_AXONOGENESIS	0.167888	0.774981	0.613623	0.563001	1.29452
810	GOBP_NEGATIVE_REGULATION_OF_INTERFERON_BETA_PRODUCTION	0.063957	1.19411	0.472866	0.969182	1.29036
811	GOBP_NEGATIVE_REGULATION_OF_TYPE_I_INTERFERON_PRODUCTION	0.063957	1.19411	0.472866	0.969182	1.29036
812	GOBP_MULTICELLULAR_ORGANISMAL_HOMEOSTASIS	0.185233	0.732282	0.636009	0.262934	1.28984
813	GOBP_MYELOID_DENDRITIC_CELL_DIFFERENTIATION	0.154613	0.810753	0.601878	0.627263	1.28978
814	GOBP_TRANSFORMING_GROWTH_FACTOR_BETA_PRODUCTION	0.154613	0.810753	0.601878	0.627263	1.28978
815	GOBP_MUSCLE_CELL_DEVELOPMENT	0.186461	0.729413	0.637636	0.339364	1.28914
816	GOBP_POST_GOLGI_VESICLE_MEDIATED_TRANSPORT	0.176672	0.752831	0.628929	0.514556	1.28874
817	GOBP_NEGATIVE_REGULATION_OF_INTRACELLULAR_TRANSPORT	0.142276	0.846867	0.587667	0.736471	1.28837
818	GOBP_POSITIVE_REGULATION_OF_CYTOKINE_PRODUCTION_INVOLVED_IN_INFLAMMATORY_RESPONSE	0.142453	0.846328	0.587667	0.73617	1.28784
819	GOBP_NEGATIVE_REGULATION_OF_IMMUNE_RESPONSE	0.1843	0.734475	0.63512	0.410509	1.28733
820	GOBP_RESPONSE_TO_ABIOTIC_STIMULUS	0.181972	0.739995	0.634321	0.206623	1.28597
821	GOBP_IN_UTERO_EMBRYONIC_DEVELOPMENT	0.191356	0.718157	0.643373	0.317703	1.28593
822	GOBP_INTERMEDIATE_FILAMENT_BASED_PROCESS	0.0733214	1.13477	0.494032	0.964931	1.2847
823	GOBP_INTERMEDIATE_FILAMENT_ORGANIZATION	0.0733214	1.13477	0.494032	0.964931	1.2847
824	GOBP_CELL_KILLING	0.190365	0.720412	0.641955	0.330704	1.28426
825	GOBP_METANEPHRIC_NEPHRON_DEVELOPMENT	0.180415	0.743728	0.632461	0.512733	1.28417
826	GOBP_METANEPHROS_DEVELOPMENT	0.180415	0.743728	0.632461	0.512733	1.28417
827	GOBP_ACYLGLYCEROL_HOMEOSTASIS	0.145458	0.837263	0.592179	0.734043	1.28412
828	GOBP_POSITIVE_REGULATION_OF_ASTROCYTE_DIFFERENTIATION	0.157772	0.801969	0.606989	0.624234	1.28355
829	GOBP_ACTIN_FILAMENT_BASED_MOVEMENT	0.181974	0.73999	0.634321	0.512047	1.28245
830	GOBP_ACTIN_MEDIATED_CELL_CONTRACTION	0.181974	0.73999	0.634321	0.512047	1.28245
831	GOBP_POSITIVE_REGULATION_OF_TRANSPORT	0.185446	0.731782	0.636262	0.21759	1.28042
832	GOBP_EXPLORATION_BEHAVIOR	0.148993	0.826835	0.594055	0.731433	1.27955
833	GOBP_REGULATION_OF_BLOOD_PRESSURE	0.184781	0.733343	0.635744	0.510139	1.27768
834	GOBP_POSITIVE_REGULATION_OF_ION_TRANSMEMBRANE_TRANSPORT	0.192499	0.715572	0.645483	0.35529	1.27738
835	GOBP_POSITIVE_REGULATION_OF_NERVOUS_SYSTEM_PROCESS	0.163092	0.787567	0.611483	0.620929	1.27675
836	GOBP_SINGLE_STRANDED_VIRAL_RNA_REPLICATION_VIA_DOUBLE_STRANDED_DNA_INTERMEDIATE	0.15023	0.823244	0.596165	0.729787	1.27667
837	GOBP_REGULATION_OF_T_CELL_MEDIATED_CYTOTOXICITY	0.185561	0.731514	0.636262	0.50928	1.27553
838	GOBP_SPERM_MOTILITY	0.165254	0.781849	0.611483	0.619835	1.2745
839	GOBP_GRANULOCYTE_CHEMOTAXIS	0.197591	0.704234	0.65055	0.335195	1.2733
840	GOBP_NEUTROPHIL_CHEMOTAXIS	0.197591	0.704234	0.65055	0.335195	1.2733
841	GOBP_REGULATION_OF_BIOLOGICAL_PROCESS_INVOLVED_IN_SYMBIOTIC_INTERACTION	0.16675	0.777935	0.612428	0.619127	1.27305
842	GOBP_COLLAGEN_CATABOLIC_PROCESS	0.167249	0.776638	0.612871	0.618743	1.27226
843	GOBP_POSITIVE_REGULATION_OF_LIPID_LOCALIZATION	0.203037	0.692426	0.65064	0.37778	1.27143
844	GOBP_HISTONE_H3_K9_ACETYLATION	0.153765	0.813144	0.601878	0.726596	1.27109
845	GOBP_NEGATIVE_REGULATION_OF_SYNCYTIUM_FORMATION_BY_PLASMA_MEMBRANE_FUSION	0.153765	0.813144	0.601878	0.726596	1.27109
846	GOBP_EATING_BEHAVIOR	0.153765	0.813144	0.601878	0.726469	1.27087
847	GOBP_REGULATION_OF_NEUROTRANSMITTER_RECEPTOR_ACTIVITY	0.190772	0.719484	0.642203	0.474461	1.27069
848	GOBP_NEGATIVE_REGULATION_OF_PEPTIDYL_TYROSINE_PHOSPHORYLATION	0.19055	0.71999	0.641955	0.507054	1.26995
849	GOBP_NEGATIVE_REGULATION_OF_PROTEIN_TYROSINE_KINASE_ACTIVITY	0.19055	0.71999	0.641955	0.507054	1.26995
850	GOBP_REGULATION_OF_RESPONSE_TO_CYTOKINE_STIMULUS	0.195252	0.709404	0.650404	0.391138	1.26943
851	GOBP_CELL_ADHESION_MEDIATED_BY_INTEGRIN	0.202145	0.694337	0.65064	0.364656	1.26929
852	GOBP_POSITIVE_REGULATION_OF_CELL_MIGRATION_INVOLVED_IN_SPROUTING_ANGIOGENESIS	0.155002	0.809663	0.601878	0.725532	1.26923
853	GOBP_POSITIVE_REGULATION_OF_FATTY_ACID_BIOSYNTHETIC_PROCESS	0.155002	0.809663	0.601878	0.725532	1.26923
854	GOBP_POSITIVE_REGULATION_OF_FATTY_ACID_METABOLIC_PROCESS	0.155002	0.809663	0.601878	0.725532	1.26923
855	GOBP_POSITIVE_REGULATION_OF_FEVER_GENERATION	0.155002	0.809663	0.601878	0.725532	1.26923
856	GOBP_POSITIVE_REGULATION_OF_PROSTAGLANDIN_BIOSYNTHETIC_PROCESS	0.155002	0.809663	0.601878	0.725532	1.26923
857	GOBP_POSITIVE_REGULATION_OF_UNSATURATED_FATTY_ACID_BIOSYNTHETIC_PROCESS	0.155002	0.809663	0.601878	0.725532	1.26923
858	GOBP_REGULATION_OF_UNSATURATED_FATTY_ACID_BIOSYNTHETIC_PROCESS	0.155002	0.809663	0.601878	0.725532	1.26923
859	GOBP_RESPONSE_TO_ANGIOTENSIN	0.155002	0.809663	0.601878	0.725532	1.26923
860	GOBP_POSITIVE_REGULATION_OF_LOCOMOTION	0.200496	0.697893	0.65055	0.234464	1.26743
861	GOBP_LEARNING	0.205797	0.686561	0.655439	0.376239	1.26624
862	GOBP_CELL_ACTIVATION	0.195876	0.708018	0.650524	0.205017	1.26556
863	GOBP_REGULATION_OF_IMMUNE_SYSTEM_PROCESS	0.194594	0.710871	0.650404	0.200456	1.26481
864	GOBP_BONE_REMODELING	0.199768	0.699474	0.65055	0.421829	1.26473
865	GOBP_BONE_RESORPTION	0.199768	0.699474	0.65055	0.421829	1.26473
866	GOBP_REGULATION_OF_PROTEIN_LOCALIZATION	0.20103	0.69674	0.65064	0.218842	1.26457
867	GOBP_NEGATIVE_REGULATION_OF_CALCIUM_ION_TRANSPORT	0.197147	0.70521	0.65055	0.472043	1.26421
868	GOBP_IMPORT_ACROSS_PLASMA_MEMBRANE	0.198623	0.70197	0.65055	0.389452	1.26396
869	GOBP_CELLULAR_RESPONSE_TO_STARVATION	0.200058	0.698844	0.65055	0.42154	1.26386
870	GOBP_ANION_TRANSPORT	0.202329	0.693941	0.65064	0.272075	1.2638
871	GOBP_REGULATION_OF_STRESS_ACTIVATED_PROTEIN_KINASE_SIGNALING_CASCADE	0.207867	0.682213	0.658685	0.375425	1.2635
872	GOBP_ENTRY_OF_BACTERIUM_INTO_HOST_CELL	0.109982	0.958678	0.568392	0.947928	1.26206
873	GOBP_NEGATIVE_REGULATION_OF_CELL_ADHESION_MOLECULE_PRODUCTION	0.109982	0.958678	0.568392	0.947928	1.26206
874	GOBP_REGULATION_OF_ENTRY_OF_BACTERIUM_INTO_HOST_CELL	0.109982	0.958678	0.568392	0.947928	1.26206
875	GOBP_METAL_ION_HOMEOSTASIS	0.208806	0.680257	0.658794	0.237683	1.26172
876	GOBP_CELL_DEATH_IN_RESPONSE_TO_OXIDATIVE_STRESS	0.175894	0.75475	0.627137	0.613395	1.26126
877	GOBP_ADULT_BEHAVIOR	0.198968	0.701217	0.65055	0.470749	1.26074
878	GOBP_MATING	0.160834	0.793622	0.611483	0.720626	1.26065
879	GOBP_EMBRYO_DEVELOPMENT_ENDING_IN_BIRTH_OR_EGG_HATCHING	0.206588	0.684895	0.656776	0.290783	1.26026
880	GOBP_POSITIVE_REGULATION_OF_CHOLESTEROL_ESTERIFICATION	0.115362	0.937939	0.570052	0.945802	1.25923
881	GOBP_NEGATIVE_REGULATION_OF_BONE_REMODELING	0.177224	0.751478	0.628929	0.612354	1.25912
882	GOBP_NEGATIVE_REGULATION_OF_TISSUE_REMODELING	0.177224	0.751478	0.628929	0.612354	1.25912
883	GOBP_POSITIVE_REGULATION_OF_PEPTIDE_SECRETION	0.177224	0.751478	0.628929	0.612354	1.25912
884	GOBP_DOPAMINE_SECRETION	0.162602	0.788875	0.611483	0.719149	1.25806
885	GOBP_DOPAMINE_TRANSPORT	0.162602	0.788875	0.611483	0.719149	1.25806
886	GOBP_NEGATIVE_REGULATION_OF_ADENYLATE_CYCLASE_ACTIVITY	0.162602	0.788875	0.611483	0.719149	1.25806
887	GOBP_NEGATIVE_REGULATION_OF_LYASE_ACTIVITY	0.162602	0.788875	0.611483	0.719149	1.25806
888	GOBP_REGULATION_OF_ADENYLATE_CYCLASE_ACTIVITY	0.162602	0.788875	0.611483	0.719149	1.25806
889	GOBP_REGULATION_OF_CYCLASE_ACTIVITY	0.162602	0.788875	0.611483	0.719149	1.25806
890	GOBP_REGULATION_OF_LYASE_ACTIVITY	0.162602	0.788875	0.611483	0.719149	1.25806
891	GOBP_FEEDING_BEHAVIOR	0.198659	0.701892	0.65055	0.502237	1.25789
892	GOBP_BRAIN_DERIVED_NEUROTROPHIC_FACTOR_RECEPTOR_SIGNALING_PATHWAY	0.117952	0.928295	0.570052	0.94474	1.25782
893	GOBP_BRANCHING_INVOLVED_IN_BLOOD_VESSEL_MORPHOGENESIS	0.117952	0.928295	0.570052	0.94474	1.25782
894	GOBP_CELLULAR_RESPONSE_TO_LITHIUM_ION	0.117952	0.928295	0.570052	0.94474	1.25782
895	GOBP_NEGATIVE_REGULATION_OF_CHROMATIN_BINDING	0.117952	0.928295	0.570052	0.94474	1.25782
896	GOBP_NEGATIVE_REGULATION_OF_SYNAPSE_ORGANIZATION	0.117952	0.928295	0.570052	0.94474	1.25782
897	GOBP_REGULATION_OF_CHROMATIN_BINDING	0.117952	0.928295	0.570052	0.94474	1.25782
898	GOBP_NEGATIVE_REGULATION_OF_WNT_SIGNALING_PATHWAY	0.205941	0.686258	0.655479	0.401014	1.25755
899	GOBP_EYELID_DEVELOPMENT_IN_CAMERA_TYPE_EYE	0.162778	0.788403	0.611483	0.718708	1.25729
900	GOBP_SYNAPTIC_VESICLE_DOCKING	0.178221	0.749041	0.630439	0.611412	1.25718
901	GOBP_SYNAPTIC_VESICLE_PRIMING	0.178221	0.749041	0.630439	0.611412	1.25718
902	GOBP_NEGATIVE_REGULATION_OF_RECEPTOR_MEDIATED_ENDOCYTOSIS	0.162955	0.787932	0.611483	0.71852	1.25696
903	GOBP_BONE_MARROW_DEVELOPMENT	0.120741	0.918145	0.570052	0.943677	1.25641
904	GOBP_GAMMA_DELTA_T_CELL_ACTIVATION	0.120741	0.918145	0.570052	0.943677	1.25641
905	GOBP_GAMMA_DELTA_T_CELL_DIFFERENTIATION	0.120741	0.918145	0.570052	0.943677	1.25641
906	GOBP_MEMBRANE_RAFT_LOCALIZATION	0.120741	0.918145	0.570052	0.943677	1.25641
907	GOBP_POSITIVE_REGULATION_OF_FC_RECEPTOR_MEDIATED_STIMULATORY_SIGNALING_PATHWAY	0.120741	0.918145	0.570052	0.943677	1.25641
908	GOBP_POSITIVE_REGULATION_OF_GAMMA_DELTA_T_CELL_ACTIVATION	0.120741	0.918145	0.570052	0.943677	1.25641
909	GOBP_POSITIVE_REGULATION_OF_GAMMA_DELTA_T_CELL_DIFFERENTIATION	0.120741	0.918145	0.570052	0.943677	1.25641
910	GOBP_POSITIVE_REGULATION_OF_HUMORAL_IMMUNE_RESPONSE_MEDIATED_BY_CIRCULATING_IMMUNOGLOBULIN	0.120741	0.918145	0.570052	0.943677	1.25641
911	GOBP_POSITIVE_REGULATION_OF_ISOTYPE_SWITCHING_TO_IGG_ISOTYPES	0.120741	0.918145	0.570052	0.943677	1.25641
912	GOBP_POSITIVE_THYMIC_T_CELL_SELECTION	0.120741	0.918145	0.570052	0.943677	1.25641
913	GOBP_REGULATION_OF_FC_GAMMA_RECEPTOR_SIGNALING_PATHWAY_INVOLVED_IN_PHAGOCYTOSIS	0.120741	0.918145	0.570052	0.943677	1.25641
914	GOBP_REGULATION_OF_FC_RECEPTOR_MEDIATED_STIMULATORY_SIGNALING_PATHWAY	0.120741	0.918145	0.570052	0.943677	1.25641
915	GOBP_REGULATION_OF_GAMMA_DELTA_T_CELL_ACTIVATION	0.120741	0.918145	0.570052	0.943677	1.25641
916	GOBP_REGULATION_OF_GAMMA_DELTA_T_CELL_DIFFERENTIATION	0.120741	0.918145	0.570052	0.943677	1.25641
917	GOBP_REGULATION_OF_PROTEIN_TYROSINE_PHOSPHATASE_ACTIVITY	0.120741	0.918145	0.570052	0.943677	1.25641
918	GOBP_ENDOTHELIUM_DEVELOPMENT	0.211504	0.674682	0.662254	0.316944	1.25563
919	GOBP_INTERLEUKIN_18_PRODUCTION	0.123531	0.908226	0.570052	0.942614	1.25499
920	GOBP_POSITIVE_REGULATION_OF_INTERLEUKIN_18_PRODUCTION	0.123531	0.908226	0.570052	0.942614	1.25499
921	GOBP_TOLERANCE_INDUCTION	0.197674	0.70405	0.65055	0.545791	1.25495
922	GOBP_REGULATION_OF_ENDOTHELIAL_CELL_DIFFERENTIATION	0.197993	0.70335	0.65055	0.545555	1.2544
923	GOBP_REGULATION_OF_GTPASE_ACTIVITY	0.212394	0.672859	0.663309	0.253133	1.25437
924	GOBP_AORTA_SMOOTH_MUSCLE_TISSUE_MORPHOGENESIS	0.125722	0.900588	0.570052	0.941552	1.25358
925	GOBP_POSITIVE_REGULATION_OF_MUSCLE_CELL_DIFFERENTIATION	0.125722	0.900588	0.570052	0.941552	1.25358
926	GOBP_POSITIVE_REGULATION_OF_SMOOTH_MUSCLE_CELL_DIFFERENTIATION	0.125722	0.900588	0.570052	0.941552	1.25358
927	GOBP_POSITIVE_REGULATION_OF_VASCULAR_ASSOCIATED_SMOOTH_MUSCLE_CELL_DIFFERENTIATION	0.125722	0.900588	0.570052	0.941552	1.25358
928	GOBP_REGULATION_OF_SMOOTH_MUSCLE_CELL_DIFFERENTIATION	0.125722	0.900588	0.570052	0.941552	1.25358
929	GOBP_REGULATION_OF_VASCULAR_ASSOCIATED_SMOOTH_MUSCLE_CELL_DIFFERENTIATION	0.125722	0.900588	0.570052	0.941552	1.25358
930	GOBP_SMOOTH_MUSCLE_CELL_MATRIX_ADHESION	0.125722	0.900588	0.570052	0.941552	1.25358
931	GOBP_VASCULAR_ASSOCIATED_SMOOTH_MUSCLE_CELL_DEVELOPMENT	0.125722	0.900588	0.570052	0.941552	1.25358
932	GOBP_VASCULAR_ASSOCIATED_SMOOTH_MUSCLE_CELL_DIFFERENTIATION	0.125722	0.900588	0.570052	0.941552	1.25358
933	GOBP_REGULATION_OF_ANIMAL_ORGAN_MORPHOGENESIS	0.208321	0.681266	0.658794	0.417549	1.2519
934	GOBP_ACTIVIN_RECEPTOR_SIGNALING_PATHWAY	0.204896	0.688466	0.653401	0.499572	1.25121
935	GOBP_NEGATIVE_REGULATION_OF_POSTTRANSCRIPTIONAL_GENE_SILENCING	0.128512	0.891057	0.574917	0.939426	1.25075
936	GOBP_MYELOID_LEUKOCYTE_DIFFERENTIATION	0.21364	0.670317	0.663309	0.338625	1.2505
937	GOBP_TYPE_2_IMMUNE_RESPONSE	0.201497	0.695731	0.65064	0.543828	1.25043
938	GOBP_REGULATION_OF_MORPHOGENESIS_OF_AN_EPITHELIUM	0.208432	0.681035	0.658794	0.437964	1.24949
939	GOBP_ANTIGEN_PROCESSING_AND_PRESENTATION_OF_EXOGENOUS_PEPTIDE_ANTIGEN	0.130106	0.885704	0.575908	0.938363	1.24933
940	GOBP_ANTIGEN_PROCESSING_AND_PRESENTATION_OF_EXOGENOUS_PEPTIDE_ANTIGEN_VIA_MHC_CLASS_II	0.130106	0.885704	0.575908	0.938363	1.24933
941	GOBP_ANTIGEN_PROCESSING_AND_PRESENTATION_OF_PEPTIDE_OR_POLYSACCHARIDE_ANTIGEN_VIA_MHC_CLASS_II	0.130106	0.885704	0.575908	0.938363	1.24933
942	GOBP_REGULATION_OF_MACROAUTOPHAGY	0.208581	0.680726	0.658794	0.437847	1.24916
943	GOBP_ETHER_METABOLIC_PROCESS	0.170555	0.768136	0.616433	0.71383	1.24876
944	GOBP_GLYCEROL_ETHER_METABOLIC_PROCESS	0.170555	0.768136	0.616433	0.71383	1.24876
945	GOBP_NEUTRAL_LIPID_CATABOLIC_PROCESS	0.170555	0.768136	0.616433	0.71383	1.24876
946	GOBP_TRIGLYCERIDE_CATABOLIC_PROCESS	0.170555	0.768136	0.616433	0.71383	1.24876
947	GOBP_INORGANIC_ION_TRANSMEMBRANE_TRANSPORT	0.213732	0.670131	0.663309	0.228017	1.24741
948	GOBP_REGULATION_OF_TAU_PROTEIN_KINASE_ACTIVITY	0.18936	0.722712	0.640095	0.60626	1.24659
949	GOBP_GLAND_DEVELOPMENT	0.221977	0.653691	0.663317	0.278846	1.24645
950	GOBP_REGULATION_OF_OSTEOBLAST_DIFFERENTIATION	0.208639	0.680605	0.658794	0.497531	1.2461
951	GOBP_POSITIVE_REGULATION_OF_INTERLEUKIN_10_PRODUCTION	0.208347	0.681214	0.658794	0.540393	1.24254
952	GOBP_RESPONSE_TO_INORGANIC_SUBSTANCE	0.222057	0.653536	0.663317	0.241801	1.24252
953	GOBP_NEGATIVE_REGULATION_OF_B_CELL_ACTIVATION	0.211446	0.674802	0.662254	0.496017	1.24231
954	GOBP_REGULATION_OF_CHAPERONE_MEDIATED_AUTOPHAGY	0.144451	0.840279	0.590647	0.931987	1.24084
955	GOBP_MYELOID_CELL_DIFFERENTIATION	0.223234	0.65124	0.663351	0.281804	1.24032
956	GOBP_LEUKOCYTE_CHEMOTAXIS	0.223617	0.650495	0.664095	0.285981	1.23945
957	GOBP_SYNAPTIC_VESICLE_EXOCYTOSIS	0.217043	0.663455	0.663309	0.433968	1.23809
958	GOBP_MAINTENANCE_OF_SYNAPSE_STRUCTURE	0.19468	0.710679	0.650404	0.60212	1.23808
959	GOBP_AMINE_BIOSYNTHETIC_PROCESS	0.149432	0.825556	0.594055	0.929862	1.23801
960	GOBP_CATECHOL_CONTAINING_COMPOUND_BIOSYNTHETIC_PROCESS	0.149432	0.825556	0.594055	0.929862	1.23801
961	GOBP_CATECHOL_CONTAINING_COMPOUND_METABOLIC_PROCESS	0.149432	0.825556	0.594055	0.929862	1.23801
962	GOBP_DOPAMINE_BIOSYNTHETIC_PROCESS	0.149432	0.825556	0.594055	0.929862	1.23801
963	GOBP_DOPAMINE_METABOLIC_PROCESS	0.149432	0.825556	0.594055	0.929862	1.23801
964	GOBP_DOPAMINERGIC_NEURON_DIFFERENTIATION	0.149432	0.825556	0.594055	0.929862	1.23801
965	GOBP_MIDBRAIN_DOPAMINERGIC_NEURON_DIFFERENTIATION	0.149432	0.825556	0.594055	0.929862	1.23801
966	GOBP_NEURON_MATURATION	0.149432	0.825556	0.594055	0.929862	1.23801
967	GOBP_REGULATION_OF_CATECHOLAMINE_METABOLIC_PROCESS	0.149432	0.825556	0.594055	0.929862	1.23801
968	GOBP_SYNAPTIC_VESICLE_MEMBRANE_ORGANIZATION	0.210736	0.676261	0.661217	0.53838	1.23791
969	GOBP_VESICLE_FUSION_TO_PLASMA_MEMBRANE	0.210736	0.676261	0.661217	0.53838	1.23791
970	GOBP_CENTRAL_NERVOUS_SYSTEM_NEURON_DIFFERENTIATION	0.217191	0.663158	0.663309	0.433845	1.23774
971	GOBP_REGULATION_OF_PEPTIDYL_LYSINE_ACETYLATION	0.217939	0.661665	0.663309	0.462124	1.23764
972	GOBP_ENDOCYTIC_RECYCLING	0.182573	0.738563	0.634321	0.707447	1.23759
973	GOBP_NATURAL_KILLER_CELL_CHEMOTAXIS	0.195179	0.709568	0.650404	0.601704	1.23722
974	GOBP_T_CELL_CHEMOTAXIS	0.195179	0.709568	0.650404	0.601704	1.23722
975	GOBP_VOCALIZATION_BEHAVIOR	0.183457	0.736466	0.634693	0.70711	1.237
976	GOBP_POSITIVE_REGULATION_OF_PHOSPHATIDYLINOSITOL_3_KINASE_SIGNALING	0.216279	0.664985	0.663309	0.493765	1.23667
977	GOBP_CALCINEURIN_MEDIATED_SIGNALING	0.211851	0.67397	0.662513	0.537727	1.2364
978	GOBP_RESPONSE_TO_HEPATOCYTE_GROWTH_FACTOR	0.184341	0.734379	0.63512	0.706723	1.23633
979	GOBP_AMINO_SUGAR_CATABOLIC_PROCESS	0.153417	0.814126	0.601878	0.927736	1.23518
980	GOBP_AMINO_SUGAR_METABOLIC_PROCESS	0.153417	0.814126	0.601878	0.927736	1.23518
981	GOBP_GAMMA_AMINOBUTYRIC_ACID_METABOLIC_PROCESS	0.153417	0.814126	0.601878	0.927736	1.23518
982	GOBP_MAINTENANCE_OF_LENS_TRANSPARENCY	0.153417	0.814126	0.601878	0.927736	1.23518
983	GOBP_GAMETE_GENERATION	0.229944	0.638378	0.67029	0.272676	1.23506
984	GOBP_POSITIVE_REGULATION_OF_RNA_METABOLIC_PROCESS	0.221816	0.654008	0.663317	0.192454	1.23445
985	GOBP_GLIOGENESIS	0.229832	0.638589	0.67029	0.284675	1.23379
986	GOBP_EMBRYO_DEVELOPMENT	0.225604	0.646652	0.666444	0.215486	1.23306
987	GOBP_CELLULAR_RESPONSE_TO_DEXAMETHASONE_STIMULUS	0.188229	0.725313	0.637951	0.704785	1.23294
988	GOBP_POSITIVE_REGULATION_OF_HISTONE_ACETYLATION	0.200499	0.697888	0.65055	0.599394	1.23247
989	GOBP_POSITIVE_REGULATION_OF_PEPTIDYL_LYSINE_ACETYLATION	0.200499	0.697888	0.65055	0.599394	1.23247
990	GOBP_DENSE_CORE_GRANULE_EXOCYTOSIS	0.157203	0.80354	0.606221	0.925611	1.23235
991	GOBP_PRESYNAPTIC_DENSE_CORE_VESICLE_EXOCYTOSIS	0.157203	0.80354	0.606221	0.925611	1.23235
992	GOBP_ENDODERM_DEVELOPMENT	0.221051	0.655507	0.663309	0.431934	1.23229
993	GOBP_SENSORY_PERCEPTION_OF_TEMPERATURE_STIMULUS	0.216789	0.663963	0.663309	0.535457	1.23119
994	GOBP_RESPONSE_TO_METAL_ION	0.232691	0.63322	0.673373	0.283819	1.23008
995	GOBP_MONOCYTE_CHEMOTAXIS	0.222981	0.651732	0.663351	0.431024	1.22969
996	GOBP_GOLGI_TO_ENDOSOME_TRANSPORT	0.19088	0.719239	0.642203	0.702848	1.22955
997	GOBP_MOLTING_CYCLE	0.228289	0.641516	0.669246	0.391976	1.22921
998	GOBP_TISSUE_REMODELING	0.233365	0.631965	0.673373	0.34177	1.22877
999	GOBP_MAMMARY_GLAND_EPITHELIUM_DEVELOPMENT	0.162383	0.78946	0.611483	0.922423	1.22811
1000	GOBP_MANGANESE_ION_TRANSMEMBRANE_TRANSPORT	0.162383	0.78946	0.611483	0.922423	1.22811
1001	GOBP_MANGANESE_ION_TRANSPORT	0.162383	0.78946	0.611483	0.922423	1.22811
1002	GOBP_POSITIVE_REGULATION_OF_RELEASE_OF_CYTOCHROME_C_FROM_MITOCHONDRIA	0.219497	0.658572	0.663309	0.534115	1.2281
1003	GOBP_GONADOTROPIN_SECRETION	0.192294	0.716034	0.645228	0.701946	1.22797
1004	GOBP_LIPID_EXPORT_FROM_CELL	0.225527	0.646801	0.666444	0.458471	1.22786
1005	GOBP_HOMEOSTATIC_PROCESS	0.221258	0.655101	0.663317	0.183974	1.22785
1006	GOBP_GRANULOCYTE_DIFFERENTIATION	0.205154	0.68792	0.653805	0.596591	1.22671
1007	GOBP_B_CELL_HOMEOSTASIS	0.16577	0.780494	0.611483	0.92136	1.22669
1008	GOBP_CD40_SIGNALING_PATHWAY	0.16577	0.780494	0.611483	0.92136	1.22669
1009	GOBP_NEGATIVE_REGULATION_OF_CHRONIC_INFLAMMATORY_RESPONSE	0.16577	0.780494	0.611483	0.92136	1.22669
1010	GOBP_NEGATIVE_REGULATION_OF_CYCLIN_DEPENDENT_PROTEIN_SERINE_THREONINE_KINASE_ACTIVITY	0.16577	0.780494	0.611483	0.92136	1.22669
1011	GOBP_NEGATIVE_REGULATION_OF_LIPOPOLYSACCHARIDE_MEDIATED_SIGNALING_PATHWAY	0.16577	0.780494	0.611483	0.92136	1.22669
1012	GOBP_NEGATIVE_REGULATION_OF_TOLL_LIKE_RECEPTOR_2_SIGNALING_PATHWAY	0.16577	0.780494	0.611483	0.92136	1.22669
1013	GOBP_OSTEOCLAST_PROLIFERATION	0.16577	0.780494	0.611483	0.92136	1.22669
1014	GOBP_PROTEIN_DEUBIQUITINATION_INVOLVED_IN_UBIQUITIN_DEPENDENT_PROTEIN_CATABOLIC_PROCESS	0.16577	0.780494	0.611483	0.92136	1.22669
1015	GOBP_PROTEIN_K11_LINKED_DEUBIQUITINATION	0.16577	0.780494	0.611483	0.92136	1.22669
1016	GOBP_PROTEIN_K29_LINKED_DEUBIQUITINATION	0.16577	0.780494	0.611483	0.92136	1.22669
1017	GOBP_PROTEIN_K48_LINKED_DEUBIQUITINATION	0.16577	0.780494	0.611483	0.92136	1.22669
1018	GOBP_PROTEIN_K63_LINKED_DEUBIQUITINATION	0.16577	0.780494	0.611483	0.92136	1.22669
1019	GOBP_REGULATION_OF_CD40_SIGNALING_PATHWAY	0.16577	0.780494	0.611483	0.92136	1.22669
1020	GOBP_REGULATION_OF_TOLL_LIKE_RECEPTOR_2_SIGNALING_PATHWAY	0.16577	0.780494	0.611483	0.92136	1.22669
1021	GOBP_REGULATION_OF_TOLL_LIKE_RECEPTOR_3_SIGNALING_PATHWAY	0.16577	0.780494	0.611483	0.92136	1.22669
1022	GOBP_TOLL_LIKE_RECEPTOR_2_SIGNALING_PATHWAY	0.16577	0.780494	0.611483	0.92136	1.22669
1023	GOBP_CATECHOLAMINE_SECRETION	0.220452	0.656685	0.663309	0.533455	1.22658
1024	GOBP_MONOAMINE_TRANSPORT	0.220452	0.656685	0.663309	0.533455	1.22658
1025	GOBP_CALCIUM_ION_TRANSPORT_INTO_CYTOSOL	0.240836	0.618278	0.673373	0.352309	1.22631
1026	GOBP_RESPONSE_TO_VITAMIN_D	0.225168	0.647494	0.666444	0.489445	1.22585
1027	GOBP_POSITIVE_REGULATION_OF_T_HELPER_2_CELL_CYTOKINE_PRODUCTION	0.166766	0.777892	0.612428	0.920298	1.22528
1028	GOBP_T_HELPER_2_CELL_CYTOKINE_PRODUCTION	0.166766	0.777892	0.612428	0.920298	1.22528
1029	GOBP_MUSCLE_TISSUE_DEVELOPMENT	0.234861	0.629189	0.673373	0.286771	1.22521
1030	GOBP_NEGATIVE_REGULATION_BY_HOST_OF_VIRAL_GENOME_REPLICATION	0.168559	0.773247	0.615187	0.919235	1.22386
1031	GOBP_POSITIVE_REGULATION_OF_GENE_EXPRESSION	0.231163	0.636082	0.672558	0.189196	1.22314
1032	GOBP_ASSOCIATIVE_LEARNING	0.225072	0.647679	0.666444	0.531722	1.2226
1033	GOBP_POSITIVE_REGULATION_OF_G_PROTEIN_COUPLED_RECEPTOR_SIGNALING_PATHWAY	0.17095	0.76713	0.616972	0.918172	1.22245
1034	GOBP_THIAMINE_CONTAINING_COMPOUND_METABOLIC_PROCESS	0.17095	0.76713	0.616972	0.918172	1.22245
1035	GOBP_HETEROPHILIC_CELL_CELL_ADHESION_VIA_PLASMA_MEMBRANE_CELL_ADHESION_MOLECULES	0.22555	0.646758	0.666444	0.531442	1.22196
1036	GOBP_AMINE_METABOLIC_PROCESS	0.226027	0.645839	0.666754	0.531243	1.2215
1037	GOBP_AXIS_ELONGATION	0.19795	0.703445	0.65055	0.697872	1.22084
1038	GOBP_DEVELOPMENTAL_INDUCTION	0.19795	0.703445	0.65055	0.697872	1.22084
1039	GOBP_ORGAN_INDUCTION	0.19795	0.703445	0.65055	0.697872	1.22084
1040	GOBP_NEGATIVE_REGULATION_OF_HYDROLASE_ACTIVITY	0.238494	0.622523	0.673373	0.277224	1.22016
1041	GOBP_POSITIVE_REGULATION_OF_SMOOTH_MUSCLE_CELL_MIGRATION	0.212635	0.672365	0.663309	0.593184	1.2197
1042	GOBP_FEMALE_SEX_DIFFERENTIATION	0.235785	0.627484	0.673373	0.38889	1.21953
1043	GOBP_ORGANELLE_MEMBRANE_FUSION	0.232928	0.632779	0.673373	0.427351	1.21921
1044	GOBP_CELL_PROJECTION_ORGANIZATION	0.236812	0.625597	0.673373	0.189444	1.2192
1045	GOBP_GLYCOSYL_COMPOUND_METABOLIC_PROCESS	0.232928	0.632779	0.673373	0.427285	1.21903
1046	GOBP_ESTABLISHMENT_OF_PROTEIN_LOCALIZATION_TO_PLASMA_MEMBRANE	0.177525	0.750739	0.628929	0.914984	1.2182
1047	GOBP_GOLGI_RIBBON_FORMATION	0.177525	0.750739	0.628929	0.914984	1.2182
1048	GOBP_GOLGI_TO_PLASMA_MEMBRANE_PROTEIN_TRANSPORT	0.177525	0.750739	0.628929	0.914984	1.2182
1049	GOBP_REGULATION_OF_XENOPHAGY	0.177525	0.750739	0.628929	0.914984	1.2182
1050	GOBP_XENOPHAGY	0.177525	0.750739	0.628929	0.914984	1.2182
1051	GOBP_FC_GAMMA_RECEPTOR_SIGNALING_PATHWAY	0.215461	0.666631	0.663309	0.591998	1.21727
1052	GOBP_FC_RECEPTOR_MEDIATED_STIMULATORY_SIGNALING_PATHWAY	0.215461	0.666631	0.663309	0.591998	1.21727
1053	GOBP_FC_RECEPTOR_SIGNALING_PATHWAY	0.215461	0.666631	0.663309	0.591998	1.21727
1054	GOBP_REGULATION_OF_CELL_PROJECTION_ORGANIZATION	0.243784	0.612995	0.673373	0.226217	1.21583
1055	GOBP_MEMBRANE_TO_MEMBRANE_DOCKING	0.183104	0.737302	0.634321	0.912859	1.21537
1056	GOBP_T_CELL_ACTIVATION_VIA_T_CELL_RECEPTOR_CONTACT_WITH_ANTIGEN_BOUND_TO_MHC_MOLECULE_ON_ANTIGEN_PRESENTING_CELL	0.183104	0.737302	0.634321	0.912859	1.21537
1057	GOBP_T_CELL_ANTIGEN_PROCESSING_AND_PRESENTATION	0.183104	0.737302	0.634321	0.912859	1.21537
1058	GOBP_ADENYLATE_CYCLASE_INHIBITING_G_PROTEIN_COUPLED_RECEPTOR_SIGNALING_PATHWAY	0.230806	0.636753	0.671911	0.528501	1.21519
1059	GOBP_PROTEIN_LOCALIZATION_TO_POSTSYNAPSE	0.203252	0.691965	0.65064	0.694529	1.21499
1060	GOBP_RECEPTOR_LOCALIZATION_TO_SYNAPSE	0.203252	0.691965	0.65064	0.694529	1.21499
1061	GOBP_REGULATION_OF_RECEPTOR_MEDIATED_ENDOCYTOSIS	0.231921	0.63466	0.673373	0.528026	1.2141
1062	GOBP_NEGATIVE_REGULATION_OF_INSULIN_SECRETION_INVOLVED_IN_CELLULAR_RESPONSE_TO_GLUCOSE_STIMULUS	0.1843	0.734475	0.63512	0.911796	1.21396
1063	GOBP_NEGATIVE_REGULATION_OF_PEPTIDE_SECRETION	0.1843	0.734475	0.63512	0.911796	1.21396
1064	GOBP_REGULATION_OF_ADIPOSE_TISSUE_DEVELOPMENT	0.1843	0.734475	0.63512	0.911796	1.21396
1065	GOBP_APOPTOTIC_SIGNALING_PATHWAY	0.246044	0.608987	0.673373	0.225797	1.21358
1066	GOBP_REGULATION_OF_WNT_SIGNALING_PATHWAY	0.243685	0.613171	0.673373	0.328539	1.21326
1067	GOBP_ALPHA_KETOGLUTARATE_TRANSPORT	0.187488	0.727028	0.637636	0.910733	1.21254
1068	GOBP_MODIFIED_AMINO_ACID_TRANSPORT	0.187488	0.727028	0.637636	0.910733	1.21254
1069	GOBP_OLIGOPEPTIDE_TRANSPORT	0.187488	0.727028	0.637636	0.910733	1.21254
1070	GOBP_SUCCINATE_TRANSMEMBRANE_TRANSPORT	0.187488	0.727028	0.637636	0.910733	1.21254
1071	GOBP_TRIPEPTIDE_TRANSMEMBRANE_TRANSPORT	0.187488	0.727028	0.637636	0.910733	1.21254
1072	GOBP_TRIPEPTIDE_TRANSPORT	0.187488	0.727028	0.637636	0.910733	1.21254
1073	GOBP_REGULATION_OF_BLOOD_VESSEL_REMODELING	0.20661	0.684848	0.656776	0.692766	1.21191
1074	GOBP_REGULATION_OF_SYNAPSE_STRUCTURE_OR_ACTIVITY	0.246685	0.607857	0.673373	0.299041	1.21039
1075	GOBP_ENSHEATHMENT_OF_NEURONS	0.243694	0.613155	0.673373	0.403618	1.21013
1076	GOBP_NEGATIVE_REGULATION_OF_TRANSMEMBRANE_RECEPTOR_PROTEIN_SERINE_THREONINE_KINASE_SIGNALING_PATHWAY	0.244129	0.612381	0.673373	0.40354	1.2099
1077	GOBP_PROTEIN_LOCALIZATION_TO_ENDOPLASMIC_RETICULUM	0.222111	0.653429	0.663317	0.588365	1.20979
1078	GOBP_FRUCTOSE_1_6_BISPHOSPHATE_METABOLIC_PROCESS	0.193664	0.712951	0.648956	0.908608	1.20971
1079	GOBP_COPII_COATED_VESICLE_BUDDING	0.209084	0.679678	0.658794	0.691489	1.20968
1080	GOBP_COPII_COATED_VESICLE_CARGO_LOADING	0.209084	0.679678	0.658794	0.691489	1.20968
1081	GOBP_VESICLE_CARGO_LOADING	0.209084	0.679678	0.658794	0.691489	1.20968
1082	GOBP_PEPTIDYL_LYSINE_ACETYLATION	0.243854	0.612869	0.673373	0.372194	1.20794
1083	GOBP_AMINOGLYCAN_CATABOLIC_PROCESS	0.224106	0.649546	0.664761	0.587284	1.20757
1084	GOBP_GLYCOSAMINOGLYCAN_CATABOLIC_PROCESS	0.224106	0.649546	0.664761	0.587284	1.20757
1085	GOBP_VITAMIN_METABOLIC_PROCESS	0.244347	0.611994	0.673373	0.450805	1.20733
1086	GOBP_HEPATICOBILIARY_SYSTEM_DEVELOPMENT	0.24761	0.606231	0.673373	0.317717	1.20691
1087	GOBP_AORTA_MORPHOGENESIS	0.214033	0.669519	0.663309	0.689362	1.20595
1088	GOBP_TRANSCYTOSIS	0.214033	0.669519	0.663309	0.689362	1.20595
1089	GOBP_SECOND_MESSENGER_MEDIATED_SIGNALING	0.255629	0.59239	0.673373	0.269708	1.20561
1090	GOBP_LOCOMOTION_INVOLVED_IN_LOCOMOTORY_BEHAVIOR	0.200438	0.698019	0.65055	0.90542	1.20547
1091	GOBP_SHORT_TERM_MEMORY	0.200438	0.698019	0.65055	0.90542	1.20547
1092	GOBP_CELL_MORPHOGENESIS_INVOLVED_IN_DIFFERENTIATION	0.252724	0.597354	0.673373	0.226982	1.20492
1093	GOBP_REGULATION_OF_CYCLIN_DEPENDENT_PROTEIN_KINASE_ACTIVITY	0.247837	0.605833	0.673373	0.44978	1.20459
1094	GOBP_REGULATION_OF_POSTSYNAPTIC_MEMBRANE_POTENTIAL	0.245681	0.609629	0.673373	0.371126	1.20448
1095	GOBP_REGULATION_OF_INTRACELLULAR_PROTEIN_TRANSPORT	0.250229	0.601662	0.673373	0.316997	1.20417
1096	GOBP_CELLULAR_RESPONSE_TO_CALCIUM_ION	0.21527	0.667016	0.663309	0.688298	1.20409
1097	GOBP_AMP_CATABOLIC_PROCESS	0.203028	0.692443	0.65064	0.904357	1.20405
1098	GOBP_AMP_METABOLIC_PROCESS	0.203028	0.692443	0.65064	0.904357	1.20405
1099	GOBP_GLYCOSYL_COMPOUND_BIOSYNTHETIC_PROCESS	0.203028	0.692443	0.65064	0.904357	1.20405
1100	GOBP_NUCLEOBASE_CONTAINING_SMALL_MOLECULE_BIOSYNTHETIC_PROCESS	0.203028	0.692443	0.65064	0.904357	1.20405
1101	GOBP_NUCLEOSIDE_DIPHOSPHATE_CATABOLIC_PROCESS	0.203028	0.692443	0.65064	0.904357	1.20405
1102	GOBP_NUCLEOSIDE_MONOPHOSPHATE_CATABOLIC_PROCESS	0.203028	0.692443	0.65064	0.904357	1.20405
1103	GOBP_PURINE_NUCLEOSIDE_BIOSYNTHETIC_PROCESS	0.203028	0.692443	0.65064	0.904357	1.20405
1104	GOBP_PURINE_NUCLEOSIDE_DIPHOSPHATE_CATABOLIC_PROCESS	0.203028	0.692443	0.65064	0.904357	1.20405
1105	GOBP_PURINE_NUCLEOSIDE_MONOPHOSPHATE_CATABOLIC_PROCESS	0.203028	0.692443	0.65064	0.904357	1.20405
1106	GOBP_PURINE_NUCLEOSIDE_MONOPHOSPHATE_METABOLIC_PROCESS	0.203028	0.692443	0.65064	0.904357	1.20405
1107	GOBP_RIBONUCLEOSIDE_DIPHOSPHATE_CATABOLIC_PROCESS	0.203028	0.692443	0.65064	0.904357	1.20405
1108	GOBP_RIBONUCLEOSIDE_MONOPHOSPHATE_CATABOLIC_PROCESS	0.203028	0.692443	0.65064	0.904357	1.20405
1109	GOBP_RIBONUCLEOTIDE_CATABOLIC_PROCESS	0.203028	0.692443	0.65064	0.904357	1.20405
1110	GOBP_ASTROCYTE_ACTIVATION	0.241319	0.617409	0.673373	0.52363	1.20399
1111	GOBP_SYNAPSE_ASSEMBLY	0.248478	0.604712	0.673373	0.401304	1.20319
1112	GOBP_GRANULOCYTE_MIGRATION	0.254079	0.595031	0.673373	0.309787	1.20303
1113	GOBP_NEUTROPHIL_MIGRATION	0.254079	0.595031	0.673373	0.309787	1.20303
1114	GOBP_CELL_CYCLE_G1_S_PHASE_TRANSITION	0.252725	0.597351	0.673373	0.325684	1.20271
1115	GOBP_NEGATIVE_REGULATION_OF_PEPTIDASE_ACTIVITY	0.254597	0.594146	0.673373	0.309644	1.20247
1116	GOBP_POSITIVE_REGULATION_OF_CALCIUM_ION_IMPORT	0.229759	0.638728	0.67029	0.584616	1.20209
1117	GOBP_SMOOTH_MUSCLE_CONTRACTION	0.2489	0.603976	0.673373	0.448718	1.20174
1118	GOBP_POSITIVE_REGULATION_OF_CELL_PROJECTION_ORGANIZATION	0.2578	0.588717	0.673373	0.277239	1.20156
1119	GOBP_EXTRACELLULAR_MATRIX_ASSEMBLY	0.250362	0.601431	0.673373	0.400691	1.20136
1120	GOBP_REGULATION_OF_TRANSCRIPTION_BY_RNA_POLYMERASE_III	0.207412	0.683166	0.657657	0.902232	1.20123
1121	GOBP_CYTOKINESIS	0.219159	0.659241	0.663309	0.68617	1.20037
1122	GOBP_CYTOSKELETON_DEPENDENT_CYTOKINESIS	0.219159	0.659241	0.663309	0.68617	1.20037
1123	GOBP_MITOTIC_CYTOKINESIS	0.219159	0.659241	0.663309	0.68617	1.20037
1124	GOBP_POSITIVE_REGULATION_OF_PEPTIDYL_SERINE_PHOSPHORYLATION	0.252192	0.598268	0.673373	0.382742	1.20026
1125	GOBP_MYOTUBE_DIFFERENTIATION	0.25521	0.593101	0.673373	0.356387	1.19943
1126	GOBP_ASTROCYTE_DEVELOPMENT	0.250266	0.601599	0.673373	0.447725	1.19908
1127	GOBP_POSITIVE_REGULATION_OF_SECRETION	0.256953	0.590146	0.673373	0.272431	1.19907
1128	GOBP_NEGATIVE_REGULATION_OF_APOPTOTIC_SIGNALING_PATHWAY	0.258287	0.587898	0.673373	0.2962	1.19889
1129	GOBP_MULTICELLULAR_ORGANISM_REPRODUCTION	0.259456	0.585937	0.673373	0.235352	1.19868
1130	GOBP_T_CELL_ACTIVATION	0.257063	0.58996	0.673373	0.239673	1.19835
1131	GOBP_PEPTIDYL_LYSINE_OXIDATION	0.221103	0.655406	0.663309	0.684904	1.19816
1132	GOBP_PROTEIN_OXIDATION	0.221103	0.655406	0.663309	0.684904	1.19816
1133	GOBP_POSITIVE_REGULATION_OF_BLOOD_CIRCULATION	0.213389	0.670828	0.663309	0.899044	1.19698
1134	GOBP_POSITIVE_REGULATION_OF_HEART_RATE	0.213389	0.670828	0.663309	0.899044	1.19698
1135	GOBP_POSITIVE_REGULATION_OF_STRESS_ACTIVATED_PROTEIN_KINASE_SIGNALING_CASCADE	0.252227	0.598209	0.673373	0.41947	1.19673
1136	GOBP_ACTIVATION_OF_JANUS_KINASE_ACTIVITY	0.222694	0.652292	0.663317	0.684043	1.19665
1137	GOBP_GLIAL_CELL_PROLIFERATION	0.222694	0.652292	0.663317	0.684043	1.19665
1138	GOBP_POSITIVE_REGULATION_OF_JUN_KINASE_ACTIVITY	0.222694	0.652292	0.663317	0.684043	1.19665
1139	GOBP_POSITIVE_REGULATION_OF_LYMPHOCYTE_CHEMOTAXIS	0.222694	0.652292	0.663317	0.684043	1.19665
1140	GOBP_REGULATION_OF_MACROPHAGE_CHEMOTAXIS	0.222694	0.652292	0.663317	0.684043	1.19665
1141	GOBP_REGULATION_OF_MACROPHAGE_MIGRATION	0.222694	0.652292	0.663317	0.684043	1.19665
1142	GOBP_VASCULAR_ENDOTHELIAL_GROWTH_FACTOR_RECEPTOR_SIGNALING_PATHWAY	0.222694	0.652292	0.663317	0.684043	1.19665
1143	GOBP_REGULATION_OF_TYPE_B_PANCREATIC_CELL_PROLIFERATION	0.234081	0.630633	0.673373	0.581568	1.19582
1144	GOBP_TYPE_B_PANCREATIC_CELL_PROLIFERATION	0.234081	0.630633	0.673373	0.581568	1.19582
1145	GOBP_CHEMICAL_SYNAPTIC_TRANSMISSION_POSTSYNAPTIC	0.255436	0.592717	0.673373	0.39882	1.19575
1146	GOBP_B_CELL_CHEMOTAXIS	0.235245	0.628479	0.673373	0.58147	1.19562
1147	GOBP_GLIAL_CELL_APOPTOTIC_PROCESS	0.235245	0.628479	0.673373	0.58147	1.19562
1148	GOBP_POSITIVE_REGULATION_OF_PROTEIN_EXPORT_FROM_NUCLEUS	0.235245	0.628479	0.673373	0.58147	1.19562
1149	GOBP_REGULATION_OF_GLIAL_CELL_APOPTOTIC_PROCESS	0.235245	0.628479	0.673373	0.58147	1.19562
1150	GOBP_REGULATION_OF_NATURAL_KILLER_CELL_ACTIVATION	0.235245	0.628479	0.673373	0.58147	1.19562
1151	GOBP_REGULATION_OF_PROTEIN_EXPORT_FROM_NUCLEUS	0.235245	0.628479	0.673373	0.58147	1.19562
1152	GOBP_REGULATION_OF_SYSTEMIC_ARTERIAL_BLOOD_PRESSURE	0.235245	0.628479	0.673373	0.58147	1.19562
1153	GOBP_DE_NOVO_NAD_BIOSYNTHETIC_PROCESS	0.21578	0.665989	0.663309	0.897981	1.19557
1154	GOBP_KYNURENINE_METABOLIC_PROCESS	0.21578	0.665989	0.663309	0.897981	1.19557
1155	GOBP_NEGATIVE_REGULATION_OF_INTERLEUKIN_10_PRODUCTION	0.21578	0.665989	0.663309	0.897981	1.19557
1156	GOBP_PYRIDINE_NUCLEOTIDE_BIOSYNTHETIC_PROCESS	0.21578	0.665989	0.663309	0.897981	1.19557
1157	GOBP_PYRIDINE_NUCLEOTIDE_METABOLIC_PROCESS	0.21578	0.665989	0.663309	0.897981	1.19557
1158	GOBP_TRYPTOPHAN_CATABOLIC_PROCESS_TO_KYNURENINE	0.21578	0.665989	0.663309	0.897981	1.19557
1159	GOBP_ANTERIOR_POSTERIOR_PATTERN_SPECIFICATION	0.254751	0.593885	0.673373	0.418763	1.19471
1160	GOBP_CARBOHYDRATE_PHOSPHORYLATION	0.217374	0.662792	0.663309	0.896918	1.19415
1161	GOBP_FRUCTOSE_2_6_BISPHOSPHATE_METABOLIC_PROCESS	0.217374	0.662792	0.663309	0.896918	1.19415
1162	GOBP_CELLULAR_CARBOHYDRATE_METABOLIC_PROCESS	0.266568	0.574192	0.674168	0.332018	1.19371
1163	GOBP_EPITHELIAL_CELL_DIFFERENTIATION	0.262545	0.580796	0.673373	0.222086	1.19363
1164	GOBP_POSITIVE_REGULATION_OF_CYTOKINE_PRODUCTION_INVOLVED_IN_IMMUNE_RESPONSE	0.25497	0.59351	0.673373	0.445513	1.19316
1165	GOBP_RETINA_LAYER_FORMATION	0.22096	0.655686	0.663309	0.895855	1.19274
1166	GOBP_RETINA_MORPHOGENESIS_IN_CAMERA_TYPE_EYE	0.22096	0.655686	0.663309	0.895855	1.19274
1167	GOBP_RETINAL_GANGLION_CELL_AXON_GUIDANCE	0.22096	0.655686	0.663309	0.895855	1.19274
1168	GOBP_BIOLOGICAL_ADHESION	0.25253	0.597686	0.673373	0.178138	1.19135
1169	GOBP_BRANCHING_MORPHOGENESIS_OF_AN_EPITHELIAL_TUBE	0.257126	0.589854	0.673373	0.417262	1.19043
1170	GOBP_REGULATION_OF_TISSUE_REMODELING	0.257571	0.589103	0.673373	0.41722	1.19031
1171	GOBP_L_ASCORBIC_ACID_METABOLIC_PROCESS	0.224547	0.648693	0.665673	0.89373	1.18991
1172	GOBP_ORGANIC_ACID_METABOLIC_PROCESS	0.267857	0.572097	0.674168	0.221255	1.18917
1173	GOBP_POSITIVE_REGULATION_OF_HUMORAL_IMMUNE_RESPONSE	0.257088	0.589918	0.673373	0.517035	1.18883
1174	GOBP_T_CELL_DIFFERENTIATION_IN_THYMUS	0.257248	0.589649	0.673373	0.517005	1.18876
1175	GOBP_XENOBIOTIC_EXPORT	0.226738	0.644475	0.666754	0.892667	1.18849
1176	GOBP_NEGATIVE_REGULATION_OF_CHEMOTAXIS	0.240898	0.618167	0.673373	0.577899	1.18827
1177	GOBP_T_CELL_MEDIATED_IMMUNITY	0.268507	0.571045	0.674168	0.299709	1.18735
1178	GOBP_NEGATIVE_REGULATION_OF_SMOOTHENED_SIGNALING_PATHWAY	0.233298	0.632089	0.673373	0.678723	1.18734
1179	GOBP_VACUOLE_ORGANIZATION	0.259979	0.585062	0.673373	0.443244	1.18708
1180	GOBP_REGULATION_OF_RESPONSE_TO_WOUNDING	0.264569	0.57746	0.673926	0.395404	1.1855
1181	GOBP_REGULATION_OF_WOUND_HEALING	0.264569	0.57746	0.673926	0.395404	1.1855
1182	GOBP_POSITIVE_REGULATION_OF_DEPHOSPHORYLATION	0.261876	0.581903	0.673373	0.41553	1.18549
1183	GOBP_REGULATION_OF_CYSTEINE_TYPE_ENDOPEPTIDASE_ACTIVITY	0.270699	0.567513	0.674168	0.299173	1.18523
1184	GOBP_LYMPHOCYTE_ACTIVATION	0.270103	0.568471	0.674168	0.210286	1.18512
1185	GOBP_REGULATION_OF_IMMUNE_RESPONSE	0.269417	0.569574	0.674168	0.209056	1.18489
1186	GOBP_EPIBOLY	0.236833	0.625558	0.673373	0.677182	1.18465
1187	GOBP_RESPONSE_TO_POTASSIUM_ION	0.236833	0.625558	0.673373	0.676955	1.18425
1188	GOBP_POST_ANAL_TAIL_MORPHOGENESIS	0.233114	0.632431	0.673373	0.889479	1.18425
1189	GOBP_SOMITOGENESIS	0.233114	0.632431	0.673373	0.889479	1.18425
1190	GOBP_INTERLEUKIN_1_ALPHA_PRODUCTION	0.23807	0.623295	0.673373	0.676596	1.18362
1191	GOBP_LYMPHOCYTE_HOMEOSTASIS	0.23807	0.623295	0.673373	0.676596	1.18362
1192	GOBP_POSITIVE_REGULATION_OF_INTERLEUKIN_1_ALPHA_PRODUCTION	0.23807	0.623295	0.673373	0.676596	1.18362
1193	GOBP_RESPONSE_TO_ZINC_ION	0.23807	0.623295	0.673373	0.676596	1.18362
1194	GOBP_KIDNEY_EPITHELIUM_DEVELOPMENT	0.269565	0.569336	0.674168	0.351634	1.18343
1195	GOBP_HYALURONAN_CATABOLIC_PROCESS	0.235306	0.628367	0.673373	0.888417	1.18283
1196	GOBP_POSITIVE_REGULATION_OF_PEPTIDYL_THREONINE_PHOSPHORYLATION	0.235306	0.628367	0.673373	0.888417	1.18283
1197	GOBP_POSITIVE_REGULATION_OF_PROTEIN_TARGETING_TO_MEMBRANE	0.235306	0.628367	0.673373	0.888417	1.18283
1198	GOBP_REGULATION_OF_PROTEIN_KINASE_C_ACTIVITY	0.235306	0.628367	0.673373	0.888417	1.18283
1199	GOBP_REGULATION_OF_PROTEIN_TARGETING_TO_MEMBRANE	0.235306	0.628367	0.673373	0.888417	1.18283
1200	GOBP_NEGATIVE_REGULATION_OF_ASTROCYTE_ACTIVATION	0.23913	0.621365	0.673373	0.675674	1.18201
1201	GOBP_NEGATIVE_REGULATION_OF_ASTROCYTE_DIFFERENTIATION	0.23913	0.621365	0.673373	0.675674	1.18201
1202	GOBP_NEGATIVE_REGULATION_OF_GLIAL_CELL_DIFFERENTIATION	0.23913	0.621365	0.673373	0.675674	1.18201
1203	GOBP_NEGATIVE_REGULATION_OF_GLIOGENESIS	0.23913	0.621365	0.673373	0.675674	1.18201
1204	GOBP_REGULATION_OF_ASTROCYTE_ACTIVATION	0.23913	0.621365	0.673373	0.675674	1.18201
1205	GOBP_POSITIVE_REGULATION_OF_TRANSMEMBRANE_RECEPTOR_PROTEIN_SERINE_THREONINE_KINASE_SIGNALING_PATHWAY	0.267734	0.572296	0.674168	0.363913	1.18107
1206	GOBP_FOREBRAIN_DEVELOPMENT	0.273504	0.563036	0.675106	0.303874	1.18007
1207	GOBP_NEGATIVE_REGULATION_OF_LEUKOCYTE_MEDIATED_IMMUNITY	0.268174	0.571583	0.674168	0.440128	1.17874
[truncated: 3,806 more rows]
