# Supplementary material for: Mechanical confinement governs phenotypic plasticity in melanoma
Source: Nature. 2025 Aug 27;647(8089):517–27. doi: 10.1038/s41586-025-09445-6 (PMC12611772; doi:10.1038/s41586-025-09445-6)
Supplement: Supplementary file 4 — Supplementary Tables 1–10. [file 41586_2025_9445_MOESM4_ESM.zip › 2024-01-00797D-s4/TableS3_comparison.xlsx]

## Sheet: 1-to-1 comparison
1:1 comparison of log2FC for genes expressed by human interface ('jerby') and confined cells.
gene	log2FC_jerby	log2FC_confined
DLG4	1.47182	0.732093
MYH3	2.13296	0.578006
NFATC4	1.13357	0.544173
ALDOC	1.06483	0.482351
ISLR	1.15859	0.461335
STX1A	0.84776	0.437096
DOCK6	1.53037	0.412071
CCL2	2.8509	0.40862
TMEM132A	0.593408	0.391112
SYT1	2.52634	0.370868
TRIM46	1.44422	0.369858
ACTN2	1.46433	0.369758
RORA	0.828496	0.36291
SPEG	1.06451	0.359607
IGSF9B	0.66371	0.355397
AGAP2	1.02121	0.350465
GLIS2	1.17837	0.349663
TSHZ2	2.07357	0.338574
KRT81	3.98658	0.329078
MRC2	2.14443	0.327716
MXRA8	1.86694	0.327177
ALK	2.40595	0.322905
THBS3	1.45223	0.300256
KRT8	2.31841	0.295075
ZNF581	1.26426	0.294853
ZNF385A	0.559562	0.290278
STC1	2.56323	0.284777
ARHGEF2	1.51903	0.280672
BCAM	1.06828	0.279703
ERRFI1	1.09864	0.278658
CCNB1IP1	1.68908	0.266811
STRA6	1.03758	0.257484
CLIP3	1.81921	0.253277
RNF44	1.07765	0.25234
RAP1GAP2	1.79678	0.250434
KLHL17	1.02568	0.247301
ULK1	0.764428	0.244795
GLI2	1.66047	0.240039
IQGAP3	1.5729	0.227404
KCNMA1	2.08893	0.21024
CPNE1	0.926339	0.199876
XRCC1	1.41044	0.198712
ITGA5	1.15725	0.197284
DDX39B	0.860335	0.18359
IGF2BP2	0.568536	0.171829
DIAPH1	-0.916238	-0.134739
DDX5	-0.538974	-0.137173
CTNNB1	-1.66848	-0.138701
CALU	-1.86665	-0.145001
C6orf62	-0.583412	-0.145984
HEXIM1	-1.81031	-0.148482
AP1G1	-0.784602	-0.151998
TEX2	-1.4687	-0.158284
PITRM1	-1.69009	-0.159747
ATP1B1	-0.991057	-0.160157
TM9SF2	-1.35329	-0.163499
LUZP1	-0.660941	-0.163917
B4GALT5	-1.26732	-0.165164
EIF2AK2	-0.793592	-0.167276
G3BP2	-0.983234	-0.168526
CDK12	-0.598802	-0.169536
NQO1	-0.424877	-0.17945
TACC1	-0.977913	-0.179969
CBX3	-0.96359	-0.180663
CPNE3	-1.13978	-0.181248
ZFP36L2	-0.988504	-0.182592
COPS7A	-0.456368	-0.183562
DEGS1	-0.951338	-0.184041
CMPK1	-0.310595	-0.184486
MLEC	-0.881557	-0.184668
ARPP19	-0.559338	-0.188782
SPCS3	-0.555831	-0.191331
SON	-0.83987	-0.194032
DENND6A	-0.583385	-0.19638
SORT1	-2.51686	-0.198244
CCND3	-1.05994	-0.198969
PPP4R2	-0.716976	-0.20096
ARMC10	-0.556112	-0.204033
MPV17L	-1.15673	-0.216169
TRIM58	-0.512058	-0.222509
AMD1	-1.3766	-0.222632
TMEM109	-0.821142	-0.227909
NLN	-0.750414	-0.229204
TSN	-0.745946	-0.231631
PCYOX1	-1.29939	-0.237089
TMX4	-2.91358	-0.246691
GLA	-0.876969	-0.252129
ENDOD1	-2.97799	-0.260686
CAV2	-2.3123	-0.265692
PM20D2	-0.543561	-0.265953
NENF	-0.589208	-0.267301
PRDX4	-0.448608	-0.2718
USP14	-0.462678	-0.278846
SORBS1	-0.837813	-0.29214
PRDX1	-0.308885	-0.301493
RAB27A	-2.63925	-0.311381
PSAT1	-2.10378	-0.31712
GCLM	-0.525928	-0.415617
ABCA2	-0.772106	0.273399
ABL2	-1.4686	0.130894
ABR	-0.36883	0.173396
ACCS	-1.37619	0.269793
ACP6	-0.665154	0.202957
ACSL3	-2.22489	0.185414
ACSS2	-1.36774	0.267989
ACTB	1.18267	-0.228019
ACTL6A	0.950018	-0.216284
AEBP1	-3.87022	0.186576
AHNAK2	-3.69997	0.489876
AHSA1	0.950673	-0.211953
AKAP12	-0.971243	0.37801
AKT3	-1.15573	0.182993
ALDH1A1	-4.22029	0.512815
ALYREF	1.38961	-0.23105
ANKRD10	-0.976788	0.171159
ANP32B	1.76005	-0.220793
ANP32E	1.78717	-0.220444
ARF1	0.395597	-0.124642
ARF4	0.616287	-0.157508
ARHGAP11A	1.77302	-0.180129
ARHGAP32	-1.22923	0.193657
ARID5B	-1.41646	0.295659
ARMC6	1.44908	-0.181281
ARNT2	-2.50688	0.653361
ARPC5	1.05033	-0.173905
ATF3	-2.79428	0.423826
ATM	-1.40424	0.21065
ATP2B4	-1.86505	0.287997
ATXN1	-0.392063	0.326541
AURKA	1.94728	-0.213966
BACH1	-1.34353	0.342173
BANF1	1.30897	-0.216225
BCAN	-4.38838	0.278821
BCAS3	-0.341215	0.274235
BCCIP	1.50963	-0.213308
BHLHE40	-3.11453	0.460575
BIRC3	-1.57122	0.970779
BIRC5	2.75341	-0.243492
BTBD19	-1.18441	0.578077
BTF3	1.34432	-0.138862
BTG1	-1.84172	0.210473
BUB1	2.02666	-0.175206
BUB1B	2.6748	-0.186363
BUB3	2.52594	-0.163871
C10orf90	-2.29938	0.323529
C12orf75	3.00589	-0.259333
C1QBP	1.64939	-0.310772
C1QTNF1	-1.70351	0.35328
CACYBP	1.35281	-0.242991
CALM2	0.802663	-0.240955
CALM3	0.843274	-0.167628
CAPZA1	0.857512	-0.201772
CBLB	-1.14574	0.265287
CCDC124	0.813144	-0.176209
CCL5	-0.406511	0.370847
CCNA2	2.19759	-0.179926
CCNB1	2.58088	-0.247791
CCNB2	2.88835	-0.234517
CCNE2	0.940803	-0.283491
CCNL2	-0.347851	0.207762
CCT2	1.78727	-0.211782
CCT3	1.10066	-0.22924
CCT4	1.2965	-0.184012
CCT5	1.77128	-0.221098
CCT6A	1.03562	-0.25066
CCT7	1.33808	-0.187914
CCT8	1.04139	-0.174485
CD55	-1.47892	0.307695
CDC20	2.87055	-0.18366
CDC23	1.03374	-0.229307
CDC25A	0.547066	-0.253194
CDC6	1.41679	-0.227631
CDCA8	2.67594	-0.196482
CDK1	3.67341	-0.291695
CEACAM1	-4.72136	0.654185
CELSR1	-2.84848	0.197025
CELSR2	-1.53245	0.243795
CENPL	1.57052	-0.212738
CENPM	1.06654	-0.261201
CFL1	1.08623	-0.140458
CHCHD3	0.856607	-0.166779
CITED2	-1.01142	0.271402
CKAP2	1.38002	-0.190928
CKS2	1.123	-0.323043
CLCN6	-1.49562	0.210242
CLCN7	-2.76168	0.212273
CLIP4	-2.10794	0.267898
CLMN	-1.4469	0.325287
CLTA	0.841345	-0.180042
CNN3	0.93661	-0.248206
COIL	1.08285	-0.218763
COL11A2	-2.87515	0.342243
COL9A3	-1.77245	0.251448
CREBRF	-1.45651	0.665332
CSDE1	0.7981	-0.155346
CSE1L	1.75604	-0.182568
CTPS1	0.887547	-0.218128
CTSB	-4.04676	0.17511
CTSS	-2.41833	0.53568
CXCR4	-1.69795	0.44353
CYCS	0.754603	-0.292212
CYSTM1	-0.494966	0.237946
CYTH3	-3.52375	0.236239
DBNDD1	-1.79057	0.288235
DCAF13	1.41369	-0.164553
DDX21	1.7969	-0.163164
DDX46	0.962906	-0.15915
DDX56	0.79739	-0.142484
DEPDC1B	1.34783	-0.205613
DHFR	1.43735	-0.272507
DIP2C	-2.73903	0.282043
DLGAP5	2.35398	-0.241369
DNAJA1	0.732807	-0.355764
DNAJB6	0.755697	-0.144889
DNAJC8	0.739478	-0.224077
DNTTIP2	1.08482	-0.218864
DPH2	1.23675	-0.157159
DSCC1	1.70713	-0.212448
DTL	1.67539	-0.218254
DTX3L	-1.25585	0.202967
DUT	1.55123	-0.218588
DYNLL1	0.896606	-0.234462
E2F1	1.59471	-0.199262
EBNA1BP2	0.962747	-0.176364
ECHS1	1.39895	-0.164901
EDF1	0.6205	-0.201073
EGR1	-3.17081	0.337468
EIF2B3	1.18278	-0.210297
EIF2S1	0.764399	-0.224202
EIF3J	1.06796	-0.191963
EIF4E	1.12158	-0.221912
EIF4EBP2	1.50632	-0.180082
EIF4H	0.657559	-0.155811
EIF5A	0.664641	-0.213931
ELAC2	1.09914	-0.151107
ENC1	1.06124	-0.290324
ENO1	0.417099	-0.140089
ENO2	-1.32286	0.401677
ERCC6L	1.3083	-0.309681
ERH	0.977961	-0.252452
ESCO2	0.621032	-0.210046
ETS1	-1.63501	0.20535
ETV1	-1.31568	0.267103
EXO1	2.13637	-0.205619
EXOSC3	1.897	-0.218298
EXOSC9	1.48219	-0.191852
EZH1	-1.57955	0.265842
EZH2	2.33276	-0.195745
FAM136A	1.82807	-0.236949
FAM32A	1.49677	-0.181835
FAM83D	3.04118	-0.215427
FBXO32	-3.73982	0.704219
FCRLA	-4.23746	0.339378
FDFT1	-0.321395	0.225153
FEN1	1.68219	-0.255219
FKBP10	-0.872406	0.201557
FKBP4	1.60551	-0.175872
FN1	-3.80025	0.245009
FOXM1	2.28142	-0.18393
FSIP2	-0.846797	0.432569
FTSJ3	1.61821	-0.147897
FUS	1.00025	-0.152333
FXYD3	-3.70722	0.252322
G3BP1	1.02501	-0.201499
GAA	-2.28493	0.20647
GABBR1	-0.816482	0.358102
GAL	4.15627	-0.27656
GAR1	0.780871	-0.280449
GBP1	-2.83933	0.425211
GBP2	-1.34095	0.302264
GBP4	-1.99675	0.65823
GCC2	-0.668806	0.221737
GDF15	-1.72625	0.739726
GDI2	1.2615	-0.159052
GHDC	-1.2403	0.319115
GHITM	1.33104	-0.168587
GIGYF1	-0.790236	0.210143
GMNN	1.23254	-0.211381
GOLGA8A	-2.06193	0.250234
GOT1	2.0672	-0.174366
GOT2	1.11512	-0.155645
GRWD1	1.60952	-0.153533
GTF3C2	1.0014	-0.164619
GTF3C6	1.18454	-0.219205
GTPBP4	1.76549	-0.15922
HAUS1	1.88505	-0.254332
HAX1	0.911485	-0.161499
HDGF	1.48655	-0.149798
HMGB1	1.44202	-0.262691
HMGB2	3.036	-0.203651
HMGB3	2.31101	-0.327779
HMGN1	0.874949	-0.195126
HMGN2	1.63472	-0.338985
HNRNPA1	1.46905	-0.125158
HNRNPA2B1	0.606803	-0.183836
HNRNPA3	0.835325	-0.19918
HNRNPC	1.08601	-0.194063
HNRNPD	1.08276	-0.250021
HNRNPF	1.33611	-0.14496
HNRNPK	0.492775	-0.162791
HNRNPL	0.913098	-0.181088
HNRNPM	1.05727	-0.152446
HNRNPR	0.93314	-0.164413
HSBP1	0.565513	-0.156779
HSF4	-2.04964	0.333574
HSP90AB1	0.442477	-0.248505
HSPA9	0.499632	-0.205912
HSPD1	1.07576	-0.309639
ICAM1	-3.37278	0.484894
IDUA	-1.1535	0.42012
IFIH1	-2.66765	0.355008
IGF1R	-1.11922	0.225929
IL11	-0.316578	0.647813
IL16	-1.87223	0.3601
IL1RAP	-3.05134	0.323571
ILF2	1.6455	-0.191237
INSR	-1.59571	0.208454
INTS7	0.995885	-0.22101
IRS2	-1.05156	0.144265
ISG20	-0.79416	0.872988
ISG20L2	1.2744	-0.18575
ITGA10	-4.03623	0.433922
ITGA2	-2.19257	0.320626
ITGA3	-4.17808	0.255876
ITGB8	-2.51119	0.329587
ITPR3	-2.16812	0.26903
JUNB	-1.96173	0.226883
KCNN4	-2.79395	0.336767
KCNQ1OT1	-0.668386	0.191562
KCTD13	-0.676419	0.223403
KEAP1	1.17039	-0.153517
KIAA1549L	-2.32449	0.256466
KIF13B	-1.99632	0.219374
KIF20A	2.81567	-0.191782
KIF4A	1.83233	-0.239746
KIFC1	2.14783	-0.16858
KPNA2	3.25924	-0.225059
LAMB2	-2.70536	0.399724
LDHA	0.542128	-0.16126
LDHB	1.12677	-0.162327
LDLR	-0.444797	0.29283
LIMCH1	3.51226	-0.229333
LMNB1	1.1653	-0.247435
LMNB2	1.71517	-0.185271
LOXL4	-3.25287	0.6267
LPP	-0.477309	0.276993
LRP1	-1.03832	0.346896
LSAMP	-1.60892	0.337194
LSM3	1.37858	-0.187333
LSM4	1.5329	-0.184853
LTBP3	-1.17349	0.377644
MAD2L1	2.20245	-0.221982
MAGEA4	2.63474	-0.204965
MAGOH	1.57722	-0.23448
MAGOHB	1.42739	-0.213826
MALAT1	-1.76552	0.177042
MALSU1	1.18659	-0.285734
MAN2A2	-1.39017	0.247256
MAPRE1	1.20891	-0.215072
MCF2L	-2.49043	0.262175
MCM10	2.39197	-0.268419
MCM2	1.31467	-0.153259
MCM3	0.887263	-0.173174
MCM6	1.45644	-0.205467
MED15	-0.940792	0.183166
MED27	1.23372	-0.207921
METTL13	1.04422	-0.167806
MFAP1	0.971314	-0.265317
MFSD10	-0.553164	0.208708
MICAL1	-1.89298	0.297598
MKI67	2.16586	-0.147629
MMADHC	1.25167	-0.198543
MOK	-0.856088	0.197305
MORF4L1	0.590652	-0.189298
MRPL1	1.18041	-0.261624
MRPL11	1.55489	-0.188964
MRPL18	0.996288	-0.225081
MRPL27	0.84966	-0.220824
MRPL3	1.80109	-0.198672
MRPL50	1.27209	-0.251499
MSH2	0.956647	-0.201727
MST1	-1.27672	0.240089
MT2A	-1.45627	0.223608
MVP	-1.16254	0.588056
MXI1	-1.16777	0.341227
MYBL2	2.69506	-0.204432
MYCBP	1.2197	-0.248433
MYO15B	-1.3318	0.460364
NABP2	1.40946	-0.158839
NBPF14	-0.526214	0.229387
NBR1	-0.632189	0.235787
NCL	0.59895	-0.218076
NDRG1	-1.44616	0.418698
NDUFAB1	0.707937	-0.184544
NEAT1	-3.41231	0.536033
NEK2	2.31088	-0.210718
NETO2	1.57031	-0.224624
NFKBIZ	-3.33915	0.223737
NGFR	0.473067	-0.260018
NIP7	1.33781	-0.167994
NIPAL3	-2.75774	0.316309
NOL11	1.36875	-0.201291
NOLC1	1.85457	-0.195582
NONO	1.12749	-0.121883
NOP58	1.28606	-0.202469
NOX4	-1.35744	0.374184
NPAS2	-1.92752	0.346074
NPC1	-3.01	0.33195
NPM1	0.624185	-0.210436
NR4A1	-3.42562	0.390265
NR4A2	-1.43284	0.522003
NRBP2	-2.10385	0.337208
NT5DC2	1.27615	-0.198903
NUCKS1	0.467984	-0.194744
NUDC	1.2618	-0.20181
NUP37	1.5112	-0.221617
NUSAP1	2.31179	-0.212258
NUTF2	1.23356	-0.144446
OAS2	-1.28204	0.258232
ODC1	1.63685	-0.196076
OGT	-0.749751	0.220699
ORC1	2.021	-0.228284
OSBPL5	-1.59583	0.254629
OSMR	-1.74082	0.251393
PA2G4	1.69644	-0.176107
PABPC1L	-0.696681	0.416018
PAK1IP1	0.851477	-0.238438
PAPLN	-0.560041	0.390141
PARP1	1.376	-0.201067
PARP14	-3.02536	0.202047
PBK	1.57733	-0.206358
PCBP1	0.773329	-0.163235
PDCD2	1.17327	-0.226879
PDCL3	0.793046	-0.275007
PDSS1	0.919655	-0.221377
PER1	-1.53926	0.392455
PFN2	1.32568	-0.194032
PGAM1	2.0372	-0.228692
PGPEP1	-0.298915	0.263222
PHLDA1	-1.1735	0.181066
PHLDB1	-1.93356	0.269203
PIK3CD	-1.31307	0.323454
PLA2G6	-2.37624	0.40328
PLAA	0.882677	-0.164596
PLD1	-1.37704	0.411738
PLD3	-0.897692	0.222753
PLEKHH1	-2.93695	0.285796
PLXNB2	-2.31198	0.169455
PLXNB3	-3.23023	0.423613
PNPLA3	-1.2572	0.360577
PNRC1	-0.363437	0.488816
POLDIP2	1.19176	-0.194257
POLE3	0.741316	-0.246003
POLR2C	1.33304	-0.172183
POLR3B	0.910677	-0.219608
POMP	0.93392	-0.198633
PPFIBP1	-1.75644	0.262852
PPIA	0.949424	-0.212871
PPIF	1.6882	-0.244844
PPIH	1.6519	-0.207874
PPIL1	0.701309	-0.1912
PPP1R14B	1.33894	-0.200776
PRDX3	1.53414	-0.246817
PRELID1	0.737553	-0.216022
PRICKLE1	1.30839	-0.316064
PRPF38A	0.991563	-0.215821
PRPF4	1.81184	-0.173099
PSMA4	1.52737	-0.269913
PSMA5	0.711581	-0.223464
PSMA7	0.852943	-0.194694
PSMB1	1.53693	-0.177968
PSMB2	0.565788	-0.184104
PSMB3	1.10742	-0.152191
PSMB5	1.63405	-0.1946
PSMB7	1.13403	-0.162201
PSMC3	1.46196	-0.254893
PSMC4	2.1012	-0.148001
PSMD14	1.37107	-0.211727
PSMD2	1.07915	-0.189291
PSMD6	0.970245	-0.172554
PTBP1	0.990042	-0.124619
PTGES3	1.42802	-0.254554
PTMA	1.34	-0.206414
PTMS	1.60193	-0.159791
PTPRC	-0.487103	0.543354
PTPRM	-4.14275	0.471499
PTS	1.15022	-0.231422
PXN	-2.08048	0.168788
PYROXD2	-2.58481	0.309162
RAB11A	0.791765	-0.177482
RAB17	-3.05701	0.352455
RACGAP1	1.48641	-0.168081
RAD51C	1.7252	-0.204636
RAN	1.19389	-0.254869
RANBP1	1.92109	-0.221493
RASA3	-1.72646	0.361261
RBBP4	1.05476	-0.160721
RBM15B	0.710145	-0.179983
RBM17	1.3817	-0.228611
RBM8A	1.32195	-0.260639
RBMX	1.32058	-0.148052
RCAN1	-3.18134	0.477874
RCC1	1.49906	-0.161786
RGL3	-0.923609	0.384847
RHBDF1	-2.20427	0.538332
RHPN1	-1.22623	0.25229
RNF144A	-1.16318	0.257314
RNF213	-2.01412	0.18386
RPA2	1.32277	-0.197749
RPAP3	0.708256	-0.185668
RPP30	1.29003	-0.215279
RPS26	1.22346	-0.212975
RRM1	1.35533	-0.189672
RRM2	2.71421	-0.28902
RSL1D1	0.68584	-0.145859
RUVBL1	2.07854	-0.159486
SAMD4A	-1.39396	0.33044
SAPCD2	0.874458	-0.221861
SAR1A	1.00459	-0.2163
SEMA3B	-3.55281	0.243649
SEPHS1	1.06583	-0.230691
SERBP1	1.22124	-0.157875
SERP1	1.67491	-0.145679
SERPINB9	-2.58502	0.368628
SET	1.13056	-0.294995
SF3A3	1.25541	-0.214941
SF3B4	0.774147	-0.18448
SGSH	-1.91319	0.286133
SGSM2	-1.7252	0.225211
SHQ1	1.19903	-0.170253
SIPA1	-1.32849	0.280948
SKP2	2.16228	-0.213597
SLC12A4	-0.898706	0.243532
SLC12A7	-1.35524	0.265
SLC22A18	-3.04138	0.466647
SLC25A45	-1.28251	0.4563
SLC26A2	-4.91445	0.169657
SLC27A1	-1.68149	0.38331
SLC2A3	-1.86984	0.468653
SLC38A10	-1.02489	0.176248
SLC39A13	-1.09375	0.203894
SLC4A7	-1.71947	0.261457
SLC5A3	-3.13228	0.220992
SLC6A10P	-1.25869	0.443965
SLC9A7	-0.782439	0.272507
SMIM15	0.454174	-0.23333
SMN1	1.0721	-0.25281
SNED1	-1.57143	0.293772
SNRNP40	1.08261	-0.158145
SNRPA1	1.338	-0.199038
SNRPB	1.26485	-0.203262
SNRPC	1.18244	-0.191117
SNRPD1	1.47918	-0.263172
SNRPD3	1.26827	-0.218259
SNRPE	2.05219	-0.222892
SNRPG	1.88936	-0.258189
SNX9	-1.28689	0.381367
SPC24	0.920895	-0.173315
SPON2	-2.95866	0.325642
SREBF2	-1.15542	0.392765
SRGAP1	-0.681954	0.271014
SRGN	-0.312362	0.286183
SRP14	0.804577	-0.167043
SRP9	0.797758	-0.184791
SRSF10	1.0323	-0.170689
SRSF3	0.685194	-0.197854
SRSF7	0.975679	-0.190074
SSBP1	1.63107	-0.230926
SSH3	-1.60297	0.429426
SSRP1	1.70917	-0.12723
ST3GAL3	-0.865206	0.33553
STAMBPL1	1.86906	-0.205853
STARD13	-2.16547	0.211737
STAT2	-1.82125	0.209353
STAU1	0.887677	-0.130241
STIP1	1.2802	-0.216979
STMN1	2.07211	-0.218245
STRAP	1.45047	-0.155883
SUB1	1.29359	-0.21462
SUGT1	1.28307	-0.18659
SUMO2	1.15973	-0.197989
SYNE1	-1.5822	0.288618
SZT2	-0.758233	0.268795
TACC3	2.50868	-0.144542
TCF19	0.955943	-0.209638
TCP1	1.42262	-0.247496
TDG	1.77203	-0.237167
TFB2M	1.45908	-0.184819
THOC3	0.916301	-0.278411
TICAM1	-0.760878	0.363316
TIMM22	1.35855	-0.234421
TIMM23	1.7344	-0.268879
TK1	1.99333	-0.194863
TMBIM1	-1.41073	0.260622
TMEM63B	-1.28929	0.219117
TMEM97	1.87191	-0.174267
TMPO	1.48262	-0.273176
TNFAIP3	-1.69724	0.494214
TOE1	0.823179	-0.212994
TOMM22	0.891851	-0.245417
TOMM40	1.23225	-0.242234
TOP1	1.46402	-0.15715
TPM3	0.589883	-0.244687
TPT1-AS1	-1.5815	0.306387
TPX2	2.98799	-0.18497
TRA2B	1.28254	-0.20227
TRIM22	-2.60582	0.432574
TRIM28	1.50415	-0.166205
TRIOBP	-0.370692	0.187115
TRMT10C	1.08264	-0.290945
TRMT6	1.36699	-0.176376
TSEN15	0.889964	-0.215072
TSR1	1.19533	-0.165483
TUBA1B	2.20349	-0.209977
TUBA1C	1.73313	-0.200129
TUBB	1.81566	-0.162129
TUBB4B	1.8251	-0.287435
TXN	0.706784	-0.232255
TYMS	1.56535	-0.273461
UBAP2L	0.920306	-0.141667
UBE2L3	0.652673	-0.235951
UBE2N	1.40755	-0.230784
UBE2S	0.847563	-0.159518
UCN2	-3.29267	0.439729
UHRF1	3.27253	-0.178005
UMPS	1.1898	-0.192862
UNG	1.15318	-0.268151
USP22	0.645666	-0.15998
USP53	-1.51663	0.269139
VAT1	-2.37442	0.150296
VDAC3	1.17363	-0.278263
VMP1	-0.871083	0.217962
VPS13C	-1.35577	0.273057
WIPF1	-0.814233	0.204091
WIPI1	-1.08986	0.690712
WNK4	-2.03946	0.273696
XRCC5	1.29879	-0.140992
XRCC6	0.467849	-0.204813
XRN1	-1.15408	0.179687
YBX1	0.822042	-0.256861
YWHAB	0.552355	-0.218176
YWHAE	0.78893	-0.228037
YWHAQ	0.877903	-0.249855
ZBTB20	-2.22038	0.196462
ZBTB38	-3.06687	0.252946
ZC3H6	-1.08618	0.426223
ZFP36	-0.842702	0.278238
ZNF134	1.22657	-0.204816
ZWINT	1.97697	-0.232347

## Sheet: pathway analysis
Pathway analysis of co-expressed genes using the GO:BP pathway set and Enrichr.
Term	pval	padj	Odds Ratio	Combined Score
Positive Regulation Of Synaptic Transmission (GO:0050806)	2.683865053515658E-5	0.014946264328262602	26.57133311059138	279.68101802471466
Lung Development (GO:0030324)	5.5391457417841416E-5	0.014946264328262602	47.44047619047619	464.96814785385527
Muscle Cell Differentiation (GO:0042692)	7.838949822515351E-5	0.014946264328262602	41.85084033613445	395.6503361116106
Positive Regulation Of Calcium Ion-Dependent Exocytosis (GO:0045956)	1.374142536235155E-4	0.019650238268162718	154.64341085271317	1375.1681463191144
Lung Epithelium Development (GO:0060428)	1.7642278783867052E-4	0.0201828	132.54485049833886	1145.5357354354971
Vasculature Development (GO:0001944)	5.822138818500083E-4	0.0435551	66.24916943521595	493.46837865378626
Regulation Of NMDA Receptor Activity (GO:2000310)	5.822138818500083E-4	0.0435551	66.24916943521595	493.46837865378626
Negative Regulation Of Neuron Apoptotic Process (GO:0043524)	6.170712577368036E-4	0.0435551	20.004024144869216	147.84026154884708
Regulation Of Neuron Differentiation (GO:0045664)	7.468867265824306E-4	0.0435551	18.68327067669173	134.51201992707558
Embryonic Digestive Tract Development (GO:0048566)	8.26101582708724E-4	0.0435551	54.5499	387.2386622601771
Regulation Of Calcium Ion Import (GO:0090279)	9.165786855226654E-4	0.0435551	51.51679586563308	360.3529107334306
Negative Regulation Of Neuron Death (GO:1901215)	0.00102192	0.0435551	16.69747899159664	114.98011985491637
Negative Regulation Of Axonogenesis (GO:0050771)	0.00111118	0.0435551	46.36046511627907	315.3591457066678
Endocrine System Development (GO:0035270)	0.00121527	0.0435551	44.15060908084164	296.37364666231264
Negative Regulation Of Smoothened Signaling Pathway (GO:0045879)	0.00143692	0.0435551	40.30738119312437	263.82202599575163
Respiratory Tube Development (GO:0030323)	0.0016764	0.0435551	37.07906976744186	236.97634520267167
Regulation Of Catecholamine Secretion (GO:0050433)	0.0016764	0.0435551	37.07906976744186	236.97634520267167
Regulation Of Neuron Apoptotic Process (GO:0043523)	0.00169985	0.0435551	13.90266106442577	88.66028209648726
Response To Calcium Ion (GO:0051592)	0.00174662	0.0435551	13.766990291262136	87.42137899590587
Regulation Of Calcium Ion-Dependent Exocytosis (GO:0017158)	0.00180277	0.0435551	35.651162790697676	225.2593456130816
Positive Regulation Of GTPase Activity (GO:0043547)	0.00186817	0.0435551	8.366914103923648	52.56761005730997
Cell-Matrix Adhesion (GO:0007160)	0.00189176	0.0435551	13.375336927223719	83.86670422032529
Cellular Response To Salt (GO:1902075)	0.00189176	0.0435551	13.375336927223719	83.86670422032529
Positive Regulation Of Calcium Ion Transport (GO:0051928)	0.00193355	0.0435551	34.32902670111972	214.50145380101688
Positive Regulation Of Cell Communication (GO:0010647)	0.0020687	0.0435551	33.10132890365448	204.59384020901297
Cellular Response To Oxygen-Containing Compound (GO:1901701)	0.00210784	0.0435551	6.0953865336658355	37.5603
Negative Regulation Of Developmental Growth (GO:0048640)	0.00220821	0.0435551	31.958299919807537	195.44327291118304
Negative Regulation Of Microtubule Polymerization Or Depolymerization (GO:0031111)	0.00220821	0.0435551	31.958299919807537	195.44327291118304
Presynaptic Endocytosis (GO:0140238)	0.00220821	0.0435551	31.958299919807537	195.44327291118304
Respiratory System Development (GO:0060541)	0.00235207	0.044846052397736307	30.891472868217054	186.96944471315183
Positive Regulation Of Ion Transmembrane Transporter Activity (GO:0032414)	0.00250024	0.046133441445146896	29.893473368342086	179.1028286818271
Positive Regulation Of Peptidyl-Tyrosine Phosphorylation (GO:0050731)	0.00311969	0.053782482318475176	11.15185601799775	64.3464
Positive Regulation Of Signaling (GO:0023056)	0.00313575	0.053782482318475176	26.471760797342192	152.60667394670926
Signal Release From Synapse (GO:0099643)	0.00330524	0.053782482318475176	25.73514211886305	147.00544861256097
Cellular Response To Metal Ion (GO:0071248)	0.00346949	0.053782482318475176	10.726731601731602	60.75348799855315
Neuron Projection Extension (GO:1990138)	0.00347894	0.053782482318475176	25.03834066624764	141.74276138216555
Digestive Tract Development (GO:0048565)	0.00347894	0.053782482318475176	25.03834066624764	141.74276138216555
Synaptic Vesicle Endocytosis (GO:0048488)	0.00365682	0.0550447	24.378212974296204	136.79009952088907
Synaptic Vesicle Exocytosis (GO:0016079)	0.00383887	0.056303388849404334	23.751937984496124	132.12200527176495
Positive Regulation Of Neuron Differentiation (GO:0045666)	0.00402507	0.057327868876823694	23.156976744186046	127.71568154329185
Neurotransmitter Secretion (GO:0007269)	0.0042154	0.057327868876823694	22.59103800340329	123.55065676287644
Learning (GO:0007612)	0.0042154	0.057327868876823694	22.59103800340329	123.55065676287644
Neuron Projection Morphogenesis (GO:0048812)	0.00432115	0.057327868876823694	9.896103896103897	53.87669221800492
Synaptic Vesicle Recycling (GO:0036465)	0.00440984	0.057327868876823694	22.05204872646733	119.60849880086364
Neuron Development (GO:0048666)	0.00465956	0.0592281	9.624878522837706	51.674384045434714
Myofibril Assembly (GO:0030239)	0.00481098	0.0598235	21.047568710359407	112.32781563908107
Regulation Of Tumor Necrosis Factor-Mediated Signaling Pathway (GO:0010803)	0.00522835	0.0636301	20.130434782608695	105.7584641094917
Regulation Of Smoothened Signaling Pathway (GO:0008589)	0.0058845	0.0701236	18.895111532985286	97.03459867761129
Regulation Of Synaptic Transmission, Glutamatergic (GO:0051966)	0.00681478	0.0795522	17.465555068012286	87.12973398514757
Renal System Development (GO:0072001)	0.00755343	0.0847169	16.527408637873755	80.74884509403802
Muscle Organ Development (GO:0007517)	0.00755343	0.0847169	16.527408637873755	80.74884509403802
Axonogenesis (GO:0007409)	0.00868166	0.0954983	7.633204633204633	36.23133025831594
Positive Regulation Of Protein Phosphorylation (GO:0001934)	0.010074471764623581	0.0994408	5.121820440724514	23.54885301894977
Cellular Response To Calcium Ion (GO:0071277)	0.010553764582444435	0.0994408	13.80631725095453	62.83631410495011
Negative Regulation Of Supramolecular Fiber Organization (GO:1902904)	0.011147360925462228	0.0994408	13.40478597910347	60.27532387132229
Kidney Development (GO:0001822)	0.011147360925462228	0.0994408	13.40478597910347	60.27532387132229
Vocal Learning (GO:0042297)	0.011200494038323646	0.0994408	113.35795454545455	509.18096448649436
Imitative Learning (GO:0098596)	0.011200494038323646	0.0994408	113.35795454545455	509.18096448649436
Regulation Of Monoatomic Anion Transport (GO:0044070)	0.011200494038323646	0.0994408	113.35795454545455	509.18096448649436
Positive Regulation Of T Cell Differentiation In Thymus (GO:0033089)	0.011200494038323646	0.0994408	113.35795454545455	509.18096448649436
Regulation Of DNA Damage Response, Signal Transduction By P53 Class Mediator Resulting In Transcription Of P21 Class Mediator (GO:1902162)	0.011200494038323646	0.0994408	113.35795454545455	509.18096448649436
Ear Development (GO:0043583)	0.011200494038323646	0.0994408	113.35795454545455	509.18096448649436
Negative Regulation Of Catabolic Process (GO:0009895)	0.011449586253038014	0.0994408	13.212624584717608	59.05781162861619
Gland Development (GO:0048732)	0.012064806158660162	0.0994408	12.844315245478036	56.73928281616295
Regulation Of Fat Cell Differentiation (GO:0045598)	0.012377766878122391	0.0994408	12.667728575979611	55.63480693587288
Actomyosin Structure Organization (GO:0031032)	0.013014305621832986	0.0994408	12.328682170542635	53.52751451211471
Embryonic Organ Development (GO:0048568)	0.013014305621832986	0.0994408	12.328682170542635	53.52751451211471
Spinal Cord Dorsal/Ventral Patterning (GO:0021513)	0.013425837026561787	0.0994408	90.68181818181819	390.89071422300736
Regulation Of Norepinephrine Secretion (GO:0014061)	0.013425837026561787	0.0994408	90.68181818181819	390.89071422300736
Nose Development (GO:0043584)	0.013425837026561787	0.0994408	90.68181818181819	390.89071422300736
Membrane Biogenesis (GO:0044091)	0.013425837026561787	0.0994408	90.68181818181819	390.89071422300736
Cellular Hyperosmotic Response (GO:0071474)	0.013425837026561787	0.0994408	90.68181818181819	390.89071422300736
Positive Regulation Of Catecholamine Secretion (GO:0033605)	0.013425837026561787	0.0994408	90.68181818181819	390.89071422300736
Regulation Of Collateral Sprouting (GO:0048670)	0.0156463	0.0994408	75.56439393939394	314.1606183022885
Fructose Metabolic Process (GO:0006000)	0.0156463	0.0994408	75.56439393939394	314.1606183022885
Translocation Of Molecules Into Host (GO:0044417)	0.0156463	0.0994408	75.56439393939394	314.1606183022885
Viral mRNA Export From Host Cell Nucleus (GO:0046784)	0.0156463	0.0994408	75.56439393939394	314.1606183022885
Regulation Of Lipoprotein Metabolic Process (GO:0050746)	0.0156463	0.0994408	75.56439393939394	314.1606183022885
Hyperosmotic Response (GO:0006972)	0.0156463	0.0994408	75.56439393939394	314.1606183022885
Neurotransmitter Receptor Diffusion Trapping (GO:0099628)	0.0156463	0.0994408	75.56439393939394	314.1606183022885
Late Nucleophagy (GO:0044805)	0.0156463	0.0994408	75.56439393939394	314.1606183022885
Postsynaptic Neurotransmitter Receptor Diffusion Trapping (GO:0098970)	0.0156463	0.0994408	75.56439393939394	314.1606183022885
Osteoblast Development (GO:0002076)	0.0156463	0.0994408	75.56439393939394	314.1606183022885
Proximal/Distal Pattern Formation (GO:0009954)	0.0156463	0.0994408	75.56439393939394	314.1606183022885
Cellular Response To Potassium Ion (GO:0035865)	0.0156463	0.0994408	75.56439393939394	314.1606183022885
Positive Regulation Of Apoptotic Cell Clearance (GO:2000427)	0.0156463	0.0994408	75.56439393939394	314.1606183022885
Response To Hydroperoxide (GO:0033194)	0.0156463	0.0994408	75.56439393939394	314.1606183022885
Positive Regulation Of Calcium Ion Import (GO:0090280)	0.0156463	0.0994408	75.56439393939394	314.1606183022885
Response To Potassium Ion (GO:0035864)	0.0156463	0.0994408	75.56439393939394	314.1606183022885
Regulation Of Apoptotic Cell Clearance (GO:2000425)	0.0156463	0.0994408	75.56439393939394	314.1606183022885
Regulation Of Peptidyl-Tyrosine Phosphorylation (GO:0050730)	0.0174882	0.10115817111611966	10.500528541226215	42.48752003530131
CD40 Signaling Pathway (GO:0023035)	0.017861844899874278	0.10115817111611966	64.76623376623377	260.68981695680077
Positive Regulation Of Ligase Activity (GO:0051351)	0.017861844899874278	0.10115817111611966	64.76623376623377	260.68981695680077
Fructose 1,6-Bisphosphate Metabolic Process (GO:0030388)	0.017861844899874278	0.10115817111611966	64.76623376623377	260.68981695680077
RNA Secondary Structure Unwinding (GO:0010501)	0.017861844899874278	0.10115817111611966	64.76623376623377	260.68981695680077
Auditory Behavior (GO:0031223)	0.017861844899874278	0.10115817111611966	64.76623376623377	260.68981695680077
Positive Regulation Of Tumor Necrosis Factor-Mediated Signaling Pathway (GO:1903265)	0.017861844899874278	0.10115817111611966	64.76623376623377	260.68981695680077
Learned Vocalization Behavior Or Vocal Learning (GO:0098598)	0.017861844899874278	0.10115817111611966	64.76623376623377	260.68981695680077
Regulation Of Protein ADP-ribosylation (GO:0010835)	0.017861844899874278	0.10115817111611966	64.76623376623377	260.68981695680077
Sensory Organ Morphogenesis (GO:0090596)	0.017861844899874278	0.10115817111611966	64.76623376623377	260.68981695680077
Skin Morphogenesis (GO:0043589)	0.017861844899874278	0.10115817111611966	64.76623376623377	260.68981695680077
Synaptic Vesicle Fusion To Presynaptic Active Zone Membrane (GO:0031629)	0.0200725	0.1025132805808876	56.66761363636363	221.47987353276542
Negative Regulation Of Necroptotic Process (GO:0060546)	0.0200725	0.1025132805808876	56.66761363636363	221.47987353276542
Negative Regulation Of Protein Autophosphorylation (GO:0031953)	0.0200725	0.1025132805808876	56.66761363636363	221.47987353276542
Wound Healing, Spreading Of Epidermal Cells (GO:0035313)	0.0200725	0.1025132805808876	56.66761363636363	221.47987353276542
Adrenal Gland Development (GO:0030325)	0.0200725	0.1025132805808876	56.66761363636363	221.47987353276542
Positive Regulation Of Vascular Endothelial Growth Factor Receptor Signaling Pathway (GO:0030949)	0.0200725	0.1025132805808876	56.66761363636363	221.47987353276542
Lipid Import Into Cell (GO:0140354)	0.0200725	0.1025132805808876	56.66761363636363	221.47987353276542
Regulation Of Protein Lipidation (GO:1903059)	0.0200725	0.1025132805808876	56.66761363636363	221.47987353276542
Piecemeal Microautophagy Of The Nucleus (GO:0034727)	0.0200725	0.1025132805808876	56.66761363636363	221.47987353276542
Regulation Of Actin Filament-Based Movement (GO:1903115)	0.0200725	0.1025132805808876	56.66761363636363	221.47987353276542
Smooth Muscle Tissue Development (GO:0048745)	0.0200725	0.1025132805808876	56.66761363636363	221.47987353276542
Activation Of GTPase Activity (GO:0090630)	0.022113696746945567	0.10531584079533256	9.234883720930233	35.199295850238386
CRD-mediated mRNA Stabilization (GO:0070934)	0.022278350937474194	0.10531584079533256	50.36868686868687	191.60953052295554
Negative Regulation Of Programmed Necrotic Cell Death (GO:0062099)	0.022278350937474194	0.10531584079533256	50.36868686868687	191.60953052295554
Regulation Of Long-Term Neuronal Synaptic Plasticity (GO:0048169)	0.022278350937474194	0.10531584079533256	50.36868686868687	191.60953052295554
calcineurin-NFAT Signaling Cascade (GO:0033173)	0.022278350937474194	0.10531584079533256	50.36868686868687	191.60953052295554
Megakaryocyte Development (GO:0035855)	0.022278350937474194	0.10531584079533256	50.36868686868687	191.60953052295554
Muscle Filament Sliding (GO:0030049)	0.022278350937474194	0.10531584079533256	50.36868686868687	191.60953052295554
Response To Sterol (GO:0036314)	0.022278350937474194	0.10531584079533256	50.36868686868687	191.60953052295554
Embryonic Appendage Morphogenesis (GO:0035113)	0.022278350937474194	0.10531584079533256	50.36868686868687	191.60953052295554
Negative Regulation Of Apoptotic Process (GO:0043066)	0.022793280445750144	0.1066285820328707	3.975303602408409	15.031773786010765
Positive Regulation Of Kinase Activity (GO:0033674)	0.022928873409166252	0.1066285820328707	9.052895576835386	34.17792459138332
Negative Regulation Of Microtubule Polymerization (GO:0031115)	0.0244793	0.10739652619353679	45.32954545454545	168.16929253740548
Calcineurin-Mediated Signaling (GO:0097720)	0.0244793	0.10739652619353679	45.32954545454545	168.16929253740548
Lysosomal Microautophagy (GO:0016237)	0.0244793	0.10739652619353679	45.32954545454545	168.16929253740548
Macrophage Chemotaxis (GO:0048246)	0.0244793	0.10739652619353679	45.32954545454545	168.16929253740548
Central Nervous System Projection Neuron Axonogenesis (GO:0021952)	0.0244793	0.10739652619353679	45.32954545454545	168.16929253740548
Positive Regulation Of Behavior (GO:0048520)	0.0244793	0.10739652619353679	45.32954545454545	168.16929253740548
Positive Regulation Of Circadian Rhythm (GO:0042753)	0.0244793	0.10739652619353679	45.32954545454545	168.16929253740548
Response To Tumor Necrosis Factor (GO:0034612)	0.024596057572296014	0.10739652619353679	8.709521720052654	32.2703
Positive Regulation Of Cell Differentiation (GO:0045597)	0.025696562173085004	0.10821525254675449	5.019132653061225	18.37704257693457
Epithelial Cell Morphogenesis (GO:0003382)	0.026675438127783887	0.10821525254675449	41.20661157024794	149.33325716982057
Spinal Cord Development (GO:0021510)	0.026675438127783887	0.10821525254675449	41.20661157024794	149.33325716982057
Negative Regulation Of Epidermal Growth Factor-Activated Receptor Activity (GO:0007175)	0.026675438127783887	0.10821525254675449	41.20661157024794	149.33325716982057
Negative Regulation Of Intrinsic Apoptotic Signaling Pathway In Response To DNA Damage By P53 Class Mediator (GO:1902166)	0.026675438127783887	0.10821525254675449	41.20661157024794	149.33325716982057
Actin-Myosin Filament Sliding (GO:0033275)	0.026675438127783887	0.10821525254675449	41.20661157024794	149.33325716982057
Positive Regulation Of Regulated Secretory Pathway (GO:1903307)	0.026675438127783887	0.10821525254675449	41.20661157024794	149.33325716982057
Macrophage Migration (GO:1905517)	0.026675438127783887	0.10821525254675449	41.20661157024794	149.33325716982057
Regulation Of T Cell Differentiation In Thymus (GO:0033081)	0.026675438127783887	0.10821525254675449	41.20661157024794	149.33325716982057
Detection Of Calcium Ion (GO:0005513)	0.026675438127783887	0.10821525254675449	41.20661157024794	149.33325716982057
Regulation Of Intrinsic Apoptotic Signaling Pathway In Response To DNA Damage By P53 Class Mediator (GO:1902165)	0.028866725585080872	0.11309429475798807	37.770833333333336	133.90008612704145
Negative Regulation Of Receptor Internalization (GO:0002091)	0.028866725585080872	0.11309429475798807	37.770833333333336	133.90008612704145
Intracellular Potassium Ion Homeostasis (GO:0030007)	0.028866725585080872	0.11309429475798807	37.770833333333336	133.90008612704145
Peptidyl-Tyrosine Autophosphorylation (GO:0038083)	0.028866725585080872	0.11309429475798807	37.770833333333336	133.90008612704145
Protein Localization To Synapse (GO:0035418)	0.028866725585080872	0.11309429475798807	37.770833333333336	133.90008612704145
Cellular Response To Tumor Necrosis Factor (GO:0071356)	0.029426976521040774	0.11450496986418586	7.886304909560724	27.805876562154605
Synaptic Vesicle Membrane Organization (GO:0048499)	0.0310532	0.11662778207109682	34.86363636363637	121.04841961551217
Genitalia Development (GO:0048806)	0.0310532	0.11662778207109682	34.86363636363637	121.04841961551217
Calcium Ion-Regulated Exocytosis Of Neurotransmitter (GO:0048791)	0.0310532	0.11662778207109682	34.86363636363637	121.04841961551217
Odontogenesis Of Dentin-Containing Tooth (GO:0042475)	0.0310532	0.11662778207109682	34.86363636363637	121.04841961551217
Modulation Of Chemical Synaptic Transmission (GO:0050804)	0.0312704	0.11662778207109682	7.624063040553527	26.41802038016083
Negative Regulation Of Cell Growth (GO:0030308)	0.0322089	0.11662778207109682	7.4993382491964455	25.76406661259804
Synaptic Vesicle Transport Along Microtubule (GO:0099517)	0.0332348	0.11662778207109682	32.371753246753244	110.19851603861096
Anterograde Synaptic Vesicle Transport (GO:0048490)	0.0332348	0.11662778207109682	32.371753246753244	110.19851603861096
Positive Regulation Of Sprouting Angiogenesis (GO:1903672)	0.0332348	0.11662778207109682	32.371753246753244	110.19851603861096
Positive Regulation Of Transmembrane Transport (GO:0034764)	0.0332348	0.11662778207109682	32.371753246753244	110.19851603861096
Positive Regulation Of DNA Damage Response, Signal Transduction By P53 Class Mediator (GO:0043517)	0.0332348	0.11662778207109682	32.371753246753244	110.19851603861096
Cellular Response To Sterol (GO:0036315)	0.0332348	0.11662778207109682	32.371753246753244	110.19851603861096
Dendritic Spine Morphogenesis (GO:0060997)	0.0332348	0.11662778207109682	32.371753246753244	110.19851603861096
Digestive Tract Morphogenesis (GO:0048546)	0.0332348	0.11662778207109682	32.371753246753244	110.19851603861096
Regulation Of Carbohydrate Metabolic Process (GO:0006109)	0.0332348	0.11662778207109682	32.371753246753244	110.19851603861096
Positive Regulation Of Endothelial Cell Apoptotic Process (GO:2000353)	0.0332348	0.11662778207109682	32.371753246753244	110.19851603861096
Supramolecular Fiber Organization (GO:0097435)	0.0340376	0.11871652030731082	4.482428115015974	15.15190412524053
Negative Regulation Of Intrinsic Apoptotic Signaling Pathway By P53 Class Mediator (GO:1902254)	0.0354117	0.12114244471981585	30.21212121212121	100.93003681239617
Reticulophagy (GO:0061709)	0.0354117	0.12114244471981585	30.21212121212121	100.93003681239617
Negative Regulation Of Anoikis (GO:2000811)	0.0354117	0.12114244471981585	30.21212121212121	100.93003681239617
Circulatory System Development (GO:0072359)	0.035580298449176685	0.12114244471981585	7.093023255813954	23.662064619588975
Intracellular Protein Transport (GO:0006886)	0.0365297	0.12224505750329843	4.355146406388642	14.413926942216346
Regulation Of Glucose Transmembrane Transport (GO:0010827)	0.0375837	0.12224505750329843	28.322443181818183	92.93113891804632
Postsynaptic Membrane Organization (GO:0001941)	0.0375837	0.12224505750329843	28.322443181818183	92.93113891804632
Megakaryocyte Differentiation (GO:0030219)	0.0375837	0.12224505750329843	28.322443181818183	92.93113891804632
Negative Regulation Of Calcium Ion Transport (GO:0051926)	0.0375837	0.12224505750329843	28.322443181818183	92.93113891804632
Positive Regulation Of Dendrite Extension (GO:1903861)	0.0375837	0.12224505750329843	28.322443181818183	92.93113891804632
Regulation Of Dendrite Extension (GO:1903859)	0.039751	0.12224505750329843	26.655080213903744	85.9658
Regulation Of Epidermal Cell Differentiation (GO:0045604)	0.039751	0.12224505750329843	26.655080213903744	85.9658
Negative Regulation Of Lipid Catabolic Process (GO:0050995)	0.039751	0.12224505750329843	26.655080213903744	85.9658
Negative Regulation Of Monoatomic Ion Transport (GO:0043271)	0.039751	0.12224505750329843	26.655080213903744	85.9658
Vesicle-Mediated Transport In Synapse (GO:0099003)	0.039751	0.12224505750329843	26.655080213903744	85.9658
Neuromuscular Process (GO:0050905)	0.039751	0.12224505750329843	26.655080213903744	85.9658
Autophagy Of Nucleus (GO:0044804)	0.039751	0.12224505750329843	26.655080213903744	85.9658
Pulmonary Valve Morphogenesis (GO:0003184)	0.039751	0.12224505750329843	26.655080213903744	85.9658
Positive Regulation Of DNA Replication (GO:0045740)	0.039751	0.12224505750329843	26.655080213903744	85.9658
Regulation Of Vascular Endothelial Cell Proliferation (GO:1905562)	0.039751	0.12224505750329843	26.655080213903744	85.9658
Regulation Of DNA Damage Checkpoint (GO:2000001)	0.039751	0.12224505750329843	26.655080213903744	85.9658
Negative Regulation Of ERBB Signaling Pathway (GO:1901185)	0.039751	0.12224505750329843	26.655080213903744	85.9658
Vesicle Docking (GO:0048278)	0.0419135	0.12301728522464483	25.173	79.85239065693193
Inositol Phosphate-Mediated Signaling (GO:0048016)	0.0419135	0.12301728522464483	25.173	79.85239065693193
Cardiac Ventricle Development (GO:0003231)	0.0419135	0.12301728522464483	25.173	79.85239065693193
Regulation Of Behavior (GO:0050795)	0.0419135	0.12301728522464483	25.173	79.85239065693193
Skeletal Muscle Contraction (GO:0003009)	0.0419135	0.12301728522464483	25.173	79.85239065693193
Positive Regulation Of Protein Kinase Activity (GO:0045860)	0.042185	0.12301728522464483	6.443974630021142	20.399622444593398
Negative Regulation Of Protein Metabolic Process (GO:0051248)	0.0432393	0.12301728522464483	6.354450681635926	19.959363749497232
Negative Regulation Of miRNA Transcription (GO:1902894)	0.0440713	0.12301728522464483	23.84688995215311	74.44873932423765
Negative Regulation Of Microtubule Depolymerization (GO:0007026)	0.0440713	0.12301728522464483	23.84688995215311	74.44873932423765
Transport Along Microtubule (GO:0010970)	0.0440713	0.12301728522464483	23.84688995215311	74.44873932423765
Regulation Of Necroptotic Process (GO:0060544)	0.0440713	0.12301728522464483	23.84688995215311	74.44873932423765
Limb Morphogenesis (GO:0035108)	0.0440713	0.12301728522464483	23.84688995215311	74.44873932423765
Lipopolysaccharide-Mediated Signaling Pathway (GO:0031663)	0.0440713	0.12301728522464483	23.84688995215311	74.44873932423765
Long-Term Memory (GO:0007616)	0.0440713	0.12301728522464483	23.84688995215311	74.44873932423765
Long-Term Synaptic Potentiation (GO:0060291)	0.0440713	0.12301728522464483	23.84688995215311	74.44873932423765
Pulmonary Valve Development (GO:0003177)	0.0440713	0.12301728522464483	23.84688995215311	74.44873932423765
Sensory Perception Of Pain (GO:0019233)	0.0440713	0.12301728522464483	23.84688995215311	74.44873932423765
Endothelial Cell Development (GO:0001885)	0.0440713	0.12301728522464483	23.84688995215311	74.44873932423765
Protein Localization (GO:0008104)	0.0442445	0.12301728522464483	4.024425287356322	12.548258969272984
Skeletal System Development (GO:0001501)	0.0443034	0.12301728522464483	6.267362759057111	19.533447054732637
Cellular Response To Organic Cyclic Compound (GO:0071407)	0.045917883040984805	0.12471823662905185	6.14109	18.920073475497997
Positive Regulation Of NF-kappaB Transcription Factor Activity (GO:0051092)	0.045917883040984805	0.12471823662905185	6.14109	18.920073475497997
Focal Adhesion Assembly (GO:0048041)	0.046224241547830405	0.12471823662905185	22.65340909090909	69.64226350504619
Negative Regulation Of miRNA Metabolic Process (GO:2000629)	0.046224241547830405	0.12471823662905185	22.65340909090909	69.64226350504619
Regulation Of Steroid Metabolic Process (GO:0019218)	0.046224241547830405	0.12471823662905185	22.65340909090909	69.64226350504619
Regulation Of Anoikis (GO:2000209)	0.046224241547830405	0.12471823662905185	22.65340909090909	69.64226350504619
Epithelium Development (GO:0060429)	0.047006213607824754	0.12623264874965145	6.059669522643818	18.527290992012624
Regulation Of Dopamine Secretion (GO:0014059)	0.048372487263530745	0.1267331273085757	21.573593073593074	65.34261801768183
Positive Regulation Of Synaptic Transmission, Glutamatergic (GO:0051968)	0.048372487263530745	0.1267331273085757	21.573593073593074	65.34261801768183
Mammary Gland Development (GO:0030879)	0.048372487263530745	0.1267331273085757	21.573593073593074	65.34261801768183
Regulation Of Vascular Endothelial Growth Factor Receptor Signaling Pathway (GO:0030947)	0.048372487263530745	0.1267331273085757	21.573593073593074	65.34261801768183
Positive Regulation Of Excitatory Postsynaptic Potential (GO:2000463)	0.048372487263530745	0.1267331273085757	21.573593073593074	65.34261801768183
Negative Regulation Of Epidermal Growth Factor Receptor Signaling Pathway (GO:0042059)	0.050516	0.1267331273085757	20.59194214876033	61.47652515510766
Glial Cell Development (GO:0021782)	0.050516	0.1267331273085757	20.59194214876033	61.47652515510766
Negative Regulation Of Protein Depolymerization (GO:1901880)	0.050516	0.1267331273085757	20.59194214876033	61.47652515510766
Negative Regulation Of Protein Tyrosine Kinase Activity (GO:0061099)	0.050516	0.1267331273085757	20.59194214876033	61.47652515510766
Regulation Of Lipid Catabolic Process (GO:0050994)	0.050516	0.1267331273085757	20.59194214876033	61.47652515510766
Artery Development (GO:0060840)	0.050516	0.1267331273085757	20.59194214876033	61.47652515510766
Axon Extension (GO:0048675)	0.050516	0.1267331273085757	20.59194214876033	61.47652515510766
Potassium Ion Homeostasis (GO:0055075)	0.050516	0.1267331273085757	20.59194214876033	61.47652515510766
Protein Localization To Cell Junction (GO:1902414)	0.050516	0.1267331273085757	20.59194214876033	61.47652515510766
Positive Regulation Of Epithelial Cell Apoptotic Process (GO:1904037)	0.050516	0.1267331273085757	20.59194214876033	61.47652515510766
Protein Autophosphorylation (GO:0046777)	0.0514535	0.12762094454014702	5.754360465116279	17.07362795054166
Regulation Of Cytoplasmic Translation (GO:2000765)	0.052654795299780933	0.12762094454014702	19.695652173913043	57.98395993375175
Acylglycerol Homeostasis (GO:0055090)	0.052654795299780933	0.12762094454014702	19.695652173913043	57.98395993375175
Regulation Of Microtubule Depolymerization (GO:0031114)	0.052654795299780933	0.12762094454014702	19.695652173913043	57.98395993375175
Positive Regulation Of Vascular Endothelial Growth Factor Production (GO:0010575)	0.052654795299780933	0.12762094454014702	19.695652173913043	57.98395993375175
Protein Kinase B Signaling (GO:0043491)	0.052654795299780933	0.12762094454014702	19.695652173913043	57.98395993375175
Eosinophil Chemotaxis (GO:0048245)	0.052654795299780933	0.12762094454014702	19.695652173913043	57.98395993375175
Eosinophil Migration (GO:0072677)	0.052654795299780933	0.12762094454014702	19.695652173913043	57.98395993375175
Negative Regulation Of Intrinsic Apoptotic Signaling Pathway In Response To DNA Damage (GO:1902230)	0.0547889	0.12919541520245925	18.87405303030303	54.81530943314256
Wound Healing, Spreading Of Cells (GO:0044319)	0.0547889	0.12919541520245925	18.87405303030303	54.81530943314256
Negative Regulation Of Signaling Receptor Activity (GO:2000272)	0.0547889	0.12919541520245925	18.87405303030303	54.81530943314256
Regulation Of Cell Size (GO:0008361)	0.0547889	0.12919541520245925	18.87405303030303	54.81530943314256
Heart Development (GO:0007507)	0.0566303	0.12919541520245925	5.445438282647585	15.635001923292677
Establishment Or Maintenance Of Apical/Basal Cell Polarity (GO:0035088)	0.0569183	0.12919541520245925	18.118181818181817	51.929228934674526
Regulation Of Epidermal Growth Factor-Activated Receptor Activity (GO:0007176)	0.0569183	0.12919541520245925	18.118181818181817	51.929228934674526
Negative Regulation Of Lipid Metabolic Process (GO:0045833)	0.0569183	0.12919541520245925	18.118181818181817	51.929228934674526
Negative Regulation Of Protein Polymerization (GO:0032272)	0.0569183	0.12919541520245925	18.118181818181817	51.929228934674526
Regulation Of Keratinocyte Differentiation (GO:0045616)	0.0569183	0.12919541520245925	18.118181818181817	51.929228934674526
Negative Regulation Of Receptor-Mediated Endocytosis (GO:0048261)	0.0569183	0.12919541520245925	18.118181818181817	51.929228934674526
Calcium-Ion Regulated Exocytosis (GO:0017156)	0.0569183	0.12919541520245925	18.118181818181817	51.929228934674526
Camera-Type Eye Development (GO:0043010)	0.0569183	0.12919541520245925	18.118181818181817	51.929228934674526
Regulation Of Vascular Endothelial Growth Factor Production (GO:0010574)	0.0569183	0.12919541520245925	18.118181818181817	51.929228934674526
Dendritic Spine Organization (GO:0097061)	0.0569183	0.12919541520245925	18.118181818181817	51.929228934674526
Regulation Of Cardiac Muscle Cell Contraction (GO:0086004)	0.0569183	0.12919541520245925	18.118181818181817	51.929228934674526
Neuron Differentiation (GO:0030182)	0.0578048	0.13068911489683566	5.381204950360397	15.340111880069527
Myeloid Cell Development (GO:0061515)	0.059043	0.1319240939125865	17.420454545454547	49.29100393195118
Negative Regulation Of NIK/NF-kappaB Signaling (GO:1901223)	0.059043	0.1319240939125865	17.420454545454547	49.29100393195118
Dorsal/Ventral Pattern Formation (GO:0009953)	0.059043	0.1319240939125865	17.420454545454547	49.29100393195118
Positive Regulation Of Hydrolase Activity (GO:0051345)	0.0595825	0.13261171427329213	5.2876236300454424	14.913175449687591
Regulation Of Glucose Metabolic Process (GO:0010906)	0.061162961873558554	0.13404296625163023	16.774410774410775	46.871284550836876
Regulation Of Monoatomic Ion Transport (GO:0043269)	0.061162961873558554	0.13404296625163023	16.774410774410775	46.871284550836876
Cell-Substrate Junction Assembly (GO:0007044)	0.061162961873558554	0.13404296625163023	16.774410774410775	46.871284550836876
Cellular Response To Osmotic Stress (GO:0071470)	0.061162961873558554	0.13404296625163023	16.774410774410775	46.871284550836876
Glycolytic Process (GO:0006096)	0.0632783	0.1365856182415246	16.17451298701299	44.64509756246689
Heterotypic Cell-Cell Adhesion (GO:0034113)	0.0632783	0.1365856182415246	16.17451298701299	44.64509756246689
Regulation Of Neuron Migration (GO:2001222)	0.0632783	0.1365856182415246	16.17451298701299	44.64509756246689
Sarcomere Organization (GO:0045214)	0.0632783	0.1365856182415246	16.17451298701299	44.64509756246689
Phosphate-Containing Compound Metabolic Process (GO:0006796)	0.0644147	0.13851589027540162	5.053156146179402	13.85784065811569
Vesicle-Mediated Transport (GO:0016192)	0.0648792	0.13899215388010233	3.422093837535014	9.360207318788152
Artery Morphogenesis (GO:0048844)	0.065389	0.1390427424617323	15.615987460815047	42.59106770539062
Negative Regulation Of Axon Extension (GO:0030517)	0.065389	0.1390427424617323	15.615987460815047	42.59106770539062
Positive Regulation Of Glucose Transmembrane Transport (GO:0010828)	0.067495	0.1403896239634066	15.094696969696969	40.69079857995566
Triglyceride Homeostasis (GO:0070328)	0.067495	0.1403896239634066	15.094696969696969	40.69079857995566
Regulation Of Protein Autophosphorylation (GO:0031952)	0.067495	0.1403896239634066	15.094696969696969	40.69079857995566
Regulation Of Protein Localization To Cell Surface (GO:2000008)	0.067495	0.1403896239634066	15.094696969696969	40.69079857995566
Modulation Of Excitatory Postsynaptic Potential (GO:0098815)	0.067495	0.1403896239634066	15.094696969696969	40.69079857995566
Endodermal Cell Differentiation (GO:0035987)	0.067495	0.1403896239634066	15.094696969696969	40.69079857995566
Intracellular Monoatomic Cation Homeostasis (GO:0030003)	0.0681235	0.14118343743606623	4.890400791687283	13.137735953196161
Neuron Projection Development (GO:0031175)	0.0693753	0.14166954151095656	4.83843	12.91002266215881
Negative Regulation Of Fat Cell Differentiation (GO:0045599)	0.0695964	0.14166954151095656	14.607038123167156	38.92837634505895
Purine Ribonucleoside Triphosphate Metabolic Process (GO:0009205)	0.0695964	0.14166954151095656	14.607038123167156	38.92837634505895
Muscle Cell Development (GO:0055001)	0.0695964	0.14166954151095656	14.607038123167156	38.92837634505895
Negative Regulation Of G1/S Transition Of Mitotic Cell Cycle (GO:2000134)	0.0695964	0.14166954151095656	14.607038123167156	38.92837634505895
Regulation Of Programmed Cell Death (GO:0043067)	0.0712675	0.14361079987881165	4.762501506205567	12.579268000909167
Epithelial Tube Morphogenesis (GO:0060562)	0.0716932	0.14361079987881165	14.149857954545455	37.28996884194453
Negative Regulation Of Epithelial Cell Migration (GO:0010633)	0.0716932	0.14361079987881165	14.149857954545455	37.28996884194453
Regulation Of Sprouting Angiogenesis (GO:1903670)	0.0716932	0.14361079987881165	14.149857954545455	37.28996884194453
Phosphorylation (GO:0016310)	0.0718054	0.14361079987881165	3.2744802146210596	8.624311573979591
Regulation Of Apoptotic Process (GO:0042981)	0.0732296	0.14370614634790282	2.679656240214328	7.005038792030625
Nervous System Development (GO:0007399)	0.0733887	0.14370614634790282	3.243355481727575	8.471598102248755
ATP Metabolic Process (GO:0046034)	0.0737853	0.14370614634790282	13.72038567493113	35.76349947727387
Regulation Of Neuronal Synaptic Plasticity (GO:0048168)	0.0737853	0.14370614634790282	13.72038567493113	35.76349947727387
Embryonic Limb Morphogenesis (GO:0030326)	0.0737853	0.14370614634790282	13.72038567493113	35.76349947727387
Smoothened Signaling Pathway (GO:0007224)	0.0737853	0.14370614634790282	13.72038567493113	35.76349947727387
Anterograde Trans-Synaptic Signaling (GO:0098916)	0.0738166	0.14370614634790282	4.664856569472318	12.1574
Regulation Of Translation (GO:0006417)	0.0757477	0.14370614634790282	4.594186046511628	11.854593524849333
Regulation Of Regulated Secretory Pathway (GO:1903305)	0.0758728	0.14370614634790282	13.316176470588236	34.33838017133994
Dendrite Morphogenesis (GO:0048813)	0.0758728	0.14370614634790282	13.316176470588236	34.33838017133994
Response To Nutrient Levels (GO:0031667)	0.0758728	0.14370614634790282	13.316176470588236	34.33838017133994
Regulation Of Axon Extension (GO:0030516)	0.0758728	0.14370614634790282	13.316176470588236	34.33838017133994
Negative Regulation Of Cell Cycle G1/S Phase Transition (GO:1902807)	0.0758728	0.14370614634790282	13.316176470588236	34.33838017133994
Regulation Of Cardiac Muscle Contraction (GO:0055117)	0.0758728	0.14370614634790282	13.316176470588236	34.33838017133994
Endoderm Formation (GO:0001706)	0.0758728	0.14370614634790282	13.316176470588236	34.33838017133994
Skeletal Muscle Organ Development (GO:0060538)	0.0758728	0.14370614634790282	13.316176470588236	34.33838017133994
Positive Regulation Of Signaling Receptor Activity (GO:2000273)	0.0779558	0.1461989856016207	12.935064935064934	33.0053
Base-Excision Repair (GO:0006284)	0.0779558	0.1461989856016207	12.935064935064934	33.0053
Regulation Of Receptor Internalization (GO:0002090)	0.0779558	0.1461989856016207	12.935064935064934	33.0053
Negative Regulation Of Endothelial Cell Migration (GO:0010596)	0.0800341	0.14720096197311203	12.575126262626263	31.755999257171126
Negative Regulation Of Endothelial Cell Proliferation (GO:0001937)	0.0800341	0.14720096197311203	12.575126262626263	31.755999257171126
Synaptic Vesicle Cycle (GO:0099504)	0.0800341	0.14720096197311203	12.575126262626263	31.755999257171126
Ventricular Septum Development (GO:0003281)	0.0800341	0.14720096197311203	12.575126262626263	31.755999257171126
Negative Regulation Of Transferase Activity (GO:0051348)	0.0800341	0.14720096197311203	12.575126262626263	31.755999257171126
Muscle Tissue Development (GO:0060537)	0.0800341	0.14720096197311203	12.575126262626263	31.755999257171126
Positive Regulation Of Protein Tyrosine Kinase Activity (GO:0061098)	0.0821078	0.15053104983878912	12.234643734643734	30.583204538292833
Regulation Of GTPase Activity (GO:0043087)	0.0836316	0.1514127716079963	4.331505046072839	10.747909416681052
Positive Regulation Of Intracellular Transport (GO:0032388)	0.084177	0.1514127716079963	11.912081339712918	29.480414302149413
RNA Transport (GO:0050658)	0.084177	0.1514127716079963	11.912081339712918	29.480414302149413
Anterograde Axonal Transport (GO:0008089)	0.084177	0.1514127716079963	11.912081339712918	29.480414302149413
Odontogenesis (GO:0042476)	0.084177	0.1514127716079963	11.912081339712918	29.480414302149413
Regulation Of Protein Tyrosine Kinase Activity (GO:0061097)	0.084177	0.1514127716079963	11.912081339712918	29.480414302149413
Establishment Or Maintenance Of Epithelial Cell Apical/Basal Polarity (GO:0045197)	0.0862417	0.1527251587607693	11.606060606060606	28.441835206635563
Regulation Of Cytokine-Mediated Signaling Pathway (GO:0001959)	0.0862417	0.1527251587607693	11.606060606060606	28.441835206635563
Negative Regulation Of Mitotic Cell Cycle Phase Transition (GO:1901991)	0.0862417	0.1527251587607693	11.606060606060606	28.441835206635563
Regulation Of Microtubule Polymerization (GO:0031113)	0.0862417	0.1527251587607693	11.606060606060606	28.441835206635563
Regulation Of Small Molecule Metabolic Process (GO:0062012)	0.0862417	0.1527251587607693	11.606060606060606	28.441835206635563
Regulation Of Dendrite Development (GO:0050773)	0.0883017	0.1549343186641668	11.315340909090908	27.462282739596837
Lymphocyte Migration (GO:0072676)	0.0883017	0.1549343186641668	11.315340909090908	27.462282739596837
Carbohydrate Catabolic Process (GO:0016052)	0.0883017	0.1549343186641668	11.315340909090908	27.462282739596837
Regulation Of Neurotransmitter Receptor Activity (GO:0099601)	0.0903573	0.15661924785329245	11.03880266075388	26.537104191380898
Branching Morphogenesis Of An Epithelial Tube (GO:0048754)	0.0903573	0.15661924785329245	11.03880266075388	26.537104191380898
Monocyte Chemotaxis (GO:0002548)	0.0903573	0.15661924785329245	11.03880266075388	26.537104191380898
Negative Regulation Of I-kappaB kinase/NF-kappaB Signaling (GO:0043124)	0.0903573	0.15661924785329245	11.03880266075388	26.537104191380898
Regulation Of Endothelial Cell Apoptotic Process (GO:2000351)	0.0924083	0.15918760847118096	10.7754	25.66211295508556
Regulation Of Cellular Component Size (GO:0032535)	0.0924083	0.15918760847118096	10.7754	25.66211295508556
Regulation Of Cell Population Proliferation (GO:0042127)	0.0926739	0.15918760847118096	2.4573330772677804	5.845180407057798
Cellular Response To Lipid (GO:0071396)	0.0931329	0.1593749525478055	4.060300473348426	9.638047335370407
Positive Regulation Of Leukocyte Cell-Cell Adhesion (GO:1903039)	0.0944547	0.1593749525478055	10.52431289640592	24.833532270728778
Bone Development (GO:0060348)	0.0944547	0.1593749525478055	10.52431289640592	24.833532270728778
Lymphocyte Chemotaxis (GO:0048247)	0.0944547	0.1593749525478055	10.52431289640592	24.833532270728778
Regulation Of DNA-templated Transcription Elongation (GO:0032784)	0.0944547	0.1593749525478055	10.52431289640592	24.833532270728778
Positive Regulation Of Cytokine-Mediated Signaling Pathway (GO:0001961)	0.0944547	0.1593749525478055	10.52431289640592	24.833532270728778
Negative Regulation Of Intracellular Signal Transduction (GO:1902532)	0.0952089	0.1596977116181354	4.0065	9.422013132259544
Positive Regulation Of Phosphorylation (GO:0042327)	0.0952089	0.1596977116181354	4.0065	9.422013132259544
Regulation Of I-kappaB kinase/NF-kappaB Signaling (GO:0043122)	0.0959039	0.1596977116181354	3.9888776541961577	9.351560287970244
Hexose Metabolic Process (GO:0019318)	0.0964967	0.1596977116181354	10.284607438016529	24.047946854635047
Organic Hydroxy Compound Transport (GO:0015850)	0.0964967	0.1596977116181354	10.284607438016529	24.047946854635047
Regulation Of Protein Modification Process (GO:0031399)	0.0964967	0.1596977116181354	10.284607438016529	24.047946854635047
Positive Regulation Of Developmental Process (GO:0051094)	0.0966004	0.1596977116181354	3.9714084365247158	9.281867654169508
Regulation Of Epidermal Growth Factor Receptor Signaling Pathway (GO:0042058)	0.0985342	0.16176402295000158	10.055555555555555	23.30226117880883
Protein Sumoylation (GO:0016925)	0.0985342	0.16176402295000158	10.055555555555555	23.30226117880883
Inflammatory Response (GO:0006954)	0.0986987	0.16176402295000158	3.9198966408268734	9.077240848289504
Positive Regulation Of Lymphocyte Activation (GO:0051251)	0.10056713532149907	0.16388718348688736	9.836462450592885	22.593663349220005
Cognition (GO:0050890)	0.10056713532149907	0.16388718348688736	9.836462450592885	22.593663349220005
Protein Phosphorylation (GO:0006468)	0.10215828081331627	0.16577597811779632	2.796493245185398	6.379449587231827
Regulation Of DNA Binding (GO:0051101)	0.10259562282115367	0.16577597811779632	9.62669	21.91959374925238
Cytoplasmic Microtubule Organization (GO:0031122)	0.10259562282115367	0.16577597811779632	9.62669	21.91959374925238
Nuclear Export (GO:0051168)	0.10461963696044026	0.16850169935325587	9.425662878787879	21.27771770333297
Positive Regulation Of Programmed Cell Death (GO:0043068)	0.10507094224287512	0.16850169935325587	3.772992630873768	8.501003332453102
Positive Regulation Of DNA-binding Transcription Factor Activity (GO:0051091)	0.10578592312981926	0.16850169935325587	3.757338924895158	8.44025
G Protein-Coupled Receptor Signaling Pathway, Coupled To Cyclic Nucleotide Second Messenger (GO:0007187)	0.10663918735293466	0.16850169935325587	9.232838589981448	20.665901611884028
Positive Regulation Of Transport (GO:0051050)	0.10663918735293466	0.16850169935325587	9.232838589981448	20.665901611884028
Pyruvate Metabolic Process (GO:0006090)	0.10663918735293466	0.16850169935325587	9.232838589981448	20.665901611884028
Positive Regulation Of Developmental Growth (GO:0048639)	0.10663918735293466	0.16850169935325587	9.232838589981448	20.665901611884028
Positive Regulation Of Fat Cell Differentiation (GO:0045600)	0.10663918735293466	0.16850169935325587	9.232838589981448	20.665901611884028
Positive Regulation Of Protein Localization To Cell Periphery (GO:1904377)	0.10865428362703972	0.16934673088465044	9.047727272727272	20.08219202209419
Positive Regulation Of Protein Localization To Plasma Membrane (GO:1903078)	0.10865428362703972	0.16934673088465044	9.047727272727272	20.08219202209419
Microtubule Bundle Formation (GO:0001578)	0.10865428362703972	0.16934673088465044	9.047727272727272	20.08219202209419
Regulated Exocytosis (GO:0045055)	0.10865428362703972	0.16934673088465044	9.047727272727272	20.08219202209419
Sensory Perception (GO:0007600)	0.10865428362703972	0.16934673088465044	9.047727272727272	20.08219202209419
Neurotransmitter Transport (GO:0006836)	0.11066493540252816	0.17154564512261816	8.869875222816399	19.524797248161324
Regulation Of Peptide Hormone Secretion (GO:0090276)	0.11066493540252816	0.17154564512261816	8.869875222816399	19.524797248161324
Regulation Of Macromolecule Biosynthetic Process (GO:0010556)	0.11267115223650281	0.17324704053569787	8.698863636363637	18.992071181710596
Blood Vessel Morphogenesis (GO:0048514)	0.11267115223650281	0.17324704053569787	8.698863636363637	18.992071181710596
mRNA Stabilization (GO:0048255)	0.11267115223650281	0.17324704053569787	8.698863636363637	18.992071181710596
Regulation Of Exocytosis (GO:0017157)	0.1146729436907043	0.1744492654018161	8.534305317324185	18.482498984150986
Negative Regulation Of Protein Catabolic Process (GO:0042177)	0.1146729436907043	0.1744492654018161	8.534305317324185	18.482498984150986
Regulation Of Lipid Metabolic Process (GO:0019216)	0.1146729436907043	0.1744492654018161	8.534305317324185	18.482498984150986
Organelle Disassembly (GO:1903008)	0.1146729436907043	0.1744492654018161	8.534305317324185	18.482498984150986
Neuron Migration (GO:0001764)	0.1166703193152625	0.17701703620246725	8.37584	17.994684426510187
Cellular Response To Peptide (GO:1901653)	0.11866328862396584	0.17909076805516744	8.223140495867769	17.52733865567021
Positive Regulation Of DNA-templated Transcription, Elongation (GO:0032786)	0.11866328862396584	0.17909076805516744	8.223140495867769	17.52733865567021
Positive Regulation Of Signal Transduction (GO:0009967)	0.12035795355597584	0.17972100144310826	3.4691684284707542	7.345218380347374
Striated Muscle Contraction (GO:0006941)	0.1206518611086601	0.17972100144310826	8.075892857142858	17.079270200789104
Post-Transcriptional Regulation Of Gene Expression (GO:0010608)	0.1206518611086601	0.17972100144310826	8.075892857142858	17.079270200789104
Chemokine-Mediated Signaling Pathway (GO:0070098)	0.1206518611086601	0.17972100144310826	8.075892857142858	17.079270200789104
Regulation Of Calcium Ion Transport (GO:0051924)	0.1206518611086601	0.17972100144310826	8.075892857142858	17.079270200789104
Eye Development (GO:0001654)	0.12263604625511479	0.17986620117416835	7.933811802232855	16.64937606631893
mRNA Transport (GO:0051028)	0.12263604625511479	0.17986620117416835	7.933811802232855	16.64937606631893
Peptidyl-Threonine Phosphorylation (GO:0018107)	0.12263604625511479	0.17986620117416835	7.933811802232855	16.64937606631893
Memory (GO:0007613)	0.12263604625511479	0.17986620117416835	7.933811802232855	16.64937606631893
Response To Organic Cyclic Compound (GO:0014070)	0.12263604625511479	0.17986620117416835	7.933811802232855	16.64937606631893
Selective Autophagy (GO:0061912)	0.12263604625511479	0.17986620117416835	7.933811802232855	16.64937606631893
Positive Regulation Of Apoptotic Process (GO:0043065)	0.12333101316165496	0.1804228632441602	3.4167	7.1507453994532995
Negative Regulation Of Protein-Containing Complex Assembly (GO:0031333)	0.12461585353126761	0.18091438634488596	7.796630094043887	16.236633778806397
Regulation Of miRNA Transcription (GO:1902893)	0.12461585353126761	0.18091438634488596	7.796630094043887	16.236633778806397
Cellular Response To Chemokine (GO:1990869)	0.12461585353126761	0.18091438634488596	7.796630094043887	16.236633778806397
Chemical Synaptic Transmission (GO:0007268)	0.12557280630636025	0.18184213976515964	3.378357504505278	7.009651144468081
Positive Regulation Of Phagocytosis (GO:0050766)	0.12659129236416686	0.18285408897046324	7.664098613251156	15.840094270101874
Negative Regulation Of Intrinsic Apoptotic Signaling Pathway (GO:2001243)	0.1285623721739103	0.18476803237054445	7.535984848484849	15.458875492695109
Autophagosome Organization (GO:1905037)	0.1285623721739103	0.18476803237054445	7.535984848484849	15.458875492695109
Positive Regulation Of Nucleic Acid-Templated Transcription (GO:1903508)	0.12966268655807422	0.18526711303368262	2.501418256833419	5.109944540461358
Spliceosomal Complex Assembly (GO:0000245)	0.13052910236464002	0.18526711303368262	7.4120715350223545	15.092156686905058
Fat Cell Differentiation (GO:0045444)	0.13052910236464002	0.18526711303368262	7.4120715350223545	15.092156686905058
mRNA Export From Nucleus (GO:0006406)	0.13052910236464002	0.18526711303368262	7.4120715350223545	15.092156686905058
Regulation Of T Cell Activation (GO:0050863)	0.13052910236464002	0.18526711303368262	7.4120715350223545	15.092156686905058
Transmembrane Receptor Protein Tyrosine Kinase Signaling Pathway (GO:0007169)	0.13387677428726436	0.18895612625807556	3.2447633184891966	6.524685260146386
Regulation Of Secretion By Cell (GO:1903530)	0.13444955137593836	0.18895612625807556	7.176046176046176	14.399211943361404
Positive Regulation Of T Cell Differentiation (GO:0045582)	0.13444955137593836	0.18895612625807556	7.176046176046176	14.399211943361404
Response To Metal Ion (GO:0010038)	0.13444955137593836	0.18895612625807556	7.176046176046176	14.399211943361404
RNA Export From Nucleus (GO:0006405)	0.13640328889328934	0.19076450182631174	7.063565340909091	14.071606973679554
Autophagosome Assembly (GO:0000045)	0.13640328889328934	0.19076450182631174	7.063565340909091	14.071606973679554
Regulation Of Endocytosis (GO:0030100)	0.13835271420668946	0.19208192360734558	6.954545454545454	13.755735911077744
Peptidyl-Threonine Modification (GO:0018210)	0.13835271420668946	0.19208192360734558	6.954545454545454	13.755735911077744
Cellular Response To Type II Interferon (GO:0071346)	0.13835271420668946	0.19208192360734558	6.954545454545454	13.755735911077744
Peptidyl-Tyrosine Phosphorylation (GO:0018108)	0.14029783657711314	0.19431080513827778	6.848829201101928	13.451016392348388
Intermediate Filament Organization (GO:0045109)	0.14223866533448712	0.196049	6.746268656716418	13.156902962469523
Skin Development (GO:0043588)	0.14223866533448712	0.196049	6.746268656716418	13.156902962469523
Regulation Of Intracellular Signal Transduction (GO:1902531)	0.14384925098254314	0.19776551548885468	3.0997240835632636	6.010332128344648
Regulation Of Monoatomic Ion Transmembrane Transporter Activity (GO:0032412)	0.14417520971827344	0.19776551548885468	6.646724598930481	12.8729
Positive Regulation Of DNA-templated Transcription (GO:0045893)	0.14545587518500444	0.19851182413736554	1.8898424878836833	3.6433942633554532
Negative Regulation Of Extrinsic Apoptotic Signaling Pathway (GO:2001237)	0.1461074789542498	0.19851182413736554	6.550065876152833	12.59848035632209
Neutrophil Chemotaxis (GO:0030593)	0.1461074789542498	0.19851182413736554	6.550065876152833	12.59848035632209
Sensory Organ Development (GO:0007423)	0.1461074789542498	0.19851182413736554	6.550065876152833	12.59848035632209
Regulation Of Cellular Localization (GO:0060341)	0.14995922892215444	0.2023034880742272	6.364916773367478	12.076741078165707
Cellular Response To Hypoxia (GO:0071456)	0.14995922892215444	0.2023034880742272	6.364916773367478	12.076741078165707
Cholesterol Homeostasis (GO:0042632)	0.14995922892215444	0.2023034880742272	6.364916773367478	12.076741078165707
Sterol Homeostasis (GO:0055092)	0.15187872804092215	0.20250497072122953	6.276199494949495	11.828583218714314
Granulocyte Chemotaxis (GO:0071621)	0.15187872804092215	0.20250497072122953	6.276199494949495	11.828583218714314
Positive Regulation Of Secretion By Cell (GO:1903532)	0.15187872804092215	0.20250497072122953	6.276199494949495	11.828583218714314
Cellular Response To Decreased Oxygen Levels (GO:0036294)	0.15187872804092215	0.20250497072122953	6.276199494949495	11.828583218714314
Regulation Of Rho Protein Signal Transduction (GO:0035023)	0.15187872804092215	0.20250497072122953	6.276199494949495	11.828583218714314
Cellular Response To Cytokine Stimulus (GO:0071345)	0.15240948872431093	0.20274006407047873	2.986624107007144	5.618390606182571
Regulation Of DNA Replication (GO:0006275)	0.15570502033632766	0.20664332165285246	6.1059582309582305	11.355812007786447
Protein Transport (GO:0015031)	0.15633449808819116	0.20699845580195683	2.9378598668959843	5.451955037661043
Positive Regulation Of Interleukin-6 Production (GO:0032755)	0.15761183181610405	0.20772803640279153	6.024242424242424	11.130510964997923
Regulation Of Ras Protein Signal Transduction (GO:0046578)	0.15761183181610405	0.20772803640279153	6.024242424242424	11.130510964997923
Positive Regulation Of Transcription By RNA Polymerase II (GO:0045944)	0.15899889621874708	0.20879234617374548	1.9868386692432234	3.6535142190126573
Neutrophil Migration (GO:1990266)	0.15951443230406778	0.20879234617374548	5.944677033492823	10.912173264861261
Cell Morphogenesis Involved In Neuron Differentiation (GO:0048667)	0.15951443230406778	0.20879234617374548	5.944677033492823	10.912173264861261
Positive Regulation Of Tumor Necrosis Factor Production (GO:0032760)	0.16141283090868078	0.21031466806324695	5.867178276269185	10.700501237044435
Cellular Response To Nutrient Levels (GO:0031669)	0.16141283090868078	0.21031466806324695	5.867178276269185	10.700501237044435
Positive Regulation Of Cytokine Production (GO:0001819)	0.16186280854079302	0.21042165110303093	2.8721661547462336	5.230232270096859
Positive Regulation Of Protein Localization To Membrane (GO:1905477)	0.16330703670027746	0.21086145596514383	5.791666666666667	10.49521347137207
Positive Regulation Of Endocytosis (GO:0045807)	0.16330703670027746	0.21086145596514383	5.791666666666667	10.49521347137207
Negative Regulation Of Cellular Component Organization (GO:0051129)	0.16330703670027746	0.21086145596514383	5.791666666666667	10.49521347137207
Regulation Of Protein Localization To Plasma Membrane (GO:1903076)	0.16519705871978851	0.21234318559037985	5.718066743383199	10.296043738978305
Response To Type II Interferon (GO:0034341)	0.16519705871978851	0.21234318559037985	5.718066743383199	10.296043738978305
Cellular Response To Interleukin-1 (GO:0071347)	0.16708290601895104	0.2142857000960538	5.646306818181818	10.102739996360896
Positive Regulation Of Tumor Necrosis Factor Superfamily Cytokine Production (GO:1903557)	0.1689645875760076	0.21573157163722398	5.57632	9.915063470180675
Cellular Response To Organic Substance (GO:0071310)	0.1689645875760076	0.21573157163722398	5.57632	9.915063470180675
Regulation Of NIK/NF-kappaB Signaling (GO:1901222)	0.1708421124022699	0.2176429583387492	5.508037694013304	9.732787805225309
Purine Ribonucleotide Metabolic Process (GO:0009150)	0.17271548947000426	0.21954057772631652	5.4414019715224535	9.555698282151525
Integrin-Mediated Signaling Pathway (GO:0007229)	0.17458472773687034	0.2205072762155569	5.376352813852814	9.383591090114408
Response To Interleukin-1 (GO:0070555)	0.17458472773687034	0.2205072762155569	5.376352813852814	9.383591090114408
Negative Regulation Of Gene Expression (GO:0010629)	0.17463251070917357	0.2205072762155569	2.7323492549784154	4.768144681282067
Exocytosis (GO:0006887)	0.17644983614692364	0.22182265115613256	5.31283	9.216272653459013
Negative Regulation Of Binding (GO:0051100)	0.17644983614692364	0.22182265115613256	5.31283	9.216272653459013
Regulation Of Insulin Secretion (GO:0050796)	0.17831082359423733	0.22367059450856086	5.2507928118393234	9.053559008294748
Regulation Of Endothelial Cell Migration (GO:0010594)	0.18016769899440424	0.22550530377417774	5.19018	8.895275220552985
Positive Regulation Of DNA Repair (GO:0045739)	0.18202047121167578	0.22683161118317768	5.130940082644628	8.741254849452304
Regulation Of Vesicle-Mediated Transport (GO:0060627)	0.18202047121167578	0.22683161118317768	5.130940082644628	8.741254849452304
Positive Regulation Of Neuron Projection Development (GO:0010976)	0.18755425738138903	0.23321964178729243	4.961038961038961	8.303226925237576
Positive Regulation Of Protein Kinase B Signaling (GO:0051897)	0.189391	0.23448373038849696	4.906867588932807	8.164748829380418
Negative Regulation Of Amide Metabolic Process (GO:0034249)	0.189391	0.23448373038849696	4.906867588932807	8.164748829380418
Peptidyl-Lysine Modification (GO:0018205)	0.1912230942444782	0.2357319179048309	4.85386	8.029812951184406
Muscle Contraction (GO:0006936)	0.1912230942444782	0.2357319179048309	4.85386	8.029812951184406
Regulation Of Macroautophagy (GO:0016241)	0.19487572995053168	0.23971810221871856	4.751196172248804	7.770073939870431
Regulation Of Protein Localization (GO:0032880)	0.19669599423683848	0.2414380015095957	4.701467803030303	7.6450376060783265
Protein Modification By Small Protein Conjugation (GO:0032446)	0.19735544271439964	0.24159361295204637	2.5174097391751253	4.085123880715202
Negative Regulation Of Macromolecule Biosynthetic Process (GO:0010558)	0.1985122344186395	0.24159361295204637	4.652764761012183	7.523076495426043
MAPK Cascade (GO:0000165)	0.1985122344186395	0.24159361295204637	4.652764761012183	7.523076495426043
RNA Splicing (GO:0008380)	0.1985122344186395	0.24159361295204637	4.652764761012183	7.523076495426043
Axon Development (GO:0061564)	0.20032445920129302	0.2432815088389376	4.605055658627087	7.40409
Calcium Ion Homeostasis (GO:0055074)	0.20573712788189055	0.24879838720600717	4.467596759675968	7.063967436961034
Regulation Of Protein Secretion (GO:0050708)	0.20573712788189055	0.24879838720600717	4.467596759675968	7.063967436961034
Macroautophagy (GO:0016236)	0.2093256552055669	0.25250463749895274	4.380406001765225	6.850359605520956
Negative Regulation Of Cell Population Proliferation (GO:0008285)	0.20968479512587862	0.25250463749895274	2.4153969526864474	3.7732119908272113
Regulation Of G1/S Transition Of Mitotic Cell Cycle (GO:2000045)	0.21289832809904788	0.2552994626261119	4.296536796536796	6.646487038527603
Positive Regulation Of Cell Growth (GO:0030307)	0.21289832809904788	0.2552994626261119	4.296536796536796	6.646487038527603
Negative Regulation Of Translation (GO:0017148)	0.21467874050805194	0.25582549910542857	4.2557890222984565	6.548010606372095
Positive Regulation Of T Cell Activation (GO:0050870)	0.21467874050805194	0.25582549910542857	4.2557890222984565	6.548010606372095
Positive Regulation Of Autophagy (GO:0010508)	0.21467874050805194	0.25582549910542857	4.2557890222984565	6.548010606372095
Positive Regulation Of DNA Metabolic Process (GO:0051054)	0.21645521493790615	0.2574062015477803	4.215802888700085	6.451745064117767
Negative Regulation Of Inflammatory Response (GO:0050728)	0.22176109544275174	0.26154092081083297	4.100206611570248	6.175545144197114
RNA Metabolic Process (GO:0016070)	0.22176109544275174	0.26154092081083297	4.100206611570248	6.175545144197114
Cytoskeleton Organization (GO:0007010)	0.22176109544275174	0.26154092081083297	4.100206611570248	6.175545144197114
Double-Strand Break Repair Via Homologous Recombination (GO:0000724)	0.22176109544275174	0.26154092081083297	4.100206611570248	6.175545144197114
Negative Regulation Of Defense Response (GO:0031348)	0.22352190294520075	0.2630751614910593	4.063063063063063	6.08747
Positive Regulation Of Cellular Component Organization (GO:0051130)	0.22527881484079657	0.2645985258499705	4.026582792207792	6.001285298656355
Regulation Of Interleukin-6 Production (GO:0032675)	0.2270318395985698	0.26611109067701216	3.990748189863234	5.91694
Cellular Response To Molecule Of Bacterial Origin (GO:0071219)	0.23226767479678273	0.27169143145963137	3.886951410658307	5.674423550423376
Regulation Of Small GTPase Mediated Signal Transduction (GO:0051056)	0.23400523474655577	0.2726089496436454	3.8535353535353534	5.596920192844833
Positive Regulation Of Cell Projection Organization (GO:0031346)	0.23400523474655577	0.2726089496436454	3.8535353535353534	5.596920192844833
Regulation Of Protein Kinase Activity (GO:0045859)	0.23573894940510817	0.27296088878486213	3.8206856702619416	5.521006303465252
Regulation Of Protein-Containing Complex Assembly (GO:0043254)	0.23573894940510817	0.27296088878486213	3.8206856702619416	5.521006303465252
Positive Regulation Of Angiogenesis (GO:0045766)	0.23573894940510817	0.27296088878486213	3.8206856702619416	5.521006303465252
Positive Regulation Of Macromolecule Biosynthetic Process (GO:0010557)	0.24091710449848358	0.27727280437250024	3.7253944402704735	5.302362733777251
Potassium Ion Transport (GO:0006813)	0.24091710449848358	0.27727280437250024	3.7253944402704735	5.302362733777251
Regulation Of Protein Catabolic Process (GO:0042176)	0.24091710449848358	0.27727280437250024	3.7253944402704735	5.302362733777251
Neuron Projection Guidance (GO:0097485)	0.24435013333526323	0.2795365525355411	3.664449371766445	5.1637702271702635
Cellular Response To Lipopolysaccharide (GO:0071222)	0.24435013333526323	0.2795365525355411	3.664449371766445	5.1637702271702635
Enzyme-Linked Receptor Protein Signaling Pathway (GO:0007167)	0.24435013333526323	0.2795365525355411	3.664449371766445	5.1637702271702635
Protein-Containing Complex Organization (GO:0043933)	0.2477679794156992	0.2828808068378841	3.6054545454545455	5.030555658311025
Regulation Of Tumor Necrosis Factor Production (GO:0032680)	0.2494712294500503	0.2842580542737625	3.576659451659452	4.965875769744344
Epithelial Cell Differentiation (GO:0030855)	0.2579310762050518	0.29273130077240006	3.4392782789729353	4.660438316903584
Plasma Membrane Bounded Cell Projection Organization (GO:0120036)	0.2579310762050518	0.29273130077240006	3.4392782789729353	4.660438316903584
Negative Regulation Of Cell Motility (GO:2000146)	0.2596118217355405	0.2940553703618399	3.413050964187328	4.602730483015938
Regulation Of Protein Kinase B Signaling (GO:0051896)	0.2646317562129679	0.2991489418059637	3.3367003367003365	4.435862876812679
Protein Localization To Plasma Membrane (GO:0072659)	0.2662976604286021	0.29984697197866217	3.3119986631016043	4.382239804478489
Negative Regulation Of Cellular Biosynthetic Process (GO:0031327)	0.2662976604286021	0.29984697197866217	3.3119986631016043	4.382239804478489
Intracellular Calcium Ion Homeostasis (GO:0006874)	0.2696184060909545	0.30298964299415715	3.26367	4.2778468037065345
Protein Localization To Cell Periphery (GO:1990778)	0.2745719871301805	0.3079513267420848	3.193745970341715	4.128050178713765
Positive Regulation Of Transferase Activity (GO:0051347)	0.27621586927266906	0.3091888008296804	3.1710947503201026	4.079843566797652
Actin Filament Organization (GO:0007015)	0.2778561088076697	0.31041737155856847	3.1487603305785123	4.032465879553972
Negative Regulation Of Response To External Stimulus (GO:0032102)	0.2811256917219952	0.31284804604081956	3.105015673981191	3.940120221876617
Positive Regulation Of Cellular Catabolic Process (GO:0031331)	0.2811256917219952	0.31284804604081956	3.105015673981191	3.940120221876617
Negative Regulation Of Protein Phosphorylation (GO:0001933)	0.2860029433421848	0.31642878837858746	3.041615479115479	3.8073518386142293
Axon Guidance (GO:0007411)	0.2860029433421848	0.31642878837858746	3.041615479115479	3.8073518386142293
Negative Regulation Of DNA-binding Transcription Factor Activity (GO:0043433)	0.2860029433421848	0.31642878837858746	3.041615479115479	3.8073518386142293
protein-RNA Complex Assembly (GO:0022618)	0.28762149246704544	0.3176052001759652	3.0210494203782794	3.76456
Cellular Response To Growth Factor Stimulus (GO:0071363)	0.2956605775351539	0.3258532762044471	2.9222255017709564	3.560857955999816
Peptidyl-Serine Phosphorylation (GO:0018105)	0.30044137847074187	0.3304855163178161	2.865952518818761	3.44632
Response To Lipopolysaccharide (GO:0032496)	0.302028	0.3315930293601278	2.847669735327963	3.4093322300241264
Regulation Of Transcription By RNA Polymerase II (GO:0006357)	0.3034521847766862	0.33251848600050665	1.3644525602982576	1.6271522858268619
Regulation Of Macromolecule Metabolic Process (GO:0060255)	0.3067664512411276	0.33550747630960803	2.7941840767927726	3.3017994913070154
Negative Regulation Of Cell Migration (GO:0030336)	0.3083389616179308	0.3365837519951458	2.7767957351290686	3.2670545067132517
Peptidyl-Serine Modification (GO:0018209)	0.3130355952540956	0.34105973425779557	2.7258953168044076	3.1659594191318527
Regulation Of Cytokine Production (GO:0001817)	0.3145941991497188	0.3421062393795421	2.7093373493975905	3.1332720444047144
Metal Ion Transport (GO:0030001)	0.3207941115421065	0.34818639810642305	2.645053475935829	3.0073087815354977
Generation Of Neurons (GO:0048699)	0.32233550121949567	0.34919679298778694	2.6294524189261033	2.9769670209269417
Positive Regulation Of ERK1 And ERK2 Cascade (GO:0070374)	0.33303	0.3601003510303854	2.5251532175689477	2.7764642761703553
RNA Splicing, Via Transesterification Reactions With Bulged Adenosine As Nucleophile (GO:0000377)	0.33454410281076286	0.3603751917283547	2.510919248349416	2.7494228330428294
Endosomal Transport (GO:0016197)	0.33454410281076286	0.3603751917283547	2.510919248349416	2.7494228330428294
RNA Processing (GO:0006396)	0.33906666076868597	0.36456039466106843	2.469155844155844	2.6705366182256327
Negative Regulation Of Cellular Process (GO:0048523)	0.3414373350990956	0.36642055474049284	1.6883286242121278	1.8142629401073218
Negative Regulation Of Macromolecule Metabolic Process (GO:0010605)	0.34355916104187617	0.3680071912283767	2.4287469287469285	2.5948633872083406
Protein Localization To Membrane (GO:0072657)	0.3524547682020215	0.3768301446944977	2.3517372679676343	2.452469188318724
Regulation Of Signal Transduction (GO:0009966)	0.35392586507618107	0.376994	2.339370265151515	2.429828586501745
Regulation Of Cell Differentiation (GO:0045595)	0.35392586507618107	0.376994	2.339370265151515	2.429828586501745
Negative Regulation Of Cell Differentiation (GO:0045596)	0.374181	0.397828	2.1788393645189763	2.141831463915602
mRNA Splicing, Via Spliceosome (GO:0000398)	0.37985360588423117	0.4031099491016331	2.136904761904762	2.068458309464651
mRNA Processing (GO:0006397)	0.384075	0.4068348086602334	2.106487409304311	2.015735514993973
Positive Regulation Of Protein Modification Process (GO:0031401)	0.39931358810280226	0.4221947733730183	2.00193	1.8377861706835574
Apoptotic Process (GO:0006915)	0.403405	0.42573393204456184	1.975170204245094	1.793086552372792
Negative Regulation Of Multicellular Organismal Process (GO:0051241)	0.40746961494770834	0.4287926650368601	1.9491106719367588	1.7498899526964944
Negative Regulation Of DNA-templated Transcription (GO:0045892)	0.407803	0.4287926650368601	1.3232457366508248	1.1869137393225186
Regulation Of Inflammatory Response (GO:0050727)	0.4195010079219051	0.4402836266629903	1.8748573602130088	1.6286686223424274
Regulation Of Autophagy (GO:0010506)	0.4208229919447963	0.4408621820374056	1.8669507575757576	1.6159261229706492
Regulation Of ERK1 And ERK2 Cascade (GO:0070372)	0.42477130662143775	0.4441849860831122	1.8436213991769548	1.5785166745485704
Regulation Of DNA-templated Transcription (GO:0006355)	0.43743314239575437	0.45659079826710125	1.1761867501304122	0.9725081399103969
Cytokine-Mediated Signaling Pathway (GO:0019221)	0.4415786986249631	0.4600783526657174	1.7488458806818181	1.4295049124842258
Cellular Component Assembly (GO:0022607)	0.4453885971688565	0.46320414105561075	1.7283257283257283	1.3978838931229183
Regulation Of Protein Phosphorylation (GO:0001932)	0.45168202156499476	0.4688967628587605	1.6951618457300275	1.3472753730535902
Negative Regulation Of Signal Transduction (GO:0009968)	0.4541797920772905	0.4706355816453082	1.6822453861927547	1.3277325961085855
Positive Regulation Of Cell Migration (GO:0030335)	0.46037564586172897	0.4761932539473941	1.6507883260650789	1.2805371415524318
Plasma Membrane Bounded Cell Projection Assembly (GO:0120031)	0.4640600926819695	0.47913785742614906	1.6324651625746516	1.253310803768368
Regulation Of Gene Expression (GO:0010468)	0.46941226049150425	0.4837906540561088	1.1966827656329435	0.9050199139984424
Central Nervous System Development (GO:0007417)	0.47376544607148846	0.4873989840879342	1.5855093488072212	1.1844435324662546
Protein Modification Process (GO:0036211)	0.47870249675889454	0.4915939464023118	1.2625709318726015	0.9301056620049271
DNA Repair (GO:0006281)	0.4832988807964916	0.49542465916772965	1.5411442006269593	1.1206
Gene Expression (GO:0010467)	0.48917130015323346	0.500547	1.5146379044684128	1.0830305401297757
Positive Regulation Of MAPK Cascade (GO:0043410)	0.5052690709932667	0.5160962653716937	1.4449838187702266	0.9864386905080664
Negative Regulation Of Transcription By RNA Polymerase II (GO:0000122)	0.5164785062344187	0.5266055357684268	1.1731198239770193	0.7751056135993452
Organelle Assembly (GO:0070925)	0.5186715206871735	0.527901	1.39012	0.9125896882973232
Protein-Containing Complex Assembly (GO:0065003)	0.5252389554240213	0.5336353152798227	1.3641923825410065	0.8784061581471977
Proteolysis (GO:0006508)	0.5274085670286173	0.5348895396105835	1.3557612600165792	0.867389
DNA Damage Response (GO:0006974)	0.5824582485142765	0.5896745453985242	1.1614051744600047	0.6277369097441157
Positive Regulation Of Multicellular Organismal Process (GO:0051240)	0.5853253783415012	0.5915302410094324	1.1522020725388602	0.6171048939629649
Organelle Organization (GO:0006996)	0.6138477209331237	0.6192608401653381	1.064857205144975	0.519659
Protein Ubiquitination (GO:0016567)	0.6278090514929502	0.6311191167908041	1.0246693260550073	0.47700326222734424
Regulation Of Cell Migration (GO:0030334)	0.6278090514929502	0.6311191167908041	1.0246693260550073	0.47700326222734424
Regulation Of Nucleic Acid-Templated Transcription (GO:1903506)	0.6429259756893175	0.6451818563057713	0.9828663575891957	0.43415731479088143
Negative Regulation Of Nucleic Acid-Templated Transcription (GO:1903507)	0.6462028527501201	0.6473345565202605	0.974026	0.42530046520752485
Positive Regulation Of Intracellular Signal Transduction (GO:1902533)	0.6983126465036376	0.6983126465036376	0.8427741151977793	0.30263037393117154
