# Supplementary material for: Mechanical confinement governs phenotypic plasticity in melanoma
Source: Nature. 2025 Aug 27;647(8089):517–27. doi: 10.1038/s41586-025-09445-6 (PMC12611772; doi:10.1038/s41586-025-09445-6)
Supplement: Supplementary file 4 — Supplementary Tables 1–10. [file 41586_2025_9445_MOESM4_ESM.zip › 2024-01-00797D-s4/TableS4_TurboID.xlsx]

## Sheet: Protein candidates
Protein candidates from HMGB2 TurboID, relative to NLS-TurboID control.
Comparison (group1/group2)	Group	ProteinGroups	AVG Log2 Ratio	Absolute AVG Log2 Ratio	Pvalue	Qvalue	# of Ratios	UniProtIds	Genes	ProteinDescriptions	ProteinNames	# Unique Total Peptides	% Change	Ratio	Condition Numerator	Condition Denominator
HMG +B / NLS +B	Q5U071	Q5U071	4.39649	4.39649	0.00390439	0.00234764	12	Q5U071	NaN	High-mobility group box 2	Q5U071_HUMAN	3	2006.08	21.0608	HMG +B	NLS +B
HMG +B / NLS +B	P26583	P26583	4.36313	4.36313	6.77913e-09	2.83618e-06	12	P26583	HMGB2	High mobility group protein B2	HMGB2_HUMAN	20	1957.94	20.5794	HMG +B	NLS +B
HMG +B / NLS +B	Q8NH71	Q8NH71	4.01033	4.01033	0.0584124	0.0199058	12	Q8NH71	NaN	Seven transmembrane helix receptor	Q8NH71_HUMAN	1	1511.5	16.115	HMG +B	NLS +B
HMG +B / NLS +B	Q32MA5;Q8WW38	Q32MA5;Q8WW38	3.54635	3.54635	3.56631e-06	3.44822e-05	10	Q32MA5;Q8WW38	ZFPM2	Zinc finger protein, multitype 2;Zinc finger protein ZFPM2	Q32MA5_HUMAN;FOG2_HUMAN	11	1068.31	11.6831	HMG +B	NLS +B
HMG +B / NLS +B	Q14532	Q14532	3.33301	3.33301	0.00388644	0.0023391	8	Q14532	KRT32	Keratin, type I cuticular Ha2	K1H2_HUMAN	9	907.711	10.0771	HMG +B	NLS +B
HMG +B / NLS +B	B7Z4F6	B7Z4F6	3.16725	3.16725	7.66024e-08	6.61076e-06	10	B7Z4F6	NaN	60 kDa heat shock protein, mitochondrial	B7Z4F6_HUMAN	1	798.336	8.98336	HMG +B	NLS +B
HMG +B / NLS +B	A0A140VJK7;Q7Z4H3;Q7Z4H3-2;Q7Z4H3-3;V9GYS5;V9GZ04	A0A140VJK7;Q7Z4H3;Q7Z4H3-2;Q7Z4H3-3;V9GYS5;V9GZ04	3.12754	3.12754	0.000530024	0.000584855	12	A0A140VJK7;Q7Z4H3;Q7Z4H3-2;Q7Z4H3-3;V9GYS5;V9GZ04	;HDDC2;HDDC2;HDDC2;HDDC2;HDDC2	5'-deoxynucleotidase HDDC2;5'-deoxynucleotidase HDDC2;Isoform 2 of 5'-deoxynucleotidase HDDC2;Isoform 3 of 5'-deoxynucleotidase HDDC2;HD domain containing 2;HD domain containing 2	A0A140VJK7_HUMAN;HDDC2_HUMAN;HDDC2_HUMAN;HDDC2_HUMAN;V9GYS5_HUMAN;V9GZ04_HUMAN	1	773.942	8.73942	HMG +B	NLS +B
HMG +B / NLS +B	A0A286R9F1	A0A286R9F1	3.07028	3.07028	0.000261347	0.000377144	10	A0A286R9F1	HMGB1	High mobility group box 1 (Fragment)	A0A286R9F1_HUMAN	1	739.939	8.39939	HMG +B	NLS +B
HMG +B / NLS +B	B3KN45	B3KN45	2.63517	2.63517	0.00307792	0.00197813	10	B3KN45	NaN	Cleavage and polyadenylation specificity factor subunit 2	B3KN45_HUMAN	1	521.247	6.21247	HMG +B	NLS +B
HMG +B / NLS +B	A0A024R7D7;K7ER43;Q59EH4;Q9BUY5	A0A024R7D7;K7ER43;Q59EH4;Q9BUY5	2.57774	2.57774	0.118961	0.0365195	12	A0A024R7D7;K7ER43;Q59EH4;Q9BUY5	ZNF426;ZNF426;;ZNF426	Zinc finger protein 426, isoform CRA_b;Zinc finger protein 426;Zinc finger protein 426 variant (Fragment);Zinc finger protein 426	A0A024R7D7_HUMAN;K7ER43_HUMAN;Q59EH4_HUMAN;ZN426_HUMAN	1	497.006	5.97006	HMG +B	NLS +B
HMG +B / NLS +B	B3KNG0	B3KNG0	2.56274	2.56274	0.00035258	0.000450042	10	B3KNG0	NaN	cDNA FLJ14523 fis, clone NT2RM1000905, highly similar to Eukaryotic translation initiation factor 3 subunit 6-interacting protein	B3KNG0_HUMAN	1	490.831	5.90831	HMG +B	NLS +B
HMG +B / NLS +B	B3KQ84;B4DV21;Q8TCC6;Q9UI17;Q9UI17-2	B3KQ84;B4DV21;Q8TCC6;Q9UI17;Q9UI17-2	2.47181	2.47181	0.0121585	0.00560426	12	B3KQ84;B4DV21;Q8TCC6;Q9UI17;Q9UI17-2	;;DMGDH;DMGDH;DMGDH	cDNA FLJ33079 fis, clone TRACH2000306, highly similar to Dimethylglycine dehydrogenase, mitochondrial;cDNA FLJ50878, highly similar to Dimethylglycine dehydrogenase, mitochondrial;DMGDH protein (Fragment);Dimethylglycine dehydrogenase, mitochondrial;Isoform 2 of Dimethylglycine dehydrogenase, mitochondrial	B3KQ84_HUMAN;B4DV21_HUMAN;Q8TCC6_HUMAN;M2GD_HUMAN;M2GD_HUMAN	1	454.74	5.5474	HMG +B	NLS +B
HMG +B / NLS +B	Q6ZNC2	Q6ZNC2	2.40677	2.40677	0.0602093	0.0204402	12	Q6ZNC2	NaN	exodeoxyribonuclease III	Q6ZNC2_HUMAN	1	430.286	5.30286	HMG +B	NLS +B
HMG +B / NLS +B	Q15323	Q15323	2.30773	2.30773	0.0354478	0.0132051	10	Q15323	KRT31	Keratin, type I cuticular Ha1	K1H1_HUMAN	27	395.103	4.95103	HMG +B	NLS +B
HMG +B / NLS +B	A0A024R6W3	A0A024R6W3	2.20371	2.20371	0.00605401	0.00327867	12	A0A024R6W3	CBFB	Core-binding factor, beta subunit, isoform CRA_a	A0A024R6W3_HUMAN	1	360.662	4.60662	HMG +B	NLS +B
HMG +B / NLS +B	Q32WJ3	Q32WJ3	2.11179	2.11179	0.000876497	0.000826286	12	Q32WJ3	NaN	SPANX-C	Q32WJ3_HUMAN	1	332.228	4.32228	HMG +B	NLS +B
HMG +B / NLS +B	E9PRE7	E9PRE7	2.03978	2.03978	2.87462e-06	3.13534e-05	12	E9PRE7	PC	Pyruvate carboxylase	E9PRE7_HUMAN	3	311.182	4.11182	HMG +B	NLS +B
HMG +B / NLS +B	E7EMW7	E7EMW7	1.91518	1.91518	0.0204471	0.00846024	12	E7EMW7	UBR5	Ubiquitin protein ligase E3 component n-recognin 5	E7EMW7_HUMAN	1	277.16	3.7716	HMG +B	NLS +B
HMG +B / NLS +B	B3KRK8	B3KRK8	1.90674	1.90674	0.0025391	0.00172148	12	B3KRK8	NaN	cDNA FLJ34494 fis, clone HLUNG2005030, highly similar to VIMENTIN	B3KRK8_HUMAN	1	274.962	3.74962	HMG +B	NLS +B
HMG +B / NLS +B	Q9H857	Q9H857	1.86862	1.86862	0.244822	0.0678593	12	Q9H857	NT5DC2	5'-nucleotidase domain-containing protein 2	NT5D2_HUMAN	1	265.182	3.65182	HMG +B	NLS +B
HMG +B / NLS +B	A0A994J440	A0A994J440	1.85788	1.85788	0.00836893	0.0042216	12	A0A994J440	HNRNPD	Heterogeneous nuclear ribonucleoprotein D	A0A994J440_HUMAN	2	262.474	3.62474	HMG +B	NLS +B
HMG +B / NLS +B	D6R954;Q8TBZ6;V9HVY8;X6REK4	D6R954;Q8TBZ6;V9HVY8;X6REK4	1.76103	1.76103	0.272099	0.0742434	8	D6R954;Q8TBZ6;V9HVY8;X6REK4	TRMT10A;TRMT10A;HEL-S-88;TRMT10A	tRNA (guanine(9)-N(1))-methyltransferase (Fragment);tRNA methyltransferase 10 homolog A;tRNA methyltransferase 10 homolog A;tRNA (guanine(9)-N(1))-methyltransferase (Fragment)	D6R954_HUMAN;TM10A_HUMAN;V9HVY8_HUMAN;X6REK4_HUMAN	1	238.941	3.38941	HMG +B	NLS +B
HMG +B / NLS +B	P14921;Q6FG54	P14921;Q6FG54	1.75577	1.75577	1.89377e-05	8.75051e-05	12	P14921;Q6FG54	ETS1	Protein C-ets-1;ETS1 protein	ETS1_HUMAN;Q6FG54_HUMAN	15	237.707	3.37707	HMG +B	NLS +B
HMG +B / NLS +B	M4WIP6	M4WIP6	1.7327	1.7327	0.010499	0.00501299	10	M4WIP6	XRCC1	X-ray cross-complementing group 1 (Fragment)	M4WIP6_HUMAN	1	232.35	3.3235	HMG +B	NLS +B
HMG +B / NLS +B	B4DTA2	B4DTA2	1.69508	1.69508	0.0414037	0.0149688	12	B4DTA2	NaN	cDNA FLJ60148, highly similar to Homo sapiens heterogeneous nuclear ribonucleoprotein D-like (HNRPDL), transcript variant 2, mRNA	B4DTA2_HUMAN	2	223.796	3.23796	HMG +B	NLS +B
HMG +B / NLS +B	A1MJ41;P40424;P40424-2;P40424-3;Q53YC7	A1MJ41;P40424;P40424-2;P40424-3;Q53YC7	1.6949	1.6949	0.000154615	0.000275459	12	A1MJ41;P40424;P40424-2;P40424-3;Q53YC7	PBX1	Pre-B-cell leukemia transcription factor 1, isoform CRA_b;Pre-B-cell leukemia transcription factor 1;Isoform PBX1b of Pre-B-cell leukemia transcription factor 1;Isoform 3 of Pre-B-cell leukemia transcription factor 1;Pre-B-cell leukemia transcription factor 1	A1MJ41_HUMAN;PBX1_HUMAN;PBX1_HUMAN;PBX1_HUMAN;Q53YC7_HUMAN	2	223.753	3.23753	HMG +B	NLS +B
HMG +B / NLS +B	Q8N879;Q9UKV0-6;Q9UKV0-7	Q8N879;Q9UKV0-6;Q9UKV0-7	1.69343	1.69343	0.000110472	0.000223647	12	Q8N879;Q9UKV0-6;Q9UKV0-7	;HDAC9;HDAC9	Histone deacetylase;Isoform 6 of Histone deacetylase 9;Isoform 7 of Histone deacetylase 9	Q8N879_HUMAN;HDAC9_HUMAN;HDAC9_HUMAN	5	223.426	3.23426	HMG +B	NLS +B
HMG +B / NLS +B	B4DW50;F5GX71;H3BP57;H3BPB8;P34949	B4DW50;F5GX71;H3BP57;H3BPB8;P34949	1.68105	1.68105	0.0163388	0.00707071	12	B4DW50;F5GX71;H3BP57;H3BPB8;P34949	;MPI;MPI;MPI;MPI	Mannose-6-phosphate isomerase;Mannose-6-phosphate isomerase;Mannose-6-phosphate isomerase (Fragment);Mannose-6-phosphate isomerase;Mannose-6-phosphate isomerase	B4DW50_HUMAN;F5GX71_HUMAN;H3BP57_HUMAN;H3BPB8_HUMAN;MPI_HUMAN	4	220.661	3.20661	HMG +B	NLS +B
HMG +B / NLS +B	Q14241	Q14241	1.6788	1.6788	0.000381184	0.000471976	12	Q14241	ELOA	Elongin-A	ELOA1_HUMAN	2	220.162	3.20162	HMG +B	NLS +B
HMG +B / NLS +B	Q9NVB0	Q9NVB0	1.67599	1.67599	0.00912909	0.00451997	12	Q9NVB0	NaN	cDNA FLJ10835 fis, clone NT2RP4001210	Q9NVB0_HUMAN	2	219.539	3.19539	HMG +B	NLS +B
HMG +B / NLS +B	P06733-2	P06733-2	1.66082	1.66082	0.0936219	0.0297283	8	P06733-2	ENO1	Isoform MBP-1 of Alpha-enolase	ENOA_HUMAN	1	216.197	3.16197	HMG +B	NLS +B
HMG +B / NLS +B	A0A1B0GTB1;A0A1B0GTM7;A0A1B0GTV6;A0A1B0GUP6;A0A1B0GUV2;A0A1B0GVB0;A0A1B0GVR3;B2CKC5;B7Z2S4;Q5JVL4;Q5JVL4-3	A0A1B0GTB1;A0A1B0GTM7;A0A1B0GTV6;A0A1B0GUP6;A0A1B0GUV2;A0A1B0GVB0;A0A1B0GVR3;B2CKC5;B7Z2S4;Q5JVL4;Q5JVL4-3	1.65249	1.65249	0.0138929	0.00622029	12	A0A1B0GTB1;A0A1B0GTM7;A0A1B0GTV6;A0A1B0GUP6;A0A1B0GUV2;A0A1B0GVB0;A0A1B0GVR3;B2CKC5;B7Z2S4;Q5JVL4;Q5JVL4-3	EFHC1;EFHC1;EFHC1;EFHC1;EFHC1;EFHC1;EFHC1;EFHC1;;EFHC1;EFHC1	EF-hand domain containing 1;EF-hand domain containing 1;EF-hand domain containing 1;EF-hand domain containing 1 (Fragment);EF-hand domain containing 1;EF-hand domain containing 1;EF-hand domain containing 1;EF-hand domain (C-terminal) containing 1, isoform CRA_a;cDNA FLJ51667, highly similar to EF-hand domain-containing protein 1;EF-hand domain-containing protein 1;Isoform 3 of EF-hand domain-con…	A0A1B0GTB1_HUMAN;A0A1B0GTM7_HUMAN;A0A1B0GTV6_HUMAN;A0A1B0GUP6_HUMAN;A0A1B0GUV2_HUMAN;A0A1B0GVB0_HUMAN;A0A1B0GVR3_HUMAN;B2CKC5_HUMAN;B7Z2S4_HUMAN;EFHC1_HUMAN;EFHC1_HUMAN	1	214.376	3.14376	HMG +B	NLS +B
HMG +B / NLS +B	M0R0K9	M0R0K9	1.6459	1.6459	0.000762865	0.000748893	12	M0R0K9	TRIM28	Tripartite motif containing 28 (Fragment)	M0R0K9_HUMAN	1	212.944	3.12944	HMG +B	NLS +B
HMG +B / NLS +B	E9PJ04	E9PJ04	1.64394	1.64394	0.0310264	0.01184	12	E9PJ04	SF3B2	Splicing factor 3b subunit 2 (Fragment)	E9PJ04_HUMAN	1	212.518	3.12518	HMG +B	NLS +B
HMG +B / NLS +B	A0A024R5Z5;P52657	A0A024R5Z5;P52657	1.63977	1.63977	0.000297815	0.000407217	12	A0A024R5Z5;P52657	GTF2A2	Transcription initiation factor IIA subunit 2	A0A024R5Z5_HUMAN;T2AG_HUMAN	5	211.615	3.11615	HMG +B	NLS +B
HMG +B / NLS +B	M0R1A7;M0R3D6	M0R1A7;M0R3D6	1.63455	1.63455	0.000119526	0.000232363	12	M0R1A7;M0R3D6	RPL18A	60S ribosomal protein L18a;60S ribosomal protein L18a (Fragment)	M0R1A7_HUMAN;M0R3D6_HUMAN	1	210.491	3.10491	HMG +B	NLS +B
HMG +B / NLS +B	A0A0A0MSL1	A0A0A0MSL1	1.62294	1.62294	0.0299072	0.0115065	12	A0A0A0MSL1	DLG5	Discs large MAGUK scaffold protein 5 (Fragment)	A0A0A0MSL1_HUMAN	1	208.002	3.08002	HMG +B	NLS +B
HMG +B / NLS +B	Q14209;Q5U0J0	Q14209;Q5U0J0	1.6143	1.6143	2.00065e-07	9.42484e-06	12	Q14209;Q5U0J0	E2F2;	Transcription factor E2F2;E2F transcription factor 2	E2F2_HUMAN;Q5U0J0_HUMAN	2	206.162	3.06162	HMG +B	NLS +B
HMG +B / NLS +B	I3L1Q3;Q8TE02;Q8TE02-4	I3L1Q3;Q8TE02;Q8TE02-4	1.6041	1.6041	0.00193661	0.00141807	12	I3L1Q3;Q8TE02;Q8TE02-4	ELP5	Elongator complex protein 5 (Fragment);Elongator complex protein 5;Isoform 4 of Elongator complex protein 5	I3L1Q3_HUMAN;ELP5_HUMAN;ELP5_HUMAN	4	204.006	3.04006	HMG +B	NLS +B
HMG +B / NLS +B	A0A0A0MSR9;A0A0A0MSS9;A0A140T8Y1;A0A140VJH5;A0A804HKV4;B7Z7Q9;E7ENA5;E7ERQ6;E7ETR3;E7EU38;E7EU39;E9PBY2;Q13117;Q13117-2;Q13117-3;Q86SG3;Q86SG3-2;Q9NQZ3;Q9NQZ3-2;Q9NR90;Q9NR90-2	A0A0A0MSR9;A0A0A0MSS9;A0A140T8Y1;A0A140VJH5;A0A804HKV4;B7Z7Q9;E7ENA5;E7ERQ6;E7ETR3;E7EU38;E7EU39;E9PBY2;Q13117;Q13117-2;Q13117-3;Q86SG3;Q86SG3-2;Q9NQZ3;Q9NQZ3-2;Q9NR90;Q9NR90-2	1.5872	1.5872	0.000901101	0.00083894	10	A0A0A0MSR9;A0A0A0MSS9;A0A140T8Y1;A0A140VJH5;A0A804HKV4;B7Z7Q9;E7ENA5;E7ERQ6;E7ETR3;E7EU38;E7EU39;E9PBY2;Q13117;Q13117-2;Q13117-3;Q86SG3;Q86SG3-2;Q9NQZ3;Q9NQZ3-2;Q9NR90;Q9NR90-2	DAZ1;DAZ4;DAZ4;;DAZ4;;DAZ4;DAZ3;DAZ3;DAZ4;DAZ4;DAZ2;DAZ2;DAZ2;DAZ2;DAZ4;DAZ4;DAZ1;DAZ1;DAZ3;DAZ3	Deleted in azoospermia 1;Deleted in azoospermia 4;Deleted in azoospermia 4;Testicular tissue protein Li 49;Deleted in azoospermia 4;cDNA FLJ61638, highly similar to Deleted in azoospermia protein 2;Deleted in azoospermia 4;Deleted in azoospermia 3;Deleted in azoospermia 3;Deleted in azoospermia 4;Deleted in azoospermia 4;Deleted in azoospermia 2;Deleted in azoospermia protein 2;Isoform 2 of Delet…	A0A0A0MSR9_HUMAN;A0A0A0MSS9_HUMAN;A0A140T8Y1_HUMAN;A0A140VJH5_HUMAN;A0A804HKV4_HUMAN;B7Z7Q9_HUMAN;E7ENA5_HUMAN;E7ERQ6_HUMAN;E7ETR3_HUMAN;E7EU38_HUMAN;E7EU39_HUMAN;E9PBY2_HUMAN;DAZ2_HUMAN;DAZ2_HUMAN;DAZ2_HUMAN;DAZ4_HUMAN;DAZ4_HUMAN;DAZ1_HUMAN;DAZ1_HUMAN;DAZ3_HUMAN;DAZ3_HUMAN	1	200.466	3.00466	HMG +B	NLS +B
HMG +B / NLS +B	P49790-3	P49790-3	1.56834	1.56834	0.00418665	0.00246986	12	P49790-3	NUP153	Isoform 3 of Nuclear pore complex protein Nup153	NU153_HUMAN	2	196.563	2.96563	HMG +B	NLS +B
HMG +B / NLS +B	Q9NVR2	Q9NVR2	1.55898	1.55898	8.75718e-06	5.65826e-05	12	Q9NVR2	INTS10	Integrator complex subunit 10	INT10_HUMAN	44	194.645	2.94645	HMG +B	NLS +B
HMG +B / NLS +B	A0A8V8TPC1;A0A8V8TPW0;A0A8V8TPW4;A0A8V8TQZ8;B4E294;J3KRU0;K7EII8;Q9Y4G2	A0A8V8TPC1;A0A8V8TPW0;A0A8V8TPW4;A0A8V8TQZ8;B4E294;J3KRU0;K7EII8;Q9Y4G2	1.5568	1.5568	0.00686592	0.00360899	12	A0A8V8TPC1;A0A8V8TPW0;A0A8V8TPW4;A0A8V8TQZ8;B4E294;J3KRU0;K7EII8;Q9Y4G2	PLEKHM1;PLEKHM1;PLEKHM1;PLEKHM1;;PLEKHM1;PLEKHM1;PLEKHM1	Pleckstrin homology and RUN domain containing M1;Pleckstrin homology and RUN domain containing M1;Pleckstrin homology and RUN domain containing M1;Pleckstrin homology and RUN domain containing M1 (Fragment);cDNA FLJ52691, moderately similar to Homo sapiens pleckstrin homology domain containing, family M member 1, mRNA;Pleckstrin homology and RUN domain containing M1;Pleckstrin homology and RUN do…	A0A8V8TPC1_HUMAN;A0A8V8TPW0_HUMAN;A0A8V8TPW4_HUMAN;A0A8V8TQZ8_HUMAN;B4E294_HUMAN;J3KRU0_HUMAN;K7EII8_HUMAN;PKHM1_HUMAN	1	194.2	2.942	HMG +B	NLS +B
HMG +B / NLS +B	A0A024QZ23;P19532	A0A024QZ23;P19532	1.54281	1.54281	0.000242803	0.000360335	12	A0A024QZ23;P19532	TFE3	Transcription factor binding to IGHM enhancer 3, isoform CRA_a;Transcription factor E3	A0A024QZ23_HUMAN;TFE3_HUMAN	4	191.362	2.91362	HMG +B	NLS +B
HMG +B / NLS +B	Q96HA1-2;Q96HA1-3	Q96HA1-2;Q96HA1-3	1.53949	1.53949	0.000522756	0.000581667	12	Q96HA1-2;Q96HA1-3	POM121	Isoform 2 of Nuclear envelope pore membrane protein POM 121;Isoform 3 of Nuclear envelope pore membrane protein POM 121	P121A_HUMAN	1	190.692	2.90692	HMG +B	NLS +B
HMG +B / NLS +B	P43355	P43355	1.53774	1.53774	0.000145917	0.000264739	12	P43355	MAGEA1	Melanoma-associated antigen 1	MAGA1_HUMAN	2	190.34	2.9034	HMG +B	NLS +B
HMG +B / NLS +B	A0A024R2V2	A0A024R2V2	1.53385	1.53385	0.00109372	0.000952702	12	A0A024R2V2	MAP4	Microtubule-associated protein 4, isoform CRA_e	A0A024R2V2_HUMAN	1	189.558	2.89558	HMG +B	NLS +B
HMG +B / NLS +B	A0A024R2I7	A0A024R2I7	1.52167	1.52167	0.00760351	0.00390147	12	A0A024R2I7	RAD18	RING-type E3 ubiquitin transferase	A0A024R2I7_HUMAN	1	187.123	2.87123	HMG +B	NLS +B
HMG +B / NLS +B	Q05BR2	Q05BR2	1.51993	1.51993	7.66307e-06	5.28039e-05	12	Q05BR2	ANXA1	ANXA1 protein	Q05BR2_HUMAN	2	186.777	2.86777	HMG +B	NLS +B
HMG +B / NLS +B	A0A7P0T954	A0A7P0T954	1.48571	1.48571	0.0166949	0.00719495	12	A0A7P0T954	CUL4B	Cullin 4B	A0A7P0T954_HUMAN	1	180.055	2.80055	HMG +B	NLS +B
HMG +B / NLS +B	A0A024QZB8;A0A1B0GV71;A0A1B0GW34;A0A1B0GWD3;A8JYI8;A8JYI9;B4DFF3;B4DIA8;B4DXV0;H3BNK7;H3BR00;O95085;O95086;Q13286;Q13286-2;Q13286-3;Q13286-4;Q13286-5;Q13286-7;Q2TA70;Q5XFT9;Q9UBD8	A0A024QZB8;A0A1B0GV71;A0A1B0GW34;A0A1B0GWD3;A8JYI8;A8JYI9;B4DFF3;B4DIA8;B4DXV0;H3BNK7;H3BR00;O95085;O95086;Q13286;Q13286-2;Q13286-3;Q13286-4;Q13286-5;Q13286-7;Q2TA70;Q5XFT9;Q9UBD8	1.48542	1.48542	2.46157e-05	9.93097e-05	12	A0A024QZB8;A0A1B0GV71;A0A1B0GW34;A0A1B0GWD3;A8JYI8;A8JYI9;B4DFF3;B4DIA8;B4DXV0;H3BNK7;H3BR00;O95085;O95086;Q13286;Q13286-2;Q13286-3;Q13286-4;Q13286-5;Q13286-7;Q2TA70;Q5XFT9;Q9UBD8	CLN3;CLN3;CLN3;;CLN3;CLN3;CLN3;;;CLN3;CLN3;CLN3;CLN3;CLN3;CLN3;CLN3;CLN3;CLN3;CLN3;CLN3;CLN3;CLN3	Battenin;Battenin;Battenin;Battenin;Mutant CLN3 (Fragment);Mutant CLN3 (Fragment);Battenin;Battenin;Battenin;Battenin (Fragment);Battenin;Battenin (Fragment);Battenin;Battenin;Isoform 2 of Battenin;Isoform 3 of Battenin;Isoform 4 of Battenin;Isoform 5 of Battenin;Isoform 7 of Battenin;Battenin;Battenin;Battenin	A0A024QZB8_HUMAN;A0A1B0GV71_HUMAN;A0A1B0GW34_HUMAN;A0A1B0GWD3_HUMAN;A8JYI8_HUMAN;A8JYI9_HUMAN;B4DFF3_HUMAN;B4DIA8_HUMAN;B4DXV0_HUMAN;H3BNK7_HUMAN;H3BR00_HUMAN;O95085_HUMAN;O95086_HUMAN;CLN3_HUMAN;CLN3_HUMAN;CLN3_HUMAN;CLN3_HUMAN;CLN3_HUMAN;CLN3_HUMAN;Q2TA70_HUMAN;Q5XFT9_HUMAN;Q9UBD8_HUMAN	1	179.998	2.79998	HMG +B	NLS +B
HMG +B / NLS +B	Q9Y3D6	Q9Y3D6	1.47096	1.47096	2.26198e-05	9.53423e-05	12	Q9Y3D6	FIS1	Mitochondrial fission 1 protein	FIS1_HUMAN	2	177.205	2.77205	HMG +B	NLS +B
HMG +B / NLS +B	A0A024R7L5;Q92900-2	A0A024R7L5;Q92900-2	1.46808	1.46808	0.0150234	0.00662371	10	A0A024R7L5;Q92900-2	UPF1	UPF1;Isoform 2 of Regulator of nonsense transcripts 1	A0A024R7L5_HUMAN;RENT1_HUMAN	1	176.654	2.76654	HMG +B	NLS +B
HMG +B / NLS +B	B3KND8	B3KND8	1.45916	1.45916	0.00915083	0.00452834	12	B3KND8	NaN	cDNA FLJ14383 fis, clone HEMBA1002035, highly similar to Bromodomain adjacent to zinc finger domain protein 1A	B3KND8_HUMAN	2	174.949	2.74949	HMG +B	NLS +B
HMG +B / NLS +B	A0A087WW40;A0A140VJU5;A0A994J549;Q9Y371;Q9Y371-2	A0A087WW40;A0A140VJU5;A0A994J549;Q9Y371;Q9Y371-2	1.44808	1.44808	0.0435283	0.015563	10	A0A087WW40;A0A140VJU5;A0A994J549;Q9Y371;Q9Y371-2	SH3GLB1	Endophilin-B1;Endophilin-B1;SH3 domain containing GRB2 like, endophilin B1;Endophilin-B1;Isoform 2 of Endophilin-B1	A0A087WW40_HUMAN;A0A140VJU5_HUMAN;A0A994J549_HUMAN;SHLB1_HUMAN;SHLB1_HUMAN	2	172.845	2.72845	HMG +B	NLS +B
HMG +B / NLS +B	A0A0S2Z5S5;A0A0S2Z5Z8;A0A0S2Z622;Q96QU6	A0A0S2Z5S5;A0A0S2Z5Z8;A0A0S2Z622;Q96QU6	1.41616	1.41616	0.00183863	0.00136173	12	A0A0S2Z5S5;A0A0S2Z5Z8;A0A0S2Z622;Q96QU6	ACCS	1-aminocyclopropane-1-carboxylate synthase-like protein (Non-functional) isoform 4 (Fragment);1-aminocyclopropane-1-carboxylate synthase-like protein (Non-functional) isoform 2;1-aminocyclopropane-1-carboxylate synthase-like protein (Non-functional) isoform 1 (Fragment);1-aminocyclopropane-1-carboxylate synthase-like protein 1	A0A0S2Z5S5_HUMAN;A0A0S2Z5Z8_HUMAN;A0A0S2Z622_HUMAN;1A1L1_HUMAN	1	166.875	2.66875	HMG +B	NLS +B
HMG +B / NLS +B	Q969E4	Q969E4	1.41114	1.41114	8.03966e-05	0.000187359	12	Q969E4	TCEAL3	Transcription elongation factor A protein-like 3	TCAL3_HUMAN	7	165.946	2.65946	HMG +B	NLS +B
HMG +B / NLS +B	P23443;P23443-2;P23443-3;P23443-4;P23443-5	P23443;P23443-2;P23443-3;P23443-4;P23443-5	1.41109	1.41109	0.00174032	0.00131171	12	P23443;P23443-2;P23443-3;P23443-4;P23443-5	RPS6KB1	Ribosomal protein S6 kinase beta-1;Isoform Alpha II of Ribosomal protein S6 kinase beta-1;Isoform 2 of Ribosomal protein S6 kinase beta-1;Isoform 3 of Ribosomal protein S6 kinase beta-1;Isoform 4 of Ribosomal protein S6 kinase beta-1	KS6B1_HUMAN	4	165.937	2.65937	HMG +B	NLS +B
HMG +B / NLS +B	Q01094	Q01094	1.40676	1.40676	0.000113433	0.00022735	12	Q01094	E2F1	Transcription factor E2F1	E2F1_HUMAN	1	165.141	2.65141	HMG +B	NLS +B
HMG +B / NLS +B	B4DPY0	B4DPY0	1.40466	1.40466	0.00882921	0.00439819	12	B4DPY0	NaN	Glutathione peroxidase	B4DPY0_HUMAN	1	164.755	2.64755	HMG +B	NLS +B
HMG +B / NLS +B	A0A075B7E9	A0A075B7E9	1.39037	1.39037	0.0016304	0.00125302	10	A0A075B7E9	SRGAP2	SLIT-ROBO Rho GTPase activating protein 2 (Fragment)	A0A075B7E9_HUMAN	1	162.145	2.62145	HMG +B	NLS +B
HMG +B / NLS +B	F6RPV8	F6RPV8	1.3638	1.3638	0.0107795	0.00510924	12	F6RPV8	HELLS	Helicase, lymphoid specific (Fragment)	F6RPV8_HUMAN	1	157.362	2.57362	HMG +B	NLS +B
HMG +B / NLS +B	Q32WI7	Q32WI7	1.36166	1.36166	0.000829633	0.000795294	12	Q32WI7	NaN	SPANX-C	Q32WI7_HUMAN	4	156.981	2.56981	HMG +B	NLS +B
HMG +B / NLS +B	F8VR69	F8VR69	1.35747	1.35747	0.00317909	0.00203202	10	F8VR69	RPL6	60S ribosomal protein L6 (Fragment)	F8VR69_HUMAN	2	156.235	2.56235	HMG +B	NLS +B
HMG +B / NLS +B	Q8TEP9	Q8TEP9	1.34935	1.34935	0.000250045	0.000365886	12	Q8TEP9	FLJ00144	FLJ00144 protein (Fragment)	Q8TEP9_HUMAN	1	154.798	2.54798	HMG +B	NLS +B
HMG +B / NLS +B	A0A0A0MRJ2;P18847;P18847-2;P18847-3;P18847-4;P18847-5;Q5VTZ4;Q7Z567	A0A0A0MRJ2;P18847;P18847-2;P18847-3;P18847-4;P18847-5;Q5VTZ4;Q7Z567	1.34605	1.34605	0.0014583	0.00116317	12	A0A0A0MRJ2;P18847;P18847-2;P18847-3;P18847-4;P18847-5;Q5VTZ4;Q7Z567	ATF3	Activating transcription factor 3 (Fragment);Cyclic AMP-dependent transcription factor ATF-3;Isoform 2 of Cyclic AMP-dependent transcription factor ATF-3;Isoform 3 of Cyclic AMP-dependent transcription factor ATF-3;Isoform 4 of Cyclic AMP-dependent transcription factor ATF-3;Isoform 5 of Cyclic AMP-dependent transcription factor ATF-3;Activating transcription factor 3 (Fragment);Activating transc…	A0A0A0MRJ2_HUMAN;ATF3_HUMAN;ATF3_HUMAN;ATF3_HUMAN;ATF3_HUMAN;ATF3_HUMAN;Q5VTZ4_HUMAN;Q7Z567_HUMAN	1	154.216	2.54216	HMG +B	NLS +B
HMG +B / NLS +B	A0A024QY88;A0A494C043;A0A494C0K4;A0A494C1F5;A6MW55;B0FYA9;B5BU95;B9EK51;H0YBA3;Q02297;Q02297-12;Q02297-2;Q02297-3;Q02297-4;Q02297-6;Q02297-7;Q02297-8;Q6PK61;Q7RTV8;Q7RTW3;Q7RTW4;Q7RTW5	A0A024QY88;A0A494C043;A0A494C0K4;A0A494C1F5;A6MW55;B0FYA9;B5BU95;B9EK51;H0YBA3;Q02297;Q02297-12;Q02297-2;Q02297-3;Q02297-4;Q02297-6;Q02297-7;Q02297-8;Q6PK61;Q7RTV8;Q7RTW3;Q7RTW4;Q7RTW5	1.34602	1.34602	3.95418e-06	3.70902e-05	12	A0A024QY88;A0A494C043;A0A494C0K4;A0A494C1F5;A6MW55;B0FYA9;B5BU95;B9EK51;H0YBA3;Q02297;Q02297-12;Q02297-2;Q02297-3;Q02297-4;Q02297-6;Q02297-7;Q02297-8;Q6PK61;Q7RTV8;Q7RTW3;Q7RTW4;Q7RTW5	NRG1	Neuregulin 1 isoform HRG-beta3;Pro-neuregulin-1, membrane-bound isoform;Pro-neuregulin-1, membrane-bound isoform;Pro-neuregulin-1, membrane-bound isoform (Fragment);Pro-neuregulin-1, membrane-bound isoform (Fragment);Pro-neuregulin-1, membrane-bound isoform (Fragment);Neuregulin 1 isoform HRG-gamma;Pro-neuregulin-1, membrane-bound isoform;Pro-neuregulin-1, membrane-bound isoform (Fragment);Pro-ne…	A0A024QY88_HUMAN;A0A494C043_HUMAN;A0A494C0K4_HUMAN;A0A494C1F5_HUMAN;A6MW55_HUMAN;B0FYA9_HUMAN;B5BU95_HUMAN;B9EK51_HUMAN;H0YBA3_HUMAN;NRG1_HUMAN;NRG1_HUMAN;NRG1_HUMAN;NRG1_HUMAN;NRG1_HUMAN;NRG1_HUMAN;NRG1_HUMAN;NRG1_HUMAN;Q6PK61_HUMAN;Q7RTV8_HUMAN;Q7RTW3_HUMAN;Q7RTW4_HUMAN;Q7RTW5_HUMAN	3	154.21	2.5421	HMG +B	NLS +B
HMG +B / NLS +B	F8W8C2;Q9HBM0;Q9HBM0-2	F8W8C2;Q9HBM0;Q9HBM0-2	1.32927	1.32927	0.0167139	0.00719946	12	F8W8C2;Q9HBM0;Q9HBM0-2	VEZT	Vezatin (Fragment);Vezatin;Isoform 2 of Vezatin	F8W8C2_HUMAN;VEZA_HUMAN;VEZA_HUMAN	3	151.275	2.51275	HMG +B	NLS +B
HMG +B / NLS +B	O15084-1;O15084-4	O15084-1;O15084-4	1.32603	1.32603	0.000781126	0.000760452	12	O15084-1;O15084-4	ANKRD28	Isoform 3 of Serine/threonine-protein phosphatase 6 regulatory ankyrin repeat subunit A;Isoform 4 of Serine/threonine-protein phosphatase 6 regulatory ankyrin repeat subunit A	ANR28_HUMAN	1	150.712	2.50712	HMG +B	NLS +B
HMG +B / NLS +B	Q8J015	Q8J015	1.3215	1.3215	0.00276833	0.00182865	12	Q8J015	RPL13A	60S ribosomal protein L13a	Q8J015_HUMAN	2	149.925	2.49925	HMG +B	NLS +B
HMG +B / NLS +B	O14974-3	O14974-3	1.31502	1.31502	3.2991e-05	0.000115254	12	O14974-3	PPP1R12A	Isoform 3 of Protein phosphatase 1 regulatory subunit 12A	MYPT1_HUMAN	1	148.805	2.48805	HMG +B	NLS +B
HMG +B / NLS +B	B3KUB9	B3KUB9	1.30794	1.30794	0.000890414	0.000831994	10	B3KUB9	SWAP70	SWAP-70 protein, isoform CRA_b	B3KUB9_HUMAN	1	147.588	2.47588	HMG +B	NLS +B
HMG +B / NLS +B	B2R6Z3	B2R6Z3	1.30777	1.30777	1.30258e-07	7.54089e-06	12	B2R6Z3	NaN	Aurora kinase	B2R6Z3_HUMAN	2	147.559	2.47559	HMG +B	NLS +B
HMG +B / NLS +B	P49247	P49247	1.30524	1.30524	3.0944e-05	0.000111977	12	P49247	RPIA	Ribose-5-phosphate isomerase	RPIA_HUMAN	3	147.124	2.47124	HMG +B	NLS +B
HMG +B / NLS +B	F5H013;P62308;Q49AN9	F5H013;P62308;Q49AN9	1.30171	1.30171	0.000817932	0.000786087	12	F5H013;P62308;Q49AN9	SNRPG	Small nuclear ribonucleoprotein G	F5H013_HUMAN;RUXG_HUMAN;Q49AN9_HUMAN	5	146.521	2.46521	HMG +B	NLS +B
HMG +B / NLS +B	O00194	O00194	1.29713	1.29713	0.0140635	0.00628021	12	O00194	RAB27B	Ras-related protein Rab-27B	RB27B_HUMAN	2	145.74	2.4574	HMG +B	NLS +B
HMG +B / NLS +B	A0A0K1JRJ6;A0A0K1JS24;A0A0M3R6J9;A0A0M4F6E1;A0A0M4FLI9;B7ZA02;Q96T17;Q96T17-2;Q96T17-3;Q96T17-4;Q96T17-5	A0A0K1JRJ6;A0A0K1JS24;A0A0M3R6J9;A0A0M4F6E1;A0A0M4FLI9;B7ZA02;Q96T17;Q96T17-2;Q96T17-3;Q96T17-4;Q96T17-5	1.28953	1.28953	0.00024632	0.000363568	12	A0A0K1JRJ6;A0A0K1JS24;A0A0M3R6J9;A0A0M4F6E1;A0A0M4FLI9;B7ZA02;Q96T17;Q96T17-2;Q96T17-3;Q96T17-4;Q96T17-5	MAP7D2;MAP7D2;MAP7D2;MAP7D2;MAP7D2;;MAP7D2;MAP7D2;MAP7D2;MAP7D2;MAP7D2	MAP7 domain containing 2 brain transcript variant 1;MAP7 domain containing 2 brain transcript variant 2;MAP7 domain containing 2 transcript variant 5;MAP7 domain containing 2 brain transcript variant 3;MAP7 domain containing 2 brain transcript variant 4;cDNA, FLJ79016, weakly similar to Mus musculus microtubule-associated protein 7 (Mtap7), mRNA;MAP7 domain-containing protein 2;Isoform 2 of MAP7 …	A0A0K1JRJ6_HUMAN;A0A0K1JS24_HUMAN;A0A0M3R6J9_HUMAN;A0A0M4F6E1_HUMAN;A0A0M4FLI9_HUMAN;B7ZA02_HUMAN;MA7D2_HUMAN;MA7D2_HUMAN;MA7D2_HUMAN;MA7D2_HUMAN;MA7D2_HUMAN	1	144.449	2.44449	HMG +B	NLS +B
HMG +B / NLS +B	A4UCU2	A4UCU2	1.28842	1.28842	0.00563235	0.00310135	12	A4UCU2	NaN	Beta-4 tubulin (Fragment)	A4UCU2_HUMAN	2	144.26	2.4426	HMG +B	NLS +B
HMG +B / NLS +B	A0A2R8Y3X7;D3VVA7;D3VVA8;D3VVB5;D3VVB9;D3VVC6;D3VVD1;D3VVD8;D3VVE6;D3VVE9;D3VVF0;D3VVF3;D3VVF4;D3VVF5;D3VVF6;D3VVF8;D3VVG0;D3VVG4;D3VVG7;D3VVG9;D3VVH2;D3VVH7;D3VVH9;D3VVI9;D3VVJ1;D3VVJ3;D3VVJ7;D3VVK0;D3VVL0;D3VVL8;D3VVM3;D3VVM4;D3VVM5;D3VVM7;D3VVN0;D3VVN1;D3VVN2;D3VVN7;D3VVP0;D3VVP2;D3VVP5;D3VVP7;D3VVQ2;D3VVR2;D3VVS0;D3VVS1;D3VVS7;D3VVS8;D3VVT0;D3VVT5;D3VVT6;F5H211;P54252;P54252-1;Q4VBR4	A0A2R8Y3X7;D3VVA7;D3VVA8;D3VVB5;D3VVB9;D3VVC6;D3VVD1;D3VVD8;D3VVE6;D3VVE9;D3VVF0;D3VVF3;D3VVF4;D3VVF5;D3VVF6;D3VVF8;D3VVG0;D3VVG4;D3VVG7;D3VVG9;D3VVH2;D3VVH7;D3VVH9;D3VVI9;D3VVJ1;D3VVJ3;D3VVJ7;D3VVK0;D3VVL0;D3VVL8;D3VVM3;D3VVM4;D3VVM5;D3VVM7;D3VVN0;D3VVN1;D3VVN2;D3VVN7;D3VVP0;D3VVP2;D3VVP5;D3VVP7;D3VVQ2;D3VVR2;D3VVS0;D3VVS1;D3VVS7;D3VVS8;D3VVT0;D3VVT5;D3VVT6;F5H211;P54252;P54252-1;Q4VBR4	1.28826	1.28826	0.000648117	0.000671009	12	A0A2R8Y3X7;D3VVA7;D3VVA8;D3VVB5;D3VVB9;D3VVC6;D3VVD1;D3VVD8;D3VVE6;D3VVE9;D3VVF0;D3VVF3;D3VVF4;D3VVF5;D3VVF6;D3VVF8;D3VVG0;D3VVG4;D3VVG7;D3VVG9;D3VVH2;D3VVH7;D3VVH9;D3VVI9;D3VVJ1;D3VVJ3;D3VVJ7;D3VVK0;D3VVL0;D3VVL8;D3VVM3;D3VVM4;D3VVM5;D3VVM7;D3VVN0;D3VVN1;D3VVN2;D3VVN7;D3VVP0;D3VVP2;D3VVP5;D3VVP7;D3VVQ2;D3VVR2;D3VVS0;D3VVS1;D3VVS7;D3VVS8;D3VVT0;D3VVT5;D3VVT6;F5H211;P54252;P54252-1;Q4VBR4	ATXN3	ubiquitinyl hydrolase 1;ubiquitinyl hydrolase 1 (Fragment);ubiquitinyl hydrolase 1 (Fragment);ubiquitinyl hydrolase 1 (Fragment);ubiquitinyl hydrolase 1 (Fragment);ubiquitinyl hydrolase 1 (Fragment);ubiquitinyl hydrolase 1 (Fragment);ubiquitinyl hydrolase 1 (Fragment);ubiquitinyl hydrolase 1 (Fragment);ubiquitinyl hydrolase 1 (Fragment);ubiquitinyl hydrolase 1 (Fragment);ubiquitinyl hydrolase 1 (…	A0A2R8Y3X7_HUMAN;D3VVA7_HUMAN;D3VVA8_HUMAN;D3VVB5_HUMAN;D3VVB9_HUMAN;D3VVC6_HUMAN;D3VVD1_HUMAN;D3VVD8_HUMAN;D3VVE6_HUMAN;D3VVE9_HUMAN;D3VVF0_HUMAN;D3VVF3_HUMAN;D3VVF4_HUMAN;D3VVF5_HUMAN;D3VVF6_HUMAN;D3VVF8_HUMAN;D3VVG0_HUMAN;D3VVG4_HUMAN;D3VVG7_HUMAN;D3VVG9_HUMAN;D3VVH2_HUMAN;D3VVH7_HUMAN;D3VVH9_HUMAN;D3VVI9_HUMAN;D3VVJ1_HUMAN;D3VVJ3_HUMAN;D3VVJ7_HUMAN;D3VVK0_HUMAN;D3VVL0_HUMAN;D3VVL8_HUMAN;D3VVM…	4	144.234	2.44234	HMG +B	NLS +B
HMG +B / NLS +B	Q6UUV9;Q6UUV9-2	Q6UUV9;Q6UUV9-2	1.28617	1.28617	0.000493834	0.00056291	12	Q6UUV9;Q6UUV9-2	CRTC1	CREB-regulated transcription coactivator 1;Isoform 2 of CREB-regulated transcription coactivator 1	CRTC1_HUMAN	5	143.879	2.43879	HMG +B	NLS +B
HMG +B / NLS +B	A0A024R001;Q53F27;Q9P0S9	A0A024R001;Q53F27;Q9P0S9	1.27756	1.27756	0.000240133	0.000358956	12	A0A024R001;Q53F27;Q9P0S9	TMEM14C;;TMEM14C	Transmembrane protein 14C, isoform CRA_a;Transmembrane protein 14C variant (Fragment);Transmembrane protein 14C	A0A024R001_HUMAN;Q53F27_HUMAN;TM14C_HUMAN	1	142.428	2.42428	HMG +B	NLS +B
HMG +B / NLS +B	Q99958	Q99958	1.26825	1.26825	0.00204123	0.00147113	12	Q99958	FOXC2	Forkhead box protein C2	FOXC2_HUMAN	10	140.87	2.4087	HMG +B	NLS +B
HMG +B / NLS +B	Q53HU0	Q53HU0	1.26688	1.26688	0.0100945	0.00486197	12	Q53HU0	NaN	T-complex protein 1 subunit theta (Fragment)	Q53HU0_HUMAN	1	140.641	2.40641	HMG +B	NLS +B
HMG +B / NLS +B	Q14202-2	Q14202-2	1.25302	1.25302	0.0357322	0.0132898	12	Q14202-2	ZMYM3	Isoform 2 of Zinc finger MYM-type protein 3	ZMYM3_HUMAN	1	138.34	2.3834	HMG +B	NLS +B
HMG +B / NLS +B	B5BU83;P16949	B5BU83;P16949	1.2456	1.2456	2.50317e-05	0.000100522	12	B5BU83;P16949	STMN1	Stathmin	B5BU83_HUMAN;STMN1_HUMAN	10	137.117	2.37117	HMG +B	NLS +B
HMG +B / NLS +B	Q8WVM7	Q8WVM7	1.24388	1.24388	1.29256e-05	7.16078e-05	12	Q8WVM7	STAG1	Cohesin subunit SA-1	STAG1_HUMAN	68	136.835	2.36835	HMG +B	NLS +B
HMG +B / NLS +B	Q9ULM0	Q9ULM0	1.24383	1.24383	0.0117673	0.00546963	8	Q9ULM0	PLEKHH1	Pleckstrin homology domain-containing family H member 1	PKHH1_HUMAN	2	136.826	2.36826	HMG +B	NLS +B
HMG +B / NLS +B	Q6P2P2-2	Q6P2P2-2	1.23726	1.23726	0.00785682	0.00400418	12	Q6P2P2-2	PRMT9	Isoform 2 of Protein arginine N-methyltransferase 9	ANM9_HUMAN	1	135.75	2.3575	HMG +B	NLS +B
HMG +B / NLS +B	Q9Y3E0	Q9Y3E0	1.23075	1.23075	0.00338115	0.00211875	12	Q9Y3E0	GOLT1B	Vesicle transport protein GOT1B	GOT1B_HUMAN	3	134.69	2.3469	HMG +B	NLS +B
HMG +B / NLS +B	Q7RTV3	Q7RTV3	1.22955	1.22955	0.000324388	0.000430985	12	Q7RTV3	ZNF367	Zinc finger protein 367	ZN367_HUMAN	3	134.493	2.34493	HMG +B	NLS +B
HMG +B / NLS +B	B4DKA9	B4DKA9	1.21661	1.21661	1.99344e-07	9.42484e-06	12	B4DKA9	NaN	cDNA FLJ61306, weakly similar to Serine/threonine-protein phosphatase 4 regulatory subunit 3	B4DKA9_HUMAN	2	132.4	2.324	HMG +B	NLS +B
HMG +B / NLS +B	Q96P53	Q96P53	1.21562	1.21562	0.0105896	0.00504215	12	Q96P53	WDFY2	WD repeat and FYVE domain-containing protein 2	WDFY2_HUMAN	4	132.241	2.32241	HMG +B	NLS +B
HMG +B / NLS +B	B3KRG5	B3KRG5	1.21165	1.21165	0.00172806	0.00130457	12	B3KRG5	NaN	cDNA FLJ34201 fis, clone FCBBF3019714, highly similar to HETEROGENEOUS NUCLEAR RIBONUCLEOPROTEIN G	B3KRG5_HUMAN	2	131.602	2.31602	HMG +B	NLS +B
HMG +B / NLS +B	Q9P2F9	Q9P2F9	1.20801	1.20801	0.0111562	0.00525194	12	Q9P2F9	ZNF319	Zinc finger protein 319	ZN319_HUMAN	1	131.019	2.31019	HMG +B	NLS +B
HMG +B / NLS +B	F5GXR3	F5GXR3	1.20094	1.20094	7.48409e-07	1.76588e-05	12	F5GXR3	PTMS	Parathymosin	F5GXR3_HUMAN	2	129.889	2.29889	HMG +B	NLS +B
HMG +B / NLS +B	A0A7P0T8Y5;A0A7P0T9L1;A0A7P0TBG1;A0A7P0TBH9;A0A7P0Z4D7;A0A804HHT6;A0A804HHU2;B7Z202;B7Z3X3;B7Z6A9;E7EVB6;E9PEY4;M0QZ28;O60941;O60941-6;O60941-7;Q1I0L3;Q53T51;Q9Y4J8;Q9Y4J8-10;Q9Y4J8-11;Q9Y4J8-13;Q9Y4J8-14;Q9Y4J8-15;Q9Y4J8-17;Q9Y4J8-2;Q9Y4J8-6	A0A7P0T8Y5;A0A7P0T9L1;A0A7P0TBG1;A0A7P0TBH9;A0A7P0Z4D7;A0A804HHT6;A0A804HHU2;B7Z202;B7Z3X3;B7Z6A9;E7EVB6;E9PEY4;M0QZ28;O60941;O60941-6;O60941-7;Q1I0L3;Q53T51;Q9Y4J8;Q9Y4J8-10;Q9Y4J8-11;Q9Y4J8-13;Q9Y4J8-14;Q9Y4J8-15;Q9Y4J8-17;Q9Y4J8-2;Q9Y4J8-6	1.20067	1.20067	0.205077	0.0583359	12	A0A7P0T8Y5;A0A7P0T9L1;A0A7P0TBG1;A0A7P0TBH9;A0A7P0Z4D7;A0A804HHT6;A0A804HHU2;B7Z202;B7Z3X3;B7Z6A9;E7EVB6;E9PEY4;M0QZ28;O60941;O60941-6;O60941-7;Q1I0L3;Q53T51;Q9Y4J8;Q9Y4J8-10;Q9Y4J8-11;Q9Y4J8-13;Q9Y4J8-14;Q9Y4J8-15;Q9Y4J8-17;Q9Y4J8-2;Q9Y4J8-6	DTNA;DTNA;DTNA;DTNA;DTNA;DTNA;DTNA;;;;DTNB;DTNB;DTNA;DTNB;DTNB;DTNB;DTNB;DTNB;DTNA;DTNA;DTNA;DTNA;DTNA;DTNA;DTNA;DTNA;DTNA	Dystrobrevin;Dystrobrevin;Dystrobrevin alpha (Fragment);Dystrobrevin alpha;Dystrobrevin;Dystrobrevin;Dystrobrevin alpha;cDNA FLJ60475, highly similar to Dystrobrevin beta;cDNA FLJ56097, highly similar to Homo sapiens dystrobrevin, alpha (DTNA), transcript variant 2, mRNA;Dystrobrevin;Dystrobrevin;Dystrobrevin;Dystrobrevin alpha;Dystrobrevin beta;Isoform 6 of Dystrobrevin beta;Isoform 7 of Dystrob…	A0A7P0T8Y5_HUMAN;A0A7P0T9L1_HUMAN;A0A7P0TBG1_HUMAN;A0A7P0TBH9_HUMAN;A0A7P0Z4D7_HUMAN;A0A804HHT6_HUMAN;A0A804HHU2_HUMAN;B7Z202_HUMAN;B7Z3X3_HUMAN;B7Z6A9_HUMAN;E7EVB6_HUMAN;E9PEY4_HUMAN;M0QZ28_HUMAN;DTNB_HUMAN;DTNB_HUMAN;DTNB_HUMAN;Q1I0L3_HUMAN;Q53T51_HUMAN;DTNA_HUMAN;DTNA_HUMAN;DTNA_HUMAN;DTNA_HUMAN;DTNA_HUMAN;DTNA_HUMAN;DTNA_HUMAN;DTNA_HUMAN;DTNA_HUMAN	1	129.847	2.29847	HMG +B	NLS +B
HMG +B / NLS +B	A0A384MTL2;P37802	A0A384MTL2;P37802	1.19636	1.19636	5.22864e-05	0.000146402	12	A0A384MTL2;P37802	;TAGLN2	Transgelin;Transgelin-2	A0A384MTL2_HUMAN;TAGL2_HUMAN	26	129.162	2.29162	HMG +B	NLS +B
HMG +B / NLS +B	Q16777;Q6FI13	Q16777;Q6FI13	1.19322	1.19322	0.113841	0.0351607	12	Q16777;Q6FI13	H2AC20;H2AC18	Histone H2A type 2-C;Histone H2A type 2-A	H2A2C_HUMAN;H2A2A_HUMAN	2	128.663	2.28663	HMG +B	NLS +B
HMG +B / NLS +B	B3KX23	B3KX23	1.19285	1.19285	0.0001386	0.000255165	12	B3KX23	NaN	cDNA FLJ44516 fis, clone UTERU3002600, highly similar to Homo sapiens DEAD (Asp-Glu-Ala-Asp) box polypeptide 42 (DDX42), transcript variant 2, mRNA	B3KX23_HUMAN	2	128.604	2.28604	HMG +B	NLS +B
HMG +B / NLS +B	A0A024R7G4;Q9NVP2	A0A024R7G4;Q9NVP2	1.18392	1.18392	0.00570157	0.00313027	12	A0A024R7G4;Q9NVP2	ASF1B	ASF1 anti-silencing function 1 homolog B (S. cerevisiae), isoform CRA_a;Histone chaperone ASF1B	A0A024R7G4_HUMAN;ASF1B_HUMAN	10	127.193	2.27193	HMG +B	NLS +B
HMG +B / NLS +B	A0A024RD12;H0Y398;Q9H8U3	A0A024RD12;H0Y398;Q9H8U3	1.18255	1.18255	5.39974e-06	4.29233e-05	12	A0A024RD12;H0Y398;Q9H8U3	ZFAND3	Zinc finger, AN1-type domain 3, isoform CRA_a;Zinc finger AN1-type containing 3 (Fragment);AN1-type zinc finger protein 3	A0A024RD12_HUMAN;H0Y398_HUMAN;ZFAN3_HUMAN	3	126.978	2.26978	HMG +B	NLS +B
HMG +B / NLS +B	A8K7R5;A8K7U6	A8K7R5;A8K7U6	1.18235	1.18235	0.00240381	0.0016596	12	A8K7R5;A8K7U6	NaN	cDNA FLJ78720, highly similar to Homo sapiens caspase 9, apoptosis-related cysteine peptidase (CASP9), transcript variant alpha, mRNA;cDNA FLJ75893, highly similar to Homo sapiens caspase 9, apoptosis-related cysteine peptidase (CASP9), transcript variant alpha, mRNA	A8K7R5_HUMAN;A8K7U6_HUMAN	3	126.947	2.26947	HMG +B	NLS +B
HMG +B / NLS +B	P60602;P60602-2	P60602;P60602-2	1.17904	1.17904	0.000140748	0.000257604	12	P60602;P60602-2	ROMO1	Reactive oxygen species modulator 1;Isoform 2 of Reactive oxygen species modulator 1	ROMO1_HUMAN	2	126.426	2.26426	HMG +B	NLS +B
HMG +B / NLS +B	A0A7I2V490	A0A7I2V490	1.1781	1.1781	0.0193236	0.00808814	12	A0A7I2V490	DNMT1	DNA (cytosine-5)-methyltransferase	A0A7I2V490_HUMAN	2	126.278	2.26278	HMG +B	NLS +B
HMG +B / NLS +B	P04406-2	P04406-2	1.17808	1.17808	0.000857836	0.000814194	10	P04406-2	GAPDH	Isoform 2 of Glyceraldehyde-3-phosphate dehydrogenase	G3P_HUMAN	1	126.276	2.26276	HMG +B	NLS +B
HMG +B / NLS +B	B4E150	B4E150	1.17656	1.17656	0.0371823	0.0137527	12	B4E150	NaN	cDNA FLJ55548, highly similar to U5 small nuclear ribonucleoprotein 200 kDa helicase	B4E150_HUMAN	1	126.037	2.26037	HMG +B	NLS +B
HMG +B / NLS +B	A6NEL2	A6NEL2	1.17278	1.17278	0.00384529	0.00232035	12	A6NEL2	SOWAHB	Ankyrin repeat domain-containing protein SOWAHB	SWAHB_HUMAN	1	125.445	2.25445	HMG +B	NLS +B
HMG +B / NLS +B	Q7Z494	Q7Z494	1.17001	1.17001	0.0503474	0.017579	12	Q7Z494	NPHP3	Nephrocystin-3	NPHP3_HUMAN	2	125.013	2.25013	HMG +B	NLS +B
HMG +B / NLS +B	O75446	O75446	1.16746	1.16746	7.76615e-05	0.000182573	12	O75446	SAP30	Histone deacetylase complex subunit SAP30	SAP30_HUMAN	4	124.616	2.24616	HMG +B	NLS +B
HMG +B / NLS +B	A8K646;Q92882	A8K646;Q92882	1.16675	1.16675	0.000926727	0.0008539	10	A8K646;Q92882	;OSTF1	cDNA FLJ75699, highly similar to Homo sapiens osteoclast stimulating factor 1 (OSTF1), mRNA;Osteoclast-stimulating factor 1	A8K646_HUMAN;OSTF1_HUMAN	2	124.506	2.24506	HMG +B	NLS +B
HMG +B / NLS +B	H0YD93;Q8WXA3;Q8WXA3-1;Q8WXA3-3	H0YD93;Q8WXA3;Q8WXA3-1;Q8WXA3-3	1.16644	1.16644	4.8872e-05	0.000141464	12	H0YD93;Q8WXA3;Q8WXA3-1;Q8WXA3-3	RUFY2	RUN and FYVE domain containing 2 (Fragment);RUN and FYVE domain-containing protein 2;Isoform 5 of RUN and FYVE domain-containing protein 2;Isoform 2 of RUN and FYVE domain-containing protein 2	H0YD93_HUMAN;RUFY2_HUMAN;RUFY2_HUMAN;RUFY2_HUMAN	3	124.458	2.24458	HMG +B	NLS +B
HMG +B / NLS +B	E9PKV8;Q8N5M4	E9PKV8;Q8N5M4	1.16404	1.16404	0.000298638	0.000407521	12	E9PKV8;Q8N5M4	TTC9C	Tetratricopeptide repeat domain 9C (Fragment);Tetratricopeptide repeat protein 9C	E9PKV8_HUMAN;TTC9C_HUMAN	3	124.083	2.24083	HMG +B	NLS +B
HMG +B / NLS +B	A0A024QYW3;Q04941	A0A024QYW3;Q04941	1.15761	1.15761	4.64512e-05	0.000138529	12	A0A024QYW3;Q04941	PLP2	Proteolipid protein 2 (Colonic epithelium-enriched), isoform CRA_a;Proteolipid protein 2	A0A024QYW3_HUMAN;PLP2_HUMAN	1	123.088	2.23088	HMG +B	NLS +B
HMG +B / NLS +B	A0A2X0U4J5	A0A2X0U4J5	1.15733	1.15733	1.38778e-06	2.21834e-05	12	A0A2X0U4J5	ARHGAP29	ARHGAP29 (Fragment)	A0A2X0U4J5_HUMAN	19	123.044	2.23044	HMG +B	NLS +B
HMG +B / NLS +B	A0A024R493;Q59EU6;Q9BUP0	A0A024R493;Q59EU6;Q9BUP0	1.15541	1.15541	0.00745379	0.00384685	12	A0A024R493;Q59EU6;Q9BUP0	EFHD1;;EFHD1	EF-hand domain family, member D1, isoform CRA_a;EF hand domain family, member D1 variant (Fragment);EF-hand domain-containing protein D1	A0A024R493_HUMAN;Q59EU6_HUMAN;EFHD1_HUMAN	3	122.748	2.22748	HMG +B	NLS +B
HMG +B / NLS +B	A8K3L7;B3KSW0;B3KY94;O14735;O14735-3;Q53HA5	A8K3L7;B3KSW0;B3KY94;O14735;O14735-3;Q53HA5	1.13584	1.13584	0.000193581	0.000313337	12	A8K3L7;B3KSW0;B3KY94;O14735;O14735-3;Q53HA5	CDIPT;CDIPT;CDIPT;CDIPT;CDIPT;	CDP-diacylglycerol--inositol 3-phosphatidyltransferase;CDP-diacylglycerol--inositol 3-phosphatidyltransferase;CDP-diacylglycerol--inositol 3-phosphatidyltransferase;CDP-diacylglycerol--inositol 3-phosphatidyltransferase;Isoform 3 of CDP-diacylglycerol--inositol 3-phosphatidyltransferase;CDP-diacylglycerol--inositol 3-phosphatidyltransferase (Fragment)	A8K3L7_HUMAN;B3KSW0_HUMAN;B3KY94_HUMAN;CDIPT_HUMAN;CDIPT_HUMAN;Q53HA5_HUMAN	4	119.746	2.19746	HMG +B	NLS +B
HMG +B / NLS +B	Q9NRC8	Q9NRC8	1.13249	1.13249	0.000766797	0.000752135	12	Q9NRC8	SIRT7	NAD-dependent protein deacetylase sirtuin-7	SIR7_HUMAN	3	119.237	2.19237	HMG +B	NLS +B
HMG +B / NLS +B	Q9UJU5	Q9UJU5	1.1313	1.1313	0.000212219	0.000332046	12	Q9UJU5	FOXD3	Forkhead box protein D3	FOXD3_HUMAN	5	119.056	2.19056	HMG +B	NLS +B
HMG +B / NLS +B	A0A024R4N0;A0A499FIY8;B4DG42;C9JC07;C9JZL8;Q96S97	A0A024R4N0;A0A499FIY8;B4DG42;C9JC07;C9JZL8;Q96S97	1.12405	1.12405	0.00245137	0.00167961	12	A0A024R4N0;A0A499FIY8;B4DG42;C9JC07;C9JZL8;Q96S97	hCG_1640809;MYADM;;MYADM;MYADM;MYADM	HCG1640809, isoform CRA_b;Myeloid associated differentiation marker (Fragment);cDNA FLJ53753, highly similar to Myeloid-associated differentiation marker;Myeloid associated differentiation marker (Fragment);Myeloid associated differentiation marker (Fragment);Myeloid-associated differentiation marker	A0A024R4N0_HUMAN;A0A499FIY8_HUMAN;B4DG42_HUMAN;C9JC07_HUMAN;C9JZL8_HUMAN;MYADM_HUMAN	3	117.959	2.17959	HMG +B	NLS +B
HMG +B / NLS +B	B4DRG0	B4DRG0	1.12067	1.12067	0.00033385	0.000435634	12	B4DRG0	NaN	cDNA FLJ51764, highly similar to Histone deacetylase 1	B4DRG0_HUMAN	1	117.448	2.17448	HMG +B	NLS +B
HMG +B / NLS +B	Q96RU2-2	Q96RU2-2	1.11852	1.11852	1.91035e-05	8.78385e-05	12	Q96RU2-2	USP28	Isoform 2 of Ubiquitin carboxyl-terminal hydrolase 28	UBP28_HUMAN	46	117.124	2.17124	HMG +B	NLS +B
HMG +B / NLS +B	Q9NWV4	Q9NWV4	1.11429	1.11429	7.8162e-06	5.30376e-05	12	Q9NWV4	CZIB	CXXC motif containing zinc binding protein	CZIB_HUMAN	8	116.488	2.16488	HMG +B	NLS +B
HMG +B / NLS +B	A0A024R1E4;B5MC22;Q9UDX5	A0A024R1E4;B5MC22;Q9UDX5	1.11273	1.11273	0.00650336	0.00346305	12	A0A024R1E4;B5MC22;Q9UDX5	MTP18;MTFP1;MTFP1	Mitochondrial fission process protein 1	A0A024R1E4_HUMAN;B5MC22_HUMAN;MTFP1_HUMAN	4	116.255	2.16255	HMG +B	NLS +B
HMG +B / NLS +B	B3KN30	B3KN30	1.11149	1.11149	0.0134664	0.00606701	12	B3KN30	NaN	cDNA FLJ13372 fis, clone PLACE1000706, highly similar to Transcription intermediary factor 1-gamma	B3KN30_HUMAN	2	116.069	2.16069	HMG +B	NLS +B
HMG +B / NLS +B	H0YJN1;O15304	H0YJN1;O15304	1.10937	1.10937	1.45062e-05	7.62826e-05	12	H0YJN1;O15304	SIVA1	SIVA1 apoptosis inducing factor;Apoptosis regulatory protein Siva	H0YJN1_HUMAN;SIVA_HUMAN	2	115.752	2.15752	HMG +B	NLS +B
HMG +B / NLS +B	Q03014	Q03014	1.10436	1.10436	1.21595e-05	6.95462e-05	12	Q03014	HHEX	Hematopoietically-expressed homeobox protein HHEX	HHEX_HUMAN	8	115.003	2.15003	HMG +B	NLS +B
HMG +B / NLS +B	P50990	P50990	1.10295	1.10295	1.60253e-07	8.35094e-06	12	P50990	CCT8	T-complex protein 1 subunit theta	TCPQ_HUMAN	55	114.793	2.14793	HMG +B	NLS +B
HMG +B / NLS +B	B1ALV0;Q8WW01	B1ALV0;Q8WW01	1.10287	1.10287	0.0150811	0.0066476	10	B1ALV0;Q8WW01	C1orf19;TSEN15	Chromosome 1 open reading frame 19, isoform CRA_c;tRNA-splicing endonuclease subunit Sen15	B1ALV0_HUMAN;SEN15_HUMAN	3	114.782	2.14782	HMG +B	NLS +B
HMG +B / NLS +B	D6W5E5;P32242	D6W5E5;P32242	1.10055	1.10055	0.0187102	0.00786826	12	D6W5E5;P32242	OTX1	Orthodenticle homolog 1 (Drosophila), isoform CRA_a;Homeobox protein OTX1	D6W5E5_HUMAN;OTX1_HUMAN	1	114.437	2.14437	HMG +B	NLS +B
HMG +B / NLS +B	Q96RY7	Q96RY7	1.0975	1.0975	0.00927788	0.00457192	12	Q96RY7	IFT140	Intraflagellar transport protein 140 homolog	IF140_HUMAN	4	113.983	2.13983	HMG +B	NLS +B
HMG +B / NLS +B	Q13887;Q5T6X2	Q13887;Q5T6X2	1.09685	1.09685	8.94963e-07	1.85931e-05	12	Q13887;Q5T6X2	KLF5	Krueppel-like factor 5;Epididymis secretory sperm binding protein	KLF5_HUMAN;Q5T6X2_HUMAN	17	113.887	2.13887	HMG +B	NLS +B
HMG +B / NLS +B	B2RC06	B2RC06	1.09291	1.09291	0.192488	0.0552729	12	B2RC06	NaN	Aurora kinase	B2RC06_HUMAN	2	113.304	2.13304	HMG +B	NLS +B
HMG +B / NLS +B	B4DUF8;Q9Y385	B4DUF8;Q9Y385	1.08985	1.08985	0.00283637	0.00185531	12	B4DUF8;Q9Y385	;UBE2J1	cDNA FLJ52165, highly similar to Ubiquitin-conjugating enzyme E2 J1;Ubiquitin-conjugating enzyme E2 J1	B4DUF8_HUMAN;UB2J1_HUMAN	3	112.851	2.12851	HMG +B	NLS +B
HMG +B / NLS +B	P42566	P42566	1.08711	1.08711	1.03187e-06	1.85931e-05	12	P42566	EPS15	Epidermal growth factor receptor substrate 15	EPS15_HUMAN	33	112.448	2.12448	HMG +B	NLS +B
HMG +B / NLS +B	A0A024R100;A0A0S2Z5M7;E9PRC5;Q2PEF9;Q2PEG0;Q2PEG1;Q2PEG2;Q7Z412;Q7Z412-2	A0A024R100;A0A0S2Z5M7;E9PRC5;Q2PEF9;Q2PEG0;Q2PEG1;Q2PEG2;Q7Z412;Q7Z412-2	1.08555	1.08555	0.000235889	0.000353744	12	A0A024R100;A0A0S2Z5M7;E9PRC5;Q2PEF9;Q2PEG0;Q2PEG1;Q2PEG2;Q7Z412;Q7Z412-2	PEX26;PEX26;;PEX26T131C;PEX26C292T;PEX26C350T;PEX26C457G+C861del;PEX26;PEX26	Peroxisomal biogenesis factor 26 isoform 1;Peroxisomal biogenesis factor 26 isoform 2 (Fragment);Uncharacterized protein;Pex26pL44P;Pex26pR98W;Pex26pP117L;Pex26pL153V/fs/Ter;Peroxisome assembly protein 26;Isoform 2 of Peroxisome assembly protein 26	A0A024R100_HUMAN;A0A0S2Z5M7_HUMAN;E9PRC5_HUMAN;Q2PEF9_HUMAN;Q2PEG0_HUMAN;Q2PEG1_HUMAN;Q2PEG2_HUMAN;PEX26_HUMAN;PEX26_HUMAN	1	112.219	2.12219	HMG +B	NLS +B
HMG +B / NLS +B	P08651-3	P08651-3	1.07963	1.07963	0.00065674	0.000674723	12	P08651-3	NFIC	Isoform 2 of Nuclear factor 1 C-type	NFIC_HUMAN	1	111.349	2.11349	HMG +B	NLS +B
HMG +B / NLS +B	P49069	P49069	1.0773	1.0773	7.01957e-06	4.95064e-05	12	P49069	CAMLG	Guided entry of tail-anchored proteins factor CAMLG	CAMLG_HUMAN	3	111.009	2.11009	HMG +B	NLS +B
HMG +B / NLS +B	B3KVU5;J3KND1	B3KVU5;J3KND1	1.07199	1.07199	0.00132179	0.00108425	12	B3KVU5;J3KND1	;SAAL1	cDNA FLJ41463 fis, clone BRSTN2017237;Serum amyloid A like 1	B3KVU5_HUMAN;J3KND1_HUMAN	1	110.233	2.10233	HMG +B	NLS +B
HMG +B / NLS +B	A0A024R5A6;A0A6E1W9L1;Q9H5J0	A0A024R5A6;A0A6E1W9L1;Q9H5J0	1.0713	1.0713	0.00373468	0.00226984	12	A0A024R5A6;A0A6E1W9L1;Q9H5J0	ZBTB3	Zinc finger and BTB domain containing 3, isoform CRA_a;Zinc finger and BTB domain containing 3;Zinc finger and BTB domain-containing protein 3	A0A024R5A6_HUMAN;A0A6E1W9L1_HUMAN;ZBTB3_HUMAN	3	110.132	2.10132	HMG +B	NLS +B
HMG +B / NLS +B	A0A024R985;A0A024R997;P28324;P28324-2;Q8IXL1	A0A024R985;A0A024R997;P28324;P28324-2;Q8IXL1	1.07107	1.07107	0.000140241	0.000257128	12	A0A024R985;A0A024R997;P28324;P28324-2;Q8IXL1	ELK4;ELK4;ELK4;ELK4;	ELK4, ETS-domain protein (SRF accessory protein 1), isoform CRA_b;ELK4, ETS-domain protein (SRF accessory protein 1), isoform CRA_a;ETS domain-containing protein Elk-4;Isoform 2 of ETS domain-containing protein Elk-4;ELK4, ETS-domain protein (SRF accessory protein 1) (Fragment)	A0A024R985_HUMAN;A0A024R997_HUMAN;ELK4_HUMAN;ELK4_HUMAN;Q8IXL1_HUMAN	2	110.099	2.10099	HMG +B	NLS +B
HMG +B / NLS +B	A8K2V5;B5B2S0;B5B2S1;B5B2S2;I3L3K7;Q12968;Q12968-2;Q12968-3;Q12968-4;Q12968-5;Q12968-6	A8K2V5;B5B2S0;B5B2S1;B5B2S2;I3L3K7;Q12968;Q12968-2;Q12968-3;Q12968-4;Q12968-5;Q12968-6	1.07087	1.07087	0.00641477	0.00343145	10	A8K2V5;B5B2S0;B5B2S1;B5B2S2;I3L3K7;Q12968;Q12968-2;Q12968-3;Q12968-4;Q12968-5;Q12968-6	;NFATC3;NFATC3;NFATC3;NFATC3;NFATC3;NFATC3;NFATC3;NFATC3;NFATC3;NFATC3	cDNA FLJ77451, highly similar to Homo sapiens nuclear factor of activated T-cells, cytoplasmic, calcineurin-dependent 3 (NFATC3), transcript variant 1, mRNA;Nuclear factor of activated T-cells c3 isoform IB-Xa;Nuclear factor of activated T-cells c3 isoform IB-deltaXa;Nuclear factor of activated T-cells c3 isoform IB-IX;Nuclear factor of activated T cells 3;Nuclear factor of activated T-cells, cyt…	A8K2V5_HUMAN;B5B2S0_HUMAN;B5B2S1_HUMAN;B5B2S2_HUMAN;I3L3K7_HUMAN;NFAC3_HUMAN;NFAC3_HUMAN;NFAC3_HUMAN;NFAC3_HUMAN;NFAC3_HUMAN;NFAC3_HUMAN	2	110.07	2.1007	HMG +B	NLS +B
HMG +B / NLS +B	Q9ULU4-3	Q9ULU4-3	1.0667	1.0667	0.00603161	0.00326937	12	Q9ULU4-3	ZMYND8	Isoform 3 of MYND-type zinc finger-containing chromatin reader ZMYND8	ZMYD8_HUMAN	1	109.463	2.09463	HMG +B	NLS +B
HMG +B / NLS +B	B4E0A1	B4E0A1	1.06425	1.06425	0.0499262	0.0174579	10	B4E0A1	NaN	cDNA FLJ56277, highly similar to Toll-like receptor 9	B4E0A1_HUMAN	1	109.108	2.09108	HMG +B	NLS +B
HMG +B / NLS +B	Q99504;Q99504-5	Q99504;Q99504-5	1.06092	1.06092	0.000215687	0.00033468	12	Q99504;Q99504-5	EYA3	Eyes absent homolog 3;Isoform 5 of Eyes absent homolog 3	EYA3_HUMAN	21	108.627	2.08627	HMG +B	NLS +B
HMG +B / NLS +B	A0A024R4I7;Q8WZA0;Q8WZA0-2	A0A024R4I7;Q8WZA0;Q8WZA0-2	1.05667	1.05667	0.000583021	0.00062679	12	A0A024R4I7;Q8WZA0;Q8WZA0-2	LZIC	Leucine zipper and CTNNBIP1 domain containing, isoform CRA_a;Protein LZIC;Isoform 2 of Protein LZIC	A0A024R4I7_HUMAN;LZIC_HUMAN;LZIC_HUMAN	13	108.013	2.08013	HMG +B	NLS +B
HMG +B / NLS +B	Q96M27;Q96M27-2;Q96M27-3	Q96M27;Q96M27-2;Q96M27-3	1.05233	1.05233	6.94304e-05	0.000171384	12	Q96M27;Q96M27-2;Q96M27-3	PRRC1	Protein PRRC1;Isoform 2 of Protein PRRC1;Isoform 3 of Protein PRRC1	PRRC1_HUMAN	11	107.387	2.07387	HMG +B	NLS +B
HMG +B / NLS +B	Q96N11	Q96N11	1.05143	1.05143	2.70566e-05	0.000105307	12	Q96N11	INTS15	Integrator complex subunit 15	INT15_HUMAN	14	107.258	2.07258	HMG +B	NLS +B
HMG +B / NLS +B	O95373	O95373	1.0496	1.0496	1.59914e-05	7.8988e-05	12	O95373	IPO7	Importin-7	IPO7_HUMAN	79	106.995	2.06995	HMG +B	NLS +B
HMG +B / NLS +B	A0A023I7L8;A0A023I7V4;A0A023I889;A0A023I8F1;A0A023I8Y9;A0A023Q7H2;A0A023Q9F0;A0A023QD05;A0A023QE67;A0A023QEV0;A0A023QGP6;A0A023QHY5;A0A023QLJ8;A0A023QMV4;A0A023QYE6;A0A059QGJ9;A0A059QIY9;A0A059QJ47;A0A059QLQ9;A0A059QLY9;A0A059QPL3;A0A059QQB7;A0A059QQT5;A0A059QQZ9;A0A059QR26;A0A059QR71;A0A059QSI6;A0A059QWC2;A0A059RGC7;A0A059RHL4;A0A059RHU8;A0A059RIN6;A0A059RIS0;A0A059RJ29;A0A059RKH8;A0A059RL82;A0A…	A0A023I7L8;A0A023I7V4;A0A023I889;A0A023I8F1;A0A023I8Y9;A0A023Q7H2;A0A023Q9F0;A0A023QD05;A0A023QE67;A0A023QEV0;A0A023QGP6;A0A023QHY5;A0A023QLJ8;A0A023QMV4;A0A023QYE6;A0A059QGJ9;A0A059QIY9;A0A059QJ47;A0A059QLQ9;A0A059QLY9;A0A059QPL3;A0A059QQB7;A0A059QQT5;A0A059QQZ9;A0A059QR26;A0A059QR71;A0A059QSI6;A0A059QWC2;A0A059RGC7;A0A059RHL4;A0A059RHU8;A0A059RIN6;A0A059RIS0;A0A059RJ29;A0A059RKH8;A0A059RL82;A0A…	1.04875	1.04875	0.029449	0.0113676	12	A0A023I7L8;A0A023I7V4;A0A023I889;A0A023I8F1;A0A023I8Y9;A0A023Q7H2;A0A023Q9F0;A0A023QD05;A0A023QE67;A0A023QEV0;A0A023QGP6;A0A023QHY5;A0A023QLJ8;A0A023QMV4;A0A023QYE6;A0A059QGJ9;A0A059QIY9;A0A059QJ47;A0A059QLQ9;A0A059QLY9;A0A059QPL3;A0A059QQB7;A0A059QQT5;A0A059QQZ9;A0A059QR26;A0A059QR71;A0A059QSI6;A0A059QWC2;A0A059RGC7;A0A059RHL4;A0A059RHU8;A0A059RIN6;A0A059RIS0;A0A059RJ29;A0A059RKH8;A0A059RL82;A0A…	ATP6;ATP6;ATP6;ATP6;ATP6;ATP6;ATP6;ATP6;ATP6;ATP6;ATP6;ATP6;ATP6;ATP6;ATP6;ATP6;ATP6;ATP6;ATP6;ATP6;ATP6;ATP6;ATP6;ATP6;ATP6;ATP6;ATP6;ATP6;ATP6;ATP6;ATP6;ATP6;ATP6;ATP6;ATP6;ATP6;ATP6;ATP6;ATP6;ATP6;ATP6;ATP6;ATP6;ATP6;ATP6;ATP6;ATP6;ATP6;ATP6;ATP6;ATP6;ATP6;ATP6;ATP6;ATP6;ATP6;ATP6;ATP6;ATP6;ATP6;ATP6;ATP6;ATP6;ATP6;ATP6;ATP6;ATP6;ATP6;ATP6;ATP6;ATP6;ATP6;ATP6;ATP6;ATP6;ATP6;ATP6;ATP6;ATP6;ATP6…	ATP synthase subunit a;ATP synthase subunit a;ATP synthase subunit a;ATP synthase subunit a;ATP synthase subunit a;ATP synthase subunit a;ATP synthase subunit a;ATP synthase subunit a;ATP synthase subunit a;ATP synthase subunit a;ATP synthase subunit a;ATP synthase subunit a;ATP synthase subunit a;ATP synthase subunit a;ATP synthase subunit a;ATP synthase subunit a;ATP synthase subunit a;ATP synt…	A0A023I7L8_HUMAN;A0A023I7V4_HUMAN;A0A023I889_HUMAN;A0A023I8F1_HUMAN;A0A023I8Y9_HUMAN;A0A023Q7H2_HUMAN;A0A023Q9F0_HUMAN;A0A023QD05_HUMAN;A0A023QE67_HUMAN;A0A023QEV0_HUMAN;A0A023QGP6_HUMAN;A0A023QHY5_HUMAN;A0A023QLJ8_HUMAN;A0A023QMV4_HUMAN;A0A023QYE6_HUMAN;A0A059QGJ9_HUMAN;A0A059QIY9_HUMAN;A0A059QJ47_HUMAN;A0A059QLQ9_HUMAN;A0A059QLY9_HUMAN;A0A059QPL3_HUMAN;A0A059QQB7_HUMAN;A0A059QQT5_HUMAN;A0A059QQ…	2	106.874	2.06874	HMG +B	NLS +B
HMG +B / NLS +B	H0YH12	H0YH12	1.04855	1.04855	0.000597426	0.000634998	12	H0YH12	INTS13	Integrator complex subunit 13 (Fragment)	H0YH12_HUMAN	2	106.845	2.06845	HMG +B	NLS +B
HMG +B / NLS +B	Q8WUK0	Q8WUK0	1.04822	1.04822	2.50681e-05	0.000100522	12	Q8WUK0	PTPMT1	Phosphatidylglycerophosphatase and protein-tyrosine phosphatase 1	PTPM1_HUMAN	3	106.798	2.06798	HMG +B	NLS +B
HMG +B / NLS +B	Q9UK76	Q9UK76	1.04597	1.04597	4.72148e-05	0.00013905	12	Q9UK76	JPT1	Jupiter microtubule associated homolog 1	JUPI1_HUMAN	10	106.475	2.06475	HMG +B	NLS +B
HMG +B / NLS +B	E5RJM8	E5RJM8	1.04559	1.04559	7.75703e-05	0.000182573	12	E5RJM8	PABPC1	Poly(A) binding protein cytoplasmic 1 (Fragment)	E5RJM8_HUMAN	1	106.421	2.06421	HMG +B	NLS +B
HMG +B / NLS +B	A0A087WWY9;Q8TB24	A0A087WWY9;Q8TB24	1.04267	1.04267	0.000435515	0.000518425	12	A0A087WWY9;Q8TB24	RIN3	Ras and Rab interactor 3	A0A087WWY9_HUMAN;RIN3_HUMAN	4	106.004	2.06004	HMG +B	NLS +B
HMG +B / NLS +B	A8MXV4	A8MXV4	1.03865	1.03865	0.00168057	0.00127901	12	A8MXV4	NUDT19	Acyl-coenzyme A diphosphatase NUDT19	NUD19_HUMAN	2	105.431	2.05431	HMG +B	NLS +B
HMG +B / NLS +B	Q99959;Q99959-2	Q99959;Q99959-2	1.03826	1.03826	1.36575e-05	7.34314e-05	12	Q99959;Q99959-2	PKP2	Plakophilin-2;Isoform 1 of Plakophilin-2	PKP2_HUMAN	9	105.375	2.05375	HMG +B	NLS +B
HMG +B / NLS +B	Q9NQ92	Q9NQ92	1.03811	1.03811	0.000118362	0.000231351	12	Q9NQ92	COPRS	Coordinator of PRMT5 and differentiation stimulator	COPRS_HUMAN	3	105.354	2.05354	HMG +B	NLS +B
HMG +B / NLS +B	Q5VZM2	Q5VZM2	1.03726	1.03726	0.36835	0.0959756	12	Q5VZM2	RRAGB	Ras-related GTP-binding protein B	RRAGB_HUMAN	1	105.233	2.05233	HMG +B	NLS +B
HMG +B / NLS +B	A0A024R4D7;Q9NSA3	A0A024R4D7;Q9NSA3	1.03689	1.03689	0.0104558	0.00499667	10	A0A024R4D7;Q9NSA3	CTNNBIP1	Catenin, beta interacting protein 1, isoform CRA_a;Beta-catenin-interacting protein 1	A0A024R4D7_HUMAN;CNBP1_HUMAN	1	105.179	2.05179	HMG +B	NLS +B
HMG +B / NLS +B	A0A7I2V3U2	A0A7I2V3U2	1.03664	1.03664	0.598282	0.145147	10	A0A7I2V3U2	NPM1	Nucleophosmin 1	A0A7I2V3U2_HUMAN	1	105.145	2.05145	HMG +B	NLS +B
HMG +B / NLS +B	Q99640;Q99640-3;Q99640-4	Q99640;Q99640-3;Q99640-4	1.03624	1.03624	0.0117771	0.00547285	12	Q99640;Q99640-3;Q99640-4	PKMYT1	Membrane-associated tyrosine- and threonine-specific cdc2-inhibitory kinase;Isoform 3 of Membrane-associated tyrosine- and threonine-specific cdc2-inhibitory kinase;Isoform 4 of Membrane-associated tyrosine- and threonine-specific cdc2-inhibitory kinase	PMYT1_HUMAN	1	105.088	2.05088	HMG +B	NLS +B
HMG +B / NLS +B	Q9BTV6	Q9BTV6	1.03565	1.03565	0.00117509	0.0010007	10	Q9BTV6	DPH7	Diphthine methyltransferase	DPH7_HUMAN	2	105.004	2.05004	HMG +B	NLS +B
HMG +B / NLS +B	A0A024RB33;B4DUQ8;B4E353;Q9H4P4;Q9H4P4-2	A0A024RB33;B4DUQ8;B4E353;Q9H4P4;Q9H4P4-2	1.03275	1.03275	0.0422238	0.0151805	12	A0A024RB33;B4DUQ8;B4E353;Q9H4P4;Q9H4P4-2	RNF41;;;RNF41;RNF41	E3 ubiquitin-protein ligase NRDP1;RING-type E3 ubiquitin transferase;E3 ubiquitin-protein ligase NRDP1;E3 ubiquitin-protein ligase NRDP1;Isoform 2 of E3 ubiquitin-protein ligase NRDP1	A0A024RB33_HUMAN;B4DUQ8_HUMAN;B4E353_HUMAN;RNF41_HUMAN;RNF41_HUMAN	2	104.592	2.04592	HMG +B	NLS +B
HMG +B / NLS +B	Q8TBQ9	Q8TBQ9	1.03256	1.03256	0.000108215	0.000220581	12	Q8TBQ9	TMEM167A	Protein kish-A	KISHA_HUMAN	1	104.565	2.04565	HMG +B	NLS +B
HMG +B / NLS +B	Q9UPN9-2	Q9UPN9-2	1.03101	1.03101	0.183157	0.0529922	10	Q9UPN9-2	TRIM33	Isoform Beta of E3 ubiquitin-protein ligase TRIM33	TRI33_HUMAN	2	104.345	2.04345	HMG +B	NLS +B
HMG +B / NLS +B	B4DH43	B4DH43	1.02884	1.02884	1.25805e-05	7.09886e-05	12	B4DH43	NaN	cDNA FLJ56433, highly similar to Collagen alpha-2(IV) chain	B4DH43_HUMAN	1	104.039	2.04039	HMG +B	NLS +B
HMG +B / NLS +B	D3DTH7	D3DTH7	1.02811	1.02811	0.000143256	0.000261683	12	D3DTH7	MYO1C	Myosin IC, isoform CRA_a	D3DTH7_HUMAN	3	103.935	2.03935	HMG +B	NLS +B
HMG +B / NLS +B	B4DVJ0	B4DVJ0	1.02676	1.02676	0.00716601	0.00374046	12	B4DVJ0	NaN	Glucose-6-phosphate isomerase	B4DVJ0_HUMAN	1	103.745	2.03745	HMG +B	NLS +B
HMG +B / NLS +B	Q96SY0	Q96SY0	1.02654	1.02654	1.85835e-06	2.46956e-05	12	Q96SY0	INTS14	Integrator complex subunit 14	INT14_HUMAN	33	103.713	2.03713	HMG +B	NLS +B
HMG +B / NLS +B	B4DNH2	B4DNH2	1.02648	1.02648	0.0492994	0.0172806	12	B4DNH2	NaN	cDNA FLJ58596, highly similar to Eukaryotic initiation factor 4A-I	B4DNH2_HUMAN	1	103.705	2.03705	HMG +B	NLS +B
HMG +B / NLS +B	B7Z425;Q12846;Q12846-2	B7Z425;Q12846;Q12846-2	1.02402	1.02402	1.08208e-05	6.43894e-05	12	B7Z425;Q12846;Q12846-2	STX4A;STX4;STX4	Syntaxin 4A (Placental), isoform CRA_a;Syntaxin-4;Isoform 2 of Syntaxin-4	B7Z425_HUMAN;STX4_HUMAN;STX4_HUMAN	4	103.357	2.03357	HMG +B	NLS +B
HMG +B / NLS +B	A0A087X159;B7Z4K7;P81877;P81877-2;P81877-3;P81877-4;P81877-5	A0A087X159;B7Z4K7;P81877;P81877-2;P81877-3;P81877-4;P81877-5	1.02192	1.02192	0.00186685	0.00137921	12	A0A087X159;B7Z4K7;P81877;P81877-2;P81877-3;P81877-4;P81877-5	SSBP2;;SSBP2;SSBP2;SSBP2;SSBP2;SSBP2	Single stranded DNA binding protein 2;cDNA FLJ52868, highly similar to Single-stranded DNA-binding protein 2;Single-stranded DNA-binding protein 2;Isoform 2 of Single-stranded DNA-binding protein 2;Isoform 3 of Single-stranded DNA-binding protein 2;Isoform 4 of Single-stranded DNA-binding protein 2;Isoform 5 of Single-stranded DNA-binding protein 2	A0A087X159_HUMAN;B7Z4K7_HUMAN;SSBP2_HUMAN;SSBP2_HUMAN;SSBP2_HUMAN;SSBP2_HUMAN;SSBP2_HUMAN	1	103.062	2.03062	HMG +B	NLS +B
HMG +B / NLS +B	P52298-2	P52298-2	1.0164	1.0164	0.0338546	0.0126921	12	P52298-2	NCBP2	Isoform 2 of Nuclear cap-binding protein subunit 2	NCBP2_HUMAN	1	102.287	2.02287	HMG +B	NLS +B
HMG +B / NLS +B	Q6T4R5	Q6T4R5	1.01635	1.01635	0.00122102	0.00102673	12	Q6T4R5	NHS	Actin remodeling regulator NHS	NHS_HUMAN	11	102.28	2.0228	HMG +B	NLS +B
HMG +B / NLS +B	A0A0H3W5T2;A0A8I5KSZ4;A0A8I5KTU3;A8K5K3;B4DNC7;O75030;O75030-10;O75030-11;O75030-12;O75030-2;O75030-3;O75030-4;O75030-5;O75030-6;O75030-7;O75030-8;O75030-9	A0A0H3W5T2;A0A8I5KSZ4;A0A8I5KTU3;A8K5K3;B4DNC7;O75030;O75030-10;O75030-11;O75030-12;O75030-2;O75030-3;O75030-4;O75030-5;O75030-6;O75030-7;O75030-8;O75030-9	1.01566	1.01566	8.69569e-05	0.000195367	12	A0A0H3W5T2;A0A8I5KSZ4;A0A8I5KTU3;A8K5K3;B4DNC7;O75030;O75030-10;O75030-11;O75030-12;O75030-2;O75030-3;O75030-4;O75030-5;O75030-6;O75030-7;O75030-8;O75030-9	MITF;MITF;MITF;;;MITF;MITF;MITF;MITF;MITF;MITF;MITF;MITF;MITF;MITF;MITF;MITF	Microphthalmia-associated transcription factor (Fragment);Melanocyte inducing transcription factor;Melanocyte inducing transcription factor;cDNA FLJ76841, highly similar to Homo sapiens microphthalmia-associated transcription factor (MITF), transcript variant 1, mRNA;cDNA FLJ53142, highly similar to Microphthalmia-associated transcription factor;Microphthalmia-associated transcription factor;Isof…	A0A0H3W5T2_HUMAN;A0A8I5KSZ4_HUMAN;A0A8I5KTU3_HUMAN;A8K5K3_HUMAN;B4DNC7_HUMAN;MITF_HUMAN;MITF_HUMAN;MITF_HUMAN;MITF_HUMAN;MITF_HUMAN;MITF_HUMAN;MITF_HUMAN;MITF_HUMAN;MITF_HUMAN;MITF_HUMAN;MITF_HUMAN;MITF_HUMAN	3	102.182	2.02182	HMG +B	NLS +B
HMG +B / NLS +B	Q597H1;Q92597	Q597H1;Q92597	1.01465	1.01465	6.1682e-07	1.60255e-05	12	Q597H1;Q92597	TRG14;NDRG1	Transformation-related protein 14;Protein NDRG1	Q597H1_HUMAN;NDRG1_HUMAN	16	102.042	2.02042	HMG +B	NLS +B
HMG +B / NLS +B	A0A024RA55;A0A3B3ISS6;B2R5R1;B4DLJ7;B4DLL8;B4DN79;B4E3D4;Q14956;Q14956-2	A0A024RA55;A0A3B3ISS6;B2R5R1;B4DLJ7;B4DLL8;B4DN79;B4E3D4;Q14956;Q14956-2	1.01355	1.01355	1.99356e-06	2.59716e-05	12	A0A024RA55;A0A3B3ISS6;B2R5R1;B4DLJ7;B4DLL8;B4DN79;B4E3D4;Q14956;Q14956-2	GPNMB;GPNMB;;;;;;GPNMB;GPNMB	Glycoprotein (Transmembrane) nmb, isoform CRA_b;Glycoprotein nmb;cDNA, FLJ92578, highly similar to Homo sapiens glycoprotein (transmembrane) nmb (GPNMB), mRNA;cDNA FLJ59334, highly similar to Transmembrane glycoprotein NMB;cDNA FLJ59335, highly similar to Transmembrane glycoprotein NMB;cDNA FLJ53367, highly similar to Transmembrane glycoprotein NMB;cDNA FLJ56293, highly similar to Transmembrane g…	A0A024RA55_HUMAN;A0A3B3ISS6_HUMAN;B2R5R1_HUMAN;B4DLJ7_HUMAN;B4DLL8_HUMAN;B4DN79_HUMAN;B4E3D4_HUMAN;GPNMB_HUMAN;GPNMB_HUMAN	1	101.887	2.01887	HMG +B	NLS +B
HMG +B / NLS +B	A0A024R648;Q9Y5J7	A0A024R648;Q9Y5J7	1.01157	1.01157	0.00717347	0.00374233	12	A0A024R648;Q9Y5J7	TIMM9	Mitochondrial import inner membrane translocase subunit;Mitochondrial import inner membrane translocase subunit Tim9	A0A024R648_HUMAN;TIM9_HUMAN	6	101.61	2.0161	HMG +B	NLS +B
HMG +B / NLS +B	Q5VWJ9	Q5VWJ9	1.00934	1.00934	0.000197346	0.000316971	12	Q5VWJ9	SNX30	Sorting nexin-30	SNX30_HUMAN	4	101.299	2.01299	HMG +B	NLS +B
HMG +B / NLS +B	A0A126GVJ6;Q8NGN4	A0A126GVJ6;Q8NGN4	1.00824	1.00824	0.06256	0.0211046	10	A0A126GVJ6;Q8NGN4	OR10G9	OR10G9;Olfactory receptor 10G9	A0A126GVJ6_HUMAN;O10G9_HUMAN	1	101.146	2.01146	HMG +B	NLS +B
HMG +B / NLS +B	A0A024R168;Q92570;Q92570-3	A0A024R168;Q92570;Q92570-3	1.00741	1.00741	0.00018272	0.000303348	12	A0A024R168;Q92570;Q92570-3	NR4A3	Nuclear receptor subfamily 4, group A, member 3, isoform CRA_c;Nuclear receptor subfamily 4 group A member 3;Isoform 3 of Nuclear receptor subfamily 4 group A member 3	A0A024R168_HUMAN;NR4A3_HUMAN;NR4A3_HUMAN	2	101.03	2.0103	HMG +B	NLS +B
HMG +B / NLS +B	A0A0S2Z5C7;A0A0S2Z5F0;I3L156;I3L419;Q9BSJ6;Q9BSJ6-2	A0A0S2Z5C7;A0A0S2Z5F0;I3L156;I3L419;Q9BSJ6;Q9BSJ6-2	1.00684	1.00684	0.000941952	0.000862001	12	A0A0S2Z5C7;A0A0S2Z5F0;I3L156;I3L419;Q9BSJ6;Q9BSJ6-2	FAM64A;FAM64A;PIMREG;PIMREG;PIMREG;PIMREG	Family with sequence similarity 64 member A isoform 2;Family with sequence similarity 64 member A isoform 1 (Fragment);PICALM interacting mitotic regulator;PICALM interacting mitotic regulator;Protein PIMREG;Isoform 2 of Protein PIMREG	A0A0S2Z5C7_HUMAN;A0A0S2Z5F0_HUMAN;I3L156_HUMAN;I3L419_HUMAN;PIMRE_HUMAN;PIMRE_HUMAN	5	100.951	2.00951	HMG +B	NLS +B
HMG +B / NLS +B	Q9GZV5	Q9GZV5	1.00529	1.00529	0.000102757	0.000216112	12	Q9GZV5	WWTR1	WW domain-containing transcription regulator protein 1	WWTR1_HUMAN	17	100.734	2.00734	HMG +B	NLS +B
HMG +B / NLS +B	Q96AJ9;Q96AJ9-1	Q96AJ9;Q96AJ9-1	1.00204	1.00204	4.58286e-06	3.96195e-05	12	Q96AJ9;Q96AJ9-1	VTI1A	Vesicle transport through interaction with t-SNAREs homolog 1A;Isoform 1 of Vesicle transport through interaction with t-SNAREs homolog 1A	VTI1A_HUMAN	3	100.282	2.00282	HMG +B	NLS +B
HMG +B / NLS +B	A0A024RCW2;Q9H6K1;Q9H6K1-2	A0A024RCW2;Q9H6K1;Q9H6K1-2	0.99276	0.99276	0.000121036	0.00023457	12	A0A024RCW2;Q9H6K1;Q9H6K1-2	C6orf106;ILRUN;ILRUN	Chromosome 6 open reading frame 106, isoform CRA_a;Protein ILRUN;Isoform 2 of Protein ILRUN	A0A024RCW2_HUMAN;ILRUN_HUMAN;ILRUN_HUMAN	3	98.9988	1.98999	HMG +B	NLS +B
HMG +B / NLS +B	P60660-2	P60660-2	0.990409	0.990409	0.00678825	0.00357618	12	P60660-2	MYL6	Isoform Smooth muscle of Myosin light polypeptide 6	MYL6_HUMAN	1	98.6748	1.98675	HMG +B	NLS +B
HMG +B / NLS +B	A0A0A1TSG4;A0A2R8Y484;Q08722;Q08722-2;Q08722-3;Q08722-4	A0A0A1TSG4;A0A2R8Y484;Q08722;Q08722-2;Q08722-3;Q08722-4	0.986516	0.986516	4.8515e-05	0.000140889	12	A0A0A1TSG4;A0A2R8Y484;Q08722;Q08722-2;Q08722-3;Q08722-4	CD47	Leukocyte surface antigen CD47;Leukocyte surface antigen CD47 (Fragment);Leukocyte surface antigen CD47;Isoform OA3-293 of Leukocyte surface antigen CD47;Isoform OA3-305 of Leukocyte surface antigen CD47;Isoform OA3-312 of Leukocyte surface antigen CD47	A0A0A1TSG4_HUMAN;A0A2R8Y484_HUMAN;CD47_HUMAN;CD47_HUMAN;CD47_HUMAN;CD47_HUMAN	2	98.1395	1.98139	HMG +B	NLS +B
HMG +B / NLS +B	Q9HCJ5	Q9HCJ5	0.980962	0.980962	0.272657	0.0743574	12	Q9HCJ5	ZSWIM6	Zinc finger SWIM domain-containing protein 6	ZSWM6_HUMAN	2	97.3781	1.97378	HMG +B	NLS +B
HMG +B / NLS +B	A0A3B3IRL2;O75629	A0A3B3IRL2;O75629	0.977771	0.977771	0.00105848	0.000932254	12	A0A3B3IRL2;O75629	CREG1	Cellular repressor of E1A stimulated genes 1;Protein CREG1	A0A3B3IRL2_HUMAN;CREG1_HUMAN	1	96.9421	1.96942	HMG +B	NLS +B
HMG +B / NLS +B	B4DH89;H0YMG7;O94788;O94788-3;O94788-4	B4DH89;H0YMG7;O94788;O94788-3;O94788-4	0.977581	0.977581	0.00121187	0.00102178	10	B4DH89;H0YMG7;O94788;O94788-3;O94788-4	;ALDH1A2;ALDH1A2;ALDH1A2;ALDH1A2	cDNA FLJ55560, highly similar to Retinal dehydrogenase 2;Aldehyde dehydrogenase 1 family member A2;Retinal dehydrogenase 2;Isoform 3 of Retinal dehydrogenase 2;Isoform 4 of Retinal dehydrogenase 2	B4DH89_HUMAN;H0YMG7_HUMAN;AL1A2_HUMAN;AL1A2_HUMAN;AL1A2_HUMAN	2	96.916	1.96916	HMG +B	NLS +B
HMG +B / NLS +B	A0A024R8B5;Q86YN1	A0A024R8B5;Q86YN1	0.974347	0.974347	3.34703e-06	3.35777e-05	12	A0A024R8B5;Q86YN1	DOLPP1	Dolichyldiphosphatase;Dolichyldiphosphatase 1	A0A024R8B5_HUMAN;DOPP1_HUMAN	3	96.4752	1.96475	HMG +B	NLS +B
HMG +B / NLS +B	A0A024R525;B3KXC3;G3V192;P02794;Q6NS36;Q6NZ44	A0A024R525;B3KXC3;G3V192;P02794;Q6NS36;Q6NZ44	0.974346	0.974346	0.000330079	0.000433586	12	A0A024R525;B3KXC3;G3V192;P02794;Q6NS36;Q6NZ44	FTH1;;FTH1;FTH1;FTH1;FTH1	Ferritin;Ferritin;Ferritin;Ferritin heavy chain;Ferritin (Fragment);Ferritin	A0A024R525_HUMAN;B3KXC3_HUMAN;G3V192_HUMAN;FRIH_HUMAN;Q6NS36_HUMAN;Q6NZ44_HUMAN	4	96.475	1.96475	HMG +B	NLS +B
HMG +B / NLS +B	A0A024R3R5	A0A024R3R5	0.970817	0.970817	0.040569	0.0147267	12	A0A024R3R5	LBR	Delta(14)-sterol reductase LBR	A0A024R3R5_HUMAN	1	95.9951	1.95995	HMG +B	NLS +B
HMG +B / NLS +B	A8MU21;Q9BVK8	A8MU21;Q9BVK8	0.97061	0.97061	0.000499805	0.000565788	12	A8MU21;Q9BVK8	TMEM147	BOS complex subunit TMEM147	A8MU21_HUMAN;TM147_HUMAN	4	95.9669	1.95967	HMG +B	NLS +B
HMG +B / NLS +B	A0PJ70	A0PJ70	0.97015	0.97015	0.00596238	0.00324121	12	A0PJ70	GSG2	non-specific serine/threonine protein kinase (Fragment)	A0PJ70_HUMAN	1	95.9045	1.95904	HMG +B	NLS +B
HMG +B / NLS +B	Q05CX8	Q05CX8	0.968101	0.968101	0.0907639	0.0289629	12	Q05CX8	TDG	TDG protein (Fragment)	Q05CX8_HUMAN	3	95.6263	1.95626	HMG +B	NLS +B
HMG +B / NLS +B	B2R5U1	B2R5U1	0.967798	0.967798	0.000477899	0.000549349	12	B2R5U1	NaN	Staphylococcal nuclease domain-containing protein	B2R5U1_HUMAN	1	95.5853	1.95585	HMG +B	NLS +B
HMG +B / NLS +B	A0A0A6YZ17;A0A7P0TAP9;Q92995;Q92995-2	A0A0A6YZ17;A0A7P0TAP9;Q92995;Q92995-2	0.965877	0.965877	0.0008065	0.000777592	12	A0A0A6YZ17;A0A7P0TAP9;Q92995;Q92995-2	;USP13;USP13;USP13	Ubiquitin carboxyl-terminal hydrolase;Ubiquitin carboxyl-terminal hydrolase;Ubiquitin carboxyl-terminal hydrolase 13;Isoform 2 of Ubiquitin carboxyl-terminal hydrolase 13	A0A0A6YZ17_HUMAN;A0A7P0TAP9_HUMAN;UBP13_HUMAN;UBP13_HUMAN	6	95.3251	1.95325	HMG +B	NLS +B
HMG +B / NLS +B	Q9H9J5	Q9H9J5	0.96491	0.96491	0.0103113	0.00494352	10	Q9H9J5	NaN	Nucleolar complex protein 2 homolog	Q9H9J5_HUMAN	1	95.1942	1.95194	HMG +B	NLS +B
HMG +B / NLS +B	Q96GX5-2	Q96GX5-2	0.96376	0.96376	0.000132012	0.000248369	12	Q96GX5-2	MASTL	Isoform 2 of Serine/threonine-protein kinase greatwall	GWL_HUMAN	1	95.0387	1.95039	HMG +B	NLS +B
HMG +B / NLS +B	A0A494C0Z4;H7C3F2;V9GYD7;V9GZ11	A0A494C0Z4;H7C3F2;V9GYD7;V9GZ11	0.961026	0.961026	0.0130378	0.00592441	12	A0A494C0Z4;H7C3F2;V9GYD7;V9GZ11	SWI5	DNA repair protein SWI5 homolog	A0A494C0Z4_HUMAN;H7C3F2_HUMAN;V9GYD7_HUMAN;V9GZ11_HUMAN	3	94.6694	1.94669	HMG +B	NLS +B
HMG +B / NLS +B	A0A140VK08;H3BN14;P22676	A0A140VK08;H3BN14;P22676	0.958653	0.958653	1.00372e-06	1.85931e-05	12	A0A140VK08;H3BN14;P22676	;CALB2;CALB2	Calretinin;Calbindin 2 (Fragment);Calretinin	A0A140VK08_HUMAN;H3BN14_HUMAN;CALB2_HUMAN	9	94.3494	1.94349	HMG +B	NLS +B
HMG +B / NLS +B	Q92754	Q92754	0.956522	0.956522	7.23448e-07	1.76588e-05	12	Q92754	TFAP2C	Transcription factor AP-2 gamma	AP2C_HUMAN	17	94.0626	1.94063	HMG +B	NLS +B
HMG +B / NLS +B	A0A024R2H1;Q01826;Q01826-2	A0A024R2H1;Q01826;Q01826-2	0.953987	0.953987	1.18244e-06	1.99843e-05	12	A0A024R2H1;Q01826;Q01826-2	SATB1	DNA-binding protein SATB;DNA-binding protein SATB1;Isoform 2 of DNA-binding protein SATB1	A0A024R2H1_HUMAN;SATB1_HUMAN;SATB1_HUMAN	6	93.7219	1.93722	HMG +B	NLS +B
HMG +B / NLS +B	F8WEC0;Q9H3L0	F8WEC0;Q9H3L0	0.953874	0.953874	0.000188986	0.000308364	12	F8WEC0;Q9H3L0	MMADHC	Metabolism of cobalamin associated D;Cobalamin trafficking protein CblD	F8WEC0_HUMAN;MMAD_HUMAN	2	93.7067	1.93707	HMG +B	NLS +B
HMG +B / NLS +B	B4DH52	B4DH52	0.95303	0.95303	0.000294062	0.000404146	12	B4DH52	NaN	cDNA FLJ55916, highly similar to General transcription factor II-I	B4DH52_HUMAN	2	93.5934	1.93593	HMG +B	NLS +B
HMG +B / NLS +B	O43474;O43474-1	O43474;O43474-1	0.950932	0.950932	3.94568e-05	0.000126226	12	O43474;O43474-1	KLF4	Krueppel-like factor 4;Isoform 2 of Krueppel-like factor 4	KLF4_HUMAN	6	93.3121	1.93312	HMG +B	NLS +B
HMG +B / NLS +B	A0A7I2V5P9	A0A7I2V5P9	0.948894	0.948894	0.0167592	0.00721271	12	A0A7I2V5P9	EIF3E	Eukaryotic translation initiation factor 3 subunit E	A0A7I2V5P9_HUMAN	1	93.0393	1.93039	HMG +B	NLS +B
HMG +B / NLS +B	F1D8N4;P04150	F1D8N4;P04150	0.948464	0.948464	0.00421117	0.00247965	12	F1D8N4;P04150	NR3C1	Glucocorticoid receptor	F1D8N4_HUMAN;GCR_HUMAN	1	92.9817	1.92982	HMG +B	NLS +B
HMG +B / NLS +B	A0A8V8TM61	A0A8V8TM61	0.948432	0.948432	0.00124093	0.00103928	12	A0A8V8TM61	PRPF40A	HCG1811743, isoform CRA_d	A0A8V8TM61_HUMAN	1	92.9774	1.92977	HMG +B	NLS +B
HMG +B / NLS +B	Q8NCY6	Q8NCY6	0.948259	0.948259	0.000500041	0.000565788	12	Q8NCY6	MSANTD4	Myb/SANT-like DNA-binding domain-containing protein 4	MSD4_HUMAN	3	92.9542	1.92954	HMG +B	NLS +B
HMG +B / NLS +B	Q9UBK9;Q9UBK9-2	Q9UBK9;Q9UBK9-2	0.947866	0.947866	0.00750104	0.00386698	12	Q9UBK9;Q9UBK9-2	UXT	Protein UXT;Isoform 1 of Protein UXT	UXT_HUMAN	4	92.9018	1.92902	HMG +B	NLS +B
HMG +B / NLS +B	B2RBM6;Q9P1J9	B2RBM6;Q9P1J9	0.946358	0.946358	0.0397782	0.0144873	12	B2RBM6;Q9P1J9	NaN	cDNA, FLJ95593, highly similar to Homo sapiens mitochondrial solute carrier protein (MSCP), mRNA;PRO1278	B2RBM6_HUMAN;Q9P1J9_HUMAN	1	92.7002	1.927	HMG +B	NLS +B
HMG +B / NLS +B	Q6NX68	Q6NX68	0.945526	0.945526	0.00116051	0.000992762	12	Q6NX68	MAP4	MAP4 protein (Fragment)	Q6NX68_HUMAN	1	92.589	1.92589	HMG +B	NLS +B
HMG +B / NLS +B	Q92466	Q92466	0.94478	0.94478	7.88493e-06	5.32091e-05	12	Q92466	DDB2	DNA damage-binding protein 2	DDB2_HUMAN	22	92.4895	1.9249	HMG +B	NLS +B
HMG +B / NLS +B	B4DM89;Q9NW68;Q9NW68-3;Q9NW68-7	B4DM89;Q9NW68;Q9NW68-3;Q9NW68-7	0.943758	0.943758	0.00165661	0.00126592	12	B4DM89;Q9NW68;Q9NW68-3;Q9NW68-7	;BSDC1;BSDC1;BSDC1	cDNA FLJ58587, moderately similar to Homo sapiens BSD domain containing 1 (BSDC1), mRNA;BSD domain-containing protein 1;Isoform 3 of BSD domain-containing protein 1;Isoform 7 of BSD domain-containing protein 1	B4DM89_HUMAN;BSDC1_HUMAN;BSDC1_HUMAN;BSDC1_HUMAN	3	92.3532	1.92353	HMG +B	NLS +B
HMG +B / NLS +B	G3V2G3	G3V2G3	0.942947	0.942947	0.00122655	0.00102964	12	G3V2G3	UBR7	Putative E3 ubiquitin-protein ligase UBR7 (Fragment)	G3V2G3_HUMAN	1	92.2451	1.92245	HMG +B	NLS +B
HMG +B / NLS +B	A8K2T7;A9CB80;F2YGG7;P00533;Q2TTR7	A8K2T7;A9CB80;F2YGG7;P00533;Q2TTR7	0.941542	0.941542	0.000499291	0.000565788	12	A8K2T7;A9CB80;F2YGG7;P00533;Q2TTR7	;;;EGFR;	Receptor protein-tyrosine kinase;Receptor protein-tyrosine kinase;Receptor protein-tyrosine kinase;Epidermal growth factor receptor;Receptor protein-tyrosine kinase	A8K2T7_HUMAN;A9CB80_HUMAN;F2YGG7_HUMAN;EGFR_HUMAN;Q2TTR7_HUMAN	6	92.058	1.92058	HMG +B	NLS +B
HMG +B / NLS +B	A0A1B0GVN4	A0A1B0GVN4	0.939499	0.939499	0.00515247	0.00289482	12	A0A1B0GVN4	NFIB	Nuclear factor I B	A0A1B0GVN4_HUMAN	2	91.7862	1.91786	HMG +B	NLS +B
HMG +B / NLS +B	A0A4P8DLA0	A0A4P8DLA0	0.939219	0.939219	0.0085482	0.0042924	12	A0A4P8DLA0	BRCA1	Breast cancer type 1 susceptibility protein	A0A4P8DLA0_HUMAN	1	91.749	1.91749	HMG +B	NLS +B
HMG +B / NLS +B	P28356	P28356	0.938233	0.938233	0.000727248	0.000723776	12	P28356	HOXD9	Homeobox protein Hox-D9	HXD9_HUMAN	2	91.618	1.91618	HMG +B	NLS +B
HMG +B / NLS +B	B2RD50;B4DM42;Q4G137;Q8N988-2	B2RD50;B4DM42;Q4G137;Q8N988-2	0.935932	0.935932	0.000454723	0.000531996	12	B2RD50;B4DM42;Q4G137;Q8N988-2	;;ZNF557;ZNF557	cDNA, FLJ96454, Homo sapiens zinc finger protein 557 (ZNF557), mRNA;cDNA FLJ56991, highly similar to Zinc finger protein 557;ZNF557 protein (Fragment);Isoform 2 of Zinc finger protein 557	B2RD50_HUMAN;B4DM42_HUMAN;Q4G137_HUMAN;ZN557_HUMAN	7	91.3127	1.91313	HMG +B	NLS +B
HMG +B / NLS +B	Q9H6K4;Q9H6K4-2	Q9H6K4;Q9H6K4-2	0.933043	0.933043	1.1678e-05	6.78266e-05	12	Q9H6K4;Q9H6K4-2	OPA3	Optic atrophy 3 protein;Isoform 2 of Optic atrophy 3 protein	OPA3_HUMAN	3	90.9298	1.9093	HMG +B	NLS +B
HMG +B / NLS +B	A0A024R080	A0A024R080	0.931264	0.931264	0.210484	0.0597108	10	A0A024R080	DVL1	Dishevelled, dsh homolog 1 (Drosophila), isoform CRA_a	A0A024R080_HUMAN	1	90.6946	1.90695	HMG +B	NLS +B
HMG +B / NLS +B	Q5TGL8	Q5TGL8	0.930233	0.930233	0.000300372	0.000408925	12	Q5TGL8	PXDC1	PX domain-containing protein 1	PXDC1_HUMAN	1	90.5583	1.90558	HMG +B	NLS +B
HMG +B / NLS +B	O75896	O75896	0.92751	0.92751	0.0374356	0.0138274	10	O75896	TUSC2	Tumor suppressor candidate 2	TUSC2_HUMAN	1	90.1991	1.90199	HMG +B	NLS +B
HMG +B / NLS +B	O14907	O14907	0.927215	0.927215	0.000135498	0.000251968	12	O14907	TAX1BP3	Tax1-binding protein 3	TX1B3_HUMAN	2	90.1602	1.9016	HMG +B	NLS +B
HMG +B / NLS +B	Q5QJ74	Q5QJ74	0.927105	0.927105	4.33148e-05	0.000133429	12	Q5QJ74	TBCEL	Tubulin-specific chaperone cofactor E-like protein	TBCEL_HUMAN	20	90.1457	1.90146	HMG +B	NLS +B
HMG +B / NLS +B	A0A0U1RQQ4;Q9UNN8	A0A0U1RQQ4;Q9UNN8	0.925096	0.925096	0.00667838	0.00353617	12	A0A0U1RQQ4;Q9UNN8	PROCR	Protein C receptor (Fragment);Endothelial protein C receptor	A0A0U1RQQ4_HUMAN;EPCR_HUMAN	2	89.8811	1.89881	HMG +B	NLS +B
HMG +B / NLS +B	A0A1W2PRF2;A0A286YFK3;B5BUJ7;D6R9C1;D6RCB1;D7R525;D7R526;E5RJ57;J3KNK1;P45984;P45984-2;P45984-3;P45984-4;P45984-5	A0A1W2PRF2;A0A286YFK3;B5BUJ7;D6R9C1;D6RCB1;D7R525;D7R526;E5RJ57;J3KNK1;P45984;P45984-2;P45984-3;P45984-4;P45984-5	0.921767	0.921767	0.00135594	0.00110593	12	A0A1W2PRF2;A0A286YFK3;B5BUJ7;D6R9C1;D6RCB1;D7R525;D7R526;E5RJ57;J3KNK1;P45984;P45984-2;P45984-3;P45984-4;P45984-5	MAPK10;MAPK10;MAPK9;MAPK10;MAPK10;MAPK9;MAPK9;MAPK9;MAPK9;MAPK9;MAPK9;MAPK9;MAPK9;MAPK9	Stress-activated protein kinase JNK (Fragment);Mitogen-activated protein kinase 10 (Fragment);Stress-activated protein kinase JNK (Fragment);Stress-activated protein kinase JNK (Fragment);Stress-activated protein kinase JNK;Stress-activated protein kinase JNK;Stress-activated protein kinase JNK;Mitogen-activated protein kinase 9 (Fragment);Stress-activated protein kinase JNK;Mitogen-activated pro…	A0A1W2PRF2_HUMAN;A0A286YFK3_HUMAN;B5BUJ7_HUMAN;D6R9C1_HUMAN;D6RCB1_HUMAN;D7R525_HUMAN;D7R526_HUMAN;E5RJ57_HUMAN;J3KNK1_HUMAN;MK09_HUMAN;MK09_HUMAN;MK09_HUMAN;MK09_HUMAN;MK09_HUMAN	1	89.4434	1.89443	HMG +B	NLS +B
HMG +B / NLS +B	I3L352;Q9NUU7-2	I3L352;Q9NUU7-2	0.921079	0.921079	0.00318215	0.00203249	12	I3L352;Q9NUU7-2	DDX19A	DEAD-box helicase 19A (Fragment);Isoform 2 of ATP-dependent RNA helicase DDX19A	I3L352_HUMAN;DD19A_HUMAN	1	89.3531	1.89353	HMG +B	NLS +B
HMG +B / NLS +B	A0A087WZ32;A0A087X038;A8K727;Q9HB19	A0A087WZ32;A0A087X038;A8K727;Q9HB19	0.920812	0.920812	0.0129955	0.00591018	12	A0A087WZ32;A0A087X038;A8K727;Q9HB19	PLEKHA2	Pleckstrin homology domain containing A2;Pleckstrin homology domain containing A2;Pleckstrin homology domain containing A2;Pleckstrin homology domain-containing family A member 2	A0A087WZ32_HUMAN;A0A087X038_HUMAN;A8K727_HUMAN;PKHA2_HUMAN	1	89.318	1.89318	HMG +B	NLS +B
HMG +B / NLS +B	A0A140VK21;Q9UBD0	A0A140VK21;Q9UBD0	0.92072	0.92072	0.910675	0.205414	8	A0A140VK21;Q9UBD0	;HSFX1	Testicular secretory protein Li 21;Heat shock transcription factor, X-linked	A0A140VK21_HUMAN;HSFX1_HUMAN	1	89.3059	1.89306	HMG +B	NLS +B
HMG +B / NLS +B	B4DQL5;Q9NWB7	B4DQL5;Q9NWB7	0.919284	0.919284	0.467952	0.117584	12	B4DQL5;Q9NWB7	;IFT57	Intraflagellar transport protein 57 homolog	B4DQL5_HUMAN;IFT57_HUMAN	2	89.1176	1.89118	HMG +B	NLS +B
HMG +B / NLS +B	A0A5C2GJF9;A0A5C2GM23	A0A5C2GJF9;A0A5C2GM23	0.917776	0.917776	0.0263142	0.0103705	12	A0A5C2GJF9;A0A5C2GM23	NaN	IG c1228_light_IGLV1-51_IGLJ2 (Fragment);IG c1114_light_IGLV1-51_IGLJ2 (Fragment)	A0A5C2GJF9_HUMAN;A0A5C2GM23_HUMAN	1	88.92	1.8892	HMG +B	NLS +B
HMG +B / NLS +B	Q9NS25	Q9NS25	0.917231	0.917231	0.000351202	0.000450042	12	Q9NS25	SPANXB1	Sperm protein associated with the nucleus on the X chromosome B1	SPNXB_HUMAN	9	88.8487	1.88849	HMG +B	NLS +B
HMG +B / NLS +B	P54136-2	P54136-2	0.915328	0.915328	5.20616e-05	0.00014599	12	P54136-2	RARS1	Isoform Monomeric of Arginine--tRNA ligase, cytoplasmic	SYRC_HUMAN	1	88.5998	1.886	HMG +B	NLS +B
HMG +B / NLS +B	Q86V85	Q86V85	0.91495	0.91495	0.0362833	0.0134627	12	Q86V85	GPR180	Integral membrane protein GPR180	GP180_HUMAN	4	88.5504	1.8855	HMG +B	NLS +B
HMG +B / NLS +B	P55327;P55327-2;P55327-3;P55327-4;P55327-5;P55327-6;P55327-7	P55327;P55327-2;P55327-3;P55327-4;P55327-5;P55327-6;P55327-7	0.914049	0.914049	1.0911e-05	6.4571e-05	12	P55327;P55327-2;P55327-3;P55327-4;P55327-5;P55327-6;P55327-7	TPD52	Tumor protein D52;Isoform 2 of Tumor protein D52;Isoform 3 of Tumor protein D52;Isoform 4 of Tumor protein D52;Isoform 5 of Tumor protein D52;Isoform 6 of Tumor protein D52;Isoform 7 of Tumor protein D52	TPD52_HUMAN	9	88.4326	1.88433	HMG +B	NLS +B
HMG +B / NLS +B	Q6PID6	Q6PID6	0.912572	0.912572	0.00116296	0.000993944	12	Q6PID6	TTC33	Tetratricopeptide repeat protein 33	TTC33_HUMAN	5	88.2399	1.8824	HMG +B	NLS +B
HMG +B / NLS +B	D6RBP0;Q96NL6;Q96NL6-2;Q96NL6-3	D6RBP0;Q96NL6;Q96NL6-2;Q96NL6-3	0.91255	0.91255	0.127235	0.0386922	10	D6RBP0;Q96NL6;Q96NL6-2;Q96NL6-3	SCLT1	Sodium channel and clathrin linker 1;Sodium channel and clathrin linker 1;Isoform 2 of Sodium channel and clathrin linker 1;Isoform 3 of Sodium channel and clathrin linker 1	D6RBP0_HUMAN;SCLT1_HUMAN;SCLT1_HUMAN;SCLT1_HUMAN	1	88.237	1.88237	HMG +B	NLS +B
HMG +B / NLS +B	A0A2R8YEL6;B4E2I4;E1CEI4;P48506;Q14TF0	A0A2R8YEL6;B4E2I4;E1CEI4;P48506;Q14TF0	0.911566	0.911566	0.0126578	0.00578325	12	A0A2R8YEL6;B4E2I4;E1CEI4;P48506;Q14TF0	GCLC	Glutamate--cysteine ligase (Fragment);Glutamate--cysteine ligase;Glutamate--cysteine ligase;Glutamate--cysteine ligase catalytic subunit;Glutamate--cysteine ligase	A0A2R8YEL6_HUMAN;B4E2I4_HUMAN;E1CEI4_HUMAN;GSH1_HUMAN;Q14TF0_HUMAN	2	88.1087	1.88109	HMG +B	NLS +B
HMG +B / NLS +B	Q32M78	Q32M78	0.911328	0.911328	0.00480715	0.00274277	12	Q32M78	ZNF699	Zinc finger protein 699	ZN699_HUMAN	1	88.0775	1.88078	HMG +B	NLS +B
HMG +B / NLS +B	A0A024R0N8;A0A8V8TPP3;Q96DU7	A0A024R0N8;A0A8V8TPP3;Q96DU7	0.911023	0.911023	2.96162e-05	0.000110263	12	A0A024R0N8;A0A8V8TPP3;Q96DU7	ITPKC	Kinase;Kinase;Inositol-trisphosphate 3-kinase C	A0A024R0N8_HUMAN;A0A8V8TPP3_HUMAN;IP3KC_HUMAN	4	88.0379	1.88038	HMG +B	NLS +B
HMG +B / NLS +B	P30519;Q53HF1;Q6IBP2	P30519;Q53HF1;Q6IBP2	0.910693	0.910693	0.0406483	0.0147498	12	P30519;Q53HF1;Q6IBP2	HMOX2;;HMOX2	Heme oxygenase 2;heme oxygenase (biliverdin-producing) (Fragment);Heme oxygenase	HMOX2_HUMAN;Q53HF1_HUMAN;Q6IBP2_HUMAN	2	87.9948	1.87995	HMG +B	NLS +B
HMG +B / NLS +B	A0A024RE01;Q9NXR5	A0A024RE01;Q9NXR5	0.909015	0.909015	1.68843e-05	8.16367e-05	12	A0A024RE01;Q9NXR5	ANKRD10	Ankyrin repeat domain 10, isoform CRA_a;Ankyrin repeat domain-containing protein 10	A0A024RE01_HUMAN;ANR10_HUMAN	10	87.7764	1.87776	HMG +B	NLS +B
HMG +B / NLS +B	A0A158RFU3;P20962	A0A158RFU3;P20962	0.90897	0.90897	0.000307796	0.000415115	12	A0A158RFU3;P20962	PTMS	Parathymosin	A0A158RFU3_HUMAN;PTMS_HUMAN	1	87.7704	1.8777	HMG +B	NLS +B
HMG +B / NLS +B	Q8IVQ6	Q8IVQ6	0.908207	0.908207	5.48588e-05	0.00014893	12	Q8IVQ6	ZDHHC21	Palmitoyltransferase ZDHHC21	ZDH21_HUMAN	3	87.6711	1.87671	HMG +B	NLS +B
HMG +B / NLS +B	Q8NDX6	Q8NDX6	0.907116	0.907116	0.00233183	0.00161899	12	Q8NDX6	ZNF740	Zinc finger protein 740	ZN740_HUMAN	10	87.5294	1.87529	HMG +B	NLS +B
HMG +B / NLS +B	B4DTY8;P56199	B4DTY8;P56199	0.906763	0.906763	0.0220301	0.0089864	12	B4DTY8;P56199	;ITGA1	cDNA FLJ61587, highly similar to Integrin alpha-1 (Fragment);Integrin alpha-1	B4DTY8_HUMAN;ITA1_HUMAN	3	87.4834	1.87483	HMG +B	NLS +B
HMG +B / NLS +B	O43248	O43248	0.90301	0.90301	0.00112722	0.000970978	12	O43248	HOXC11	Homeobox protein Hox-C11	HXC11_HUMAN	6	86.9964	1.86996	HMG +B	NLS +B
HMG +B / NLS +B	Q9ULM2	Q9ULM2	0.902081	0.902081	3.19588e-05	0.000113212	12	Q9ULM2	ZNF490	Zinc finger protein 490	ZN490_HUMAN	8	86.876	1.86876	HMG +B	NLS +B
HMG +B / NLS +B	A8KA62;Q12955-6	A8KA62;Q12955-6	0.901931	0.901931	5.60719e-05	0.000150072	10	A8KA62;Q12955-6	ANK3	Ankyrin 3, node of Ranvier (Ankyrin G), isoform CRA_d;Isoform 4 of Ankyrin-3	A8KA62_HUMAN;ANK3_HUMAN	1	86.8565	1.86856	HMG +B	NLS +B
HMG +B / NLS +B	A4D1U3;Q04837;Q567R6	A4D1U3;Q04837;Q567R6	0.898744	0.898744	0.0106833	0.00507775	12	A4D1U3;Q04837;Q567R6	SSBP1	Single-stranded DNA-binding protein;Single-stranded DNA-binding protein, mitochondrial;Single-stranded DNA-binding protein	A4D1U3_HUMAN;SSBP_HUMAN;Q567R6_HUMAN	12	86.4442	1.86444	HMG +B	NLS +B
HMG +B / NLS +B	Q6PD74	Q6PD74	0.898001	0.898001	0.000278852	0.000393032	12	Q6PD74	AAGAB	Alpha- and gamma-adaptin-binding protein p34	AAGAB_HUMAN	6	86.3482	1.86348	HMG +B	NLS +B
HMG +B / NLS +B	O14713-2	O14713-2	0.896269	0.896269	0.000362321	0.000456998	12	O14713-2	ITGB1BP1	Isoform 2 of Integrin beta-1-binding protein 1	ITBP1_HUMAN	2	86.1246	1.86125	HMG +B	NLS +B
HMG +B / NLS +B	Q8N5M9	Q8N5M9	0.895798	0.895798	1.17889e-07	7.54089e-06	12	Q8N5M9	JAGN1	Protein jagunal homolog 1	JAGN1_HUMAN	3	86.0639	1.86064	HMG +B	NLS +B
HMG +B / NLS +B	A0A087X0S4;F2VTX5	A0A087X0S4;F2VTX5	0.893751	0.893751	0.0161942	0.00702111	12	A0A087X0S4;F2VTX5	KLF4	Kruppel like factor 4;Kruppel-like factor 4 short isoform	A0A087X0S4_HUMAN;F2VTX5_HUMAN	1	85.8001	1.858	HMG +B	NLS +B
HMG +B / NLS +B	P28347	P28347	0.892746	0.892746	2.83514e-06	3.12011e-05	12	P28347	TEAD1	Transcriptional enhancer factor TEF-1	TEAD1_HUMAN	14	85.6707	1.85671	HMG +B	NLS +B
HMG +B / NLS +B	Q4G148;Q4G148-2	Q4G148;Q4G148-2	0.892588	0.892588	0.00336451	0.00211027	12	Q4G148;Q4G148-2	GXYLT1	Glucoside xylosyltransferase 1;Isoform 2 of Glucoside xylosyltransferase 1	GXLT1_HUMAN	2	85.6503	1.8565	HMG +B	NLS +B
HMG +B / NLS +B	A8K0S6;O75143;O75143-2;O75143-5	A8K0S6;O75143;O75143-2;O75143-5	0.891885	0.891885	3.49833e-05	0.000118892	12	A8K0S6;O75143;O75143-2;O75143-5	;ATG13;ATG13;ATG13	Autophagy-related protein 13;Autophagy-related protein 13;Isoform 2 of Autophagy-related protein 13;Isoform 5 of Autophagy-related protein 13	A8K0S6_HUMAN;ATG13_HUMAN;ATG13_HUMAN;ATG13_HUMAN	13	85.5599	1.8556	HMG +B	NLS +B
HMG +B / NLS +B	O43502	O43502	0.891516	0.891516	0.000381169	0.000471976	12	O43502	RAD51C	DNA repair protein RAD51 homolog 3	RA51C_HUMAN	15	85.5124	1.85512	HMG +B	NLS +B
HMG +B / NLS +B	P84101;P84101-4	P84101;P84101-4	0.889012	0.889012	0.000580185	0.000624462	12	P84101;P84101-4	SERF2	Small EDRK-rich factor 2;Isoform 4 of Small EDRK-rich factor 2	SERF2_HUMAN	1	85.1908	1.85191	HMG +B	NLS +B
HMG +B / NLS +B	Q9UPY5	Q9UPY5	0.888807	0.888807	8.77693e-06	5.65826e-05	12	Q9UPY5	SLC7A11	Cystine/glutamate transporter	XCT_HUMAN	3	85.1645	1.85164	HMG +B	NLS +B
HMG +B / NLS +B	Q9NVX7	Q9NVX7	0.886347	0.886347	1.94112e-05	8.82175e-05	12	Q9NVX7	KBTBD4	Kelch repeat and BTB domain-containing protein 4	KBTB4_HUMAN	21	84.849	1.84849	HMG +B	NLS +B
HMG +B / NLS +B	O95365	O95365	0.885879	0.885879	6.99688e-05	0.000172259	12	O95365	ZBTB7A	Zinc finger and BTB domain-containing protein 7A	ZBT7A_HUMAN	18	84.789	1.84789	HMG +B	NLS +B
HMG +B / NLS +B	P63313	P63313	0.884447	0.884447	0.000197612	0.000317126	12	P63313	TMSB10	Thymosin beta-10	TYB10_HUMAN	2	84.6056	1.84606	HMG +B	NLS +B
HMG +B / NLS +B	B2RBI2;Q96A49	B2RBI2;Q96A49	0.882581	0.882581	8.95773e-05	0.000199108	12	B2RBI2;Q96A49	;SYAP1	cDNA, FLJ95525, highly similar to Homo sapiens synapse associated protein 1, SAP47 homolog (Drosophila) (SYAP1), mRNA;Synapse-associated protein 1	B2RBI2_HUMAN;SYAP1_HUMAN	15	84.367	1.84367	HMG +B	NLS +B
HMG +B / NLS +B	B7Z1D8	B7Z1D8	0.882523	0.882523	0.00895243	0.00445248	12	B7Z1D8	NaN	cDNA FLJ56867, highly similar to Transcriptional regulator ATRX	B7Z1D8_HUMAN	2	84.3597	1.8436	HMG +B	NLS +B
HMG +B / NLS +B	A0A024R2F9;Q9BTV4	A0A024R2F9;Q9BTV4	0.88189	0.88189	0.000130161	0.000247148	12	A0A024R2F9;Q9BTV4	TMEM43	Transmembrane protein 43 isoform 1 (Fragment);Transmembrane protein 43	A0A024R2F9_HUMAN;TMM43_HUMAN	17	84.2787	1.84279	HMG +B	NLS +B
HMG +B / NLS +B	P21333;P21333-2	P21333;P21333-2	0.879245	0.879245	3.54799e-07	1.29316e-05	12	P21333;P21333-2	FLNA	Filamin-A;Isoform 2 of Filamin-A	FLNA_HUMAN	191	83.9413	1.83941	HMG +B	NLS +B
HMG +B / NLS +B	D6RGZ3	D6RGZ3	0.87372	0.87372	0.00959341	0.00468312	10	D6RGZ3	ARHGEF28	Rho guanine nucleotide exchange factor 28	D6RGZ3_HUMAN	1	83.2382	1.83238	HMG +B	NLS +B
HMG +B / NLS +B	Q5HY92	Q5HY92	0.872415	0.872415	0.000730199	0.000725942	10	Q5HY92	FIGN	Fidgetin	FIGN_HUMAN	1	83.0725	1.83073	HMG +B	NLS +B
HMG +B / NLS +B	A0A384MDT0;O75155;O75155-2	A0A384MDT0;O75155;O75155-2	0.871882	0.871882	0.0232418	0.00938882	10	A0A384MDT0;O75155;O75155-2	;CAND2;CAND2	Epididymis secretory sperm binding protein;Cullin-associated NEDD8-dissociated protein 2;Isoform 2 of Cullin-associated NEDD8-dissociated protein 2	A0A384MDT0_HUMAN;CAND2_HUMAN;CAND2_HUMAN	2	83.0049	1.83005	HMG +B	NLS +B
HMG +B / NLS +B	A0A5F9ZHU7;P49643	A0A5F9ZHU7;P49643	0.871847	0.871847	7.96725e-08	6.61076e-06	12	A0A5F9ZHU7;P49643	PRIM2	DNA primase large subunit	A0A5F9ZHU7_HUMAN;PRI2_HUMAN	26	83.0004	1.83	HMG +B	NLS +B
HMG +B / NLS +B	A0A024R719;A0AUM0;E7EPZ8;H3BNF5;H3BPV6;H3BSB6;H3BUA4;H3BUR2;Q68DB5;Q92536	A0A024R719;A0AUM0;E7EPZ8;H3BNF5;H3BPV6;H3BSB6;H3BUA4;H3BUR2;Q68DB5;Q92536	0.869026	0.869026	3.65864e-05	0.000121051	12	A0A024R719;A0AUM0;E7EPZ8;H3BNF5;H3BPV6;H3BSB6;H3BUA4;H3BUR2;Q68DB5;Q92536	SLC7A6;SLC7A6;SLC7A6;SLC7A6;SLC7A6;SLC7A6;SLC7A6;SLC7A6;DKFZp686K14185;SLC7A6	Solute carrier family 7 (Cationic amino acid transporter, y+ system), member 6, isoform CRA_a;SLC7A6 protein (Fragment);Solute carrier family 7 member 6;Solute carrier family 7 member 6;Solute carrier family 7 member 6 (Fragment);Solute carrier family 7 member 6 (Fragment);Solute carrier family 7 member 6 (Fragment);Solute carrier family 7 member 6 (Fragment);Uncharacterized protein DKFZp686K1418…	A0A024R719_HUMAN;A0AUM0_HUMAN;E7EPZ8_HUMAN;H3BNF5_HUMAN;H3BPV6_HUMAN;H3BSB6_HUMAN;H3BUA4_HUMAN;H3BUR2_HUMAN;Q68DB5_HUMAN;YLAT2_HUMAN	2	82.643	1.82643	HMG +B	NLS +B
HMG +B / NLS +B	A0A024R4Y2;A8K2X6;B0AZP8;Q8NBI5;Q8NBI5-2	A0A024R4Y2;A8K2X6;B0AZP8;Q8NBI5;Q8NBI5-2	0.868947	0.868947	3.1312e-06	3.22754e-05	12	A0A024R4Y2;A8K2X6;B0AZP8;Q8NBI5;Q8NBI5-2	hCG_39762;;;SLC43A3;SLC43A3	HCG39762, isoform CRA_c;cDNA FLJ77840, highly similar to Homo sapiens solute carrier family 43, member 3 (SLC43A3), mRNA;cDNA, FLJ79488, highly similar to Homo sapiens solute carrier family 43, member 3 (SLC43A3), mRNA;Equilibrative nucleobase transporter 1;Isoform 2 of Equilibrative nucleobase transporter 1	A0A024R4Y2_HUMAN;A8K2X6_HUMAN;B0AZP8_HUMAN;S43A3_HUMAN;S43A3_HUMAN	4	82.6329	1.82633	HMG +B	NLS +B
HMG +B / NLS +B	Q15054-2	Q15054-2	0.868816	0.868816	0.0328114	0.0124026	10	Q15054-2	POLD3	Isoform 2 of DNA polymerase delta subunit 3	DPOD3_HUMAN	2	82.6164	1.82616	HMG +B	NLS +B
HMG +B / NLS +B	A8K0R7-5	A8K0R7-5	0.868112	0.868112	0.0115425	0.00539319	12	A8K0R7-5	ZNF839	Isoform 3 of Zinc finger protein 839	ZN839_HUMAN	3	82.5273	1.82527	HMG +B	NLS +B
HMG +B / NLS +B	D6RJA0;Q8WTS6	D6RJA0;Q8WTS6	0.867363	0.867363	0.116471	0.0358608	10	D6RJA0;Q8WTS6	SETD7	[histone H3]-lysine(4) N-methyltransferase;Histone-lysine N-methyltransferase SETD7	D6RJA0_HUMAN;SETD7_HUMAN	1	82.4325	1.82433	HMG +B	NLS +B
HMG +B / NLS +B	Q9UII2	Q9UII2	0.865664	0.865664	0.183301	0.0530013	10	Q9UII2	ATP5IF1	ATPase inhibitor, mitochondrial	ATIF1_HUMAN	2	82.2178	1.82218	HMG +B	NLS +B
HMG +B / NLS +B	A0A7P0SNI2	A0A7P0SNI2	0.864918	0.864918	1.03401e-06	1.85931e-05	12	A0A7P0SNI2	TEAD3	Transcriptional enhancer factor TEF-5	A0A7P0SNI2_HUMAN	8	82.1237	1.82124	HMG +B	NLS +B
HMG +B / NLS +B	Q9P2L0;Q9P2L0-2	Q9P2L0;Q9P2L0-2	0.864503	0.864503	0.00760537	0.00390147	12	Q9P2L0;Q9P2L0-2	WDR35	WD repeat-containing protein 35;Isoform 2 of WD repeat-containing protein 35	WDR35_HUMAN	7	82.0712	1.82071	HMG +B	NLS +B
HMG +B / NLS +B	Q9Y294	Q9Y294	0.864431	0.864431	0.00351724	0.00217767	12	Q9Y294	ASF1A	Histone chaperone ASF1A	ASF1A_HUMAN	5	82.0621	1.82062	HMG +B	NLS +B
HMG +B / NLS +B	Q13162;V9HW63	Q13162;V9HW63	0.863647	0.863647	1.13764e-06	1.958e-05	12	Q13162;V9HW63	PRDX4;HEL-S-97n	Peroxiredoxin-4;Epididymis secretory sperm binding protein Li 97n	PRDX4_HUMAN;V9HW63_HUMAN	6	81.9632	1.81963	HMG +B	NLS +B
HMG +B / NLS +B	P08754	P08754	0.863425	0.863425	0.000599114	0.000636071	12	P08754	GNAI3	Guanine nucleotide-binding protein G(i) subunit alpha-3	GNAI3_HUMAN	7	81.9353	1.81935	HMG +B	NLS +B
HMG +B / NLS +B	Q9H9Z1	Q9H9Z1	0.861486	0.861486	0.00320952	0.0020457	12	Q9H9Z1	NaN	cDNA FLJ12462 fis, clone NT2RM1000770, weakly similar to DXS6673E PROTEIN	Q9H9Z1_HUMAN	5	81.6909	1.81691	HMG +B	NLS +B
HMG +B / NLS +B	H0YDN1	H0YDN1	0.858757	0.858757	0.00327781	0.00207467	12	H0YDN1	PLEC	Plectin	H0YDN1_HUMAN	3	81.3475	1.81347	HMG +B	NLS +B
HMG +B / NLS +B	Q9UBI1	Q9UBI1	0.858316	0.858316	0.000393807	0.000482743	12	Q9UBI1	COMMD3	COMM domain-containing protein 3	COMD3_HUMAN	1	81.292	1.81292	HMG +B	NLS +B
HMG +B / NLS +B	Q06265-3;Q06265-4	Q06265-3;Q06265-4	0.856746	0.856746	0.0983066	0.0309331	12	Q06265-3;Q06265-4	EXOSC9	Isoform 3 of Exosome complex component RRP45;Isoform 4 of Exosome complex component RRP45	EXOS9_HUMAN	1	81.0949	1.81095	HMG +B	NLS +B
HMG +B / NLS +B	Q14181	Q14181	0.854543	0.854543	7.30627e-06	5.11314e-05	12	Q14181	POLA2	DNA polymerase alpha subunit B	DPOA2_HUMAN	28	80.8186	1.80819	HMG +B	NLS +B
HMG +B / NLS +B	Q9NVM9	Q9NVM9	0.852917	0.852917	7.26731e-09	2.83618e-06	12	Q9NVM9	INTS13	Integrator complex subunit 13	INT13_HUMAN	64	80.615	1.80615	HMG +B	NLS +B
HMG +B / NLS +B	B2RA57;Q5CZA1;Q9BTX7	B2RA57;Q5CZA1;Q9BTX7	0.851268	0.851268	0.00242877	0.00167023	12	B2RA57;Q5CZA1;Q9BTX7	;DKFZp686E0870;TTPAL	cDNA, FLJ94708;Uncharacterized protein DKFZp686E0870;Alpha-tocopherol transfer protein-like	B2RA57_HUMAN;Q5CZA1_HUMAN;TTPAL_HUMAN	7	80.4086	1.80409	HMG +B	NLS +B
HMG +B / NLS +B	G3V1P3;Q969J3	G3V1P3;Q969J3	0.850809	0.850809	5.39164e-05	0.000148176	12	G3V1P3;Q969J3	BORCS5	BLOC-1-related complex subunit 5	G3V1P3_HUMAN;BORC5_HUMAN	3	80.3512	1.80351	HMG +B	NLS +B
HMG +B / NLS +B	B5MC59	B5MC59	0.850788	0.850788	0.015443	0.00678101	10	B5MC59	RPA3	Replication protein A3	B5MC59_HUMAN	1	80.3486	1.80349	HMG +B	NLS +B
HMG +B / NLS +B	A0A0A0MSQ9;Q86VX9;Q86VX9-2;Q86VX9-3;Q86VX9-4;Q86VX9-5	A0A0A0MSQ9;Q86VX9;Q86VX9-2;Q86VX9-3;Q86VX9-4;Q86VX9-5	0.850287	0.850287	0.000722531	0.000719845	12	A0A0A0MSQ9;Q86VX9;Q86VX9-2;Q86VX9-3;Q86VX9-4;Q86VX9-5	MON1A	Vacuolar fusion protein MON1 homolog;Vacuolar fusion protein MON1 homolog A;Isoform 2 of Vacuolar fusion protein MON1 homolog A;Isoform 3 of Vacuolar fusion protein MON1 homolog A;Isoform 4 of Vacuolar fusion protein MON1 homolog A;Isoform 5 of Vacuolar fusion protein MON1 homolog A	A0A0A0MSQ9_HUMAN;MON1A_HUMAN;MON1A_HUMAN;MON1A_HUMAN;MON1A_HUMAN;MON1A_HUMAN	1	80.2859	1.80286	HMG +B	NLS +B
HMG +B / NLS +B	B2R6D8;Q9H3Q1	B2R6D8;Q9H3Q1	0.849728	0.849728	0.0131714	0.0059728	12	B2R6D8;Q9H3Q1	CDC42EP4	CDC42 effector protein (Rho GTPase binding) 4, isoform CRA_a;Cdc42 effector protein 4	B2R6D8_HUMAN;BORG4_HUMAN	5	80.2162	1.80216	HMG +B	NLS +B
HMG +B / NLS +B	A0A669KB72;B4DLB7;B4DX80;Q8IX15;Q8IX15-3;U3KPW8	A0A669KB72;B4DLB7;B4DX80;Q8IX15;Q8IX15-3;U3KPW8	0.849181	0.849181	0.000435222	0.000518425	12	A0A669KB72;B4DLB7;B4DX80;Q8IX15;Q8IX15-3;U3KPW8	HOMEZ;;;HOMEZ;HOMEZ;HOMEZ	Homeobox and leucine zipper encoding;cDNA FLJ54438, highly similar to Homeobox and leucine zipper protein Homez;cDNA FLJ54504, highly similar to Homeobox and leucine zipper protein Homez;Homeobox and leucine zipper protein Homez;Isoform 2 of Homeobox and leucine zipper protein Homez;Homeobox and leucine zipper encoding (Fragment)	A0A669KB72_HUMAN;B4DLB7_HUMAN;B4DX80_HUMAN;HOMEZ_HUMAN;HOMEZ_HUMAN;U3KPW8_HUMAN	2	80.1478	1.80148	HMG +B	NLS +B
HMG +B / NLS +B	C9J2J1;C9JAV2;H7C216;Q6PH85;Q6PH85-2	C9J2J1;C9JAV2;H7C216;Q6PH85;Q6PH85-2	0.849162	0.849162	0.00576747	0.00315906	12	C9J2J1;C9JAV2;H7C216;Q6PH85;Q6PH85-2	DCUN1D2	DCN1-like protein (Fragment);DCN1-like protein (Fragment);DCN1-like protein (Fragment);DCN1-like protein 2;Isoform 2 of DCN1-like protein 2	C9J2J1_HUMAN;C9JAV2_HUMAN;H7C216_HUMAN;DCNL2_HUMAN;DCNL2_HUMAN	1	80.1455	1.80145	HMG +B	NLS +B
HMG +B / NLS +B	E5RGE5;E5RI74;E5RJ74;E5RK75;Q05BD2;Q8TCF1;Q8TCF1-2;Q8TCF1-4	E5RGE5;E5RI74;E5RJ74;E5RK75;Q05BD2;Q8TCF1;Q8TCF1-2;Q8TCF1-4	0.847792	0.847792	0.00210661	0.00150667	12	E5RGE5;E5RI74;E5RJ74;E5RK75;Q05BD2;Q8TCF1;Q8TCF1-2;Q8TCF1-4	ZFAND1	Zinc finger AN1-type containing 1;Zinc finger AN1-type containing 1;Zinc finger AN1-type containing 1 (Fragment);Zinc finger AN1-type containing 1 (Fragment);ZFAND1 protein;AN1-type zinc finger protein 1;Isoform 2 of AN1-type zinc finger protein 1;Isoform 4 of AN1-type zinc finger protein 1	E5RGE5_HUMAN;E5RI74_HUMAN;E5RJ74_HUMAN;E5RK75_HUMAN;Q05BD2_HUMAN;ZFAN1_HUMAN;ZFAN1_HUMAN;ZFAN1_HUMAN	2	79.9745	1.79974	HMG +B	NLS +B
HMG +B / NLS +B	Q96P63;Q96P63-2	Q96P63;Q96P63-2	0.846321	0.846321	0.00157467	0.00122678	12	Q96P63;Q96P63-2	SERPINB12	Serpin B12;Isoform 2 of Serpin B12	SPB12_HUMAN	12	79.7911	1.79791	HMG +B	NLS +B
HMG +B / NLS +B	Q9BUA3	Q9BUA3	0.845805	0.845805	0.000455123	0.000531996	12	Q9BUA3	SPINDOC	Spindlin interactor and repressor of chromatin-binding protein	SPNDC_HUMAN	14	79.7267	1.79727	HMG +B	NLS +B
HMG +B / NLS +B	Q9Y3C8	Q9Y3C8	0.844139	0.844139	0.0499222	0.0174579	12	Q9Y3C8	UFC1	Ubiquitin-fold modifier-conjugating enzyme 1	UFC1_HUMAN	4	79.5193	1.79519	HMG +B	NLS +B
HMG +B / NLS +B	G8XV63;P57076	G8XV63;P57076	0.843715	0.843715	0.0001441	0.000262204	12	G8XV63;P57076	;CFAP298	Prostate cancer upregulated protein 1;Cilia- and flagella-associated protein 298	G8XV63_HUMAN;CF298_HUMAN	5	79.4665	1.79467	HMG +B	NLS +B
HMG +B / NLS +B	A0A384NKN4;Q9NUG6	A0A384NKN4;Q9NUG6	0.840319	0.840319	0.0159997	0.00695447	10	A0A384NKN4;Q9NUG6	;PDRG1	p53 and DNA damage-regulated protein 1	A0A384NKN4_HUMAN;PDRG1_HUMAN	2	79.0446	1.79045	HMG +B	NLS +B
HMG +B / NLS +B	O43790	O43790	0.839554	0.839554	0.0156213	0.00682954	12	O43790	KRT86	Keratin, type II cuticular Hb6	KRT86_HUMAN	40	78.9496	1.7895	HMG +B	NLS +B
HMG +B / NLS +B	A0A024RB51;P09017	A0A024RB51;P09017	0.837987	0.837987	0.00138643	0.00112158	12	A0A024RB51;P09017	hCG_2043420;HOXC4	HCG2043420;Homeobox protein Hox-C4	A0A024RB51_HUMAN;HXC4_HUMAN	10	78.7554	1.78755	HMG +B	NLS +B
HMG +B / NLS +B	P51858-2	P51858-2	0.83774	0.83774	0.0161712	0.00701274	12	P51858-2	HDGF	Isoform 2 of Hepatoma-derived growth factor	HDGF_HUMAN	2	78.7248	1.78725	HMG +B	NLS +B
HMG +B / NLS +B	A0A024R7N6;O00459	A0A024R7N6;O00459	0.835664	0.835664	0.000181673	0.000303219	12	A0A024R7N6;O00459	PIK3R2	Phosphoinositide-3-kinase, regulatory subunit 2 (P85 beta), isoform CRA_a;Phosphatidylinositol 3-kinase regulatory subunit beta	A0A024R7N6_HUMAN;P85B_HUMAN	4	78.4678	1.78468	HMG +B	NLS +B
HMG +B / NLS +B	A0A087WW43;A0A994J439;B4DPQ4;E7ET33;Q06033;Q06033-2	A0A087WW43;A0A994J439;B4DPQ4;E7ET33;Q06033;Q06033-2	0.831275	0.831275	0.899683	0.203571	12	A0A087WW43;A0A994J439;B4DPQ4;E7ET33;Q06033;Q06033-2	ITIH3;ITIH3;;ITIH3;ITIH3;ITIH3	Inter-alpha-trypsin inhibitor heavy chain H3;Inter-alpha-trypsin inhibitor heavy chain 3;cDNA FLJ60769, highly similar to Inter-alpha-trypsin inhibitor heavy chain H3;Inter-alpha-trypsin inhibitor heavy chain 3;Inter-alpha-trypsin inhibitor heavy chain H3;Isoform 2 of Inter-alpha-trypsin inhibitor heavy chain H3	A0A087WW43_HUMAN;A0A994J439_HUMAN;B4DPQ4_HUMAN;E7ET33_HUMAN;ITIH3_HUMAN;ITIH3_HUMAN	1	77.9257	1.77926	HMG +B	NLS +B
HMG +B / NLS +B	A8K2Q6;B4E200;P45877	A8K2Q6;B4E200;P45877	0.830517	0.830517	0.00813032	0.00412118	12	A8K2Q6;B4E200;P45877	;;PPIC	Peptidyl-prolyl cis-trans isomerase;cDNA FLJ57929, moderately similar to Peptidyl-prolyl cis-trans isomerase C (EC5.2.1.8);Peptidyl-prolyl cis-trans isomerase C	A8K2Q6_HUMAN;B4E200_HUMAN;PPIC_HUMAN	2	77.8322	1.77832	HMG +B	NLS +B
HMG +B / NLS +B	F8W1S1;Q7RTS7	F8W1S1;Q7RTS7	0.829793	0.829793	8.66569e-09	2.83618e-06	12	F8W1S1;Q7RTS7	KRT74	Keratin 74;Keratin, type II cytoskeletal 74	F8W1S1_HUMAN;K2C74_HUMAN	5	77.7431	1.77743	HMG +B	NLS +B
HMG +B / NLS +B	P81605;P81605-2	P81605;P81605-2	0.828113	0.828113	5.67994e-06	4.37805e-05	12	P81605;P81605-2	DCD	Dermcidin;Isoform 2 of Dermcidin	DCD_HUMAN	5	77.5362	1.77536	HMG +B	NLS +B
HMG +B / NLS +B	Q9BZE9;Q9BZE9-2	Q9BZE9;Q9BZE9-2	0.827845	0.827845	5.05015e-05	0.000143765	12	Q9BZE9;Q9BZE9-2	ASPSCR1	Tether containing UBX domain for GLUT4;Isoform 2 of Tether containing UBX domain for GLUT4	ASPC1_HUMAN	18	77.5033	1.77503	HMG +B	NLS +B
HMG +B / NLS +B	Q8IYS2;Q8IYS2-2	Q8IYS2;Q8IYS2-2	0.827796	0.827796	0.00968491	0.00472164	10	Q8IYS2;Q8IYS2-2	KIAA2013	Uncharacterized protein KIAA2013;Isoform 2 of Uncharacterized protein KIAA2013	K2013_HUMAN	3	77.4972	1.77497	HMG +B	NLS +B
HMG +B / NLS +B	Q32M84;Q32M84-2	Q32M84;Q32M84-2	0.82709	0.82709	0.0711596	0.0235323	10	Q32M84;Q32M84-2	BTBD16	BTB/POZ domain-containing protein 16;Isoform 2 of BTB/POZ domain-containing protein 16	BTBDG_HUMAN	1	77.4104	1.7741	HMG +B	NLS +B
HMG +B / NLS +B	B3KTT0;Q8NFH3	B3KTT0;Q8NFH3	0.82486	0.82486	0.0019694	0.00143815	12	B3KTT0;Q8NFH3	;NUP43	cDNA FLJ38675 fis, clone IMR322000243, highly similar to Nucleoporin Nup43;Nucleoporin Nup43	B3KTT0_HUMAN;NUP43_HUMAN	7	77.1363	1.77136	HMG +B	NLS +B
HMG +B / NLS +B	Q69YN2-3	Q69YN2-3	0.821553	0.821553	0.00368525	0.00224611	10	Q69YN2-3	CWF19L1	Isoform 3 of CWF19-like protein 1	C19L1_HUMAN	1	76.7307	1.76731	HMG +B	NLS +B
HMG +B / NLS +B	A0A1W2PR09;A0A1W2PRL5;A0A1W2PRM0;F5GYH1;Q8NC96	A0A1W2PR09;A0A1W2PRL5;A0A1W2PRM0;F5GYH1;Q8NC96	0.821197	0.821197	0.00510627	0.00287814	12	A0A1W2PR09;A0A1W2PRL5;A0A1W2PRM0;F5GYH1;Q8NC96	NECAP1	NECAP endocytosis associated 1;NECAP endocytosis associated 1;NECAP endocytosis associated 1;NECAP endocytosis associated 1 (Fragment);Adaptin ear-binding coat-associated protein 1	A0A1W2PR09_HUMAN;A0A1W2PRL5_HUMAN;A0A1W2PRM0_HUMAN;F5GYH1_HUMAN;NECP1_HUMAN	3	76.6871	1.76687	HMG +B	NLS +B
HMG +B / NLS +B	A0A024R061;A0A024R074;B2R6P4;P51809;P51809-2	A0A024R061;A0A024R074;B2R6P4;P51809;P51809-2	0.820558	0.820558	2.64022e-07	1.07675e-05	12	A0A024R061;A0A024R074;B2R6P4;P51809;P51809-2	SYBL1;SYBL1;;VAMP7;VAMP7	Synaptobrevin-like 1, isoform CRA_e;Synaptobrevin-like 1, isoform CRA_b;cDNA, FLJ93048, highly similar to Homo sapiens synaptobrevin-like 1 (SYBL1), mRNA;Vesicle-associated membrane protein 7;Isoform 2 of Vesicle-associated membrane protein 7	A0A024R061_HUMAN;A0A024R074_HUMAN;B2R6P4_HUMAN;VAMP7_HUMAN;VAMP7_HUMAN	6	76.6089	1.76609	HMG +B	NLS +B
HMG +B / NLS +B	Q15149-4	Q15149-4	0.820218	0.820218	8.60892e-05	0.000193882	12	Q15149-4	PLEC	Isoform 4 of Plectin	PLEC_HUMAN	4	76.5672	1.76567	HMG +B	NLS +B
HMG +B / NLS +B	A0A024R6P3;Q9BXL8	A0A024R6P3;Q9BXL8	0.820005	0.820005	7.87881e-05	0.000184297	12	A0A024R6P3;Q9BXL8	CDCA4	Cell division cycle associated 4, isoform CRA_a;Cell division cycle-associated protein 4	A0A024R6P3_HUMAN;CDCA4_HUMAN	8	76.5412	1.76541	HMG +B	NLS +B
HMG +B / NLS +B	O00151;V9HW92	O00151;V9HW92	0.819746	0.819746	7.33579e-06	5.11314e-05	12	O00151;V9HW92	PDLIM1;HEL-S-112	PDZ and LIM domain protein 1;Epididymis secretory protein Li 112	PDLI1_HUMAN;V9HW92_HUMAN	15	76.5096	1.7651	HMG +B	NLS +B
HMG +B / NLS +B	M0QZG7	M0QZG7	0.817699	0.817699	0.00649194	0.00345892	12	M0QZG7	SNRPA	Small nuclear ribonucleoprotein polypeptide A (Fragment)	M0QZG7_HUMAN	1	76.2593	1.76259	HMG +B	NLS +B
HMG +B / NLS +B	P21980;V9HWG3	P21980;V9HWG3	0.81586	0.81586	4.21592e-05	0.000132038	12	P21980;V9HWG3	TGM2;HEL-S-45	Protein-glutamine gamma-glutamyltransferase 2;Epididymis secretory protein Li 45	TGM2_HUMAN;V9HWG3_HUMAN	24	76.0347	1.76035	HMG +B	NLS +B
HMG +B / NLS +B	O43665;O43665-1;O43665-2	O43665;O43665-1;O43665-2	0.815071	0.815071	0.0818137	0.0264945	8	O43665;O43665-1;O43665-2	RGS10	Regulator of G-protein signaling 10;Isoform 1 of Regulator of G-protein signaling 10;Isoform 2 of Regulator of G-protein signaling 10	RGS10_HUMAN	1	75.9385	1.75939	HMG +B	NLS +B
HMG +B / NLS +B	F5H837;Q08999	F5H837;Q08999	0.81487	0.81487	0.000447301	0.000527328	12	F5H837;Q08999	RBL2	RB transcriptional corepressor like 2 (Fragment);Retinoblastoma-like protein 2	F5H837_HUMAN;RBL2_HUMAN	6	75.914	1.75914	HMG +B	NLS +B
HMG +B / NLS +B	P85037	P85037	0.813358	0.813358	2.41166e-05	9.7928e-05	12	P85037	FOXK1	Forkhead box protein K1	FOXK1_HUMAN	47	75.7296	1.7573	HMG +B	NLS +B
HMG +B / NLS +B	A0A0A0MSN9	A0A0A0MSN9	0.813356	0.813356	0.0083202	0.00420154	12	A0A0A0MSN9	NELFE	Negative elongation factor E (Fragment)	A0A0A0MSN9_HUMAN	1	75.7295	1.75729	HMG +B	NLS +B
HMG +B / NLS +B	Q9UL60	Q9UL60	0.813335	0.813335	0.0254943	0.0101165	12	Q9UL60	HSSG1	Heat-shock suppressed protein 1	Q9UL60_HUMAN	2	75.7269	1.75727	HMG +B	NLS +B
HMG +B / NLS +B	B2RDT9	B2RDT9	0.812987	0.812987	0.0167169	0.00719946	12	B2RDT9	NaN	Zinc finger protein 830	B2RDT9_HUMAN	1	75.6845	1.75684	HMG +B	NLS +B
HMG +B / NLS +B	A0A0A0MT61;G5E979;H7BYM2;Q8WYN0;Q8WYN0-3;Q8WYN0-5	A0A0A0MT61;G5E979;H7BYM2;Q8WYN0;Q8WYN0-3;Q8WYN0-5	0.811452	0.811452	0.0107089	0.00508736	10	A0A0A0MT61;G5E979;H7BYM2;Q8WYN0;Q8WYN0-3;Q8WYN0-5	ATG4A	Cysteine protease (Fragment);Cysteine protease;Cysteine protease (Fragment);Cysteine protease ATG4A;Isoform 3 of Cysteine protease ATG4A;Isoform 4 of Cysteine protease ATG4A	A0A0A0MT61_HUMAN;G5E979_HUMAN;H7BYM2_HUMAN;ATG4A_HUMAN;ATG4A_HUMAN;ATG4A_HUMAN	1	75.4977	1.75498	HMG +B	NLS +B
HMG +B / NLS +B	A0A0C4DG32;A4D0S9;C9JVB0;Q96T52;Q96T52-2	A0A0C4DG32;A4D0S9;C9JVB0;Q96T52;Q96T52-2	0.808073	0.808073	0.0198104	0.00824407	12	A0A0C4DG32;A4D0S9;C9JVB0;Q96T52;Q96T52-2	IMMP2L	Inner mitochondrial membrane peptidase subunit 2;Mitochondrial inner membrane protease subunit;Inner mitochondrial membrane peptidase subunit 2 (Fragment);Mitochondrial inner membrane protease subunit 2;Isoform 2 of Mitochondrial inner membrane protease subunit 2	A0A0C4DG32_HUMAN;A4D0S9_HUMAN;C9JVB0_HUMAN;IMP2L_HUMAN;IMP2L_HUMAN	1	75.0872	1.75087	HMG +B	NLS +B
HMG +B / NLS +B	Q5U0L9	Q5U0L9	0.807944	0.807944	0.0012685	0.00105671	12	Q5U0L9	NaN	Homer homolog 3 (Drosophila)	Q5U0L9_HUMAN	1	75.0715	1.75071	HMG +B	NLS +B
HMG +B / NLS +B	Q9Y4P8-2	Q9Y4P8-2	0.807347	0.807347	0.00253033	0.00171678	12	Q9Y4P8-2	WIPI2	Isoform 2 of WD repeat domain phosphoinositide-interacting protein 2	WIPI2_HUMAN	2	74.9991	1.74999	HMG +B	NLS +B
HMG +B / NLS +B	H9ZYJ2;P10599	H9ZYJ2;P10599	0.806945	0.806945	0.000370877	0.000464623	12	H9ZYJ2;P10599	TXN	Thioredoxin	H9ZYJ2_HUMAN;THIO_HUMAN	11	74.9503	1.7495	HMG +B	NLS +B
HMG +B / NLS +B	P49903	P49903	0.806538	0.806538	2.83497e-06	3.12011e-05	12	P49903	SEPHS1	Selenide, water dikinase 1	SPS1_HUMAN	14	74.9009	1.74901	HMG +B	NLS +B
HMG +B / NLS +B	Q8NA72;Q8NA72-3	Q8NA72;Q8NA72-3	0.805407	0.805407	0.00069254	0.000700002	12	Q8NA72;Q8NA72-3	POC5	Centrosomal protein POC5;Isoform 3 of Centrosomal protein POC5	POC5_HUMAN	2	74.7639	1.74764	HMG +B	NLS +B
HMG +B / NLS +B	A0A024R4V6;Q9BV10	A0A024R4V6;Q9BV10	0.805271	0.805271	0.00371763	0.00226364	12	A0A024R4V6;Q9BV10	ALG12	Mannosyltransferase;Dol-P-Man:Man(7)GlcNAc(2)-PP-Dol alpha-1,6-mannosyltransferase	A0A024R4V6_HUMAN;ALG12_HUMAN	4	74.7474	1.74747	HMG +B	NLS +B
HMG +B / NLS +B	A0A024RAZ6;P31274;Q8N561	A0A024RAZ6;P31274;Q8N561	0.80479	0.80479	0.000557704	0.000607227	12	A0A024RAZ6;P31274;Q8N561	HOXC9	Homeobox protein;Homeobox protein Hox-C9;HOXC9 protein (Fragment)	A0A024RAZ6_HUMAN;HXC9_HUMAN;Q8N561_HUMAN	6	74.6891	1.74689	HMG +B	NLS +B
HMG +B / NLS +B	A0A024RDU6;A0A0U1RRL5;P32519;P32519-2	A0A024RDU6;A0A0U1RRL5;P32519;P32519-2	0.804778	0.804778	6.82534e-06	4.9028e-05	12	A0A024RDU6;A0A0U1RRL5;P32519;P32519-2	ELF1	E74-like factor 1 (Ets domain transcription factor), isoform CRA_a;E74 like ETS transcription factor 1 (Fragment);ETS-related transcription factor Elf-1;Isoform 2 of ETS-related transcription factor Elf-1	A0A024RDU6_HUMAN;A0A0U1RRL5_HUMAN;ELF1_HUMAN;ELF1_HUMAN	18	74.6877	1.74688	HMG +B	NLS +B
HMG +B / NLS +B	Q15654	Q15654	0.802341	0.802341	8.99258e-05	0.000199175	12	Q15654	TRIP6	Thyroid receptor-interacting protein 6	TRIP6_HUMAN	11	74.3929	1.74393	HMG +B	NLS +B
HMG +B / NLS +B	A0A024QZS1;O96007	A0A024QZS1;O96007	0.801185	0.801185	3.3609e-05	0.000116544	12	A0A024QZS1;O96007	MOCS2	Molybdopterin synthase catalytic subunit	A0A024QZS1_HUMAN;MOC2B_HUMAN	8	74.2531	1.74253	HMG +B	NLS +B
HMG +B / NLS +B	A0A0G2JQM2;A0A0G2JR50;B4DLQ4;B4DRD9;B4DRG8;Q86SQ7;Q86SQ7-4	A0A0G2JQM2;A0A0G2JR50;B4DLQ4;B4DRD9;B4DRG8;Q86SQ7;Q86SQ7-4	0.800316	0.800316	0.000186229	0.000307518	12	A0A0G2JQM2;A0A0G2JR50;B4DLQ4;B4DRD9;B4DRG8;Q86SQ7;Q86SQ7-4	SDCCAG8;SDCCAG8;;;;SDCCAG8;SDCCAG8	Serologically defined colon cancer antigen 8;Serologically defined colon cancer antigen 8;cDNA FLJ61312, highly similar to Serologically defined colon cancer antigen 8;cDNA FLJ50025, highly similar to Serologically defined colon cancer antigen 8;cDNA FLJ61349, highly similar to Serologically defined colon cancer antigen 8;Serologically defined colon cancer antigen 8;Isoform 4 of Serologically def…	A0A0G2JQM2_HUMAN;A0A0G2JR50_HUMAN;B4DLQ4_HUMAN;B4DRD9_HUMAN;B4DRG8_HUMAN;SDCG8_HUMAN;SDCG8_HUMAN	6	74.1483	1.74148	HMG +B	NLS +B
HMG +B / NLS +B	Q9UK76-3	Q9UK76-3	0.799681	0.799681	0.000914407	0.000847125	12	Q9UK76-3	JPT1	Isoform 3 of Jupiter microtubule associated homolog 1	JUPI1_HUMAN	1	74.0716	1.74072	HMG +B	NLS +B
HMG +B / NLS +B	P26447	P26447	0.798586	0.798586	3.00932e-05	0.000110739	12	P26447	S100A4	Protein S100-A4	S10A4_HUMAN	4	73.9395	1.7394	HMG +B	NLS +B
HMG +B / NLS +B	B4DP73;F6RTR7;O43808	B4DP73;F6RTR7;O43808	0.798454	0.798454	0.00201709	0.00146207	12	B4DP73;F6RTR7;O43808	;SLC25A17;SLC25A17	cDNA FLJ57410, highly similar to Peroxisomal membrane protein PMP34;Solute carrier family 25 member 17;Peroxisomal membrane protein PMP34	B4DP73_HUMAN;F6RTR7_HUMAN;PM34_HUMAN	4	73.9237	1.73924	HMG +B	NLS +B
HMG +B / NLS +B	A0A0S2Z5H6;B4DRE5;Q9H019;Q9H019-3	A0A0S2Z5H6;B4DRE5;Q9H019;Q9H019-3	0.798172	0.798172	0.0228882	0.00927193	12	A0A0S2Z5H6;B4DRE5;Q9H019;Q9H019-3	FAM54B;;MTFR1L;MTFR1L	Mitochondrial fission regulator (Fragment);Mitochondrial fission regulator;Mitochondrial fission regulator 1-like;Isoform 3 of Mitochondrial fission regulator 1-like	A0A0S2Z5H6_HUMAN;B4DRE5_HUMAN;MFR1L_HUMAN;MFR1L_HUMAN	6	73.8896	1.7389	HMG +B	NLS +B
HMG +B / NLS +B	E9PGT1;Q15631	E9PGT1;Q15631	0.797357	0.797357	1.27602e-05	7.12446e-05	12	E9PGT1;Q15631	TSN	Translin	E9PGT1_HUMAN;TSN_HUMAN	6	73.7914	1.73791	HMG +B	NLS +B
HMG +B / NLS +B	O15528	O15528	0.794367	0.794367	0.00261052	0.00175155	12	O15528	CYP27B1	25-hydroxyvitamin D-1 alpha hydroxylase, mitochondrial	CP27B_HUMAN	2	73.4317	1.73432	HMG +B	NLS +B
HMG +B / NLS +B	A0A087WV86;A8K631;B5LMG6;Q6PGQ7;Q6PGQ7-2	A0A087WV86;A8K631;B5LMG6;Q6PGQ7;Q6PGQ7-2	0.794084	0.794084	0.00296939	0.00192023	12	A0A087WV86;A8K631;B5LMG6;Q6PGQ7;Q6PGQ7-2	BORA;;C13orf34;BORA;BORA	Protein aurora borealis;Protein aurora borealis;Protein aurora borealis;Protein aurora borealis;Isoform 2 of Protein aurora borealis	A0A087WV86_HUMAN;A8K631_HUMAN;B5LMG6_HUMAN;BORA_HUMAN;BORA_HUMAN	5	73.3976	1.73398	HMG +B	NLS +B
HMG +B / NLS +B	B4E2P8	B4E2P8	0.792138	0.792138	0.0707824	0.0234359	8	B4E2P8	NaN	Lysine-specific demethylase	B4E2P8_HUMAN	1	73.1639	1.73164	HMG +B	NLS +B
HMG +B / NLS +B	Q86SE9	Q86SE9	0.791908	0.791908	0.000335795	0.000436667	12	Q86SE9	PCGF5	Polycomb group RING finger protein 5	PCGF5_HUMAN	6	73.1363	1.73136	HMG +B	NLS +B
HMG +B / NLS +B	A0A024R6Z6;Q96MW5	A0A024R6Z6;Q96MW5	0.791573	0.791573	0.00289562	0.0018816	12	A0A024R6Z6;Q96MW5	hCG_2027080;COG8	Conserved oligomeric Golgi complex subunit 8	A0A024R6Z6_HUMAN;COG8_HUMAN	2	73.096	1.73096	HMG +B	NLS +B
HMG +B / NLS +B	P17676-2	P17676-2	0.79151	0.79151	0.000109169	0.000221887	12	P17676-2	CEBPB	Isoform 2 of CCAAT/enhancer-binding protein beta	CEBPB_HUMAN	1	73.0885	1.73089	HMG +B	NLS +B
HMG +B / NLS +B	P45974-2	P45974-2	0.791374	0.791374	7.09731e-05	0.00017323	12	P45974-2	USP5	Isoform Short of Ubiquitin carboxyl-terminal hydrolase 5	UBP5_HUMAN	49	73.0722	1.73072	HMG +B	NLS +B
HMG +B / NLS +B	Q01995;Q53GC9;Q5U0D2	Q01995;Q53GC9;Q5U0D2	0.79036	0.79036	0.000950245	0.000866631	10	Q01995;Q53GC9;Q5U0D2	TAGLN;;TAGLN	Transgelin;Transgelin variant (Fragment);Transgelin	TAGL_HUMAN;Q53GC9_HUMAN;Q5U0D2_HUMAN	2	72.9505	1.72951	HMG +B	NLS +B
HMG +B / NLS +B	P29372;P29372-4;P29372-5;Q1W6H1	P29372;P29372-4;P29372-5;Q1W6H1	0.79028	0.79028	8.09299e-05	0.000187842	12	P29372;P29372-4;P29372-5;Q1W6H1	MPG	DNA-3-methyladenine glycosylase;Isoform 3 of DNA-3-methyladenine glycosylase;Isoform 4 of DNA-3-methyladenine glycosylase;DNA-3-methyladenine glycosylase II	3MG_HUMAN;3MG_HUMAN;3MG_HUMAN;Q1W6H1_HUMAN	21	72.941	1.72941	HMG +B	NLS +B
HMG +B / NLS +B	Q9H467	Q9H467	0.789506	0.789506	0.000235892	0.000353744	12	Q9H467	CUEDC2	CUE domain-containing protein 2	CUED2_HUMAN	5	72.8482	1.72848	HMG +B	NLS +B
HMG +B / NLS +B	Q96CP2	Q96CP2	0.789471	0.789471	1.16153e-05	6.78266e-05	12	Q96CP2	FLYWCH2	FLYWCH family member 2	FWCH2_HUMAN	8	72.844	1.72844	HMG +B	NLS +B
HMG +B / NLS +B	A0A804HK10	A0A804HK10	0.789026	0.789026	0.000587682	0.000629276	12	A0A804HK10	TLK2	Tousled like kinase 2	A0A804HK10_HUMAN	3	72.7908	1.72791	HMG +B	NLS +B
HMG +B / NLS +B	H0Y6F5	H0Y6F5	0.789003	0.789003	0.0198846	0.00826578	12	H0Y6F5	ZHX3	Zinc fingers and homeoboxes 3 (Fragment)	H0Y6F5_HUMAN	1	72.788	1.72788	HMG +B	NLS +B
HMG +B / NLS +B	A0A1W2PPI5;Q5JSJ4	A0A1W2PPI5;Q5JSJ4	0.788428	0.788428	0.0433048	0.0154979	12	A0A1W2PPI5;Q5JSJ4	INTS6L	DEAD/H (Asp-Glu-Ala-Asp/His) box polypeptide 26B, isoform CRA_b;Integrator complex subunit 6-like	A0A1W2PPI5_HUMAN;INT6L_HUMAN	4	72.7191	1.72719	HMG +B	NLS +B
HMG +B / NLS +B	B2RBP3;Q8TBC4	B2RBP3;Q8TBC4	0.787836	0.787836	0.000174566	0.000295565	12	B2RBP3;Q8TBC4	;UBA3	NEDD8-activating enzyme E1 catalytic subunit	B2RBP3_HUMAN;UBA3_HUMAN	17	72.6483	1.72648	HMG +B	NLS +B
HMG +B / NLS +B	A0A024R5U4;Q9C002	A0A024R5U4;Q9C002	0.78595	0.78595	0.00333108	0.00209737	12	A0A024R5U4;Q9C002	C15orf48;NMES1	Chromosome 15 open reading frame 48, isoform CRA_a;Normal mucosa of esophagus-specific gene 1 protein	A0A024R5U4_HUMAN;NMES1_HUMAN	1	72.4228	1.72423	HMG +B	NLS +B
HMG +B / NLS +B	A0A1B0GXE7;F6WST4;Q53FV1;Q9P0S3	A0A1B0GXE7;F6WST4;Q53FV1;Q9P0S3	0.785138	0.785138	4.83826e-05	0.000140722	12	A0A1B0GXE7;F6WST4;Q53FV1;Q9P0S3	ORMDL1;ORMDL1;ORMDL2;ORMDL1	ORMDL sphingolipid biosynthesis regulator 1;ORMDL sphingolipid biosynthesis regulator 1 (Fragment);ORM1-like protein 2;ORM1-like protein 1	A0A1B0GXE7_HUMAN;F6WST4_HUMAN;ORML2_HUMAN;ORML1_HUMAN	2	72.3257	1.72326	HMG +B	NLS +B
HMG +B / NLS +B	Q9UKK9	Q9UKK9	0.784715	0.784715	0.000658355	0.000675642	12	Q9UKK9	NUDT5	ADP-sugar pyrophosphatase	NUDT5_HUMAN	17	72.2752	1.72275	HMG +B	NLS +B
HMG +B / NLS +B	Q9H6Z4;Q9H6Z4-3	Q9H6Z4;Q9H6Z4-3	0.782723	0.782723	0.000216134	0.000334794	12	Q9H6Z4;Q9H6Z4-3	RANBP3	Ran-binding protein 3;Isoform 3 of Ran-binding protein 3	RANB3_HUMAN	24	72.0375	1.72037	HMG +B	NLS +B
HMG +B / NLS +B	H3BUJ7;Q66K89	H3BUJ7;Q66K89	0.782487	0.782487	0.0435644	0.01557	12	H3BUJ7;Q66K89	E4F1	E4F transcription factor 1;Transcription factor E4F1	H3BUJ7_HUMAN;E4F1_HUMAN	2	72.0094	1.72009	HMG +B	NLS +B
HMG +B / NLS +B	B3KX07;Q96E09	B3KX07;Q96E09	0.782294	0.782294	0.000260512	0.000376396	12	B3KX07;Q96E09	;PABIR1	cDNA FLJ44415 fis, clone UTERU1000384;PPP2R1A-PPP2R2A-interacting phosphatase regulator 1	B3KX07_HUMAN;PBIR1_HUMAN	7	71.9863	1.71986	HMG +B	NLS +B
HMG +B / NLS +B	Q99622	Q99622	0.781793	0.781793	0.000649869	0.000672081	12	Q99622	C12orf57	Protein C10	C10_HUMAN	7	71.9266	1.71927	HMG +B	NLS +B
HMG +B / NLS +B	Q6IN85	Q6IN85	0.780894	0.780894	1.46193e-05	7.65021e-05	12	Q6IN85	PPP4R3A	Serine/threonine-protein phosphatase 4 regulatory subunit 3A	P4R3A_HUMAN	39	71.8195	1.7182	HMG +B	NLS +B
HMG +B / NLS +B	Q86YZ3	Q86YZ3	0.780857	0.780857	0.000683598	0.000694331	12	Q86YZ3	HRNR	Hornerin	HORN_HUMAN	27	71.8151	1.71815	HMG +B	NLS +B
HMG +B / NLS +B	B3KM60	B3KM60	0.78054	0.78054	0.0015643	0.00122276	12	B3KM60	NaN	cDNA FLJ10367 fis, clone NT2RM2001424, highly similar to Heterogeneous nuclear ribonucleoprotein U-like protein 1	B3KM60_HUMAN	1	71.7774	1.71777	HMG +B	NLS +B
HMG +B / NLS +B	Q53ET0	Q53ET0	0.78052	0.78052	4.37728e-06	3.92908e-05	12	Q53ET0	CRTC2	CREB-regulated transcription coactivator 2	CRTC2_HUMAN	18	71.775	1.71775	HMG +B	NLS +B
HMG +B / NLS +B	Q9Y2Q5	Q9Y2Q5	0.780185	0.780185	0.000107997	0.000220459	12	Q9Y2Q5	LAMTOR2	Ragulator complex protein LAMTOR2	LTOR2_HUMAN	4	71.7351	1.71735	HMG +B	NLS +B
HMG +B / NLS +B	Q04724	Q04724	0.77998	0.77998	6.61169e-05	0.000166015	12	Q04724	TLE1	Transducin-like enhancer protein 1	TLE1_HUMAN	6	71.7107	1.71711	HMG +B	NLS +B
HMG +B / NLS +B	Q5HYL6;Q9NYL9	Q5HYL6;Q9NYL9	0.778855	0.778855	0.000293721	0.000404146	12	Q5HYL6;Q9NYL9	DKFZp686E1899;TMOD3	Uncharacterized protein DKFZp686E1899;Tropomodulin-3	Q5HYL6_HUMAN;TMOD3_HUMAN	18	71.5769	1.71577	HMG +B	NLS +B
HMG +B / NLS +B	D6R9H7;E7EPU7;I3L0Y5;P05496;Q6FIH7	D6R9H7;E7EPU7;I3L0Y5;P05496;Q6FIH7	0.778813	0.778813	0.0844873	0.0272709	12	D6R9H7;E7EPU7;I3L0Y5;P05496;Q6FIH7	ATP5MC1;ATP5MC1;ATP5MC1;ATP5MC1;ATP5G1	ATP synthase membrane subunit c locus 1;ATP synthase lipid-binding protein;ATP synthase membrane subunit c locus 1 (Fragment);ATP synthase F(0) complex subunit C1, mitochondrial;ATP synthase lipid-binding protein	D6R9H7_HUMAN;E7EPU7_HUMAN;I3L0Y5_HUMAN;AT5G1_HUMAN;Q6FIH7_HUMAN	1	71.5719	1.71572	HMG +B	NLS +B
HMG +B / NLS +B	Q9H2Z4	Q9H2Z4	0.778337	0.778337	0.000700725	0.000706373	12	Q9H2Z4	NKX2-4	Homeobox protein Nkx-2.4	NKX24_HUMAN	3	71.5153	1.71515	HMG +B	NLS +B
HMG +B / NLS +B	A0A024QZ77;Q96C19	A0A024QZ77;Q96C19	0.777048	0.777048	1.33693e-06	2.18094e-05	12	A0A024QZ77;Q96C19	EFHD2	EF-hand domain family, member D2, isoform CRA_a;EF-hand domain-containing protein D2	A0A024QZ77_HUMAN;EFHD2_HUMAN	21	71.3621	1.71362	HMG +B	NLS +B
HMG +B / NLS +B	A0A024RCX5;P38936	A0A024RCX5;P38936	0.776875	0.776875	2.45382e-06	2.93208e-05	12	A0A024RCX5;P38936	CDKN1A	Cyclin-dependent kinase inhibitor 1A (P21, Cip1), isoform CRA_a;Cyclin-dependent kinase inhibitor 1	A0A024RCX5_HUMAN;CDN1A_HUMAN	12	71.3415	1.71342	HMG +B	NLS +B
HMG +B / NLS +B	A0A024QZ09;Q96G74;Q96G74-3;Q96G74-5	A0A024QZ09;Q96G74;Q96G74-3;Q96G74-5	0.776241	0.776241	0.000759663	0.000746922	12	A0A024QZ09;Q96G74;Q96G74-3;Q96G74-5	OTUD5	ubiquitinyl hydrolase 1;OTU domain-containing protein 5;Isoform 3 of OTU domain-containing protein 5;Isoform 5 of OTU domain-containing protein 5	A0A024QZ09_HUMAN;OTUD5_HUMAN;OTUD5_HUMAN;OTUD5_HUMAN	19	71.2663	1.71266	HMG +B	NLS +B
HMG +B / NLS +B	A0A2R8YFL0	A0A2R8YFL0	0.775924	0.775924	0.00653118	0.00347391	10	A0A2R8YFL0	CTCF	CCCTC-binding factor	A0A2R8YFL0_HUMAN	1	71.2287	1.71229	HMG +B	NLS +B
HMG +B / NLS +B	A0A384MTI8;Q96C86	A0A384MTI8;Q96C86	0.77511	0.77511	0.000308153	0.000415299	12	A0A384MTI8;Q96C86	DCPS	m7GpppX diphosphatase	A0A384MTI8_HUMAN;DCPS_HUMAN	15	71.1321	1.71132	HMG +B	NLS +B
HMG +B / NLS +B	A0A024R3H8;A0A1W2PPC6;A0A1W2PQH0;A0A804HJ11;B2R6Z9;B3KY32;B4DXH3;Q9H3H5;Q9H3H5-2;Q9H3H5-3	A0A024R3H8;A0A1W2PPC6;A0A1W2PQH0;A0A804HJ11;B2R6Z9;B3KY32;B4DXH3;Q9H3H5;Q9H3H5-2;Q9H3H5-3	0.771223	0.771223	8.87115e-05	0.000197417	12	A0A024R3H8;A0A1W2PPC6;A0A1W2PQH0;A0A804HJ11;B2R6Z9;B3KY32;B4DXH3;Q9H3H5;Q9H3H5-2;Q9H3H5-3	DPAGT1;DPAGT1;DPAGT1;DPAGT1;;;;DPAGT1;DPAGT1;DPAGT1	UDP-N-acetylglucosamine--dolichyl-phosphate N-acetylglucosaminephosphotransferase;UDP-N-acetylglucosamine--dolichyl-phosphate N-acetylglucosaminephosphotransferase;UDP-N-acetylglucosamine--dolichyl-phosphate N-acetylglucosaminephosphotransferase (Fragment);UDP-N-acetylglucosamine--dolichyl-phosphate N-acetylglucosaminephosphotransferase;UDP-N-acetylglucosamine--dolichyl-phosphate N-acetylglucosam…	A0A024R3H8_HUMAN;A0A1W2PPC6_HUMAN;A0A1W2PQH0_HUMAN;A0A804HJ11_HUMAN;B2R6Z9_HUMAN;B3KY32_HUMAN;B4DXH3_HUMAN;GPT_HUMAN;GPT_HUMAN;GPT_HUMAN	2	70.6716	1.70672	HMG +B	NLS +B
HMG +B / NLS +B	A0A5C2G2U8	A0A5C2G2U8	0.770149	0.770149	0.0597899	0.0203236	12	A0A5C2G2U8	NaN	IGL c3472_light_IGLV2-14_IGLJ3 (Fragment)	A0A5C2G2U8_HUMAN	1	70.5446	1.70545	HMG +B	NLS +B
HMG +B / NLS +B	P61086	P61086	0.768359	0.768359	0.000423074	0.000507338	12	P61086	UBE2K	Ubiquitin-conjugating enzyme E2 K	UBE2K_HUMAN	6	70.3331	1.70333	HMG +B	NLS +B
HMG +B / NLS +B	Q5T750	Q5T750	0.765954	0.765954	0.000807797	0.000778339	12	Q5T750	XP32	Skin-specific protein 32	XP32_HUMAN	7	70.0495	1.70049	HMG +B	NLS +B
HMG +B / NLS +B	Q96K76;Q96K76-2;Q96K76-4	Q96K76;Q96K76-2;Q96K76-4	0.765189	0.765189	0.00540072	0.003002	12	Q96K76;Q96K76-2;Q96K76-4	USP47	Ubiquitin carboxyl-terminal hydrolase 47;Isoform 2 of Ubiquitin carboxyl-terminal hydrolase 47;Isoform 4 of Ubiquitin carboxyl-terminal hydrolase 47	UBP47_HUMAN	8	69.9592	1.69959	HMG +B	NLS +B
HMG +B / NLS +B	J3KNH0;Q96MD2	J3KNH0;Q96MD2	0.763165	0.763165	0.423966	0.108227	12	J3KNH0;Q96MD2	KICS2	KICSTOR subunit 2	J3KNH0_HUMAN;KICS2_HUMAN	1	69.721	1.69721	HMG +B	NLS +B
HMG +B / NLS +B	P54105	P54105	0.762527	0.762527	0.00512511	0.00288297	12	P54105	CLNS1A	Methylosome subunit pICln	ICLN_HUMAN	9	69.646	1.69646	HMG +B	NLS +B
HMG +B / NLS +B	A0A384P5K2;B4DY28;P21291	A0A384P5K2;B4DY28;P21291	0.762066	0.762066	1.61467e-05	7.91185e-05	12	A0A384P5K2;B4DY28;P21291	;;CSRP1	Epididymis secretory sperm binding protein;cDNA FLJ61189, highly similar to Cysteine and glycine-rich protein 1;Cysteine and glycine-rich protein 1	A0A384P5K2_HUMAN;B4DY28_HUMAN;CSRP1_HUMAN	12	69.5918	1.69592	HMG +B	NLS +B
HMG +B / NLS +B	Q9UBC2;Q9UBC2-2	Q9UBC2;Q9UBC2-2	0.761766	0.761766	6.50838e-05	0.000165219	12	Q9UBC2;Q9UBC2-2	EPS15L1	Epidermal growth factor receptor substrate 15-like 1;Isoform 2 of Epidermal growth factor receptor substrate 15-like 1	EP15R_HUMAN	45	69.5565	1.69557	HMG +B	NLS +B
HMG +B / NLS +B	A0A024R8H9;A0A1B0GTU1	A0A024R8H9;A0A1B0GTU1	0.761262	0.761262	0.131336	0.0397783	12	A0A024R8H9;A0A1B0GTU1	hCG_1985901;ZC3H11B	HCG1985901;Zinc finger CCCH domain-containing protein 11B	A0A024R8H9_HUMAN;ZC11B_HUMAN	1	69.4973	1.69497	HMG +B	NLS +B
HMG +B / NLS +B	Q53F37;Q9Y6B6	Q53F37;Q9Y6B6	0.76067	0.76067	0.00362201	0.00221982	12	Q53F37;Q9Y6B6	;SAR1B	SAR1a gene homolog 2 variant (Fragment);GTP-binding protein SAR1b	Q53F37_HUMAN;SAR1B_HUMAN	8	69.4278	1.69428	HMG +B	NLS +B
HMG +B / NLS +B	B1AKZ4;Q15121;Q15121-2;Q6FHL9	B1AKZ4;Q15121;Q15121-2;Q6FHL9	0.760188	0.760188	0.000163739	0.000284998	12	B1AKZ4;Q15121;Q15121-2;Q6FHL9	PEA15	Astrocytic phosphoprotein PEA-15;Astrocytic phosphoprotein PEA-15;Isoform 2 of Astrocytic phosphoprotein PEA-15;Astrocytic phosphoprotein PEA-15	B1AKZ4_HUMAN;PEA15_HUMAN;PEA15_HUMAN;Q6FHL9_HUMAN	7	69.3711	1.69371	HMG +B	NLS +B
HMG +B / NLS +B	E9PMQ6;Q00613;Q00613-2	E9PMQ6;Q00613;Q00613-2	0.759974	0.759974	0.00133706	0.00109391	12	E9PMQ6;Q00613;Q00613-2	HSF1	Heat shock transcription factor 1;Heat shock factor protein 1;Isoform Short of Heat shock factor protein 1	E9PMQ6_HUMAN;HSF1_HUMAN;HSF1_HUMAN	16	69.3461	1.69346	HMG +B	NLS +B
HMG +B / NLS +B	A0A384MDP7;A0A3B3IUC0;Q7Z528;Q9NX12;Q9Y287	A0A384MDP7;A0A3B3IUC0;Q7Z528;Q9NX12;Q9Y287	0.759623	0.759623	0.0224428	0.00911904	12	A0A384MDP7;A0A3B3IUC0;Q7Z528;Q9NX12;Q9Y287	;ITM2B;;;ITM2B	Integral membrane protein 2;Integral membrane protein 2;Integral membrane protein 2;Integral membrane protein 2;Integral membrane protein 2B	A0A384MDP7_HUMAN;A0A3B3IUC0_HUMAN;Q7Z528_HUMAN;Q9NX12_HUMAN;ITM2B_HUMAN	2	69.3048	1.69305	HMG +B	NLS +B
HMG +B / NLS +B	P49711	P49711	0.759374	0.759374	7.35283e-05	0.000177528	12	P49711	CTCF	Transcriptional repressor CTCF	CTCF_HUMAN	29	69.2756	1.69276	HMG +B	NLS +B
HMG +B / NLS +B	Q9Y3Q8	Q9Y3Q8	0.758643	0.758643	6.50476e-05	0.000165219	12	Q9Y3Q8	SPACDR	Sperm acrosome developmental regulator	T22D4_HUMAN	3	69.1899	1.6919	HMG +B	NLS +B
HMG +B / NLS +B	A0A024RAL3	A0A024RAL3	0.758411	0.758411	6.20285e-06	4.61368e-05	12	A0A024RAL3	ZFYVE16	Zinc finger FYVE domain-containing protein	A0A024RAL3_HUMAN	55	69.1626	1.69163	HMG +B	NLS +B
HMG +B / NLS +B	P57086	P57086	0.756551	0.756551	0.0077504	0.00396503	12	P57086	SCAND1	SCAN domain-containing protein 1	SCND1_HUMAN	3	68.9447	1.68945	HMG +B	NLS +B
HMG +B / NLS +B	Q99611	Q99611	0.755541	0.755541	2.15175e-06	2.70919e-05	12	Q99611	SEPHS2	Selenide, water dikinase 2	SPS2_HUMAN	10	68.8265	1.68827	HMG +B	NLS +B
HMG +B / NLS +B	Q96GZ6;Q96GZ6-2;Q96GZ6-5;Q96GZ6-6;Q96GZ6-7;Q96GZ6-9	Q96GZ6;Q96GZ6-2;Q96GZ6-5;Q96GZ6-6;Q96GZ6-7;Q96GZ6-9	0.753861	0.753861	0.00333719	0.00209875	12	Q96GZ6;Q96GZ6-2;Q96GZ6-5;Q96GZ6-6;Q96GZ6-7;Q96GZ6-9	SLC41A3	Solute carrier family 41 member 3;Isoform 2 of Solute carrier family 41 member 3;Isoform 5 of Solute carrier family 41 member 3;Isoform 6 of Solute carrier family 41 member 3;Isoform 7 of Solute carrier family 41 member 3;Isoform 9 of Solute carrier family 41 member 3	S41A3_HUMAN	2	68.63	1.6863	HMG +B	NLS +B
HMG +B / NLS +B	A0A024R5X2;B2R7T6;Q53HW7;Q9UHS8;Q9Y6N5	A0A024R5X2;B2R7T6;Q53HW7;Q9UHS8;Q9Y6N5	0.753794	0.753794	0.0034218	0.0021355	12	A0A024R5X2;B2R7T6;Q53HW7;Q9UHS8;Q9Y6N5	hCG_2001986;;;;SQOR	HCG2001986, isoform CRA_a;cDNA, FLJ93596, highly similar to Homo sapiens sulfide quinone reductase-like (yeast) (SQRDL), mRNA;Sulfide dehydrogenase like (Fragment);PRO1975;Sulfide:quinone oxidoreductase, mitochondrial	A0A024R5X2_HUMAN;B2R7T6_HUMAN;Q53HW7_HUMAN;Q9UHS8_HUMAN;SQOR_HUMAN	8	68.6221	1.68622	HMG +B	NLS +B
HMG +B / NLS +B	P17483	P17483	0.753733	0.753733	0.000407078	0.000492696	12	P17483	HOXB4	Homeobox protein Hox-B4	HXB4_HUMAN	5	68.6151	1.68615	HMG +B	NLS +B
HMG +B / NLS +B	Q86W92;Q86W92-4	Q86W92;Q86W92-4	0.753536	0.753536	5.89084e-08	6.61076e-06	12	Q86W92;Q86W92-4	PPFIBP1	Liprin-beta-1;Isoform 4 of Liprin-beta-1	LIPB1_HUMAN	49	68.592	1.68592	HMG +B	NLS +B
HMG +B / NLS +B	A0A384MDW7	A0A384MDW7	0.752936	0.752936	7.09542e-05	0.00017323	12	A0A384MDW7	ECHS1	Enoyl Coenzyme A hydratase, short chain, 1, mitochondrial	A0A384MDW7_HUMAN	1	68.5219	1.68522	HMG +B	NLS +B
HMG +B / NLS +B	A0A0A0MRX8;O00712-4	A0A0A0MRX8;O00712-4	0.752716	0.752716	0.000191028	0.000310088	12	A0A0A0MRX8;O00712-4	NFIB	Nuclear factor 1;Isoform 4 of Nuclear factor 1 B-type	A0A0A0MRX8_HUMAN;NFIB_HUMAN	2	68.4962	1.68496	HMG +B	NLS +B
HMG +B / NLS +B	A0A024R3M5;A0A8V8TM04;Q01543	A0A024R3M5;A0A8V8TM04;Q01543	0.751917	0.751917	0.000228185	0.00034543	12	A0A024R3M5;A0A8V8TM04;Q01543	FLI1	Friend leukemia virus integration 1, isoform CRA_a;Fli-1 proto-oncogene, ETS transcription factor;Friend leukemia integration 1 transcription factor	A0A024R3M5_HUMAN;A0A8V8TM04_HUMAN;FLI1_HUMAN	11	68.4029	1.68403	HMG +B	NLS +B
HMG +B / NLS +B	Q7Z6K3	Q7Z6K3	0.751261	0.751261	0.000234465	0.000352167	12	Q7Z6K3	PTAR1	Protein prenyltransferase alpha subunit repeat-containing protein 1	PTAR1_HUMAN	15	68.3263	1.68326	HMG +B	NLS +B
HMG +B / NLS +B	A0A2X0SFC1;B4DRG1;Q8WUY9;Q8WUY9-2	A0A2X0SFC1;B4DRG1;Q8WUY9;Q8WUY9-2	0.75043	0.75043	0.0275976	0.0107883	12	A0A2X0SFC1;B4DRG1;Q8WUY9;Q8WUY9-2	DEPDC1B;;DEPDC1B;DEPDC1B	DEPDC1B (Fragment);cDNA FLJ55356, highly similar to Homo sapiens DEP domain containing 1B (DEPDC1B), mRNA;DEP domain-containing protein 1B;Isoform 2 of DEP domain-containing protein 1B	A0A2X0SFC1_HUMAN;B4DRG1_HUMAN;DEP1B_HUMAN;DEP1B_HUMAN	1	68.2294	1.68229	HMG +B	NLS +B
HMG +B / NLS +B	O95721	O95721	0.750282	0.750282	0.000156739	0.000277019	12	O95721	SNAP29	Synaptosomal-associated protein 29	SNP29_HUMAN	12	68.2122	1.68212	HMG +B	NLS +B
HMG +B / NLS +B	K7EQB1;Q9UNK0	K7EQB1;Q9UNK0	0.750248	0.750248	0.0136492	0.0061317	12	K7EQB1;Q9UNK0	STX8	Syntaxin 8;Syntaxin-8	K7EQB1_HUMAN;STX8_HUMAN	2	68.2081	1.68208	HMG +B	NLS +B
HMG +B / NLS +B	A0A024R058;A8K6D4;O95544	A0A024R058;A8K6D4;O95544	0.74984	0.74984	0.0291725	0.0112724	12	A0A024R058;A8K6D4;O95544	NADK;;NADK	NAD(+) kinase;NAD(+) kinase;NAD kinase	A0A024R058_HUMAN;A8K6D4_HUMAN;NADK_HUMAN	2	68.1606	1.68161	HMG +B	NLS +B
HMG +B / NLS +B	Q765P7	Q765P7	0.748388	0.748388	0.0197334	0.00821567	12	Q765P7	MTSS2	Protein MTSS 2	MTSS2_HUMAN	4	67.9914	1.67991	HMG +B	NLS +B
HMG +B / NLS +B	B4DJG9;D3DTX1;D6R981;D6R9G9;D6RB73;D6RE58;D6RG34;D6RHG0;P78383;P78383-2	B4DJG9;D3DTX1;D6R981;D6R9G9;D6RB73;D6RE58;D6RG34;D6RHG0;P78383;P78383-2	0.747024	0.747024	0.0299356	0.0115128	12	B4DJG9;D3DTX1;D6R981;D6R9G9;D6RB73;D6RE58;D6RG34;D6RHG0;P78383;P78383-2	;SLC35B1;SLC35B1;SLC35B1;SLC35B1;SLC35B1;SLC35B1;SLC35B1;SLC35B1;SLC35B1	cDNA FLJ59156, highly similar to Solute carrier family 35 member B1;Solute carrier family 35, member B1, isoform CRA_a;Solute carrier family 35 member B1 (Fragment);Solute carrier family 35 member B1 (Fragment);Solute carrier family 35 member B1 (Fragment);Solute carrier family 35 member B1 (Fragment);Solute carrier family 35 member B1 (Fragment);Solute carrier family 35 member B1 (Fragment);Solu…	B4DJG9_HUMAN;D3DTX1_HUMAN;D6R981_HUMAN;D6R9G9_HUMAN;D6RB73_HUMAN;D6RE58_HUMAN;D6RG34_HUMAN;D6RHG0_HUMAN;S35B1_HUMAN;S35B1_HUMAN	1	67.8327	1.67833	HMG +B	NLS +B
HMG +B / NLS +B	A0A024R4H2	A0A024R4H2	0.746889	0.746889	0.0453789	0.0161019	12	A0A024R4H2	hCG_1801195	HCG1801195, isoform CRA_a (Fragment)	A0A024R4H2_HUMAN	1	67.8171	1.67817	HMG +B	NLS +B
HMG +B / NLS +B	Q53EU2;Q92908	Q53EU2;Q92908	0.746485	0.746485	0.0125463	0.0057393	12	Q53EU2;Q92908	;GATA6	GATA binding protein 6 variant (Fragment);Transcription factor GATA-6	Q53EU2_HUMAN;GATA6_HUMAN	2	67.7701	1.6777	HMG +B	NLS +B
HMG +B / NLS +B	Q9NUC0	Q9NUC0	0.745491	0.745491	0.000525953	0.000584185	12	Q9NUC0	SERTAD4	SERTA domain-containing protein 4	SRTD4_HUMAN	13	67.6545	1.67654	HMG +B	NLS +B
HMG +B / NLS +B	A0A024RDR0;P09429	A0A024RDR0;P09429	0.744754	0.744754	3.13359e-07	1.22471e-05	12	A0A024RDR0;P09429	HMGB1	High-mobility group box 1, isoform CRA_a;High mobility group protein B1	A0A024RDR0_HUMAN;HMGB1_HUMAN	25	67.5689	1.67569	HMG +B	NLS +B
HMG +B / NLS +B	A0A024R6K1;O75909	A0A024R6K1;O75909	0.744218	0.744218	4.56458e-05	0.00013723	12	A0A024R6K1;O75909	CCNK	Cyclin K, isoform CRA_c;Cyclin-K	A0A024R6K1_HUMAN;CCNK_HUMAN	13	67.5066	1.67507	HMG +B	NLS +B
HMG +B / NLS +B	F5GXX5;P61803	F5GXX5;P61803	0.743915	0.743915	0.0200015	0.00830518	12	F5GXX5;P61803	DAD1	Dolichyl-diphosphooligosaccharide--protein glycosyltransferase subunit DAD1	F5GXX5_HUMAN;DAD1_HUMAN	3	67.4715	1.67471	HMG +B	NLS +B
HMG +B / NLS +B	B2R7N6;B7Z561;B7Z9M1;P43007;Q53F03	B2R7N6;B7Z561;B7Z9M1;P43007;Q53F03	0.743527	0.743527	0.00109003	0.000950831	12	B2R7N6;B7Z561;B7Z9M1;P43007;Q53F03	;;;SLC1A4;	Amino acid transporter;Amino acid transporter;Amino acid transporter;Neutral amino acid transporter A;Amino acid transporter (Fragment)	B2R7N6_HUMAN;B7Z561_HUMAN;B7Z9M1_HUMAN;SATT_HUMAN;Q53F03_HUMAN	5	67.4265	1.67426	HMG +B	NLS +B
HMG +B / NLS +B	Q9BT49	Q9BT49	0.742978	0.742978	0.000526597	0.000584501	12	Q9BT49	THAP7	THAP domain-containing protein 7	THAP7_HUMAN	2	67.3627	1.67363	HMG +B	NLS +B
HMG +B / NLS +B	Q32P56;Q5VY09	Q32P56;Q5VY09	0.742965	0.742965	1.50363e-06	2.31214e-05	12	Q32P56;Q5VY09	IER5	Immediate early response 5;Immediate early response gene 5 protein	Q32P56_HUMAN;IER5_HUMAN	2	67.3612	1.67361	HMG +B	NLS +B
HMG +B / NLS +B	D4YW74;G3V5X4;Q8WXH0;Q8WXH0-2	D4YW74;G3V5X4;Q8WXH0;Q8WXH0-2	0.742922	0.742922	1.35369e-06	2.18924e-05	12	D4YW74;G3V5X4;Q8WXH0;Q8WXH0-2	TROPH;SYNE2;SYNE2;SYNE2	Polytrophin;Spectrin repeat containing nuclear envelope protein 2;Nesprin-2;Isoform 2 of Nesprin-2	D4YW74_HUMAN;G3V5X4_HUMAN;SYNE2_HUMAN;SYNE2_HUMAN	7	67.3563	1.67356	HMG +B	NLS +B
HMG +B / NLS +B	A0A096LPK8	A0A096LPK8	0.742226	0.742226	0.011527	0.00538864	12	A0A096LPK8	ZNF638	Zinc finger protein 638 (Fragment)	A0A096LPK8_HUMAN	1	67.2754	1.67275	HMG +B	NLS +B
HMG +B / NLS +B	A8K6R0;Q53EV6;Q5T532;Q9H2G9	A8K6R0;Q53EV6;Q5T532;Q9H2G9	0.742084	0.742084	0.00135647	0.00110593	12	A8K6R0;Q53EV6;Q5T532;Q9H2G9	;;BLZF1;BLZF1	cDNA FLJ75726, highly similar to Homo sapiens basic leucine zipper nuclear factor 1 (JEM-1) (BLZF1), mRNA;Basic leucine zipper nuclear factor 1 variant (Fragment);Basic leucine zipper nuclear factor 1 (Fragment);Golgin-45	A8K6R0_HUMAN;Q53EV6_HUMAN;Q5T532_HUMAN;GO45_HUMAN	5	67.2591	1.67259	HMG +B	NLS +B
HMG +B / NLS +B	B4E273;P53367	B4E273;P53367	0.740937	0.740937	5.72847e-06	4.37805e-05	12	B4E273;P53367	ARFIP1	ADP-ribosylation factor interacting protein 1 (Arfaptin 1), isoform CRA_b;Arfaptin-1	B4E273_HUMAN;ARFP1_HUMAN	17	67.1261	1.67126	HMG +B	NLS +B
HMG +B / NLS +B	Q7Z5L9;Q7Z5L9-2	Q7Z5L9;Q7Z5L9-2	0.740661	0.740661	4.37818e-05	0.000133848	12	Q7Z5L9;Q7Z5L9-2	IRF2BP2	Interferon regulatory factor 2-binding protein 2;Isoform 2 of Interferon regulatory factor 2-binding protein 2	I2BP2_HUMAN	25	67.0941	1.67094	HMG +B	NLS +B
HMG +B / NLS +B	Q04695	Q04695	0.740096	0.740096	0.0248626	0.00991754	12	Q04695	KRT17	Keratin, type I cytoskeletal 17	K1C17_HUMAN	23	67.0287	1.67029	HMG +B	NLS +B
HMG +B / NLS +B	Q9H8S9	Q9H8S9	0.739505	0.739505	0.0165799	0.00715337	12	Q9H8S9	MOB1A	MOB kinase activator 1A	MOB1A_HUMAN	1	66.9603	1.6696	HMG +B	NLS +B
HMG +B / NLS +B	Q96GU1;Q96GU1-2	Q96GU1;Q96GU1-2	0.739405	0.739405	6.46386e-06	4.7368e-05	12	Q96GU1;Q96GU1-2	PAGE5	P antigen family member 5;Isoform 2 of P antigen family member 5	PAGE5_HUMAN	7	66.9487	1.66949	HMG +B	NLS +B
HMG +B / NLS +B	A0A140VJI4;B4DEH1;Q3SX58;Q6P184;Q86TM7;Q9P2X0;Q9P2X0-2	A0A140VJI4;B4DEH1;Q3SX58;Q6P184;Q86TM7;Q9P2X0;Q9P2X0-2	0.738906	0.738906	0.00161686	0.00124619	12	A0A140VJI4;B4DEH1;Q3SX58;Q6P184;Q86TM7;Q9P2X0;Q9P2X0-2	;;DPM3;DPM3;DPM3;DPM3;DPM3	Dolichol-phosphate mannosyltransferase subunit 3;Dolichol-phosphate mannosyltransferase subunit 3;Dolichol-phosphate mannosyltransferase subunit 3 (Fragment);Dolichol-phosphate mannosyltransferase subunit 3 (Fragment);Dolichol-phosphate mannosyltransferase subunit 3 (Fragment);Dolichol-phosphate mannosyltransferase subunit 3;Isoform 2 of Dolichol-phosphate mannosyltransferase subunit 3	A0A140VJI4_HUMAN;B4DEH1_HUMAN;Q3SX58_HUMAN;Q6P184_HUMAN;Q86TM7_HUMAN;DPM3_HUMAN;DPM3_HUMAN	3	66.891	1.66891	HMG +B	NLS +B
HMG +B / NLS +B	Q969L4	Q969L4	0.738816	0.738816	0.000333924	0.000435634	12	Q969L4	LSM10	U7 snRNA-associated Sm-like protein LSm10	LSM10_HUMAN	8	66.8806	1.66881	HMG +B	NLS +B
HMG +B / NLS +B	A0A096LNH6	A0A096LNH6	0.738174	0.738174	0.00410392	0.0024359	10	A0A096LNH6	DOCK1	Dedicator of cytokinesis 1	A0A096LNH6_HUMAN	1	66.8063	1.66806	HMG +B	NLS +B
HMG +B / NLS +B	A0A994J5W6;C9JYN0;Q16563-2	A0A994J5W6;C9JYN0;Q16563-2	0.737921	0.737921	0.00371972	0.00226418	10	A0A994J5W6;C9JYN0;Q16563-2	SYPL1	Synaptophysin like 1;Synaptophysin like 1;Isoform 2 of Synaptophysin-like protein 1	A0A994J5W6_HUMAN;C9JYN0_HUMAN;SYPL1_HUMAN	2	66.7771	1.66777	HMG +B	NLS +B
HMG +B / NLS +B	Q9Y6A5	Q9Y6A5	0.737573	0.737573	2.19035e-05	9.46795e-05	12	Q9Y6A5	TACC3	Transforming acidic coiled-coil-containing protein 3	TACC3_HUMAN	15	66.7368	1.66737	HMG +B	NLS +B
HMG +B / NLS +B	Q9NQW6-2	Q9NQW6-2	0.736929	0.736929	0.00535605	0.00298247	12	Q9NQW6-2	ANLN	Isoform 2 of Anillin	ANLN_HUMAN	1	66.6624	1.66662	HMG +B	NLS +B
HMG +B / NLS +B	Q15276;Q15276-2	Q15276;Q15276-2	0.735639	0.735639	1.61527e-05	7.91185e-05	12	Q15276;Q15276-2	RABEP1	Rab GTPase-binding effector protein 1;Isoform 2 of Rab GTPase-binding effector protein 1	RABE1_HUMAN	13	66.5135	1.66513	HMG +B	NLS +B
HMG +B / NLS +B	P06703;R4GN98	P06703;R4GN98	0.734613	0.734613	0.0056552	0.0031121	12	P06703;R4GN98	S100A6	Protein S100-A6;Protein S100 (Fragment)	S10A6_HUMAN;R4GN98_HUMAN	7	66.3952	1.66395	HMG +B	NLS +B
HMG +B / NLS +B	Q8WWI3;Q9Y4X4	Q8WWI3;Q9Y4X4	0.733887	0.733887	0.000456397	0.000532279	12	Q8WWI3;Q9Y4X4	;KLF12	AP-2 repressor;Krueppel-like factor 12	Q8WWI3_HUMAN;KLF12_HUMAN	4	66.3114	1.66311	HMG +B	NLS +B
HMG +B / NLS +B	P40426;P40426-2;P40426-5;Q5JS98;U3KQA2	P40426;P40426-2;P40426-5;Q5JS98;U3KQA2	0.733771	0.733771	0.0101722	0.00488763	12	P40426;P40426-2;P40426-5;Q5JS98;U3KQA2	PBX3	Pre-B-cell leukemia transcription factor 3;Isoform PBX3b of Pre-B-cell leukemia transcription factor 3;Isoform 5 of Pre-B-cell leukemia transcription factor 3;PBX homeobox 3;PBX homeobox 3 (Fragment)	PBX3_HUMAN;PBX3_HUMAN;PBX3_HUMAN;Q5JS98_HUMAN;U3KQA2_HUMAN	3	66.298	1.66298	HMG +B	NLS +B
HMG +B / NLS +B	Q5JVS0	Q5JVS0	0.733681	0.733681	0.0013959	0.00112538	12	Q5JVS0	HABP4	Intracellular hyaluronan-binding protein 4	HABP4_HUMAN	2	66.2876	1.66288	HMG +B	NLS +B
HMG +B / NLS +B	F5H345;P08397;P08397-2	F5H345;P08397;P08397-2	0.732933	0.732933	2.84402e-06	3.12011e-05	12	F5H345;P08397;P08397-2	HMBS	hydroxymethylbilane synthase;Porphobilinogen deaminase;Isoform 2 of Porphobilinogen deaminase	F5H345_HUMAN;HEM3_HUMAN;HEM3_HUMAN	16	66.2015	1.66201	HMG +B	NLS +B
HMG +B / NLS +B	B2RDE8	B2RDE8	0.732834	0.732834	4.50133e-06	3.94603e-05	12	B2RDE8	NaN	cDNA, FLJ96580, highly similar to Homo sapiens hepatoma-derived growth factor (high-mobility group protein 1-like) (HDGF), mRNA	B2RDE8_HUMAN	25	66.19	1.6619	HMG +B	NLS +B
HMG +B / NLS +B	C9JEJ2;P49585	C9JEJ2;P49585	0.732831	0.732831	0.000105573	0.000217404	12	C9JEJ2;P49585	PCYT1A	choline-phosphate cytidylyltransferase;Choline-phosphate cytidylyltransferase A	C9JEJ2_HUMAN;PCY1A_HUMAN	24	66.1897	1.6619	HMG +B	NLS +B
HMG +B / NLS +B	F2Z2T2;P23025;W0FSR8	F2Z2T2;P23025;W0FSR8	0.731585	0.731585	0.000604621	0.000639746	12	F2Z2T2;P23025;W0FSR8	XPA	XPA, DNA damage recognition and repair factor;DNA repair protein complementing XP-A cells;Mutant xeroderma pigmentosum complementation group A (Fragment)	F2Z2T2_HUMAN;XPA_HUMAN;W0FSR8_HUMAN	4	66.0462	1.66046	HMG +B	NLS +B
HMG +B / NLS +B	A0A0C4DFN3;H7C4E0;Q2VYF8;Q99685	A0A0C4DFN3;H7C4E0;Q2VYF8;Q99685	0.729455	0.729455	0.00287301	0.00187144	12	A0A0C4DFN3;H7C4E0;Q2VYF8;Q99685	MGLL;MGLL;;MGLL	Monoglyceride lipase;Monoglyceride lipase (Fragment);Lysophospholipase-like protein;Monoglyceride lipase	A0A0C4DFN3_HUMAN;H7C4E0_HUMAN;Q2VYF8_HUMAN;MGLL_HUMAN	8	65.8013	1.65801	HMG +B	NLS +B
HMG +B / NLS +B	Q9NRN7	Q9NRN7	0.729221	0.729221	0.000159316	0.000280332	12	Q9NRN7	AASDHPPT	L-aminoadipate-semialdehyde dehydrogenase-phosphopantetheinyl transferase	ADPPT_HUMAN	19	65.7744	1.65774	HMG +B	NLS +B
HMG +B / NLS +B	A0A024RDY3;B3KRY3;P11279	A0A024RDY3;B3KRY3;P11279	0.72887	0.72887	2.51424e-05	0.00010057	12	A0A024RDY3;B3KRY3;P11279	LAMP1;;LAMP1	Lysosomal-associated membrane protein 1, isoform CRA_a;cDNA FLJ35079 fis, clone PLACE6005283, highly similar to Lysosome-associated membrane glycoprotein 1;Lysosome-associated membrane glycoprotein 1	A0A024RDY3_HUMAN;B3KRY3_HUMAN;LAMP1_HUMAN	6	65.734	1.65734	HMG +B	NLS +B
HMG +B / NLS +B	A0A024R878;A8K2X4;P17813;P17813-2;Q5T9B9;Q96CG0	A0A024R878;A8K2X4;P17813;P17813-2;Q5T9B9;Q96CG0	0.728598	0.728598	0.000372555	0.000465012	10	A0A024R878;A8K2X4;P17813;P17813-2;Q5T9B9;Q96CG0	ENG;;ENG;ENG;ENG;ENG	Endoglin (Osler-Rendu-Weber syndrome 1), isoform CRA_a;cDNA FLJ75401, highly similar to Homo sapiens endoglin (Osler-Rendu-Weber syndrome 1), mRNA;Endoglin;Isoform Short of Endoglin;Endoglin (Osler-Rendu-Weber syndrome 1);ENG protein	A0A024R878_HUMAN;A8K2X4_HUMAN;EGLN_HUMAN;EGLN_HUMAN;Q5T9B9_HUMAN;Q96CG0_HUMAN	1	65.7028	1.65703	HMG +B	NLS +B
HMG +B / NLS +B	A0A804HIT0;Q8NB14	A0A804HIT0;Q8NB14	0.728496	0.728496	0.000585436	0.000627657	12	A0A804HIT0;Q8NB14	USP38	Ubiquitin specific peptidase 38;Ubiquitin carboxyl-terminal hydrolase 38	A0A804HIT0_HUMAN;UBP38_HUMAN	6	65.6911	1.65691	HMG +B	NLS +B
HMG +B / NLS +B	O00468	O00468	0.727538	0.727538	0.0225312	0.00914705	10	O00468	AGRN	Agrin	AGRIN_HUMAN	1	65.5811	1.65581	HMG +B	NLS +B
HMG +B / NLS +B	B2R8P9;P57682	B2R8P9;P57682	0.727108	0.727108	9.24325e-05	0.000202574	12	B2R8P9;P57682	;KLF3	cDNA, FLJ94004, highly similar to Homo sapiens Kruppel-like factor 3 (basic) (KLF3), mRNA;Krueppel-like factor 3	B2R8P9_HUMAN;KLF3_HUMAN	8	65.5317	1.65532	HMG +B	NLS +B
HMG +B / NLS +B	Q86W92-2	Q86W92-2	0.726652	0.726652	0.000707202	0.000709092	12	Q86W92-2	PPFIBP1	Isoform 2 of Liprin-beta-1	LIPB1_HUMAN	2	65.4794	1.65479	HMG +B	NLS +B
HMG +B / NLS +B	A0A024QZE7;O43294;O43294-2	A0A024QZE7;O43294;O43294-2	0.726511	0.726511	0.00394305	0.00236407	12	A0A024QZE7;O43294;O43294-2	TGFB1I1	Transforming growth factor beta 1 induced transcript 1, isoform CRA_a;Transforming growth factor beta-1-induced transcript 1 protein;Isoform 2 of Transforming growth factor beta-1-induced transcript 1 protein	A0A024QZE7_HUMAN;TGFI1_HUMAN;TGFI1_HUMAN	4	65.4632	1.65463	HMG +B	NLS +B
HMG +B / NLS +B	J3QQV6;Q53FP0;Q9NVS9;Q9NVS9-4;V9HW45	J3QQV6;Q53FP0;Q9NVS9;Q9NVS9-4;V9HW45	0.725988	0.725988	0.00272307	0.00180448	12	J3QQV6;Q53FP0;Q9NVS9;Q9NVS9-4;V9HW45	PNPO;;PNPO;PNPO;HEL-S-302	pyridoxal 5'-phosphate synthase (Fragment);pyridoxal 5'-phosphate synthase (Fragment);Pyridoxine-5'-phosphate oxidase;Isoform 4 of Pyridoxine-5'-phosphate oxidase;pyridoxal 5'-phosphate synthase	J3QQV6_HUMAN;Q53FP0_HUMAN;PNPO_HUMAN;PNPO_HUMAN;V9HW45_HUMAN	2	65.4033	1.65403	HMG +B	NLS +B
HMG +B / NLS +B	B7Z7E6;Q9HA77	B7Z7E6;Q9HA77	0.725882	0.725882	0.00678146	0.00357422	12	B7Z7E6;Q9HA77	;CARS2	cDNA FLJ58704, weakly similar to Cysteinyl-tRNA synthetase;Probable cysteine--tRNA ligase, mitochondrial	B7Z7E6_HUMAN;SYCM_HUMAN	3	65.3912	1.65391	HMG +B	NLS +B
HMG +B / NLS +B	O43399;Q6FGS1	O43399;Q6FGS1	0.72551	0.72551	8.44898e-06	5.54206e-05	12	O43399;Q6FGS1	TPD52L2	Tumor protein D54;TPD52L2 protein	TPD54_HUMAN;Q6FGS1_HUMAN	19	65.3485	1.65349	HMG +B	NLS +B
HMG +B / NLS +B	E2PSN0	E2PSN0	0.725385	0.725385	0.00165798	0.00126592	12	E2PSN0	RBM26	RNA binding motif protein 26 (Fragment)	E2PSN0_HUMAN	2	65.3342	1.65334	HMG +B	NLS +B
HMG +B / NLS +B	C9JCC6;Q14919;Q14919-2	C9JCC6;Q14919;Q14919-2	0.723927	0.723927	0.000187604	0.00030784	12	C9JCC6;Q14919;Q14919-2	DRAP1	DR1 associated protein 1;Dr1-associated corepressor;Isoform 2 of Dr1-associated corepressor	C9JCC6_HUMAN;NC2A_HUMAN;NC2A_HUMAN	6	65.1672	1.65167	HMG +B	NLS +B
HMG +B / NLS +B	A0A0S2Z383;P52952	A0A0S2Z383;P52952	0.722507	0.722507	0.000704653	0.000708419	12	A0A0S2Z383;P52952	NKX2-5	NK2 transcription factor related locus 5 isoform 1 (Fragment);Homeobox protein Nkx-2.5	A0A0S2Z383_HUMAN;NKX25_HUMAN	7	65.0047	1.65005	HMG +B	NLS +B
HMG +B / NLS +B	A0A024R7D3;K7ELQ9;K7EM09;K7EPR0;Q6UW68	A0A024R7D3;K7ELQ9;K7EM09;K7EPR0;Q6UW68	0.72116	0.72116	0.00187509	0.00138382	12	A0A024R7D3;K7ELQ9;K7EM09;K7EPR0;Q6UW68	UNQ501;TMEM205;TMEM205;TMEM205;TMEM205	Transmembrane protein 205;Transmembrane protein 205 (Fragment);Transmembrane protein 205 (Fragment);Transmembrane protein 205;Transmembrane protein 205	A0A024R7D3_HUMAN;K7ELQ9_HUMAN;K7EM09_HUMAN;K7EPR0_HUMAN;TM205_HUMAN	2	64.8507	1.64851	HMG +B	NLS +B
HMG +B / NLS +B	A4D0U5;B2RDR4;Q9UGI8;Q9UGI8-2	A4D0U5;B2RDR4;Q9UGI8;Q9UGI8-2	0.720053	0.720053	7.35814e-07	1.76588e-05	12	A4D0U5;B2RDR4;Q9UGI8;Q9UGI8-2	TES;;TES;TES	Testin;Testin;Testin;Isoform 2 of Testin	A4D0U5_HUMAN;B2RDR4_HUMAN;TES_HUMAN;TES_HUMAN	26	64.7242	1.64724	HMG +B	NLS +B
HMG +B / NLS +B	A1PQX5;O15350;O15350-11;O15350-13;O15350-5;O15350-6;O15350-8	A1PQX5;O15350;O15350-11;O15350-13;O15350-5;O15350-6;O15350-8	0.719642	0.719642	0.000282469	0.000395944	12	A1PQX5;O15350;O15350-11;O15350-13;O15350-5;O15350-6;O15350-8	TP73	Tumor protein p73;Tumor protein p73;Isoform 10 of Tumor protein p73;Isoform 12 of Tumor protein p73;Isoform Epsilon of Tumor protein p73;Isoform Zeta of Tumor protein p73;Isoform dN-Alpha of Tumor protein p73	A1PQX5_HUMAN;P73_HUMAN;P73_HUMAN;P73_HUMAN;P73_HUMAN;P73_HUMAN;P73_HUMAN	6	64.6773	1.64677	HMG +B	NLS +B
HMG +B / NLS +B	A0A023I905;A0A023Q6C7;A0A023Q6X3;A0A023Q9G1;A0A023Q9X5;A0A023QGA7;A0A023QGC0;A0A023QHD1;A0A023QNG3;A0A023QQQ9;A0A023QT03;A0A023QTW4;A0A023QUC2;A0A023QVM5;A0A023QWK0;A0A059QAQ3;A0A059QD15;A0A059QLZ1;A0A059QM57;A0A059QNP1;A0A059QNU0;A0A059QP87;A0A059QPD2;A0A059QQ89;A0A059QQI6;A0A059QQY2;A0A059QSR8;A0A059QUW1;A0A059QV08;A0A059QW16;A0A059QWE2;A0A059R372;A0A059R8T0;A0A059R902;A0A059RB77;A0A059RBT2;A0A…	A0A023I905;A0A023Q6C7;A0A023Q6X3;A0A023Q9G1;A0A023Q9X5;A0A023QGA7;A0A023QGC0;A0A023QHD1;A0A023QNG3;A0A023QQQ9;A0A023QT03;A0A023QTW4;A0A023QUC2;A0A023QVM5;A0A023QWK0;A0A059QAQ3;A0A059QD15;A0A059QLZ1;A0A059QM57;A0A059QNP1;A0A059QNU0;A0A059QP87;A0A059QPD2;A0A059QQ89;A0A059QQI6;A0A059QQY2;A0A059QSR8;A0A059QUW1;A0A059QV08;A0A059QW16;A0A059QWE2;A0A059R372;A0A059R8T0;A0A059R902;A0A059RB77;A0A059RBT2;A0A…	0.71907	0.71907	0.000515639	0.000577427	12	A0A023I905;A0A023Q6C7;A0A023Q6X3;A0A023Q9G1;A0A023Q9X5;A0A023QGA7;A0A023QGC0;A0A023QHD1;A0A023QNG3;A0A023QQQ9;A0A023QT03;A0A023QTW4;A0A023QUC2;A0A023QVM5;A0A023QWK0;A0A059QAQ3;A0A059QD15;A0A059QLZ1;A0A059QM57;A0A059QNP1;A0A059QNU0;A0A059QP87;A0A059QPD2;A0A059QQ89;A0A059QQI6;A0A059QQY2;A0A059QSR8;A0A059QUW1;A0A059QV08;A0A059QW16;A0A059QWE2;A0A059R372;A0A059R8T0;A0A059R902;A0A059RB77;A0A059RBT2;A0A…	ND4;ND4;ND4;ND4;ND4;ND4;ND4;ND4;ND4;ND4;ND4;ND4;ND4;ND4;ND4;ND4;ND4;ND4;ND4;ND4;ND4;ND4;ND4;ND4;ND4;ND4;ND4;ND4;ND4;ND4;ND4;ND4;ND4;ND4;ND4;ND4;ND4;ND4;ND4;ND4;ND4;ND4;ND4;ND4;ND4;ND4;ND4;ND4;ND4;ND4;ND4;ND4;ND4;ND4;ND4;ND4;ND4;ND4;ND4;ND4;ND4;ND4;ND4;ND4;ND4;ND4;ND4;ND4;ND4;ND4;ND4;ND4;ND4;ND4;ND4;ND4;ND4;ND4;ND4;ND4;ND4;ND4;ND4;ND4;ND4;ND4;ND4;ND4;ND4;ND4;ND4;ND4;ND4;ND4;ND4;ND4;ND4;ND4;ND4;ND4…	NADH-ubiquinone oxidoreductase chain 4;NADH-ubiquinone oxidoreductase chain 4;NADH-ubiquinone oxidoreductase chain 4;NADH-ubiquinone oxidoreductase chain 4;NADH-ubiquinone oxidoreductase chain 4;NADH-ubiquinone oxidoreductase chain 4;NADH-ubiquinone oxidoreductase chain 4;NADH-ubiquinone oxidoreductase chain 4;NADH-ubiquinone oxidoreductase chain 4;NADH-ubiquinone oxidoreductase chain 4;NADH-ubiq…	A0A023I905_HUMAN;A0A023Q6C7_HUMAN;A0A023Q6X3_HUMAN;A0A023Q9G1_HUMAN;A0A023Q9X5_HUMAN;A0A023QGA7_HUMAN;A0A023QGC0_HUMAN;A0A023QHD1_HUMAN;A0A023QNG3_HUMAN;A0A023QQQ9_HUMAN;A0A023QT03_HUMAN;A0A023QTW4_HUMAN;A0A023QUC2_HUMAN;A0A023QVM5_HUMAN;A0A023QWK0_HUMAN;A0A059QAQ3_HUMAN;A0A059QD15_HUMAN;A0A059QLZ1_HUMAN;A0A059QM57_HUMAN;A0A059QNP1_HUMAN;A0A059QNU0_HUMAN;A0A059QP87_HUMAN;A0A059QPD2_HUMAN;A0A059QQ…	2	64.6121	1.64612	HMG +B	NLS +B
HMG +B / NLS +B	B7Z5C1	B7Z5C1	0.718337	0.718337	0.00695335	0.00364677	12	B7Z5C1	NaN	cDNA FLJ56126, highly similar to Programmed cell death 6-interacting protein	B7Z5C1_HUMAN	1	64.5284	1.64528	HMG +B	NLS +B
HMG +B / NLS +B	A0A024R6R1	A0A024R6R1	0.717632	0.717632	0.000162954	0.000284374	12	A0A024R6R1	SHCBP1	SHC SH2-domain binding protein 1, isoform CRA_a	A0A024R6R1_HUMAN	32	64.4481	1.64448	HMG +B	NLS +B
HMG +B / NLS +B	A0A0S2Z3F9;P50613	A0A0S2Z3F9;P50613	0.71688	0.71688	0.00101491	0.000904073	12	A0A0S2Z3F9;P50613	CDK7	Cyclin-dependent kinase 7 (Fragment);Cyclin-dependent kinase 7	A0A0S2Z3F9_HUMAN;CDK7_HUMAN	20	64.3623	1.64362	HMG +B	NLS +B
HMG +B / NLS +B	A0A024R6U9;B4DQD8;H3BM52;Q9Y2Y0;Q9Y2Y0-2	A0A024R6U9;B4DQD8;H3BM52;Q9Y2Y0;Q9Y2Y0-2	0.716569	0.716569	7.44725e-05	0.00017873	12	A0A024R6U9;B4DQD8;H3BM52;Q9Y2Y0;Q9Y2Y0-2	ARL2BP;;ARL2BP;ARL2BP;ARL2BP	ADP-ribosylation factor-like protein 2-binding protein;ADP-ribosylation factor-like protein 2-binding protein;ADP-ribosylation factor-like protein 2-binding protein (Fragment);ADP-ribosylation factor-like protein 2-binding protein;Isoform 2 of ADP-ribosylation factor-like protein 2-binding protein	A0A024R6U9_HUMAN;B4DQD8_HUMAN;H3BM52_HUMAN;AR2BP_HUMAN;AR2BP_HUMAN	2	64.327	1.64327	HMG +B	NLS +B
HMG +B / NLS +B	A0A024R7X9;H0YB73;H3BMM0;Q96B02;Q96B02-2;Q96B02-3;X6REH9	A0A024R7X9;H0YB73;H3BMM0;Q96B02;Q96B02-2;Q96B02-3;X6REH9	0.715827	0.715827	0.00211963	0.00151138	12	A0A024R7X9;H0YB73;H3BMM0;Q96B02;Q96B02-2;Q96B02-3;X6REH9	UBE2W;UBE2W;;UBE2W;UBE2W;UBE2W;UBE2W	Ubiquitin-conjugating enzyme E2W (Putative), isoform CRA_c;Ubiquitin conjugating enzyme E2 W (Fragment);UBC core domain-containing protein;Ubiquitin-conjugating enzyme E2 W;Isoform 2 of Ubiquitin-conjugating enzyme E2 W;Isoform 3 of Ubiquitin-conjugating enzyme E2 W;Ubiquitin conjugating enzyme E2 W	A0A024R7X9_HUMAN;H0YB73_HUMAN;H3BMM0_HUMAN;UBE2W_HUMAN;UBE2W_HUMAN;UBE2W_HUMAN;X6REH9_HUMAN	2	64.2425	1.64243	HMG +B	NLS +B
HMG +B / NLS +B	A0A2X0U2N0;Q15311;Q59E87;Q5GJ68	A0A2X0U2N0;Q15311;Q59E87;Q5GJ68	0.71527	0.71527	0.000361144	0.000456233	12	A0A2X0U2N0;Q15311;Q59E87;Q5GJ68	RALBP1;RALBP1;;	RALBP1 (Fragment);RalA-binding protein 1;RalA binding protein 1 variant (Fragment);Hypothetical rhabdomyosarcoma antigen MU-RMS-40.2A	A0A2X0U2N0_HUMAN;RBP1_HUMAN;Q59E87_HUMAN;Q5GJ68_HUMAN	3	64.1791	1.64179	HMG +B	NLS +B
HMG +B / NLS +B	Q5T8P6-3	Q5T8P6-3	0.714827	0.714827	0.00119099	0.00101237	12	Q5T8P6-3	RBM26	Isoform 3 of RNA-binding protein 26	RBM26_HUMAN	3	64.1287	1.64129	HMG +B	NLS +B
HMG +B / NLS +B	Q9NXE4-2	Q9NXE4-2	0.714811	0.714811	0.000203389	0.000323079	12	Q9NXE4-2	SMPD4	Isoform 2 of Sphingomyelin phosphodiesterase 4	NSMA3_HUMAN	1	64.1268	1.64127	HMG +B	NLS +B
HMG +B / NLS +B	A0A024R5B6;E9PI08;E9PKA7;Q0P5W4;Q9Y256	A0A024R5B6;E9PI08;E9PKA7;Q0P5W4;Q9Y256	0.712383	0.712383	0.000601469	0.000637489	12	A0A024R5B6;E9PI08;E9PKA7;Q0P5W4;Q9Y256	RCE1	Farnesylated proteins-converting enzyme 2;Farnesylated proteins-converting enzyme 2;Farnesylated proteins-converting enzyme 2;Farnesylated proteins-converting enzyme 2 (Fragment);CAAX prenyl protease 2	A0A024R5B6_HUMAN;E9PI08_HUMAN;E9PKA7_HUMAN;Q0P5W4_HUMAN;FACE2_HUMAN	2	63.8509	1.63851	HMG +B	NLS +B
HMG +B / NLS +B	A0A024R6U7;A0A0S2Z517;B3KQN7;B3KQV4;Q9Y653;Q9Y653-2;Q9Y653-3	A0A024R6U7;A0A0S2Z517;B3KQN7;B3KQV4;Q9Y653;Q9Y653-2;Q9Y653-3	0.712131	0.712131	6.66877e-06	4.86794e-05	12	A0A024R6U7;A0A0S2Z517;B3KQN7;B3KQV4;Q9Y653;Q9Y653-2;Q9Y653-3	GPR56;GPR56;;;ADGRG1;ADGRG1;ADGRG1	Adhesion G-protein coupled receptor G1;Adhesion G-protein coupled receptor G1 (Fragment);Adhesion G-protein coupled receptor G1;Adhesion G-protein coupled receptor G1;Adhesion G-protein coupled receptor G1;Isoform 2 of Adhesion G-protein coupled receptor G1;Isoform 3 of Adhesion G-protein coupled receptor G1	A0A024R6U7_HUMAN;A0A0S2Z517_HUMAN;B3KQN7_HUMAN;B3KQV4_HUMAN;AGRG1_HUMAN;AGRG1_HUMAN;AGRG1_HUMAN	5	63.8223	1.63822	HMG +B	NLS +B
HMG +B / NLS +B	Q86UA6;Q86UA6-8	Q86UA6;Q86UA6-8	0.711064	0.711064	0.00409977	0.00243546	12	Q86UA6;Q86UA6-8	RPAIN	RPA-interacting protein;Isoform 8 of RPA-interacting protein	RIP_HUMAN	2	63.7011	1.63701	HMG +B	NLS +B
HMG +B / NLS +B	B4E2B5	B4E2B5	0.710905	0.710905	0.0114091	0.00534554	12	B4E2B5	NaN	MICOS complex subunit MIC60	B4E2B5_HUMAN	1	63.6831	1.63683	HMG +B	NLS +B
HMG +B / NLS +B	B7Z5P7;O60711;O60711-2	B7Z5P7;O60711;O60711-2	0.709412	0.709412	1.9421e-05	8.82175e-05	12	B7Z5P7;O60711;O60711-2	LPXN	Leupaxin;Leupaxin;Isoform 2 of Leupaxin	B7Z5P7_HUMAN;LPXN_HUMAN;LPXN_HUMAN	5	63.5138	1.63514	HMG +B	NLS +B
HMG +B / NLS +B	B2CML4;Q96AK3	B2CML4;Q96AK3	0.70897	0.70897	7.11691e-05	0.00017323	12	B2CML4;Q96AK3	APOBEC3DE;APOBEC3D	Apolipoprotein B mRNA editing enzyme catalytic polypeptide-like 3DE;DNA dC->dU-editing enzyme APOBEC-3D	B2CML4_HUMAN;ABC3D_HUMAN	3	63.4636	1.63464	HMG +B	NLS +B
HMG +B / NLS +B	Q9Y263	Q9Y263	0.708596	0.708596	3.47676e-05	0.000118374	12	Q9Y263	PLAA	Phospholipase A-2-activating protein	PLAP_HUMAN	49	63.4213	1.63421	HMG +B	NLS +B
HMG +B / NLS +B	Q6ZUT6;Q6ZUT6-4	Q6ZUT6;Q6ZUT6-4	0.708489	0.708489	4.89726e-05	0.000141464	12	Q6ZUT6;Q6ZUT6-4	CCDC9B	Coiled-coil domain-containing protein 9B;Isoform 4 of Coiled-coil domain-containing protein 9B	CCD9B_HUMAN	10	63.4092	1.63409	HMG +B	NLS +B
HMG +B / NLS +B	A0A024R9G3;B4E1G1;Q9BUN8;Q9BUN8-2	A0A024R9G3;B4E1G1;Q9BUN8;Q9BUN8-2	0.707673	0.707673	4.59886e-05	0.000137882	12	A0A024R9G3;B4E1G1;Q9BUN8;Q9BUN8-2	DERL1	Derlin;Derlin;Derlin-1;Isoform 2 of Derlin-1	A0A024R9G3_HUMAN;B4E1G1_HUMAN;DERL1_HUMAN;DERL1_HUMAN	7	63.3168	1.63317	HMG +B	NLS +B
HMG +B / NLS +B	A0A0K0K1L8;A0A384NQ35;Q06323;Q6FHU3	A0A0K0K1L8;A0A384NQ35;Q06323;Q6FHU3	0.706662	0.706662	1.19496e-06	2.00156e-05	12	A0A0K0K1L8;A0A384NQ35;Q06323;Q6FHU3	HEL-S-129m;;PSME1;PSME1	Epididymis secretory sperm binding protein Li 129m;Epididymis secretory sperm binding protein (Fragment);Proteasome activator complex subunit 1;PSME1 protein (Fragment)	A0A0K0K1L8_HUMAN;A0A384NQ35_HUMAN;PSME1_HUMAN;Q6FHU3_HUMAN	12	63.2024	1.63202	HMG +B	NLS +B
HMG +B / NLS +B	P62072	P62072	0.706412	0.706412	0.00568663	0.00312434	12	P62072	TIMM10	Mitochondrial import inner membrane translocase subunit Tim10	TIM10_HUMAN	4	63.1741	1.63174	HMG +B	NLS +B
HMG +B / NLS +B	Q8N6T3	Q8N6T3	0.706331	0.706331	0.000224441	0.000341763	12	Q8N6T3	ARFGAP1	ADP-ribosylation factor GTPase-activating protein 1	ARFG1_HUMAN	25	63.165	1.63165	HMG +B	NLS +B
HMG +B / NLS +B	A0A7P0T9W1	A0A7P0T9W1	0.704724	0.704724	3.46825e-08	5.63399e-06	12	A0A7P0T9W1	DBT	Dihydrolipoamide branched chain transacylase E2	A0A7P0T9W1_HUMAN	2	62.9833	1.62983	HMG +B	NLS +B
HMG +B / NLS +B	O15265	O15265	0.704174	0.704174	0.00673393	0.00355454	12	O15265	ATXN7	Ataxin-7	ATX7_HUMAN	1	62.9212	1.62921	HMG +B	NLS +B
HMG +B / NLS +B	B5MD00	B5MD00	0.702659	0.702659	2.11431e-06	2.69827e-05	12	B5MD00	TOMM7	Translocase of outer mitochondrial membrane 7	B5MD00_HUMAN	3	62.7501	1.6275	HMG +B	NLS +B
HMG +B / NLS +B	A0A6Q8PFY7;Q7Z426;Q92734;Q92734-2	A0A6Q8PFY7;Q7Z426;Q92734;Q92734-2	0.701701	0.701701	7.73025e-05	0.000182267	12	A0A6Q8PFY7;Q7Z426;Q92734;Q92734-2	TFG;;TFG;TFG	Trafficking from ER to golgi regulator;Putative MAPK activating protein;Protein TFG;Isoform 2 of Protein TFG	A0A6Q8PFY7_HUMAN;Q7Z426_HUMAN;TFG_HUMAN;TFG_HUMAN	11	62.6421	1.62642	HMG +B	NLS +B
HMG +B / NLS +B	Q9Y3E7;Q9Y3E7-3;Q9Y3E7-4	Q9Y3E7;Q9Y3E7-3;Q9Y3E7-4	0.700924	0.700924	3.35377e-05	0.000116512	12	Q9Y3E7;Q9Y3E7-3;Q9Y3E7-4	CHMP3	Charged multivesicular body protein 3;Isoform 3 of Charged multivesicular body protein 3;Isoform 4 of Charged multivesicular body protein 3	CHMP3_HUMAN	2	62.5545	1.62555	HMG +B	NLS +B
HMG +B / NLS +B	J3QRS3;O14950;P19105	J3QRS3;O14950;P19105	0.700706	0.700706	2.39878e-05	9.76163e-05	12	J3QRS3;O14950;P19105	MYL12A;MYL12B;MYL12A	Myosin light chain 12A;Myosin regulatory light chain 12B;Myosin regulatory light chain 12A	J3QRS3_HUMAN;ML12B_HUMAN;ML12A_HUMAN	14	62.5299	1.6253	HMG +B	NLS +B
HMG +B / NLS +B	B4DTW7	B4DTW7	0.700624	0.700624	0.0495407	0.0173554	12	B4DTW7	NaN	cDNA FLJ61400, highly similar to Pre-mRNA 3'-end-processing factor FIP1	B4DTW7_HUMAN	1	62.5208	1.62521	HMG +B	NLS +B
HMG +B / NLS +B	A0A024RDU0;Q9UL03	A0A024RDU0;Q9UL03	0.700217	0.700217	4.62236e-07	1.49509e-05	12	A0A024RDU0;Q9UL03	INTS6	Integrator complex subunit 6, isoform CRA_d;Integrator complex subunit 6	A0A024RDU0_HUMAN;INT6_HUMAN	50	62.4749	1.62475	HMG +B	NLS +B
HMG +B / NLS +B	H7C1K5	H7C1K5	0.699267	0.699267	0.227286	0.0637353	12	H7C1K5	ANLN	Anillin, actin binding protein (Fragment)	H7C1K5_HUMAN	1	62.368	1.62368	HMG +B	NLS +B
HMG +B / NLS +B	A0A024RBE2;P41970	A0A024RBE2;P41970	0.698994	0.698994	1.33233e-05	7.26583e-05	12	A0A024RBE2;P41970	ELK3	ELK3, ETS-domain protein (SRF accessory protein 2), isoform CRA_a;ETS domain-containing protein Elk-3	A0A024RBE2_HUMAN;ELK3_HUMAN	11	62.3372	1.62337	HMG +B	NLS +B
HMG +B / NLS +B	Q8IWB9;Q8IWB9-2	Q8IWB9;Q8IWB9-2	0.698775	0.698775	1.20386e-05	6.94903e-05	12	Q8IWB9;Q8IWB9-2	TEX2	Testis-expressed protein 2;Isoform 2 of Testis-expressed protein 2	TEX2_HUMAN	8	62.3126	1.62313	HMG +B	NLS +B
HMG +B / NLS +B	A0A024R258;B3KNI2;B3KNI8;Q9UMX0;Q9UMX0-2	A0A024R258;B3KNI2;B3KNI8;Q9UMX0;Q9UMX0-2	0.698545	0.698545	0.0100086	0.00482925	12	A0A024R258;B3KNI2;B3KNI8;Q9UMX0;Q9UMX0-2	UBQLN1;;;UBQLN1;UBQLN1	Ubiquilin 1, isoform CRA_d;cDNA FLJ14650 fis, clone NT2RP2002185, highly similar to Ubiquilin-1;cDNA FLJ14670 fis, clone NT2RP2003272, highly similar to Ubiquilin-1;Ubiquilin-1;Isoform 2 of Ubiquilin-1	A0A024R258_HUMAN;B3KNI2_HUMAN;B3KNI8_HUMAN;UBQL1_HUMAN;UBQL1_HUMAN	8	62.2867	1.62287	HMG +B	NLS +B
HMG +B / NLS +B	Q8IV50	Q8IV50	0.698388	0.698388	6.31742e-05	0.000162795	12	Q8IV50	LYSMD2	LysM and putative peptidoglycan-binding domain-containing protein 2	LYSM2_HUMAN	8	62.2691	1.62269	HMG +B	NLS +B
HMG +B / NLS +B	P46937;P46937-9	P46937;P46937-9	0.698302	0.698302	0.000748145	0.000739863	12	P46937;P46937-9	YAP1	Transcriptional coactivator YAP1;Isoform 9 of Transcriptional coactivator YAP1	YAP1_HUMAN	24	62.2593	1.62259	HMG +B	NLS +B
HMG +B / NLS +B	A0A3G2LMN0;Q9BW60	A0A3G2LMN0;Q9BW60	0.697567	0.697567	0.000195679	0.000315644	12	A0A3G2LMN0;Q9BW60	ELOVL1	Elongation of very long chain fatty acids protein 1	A0A3G2LMN0_HUMAN;ELOV1_HUMAN	3	62.1768	1.62177	HMG +B	NLS +B
HMG +B / NLS +B	Q9Y2I6;Q9Y2I6-2	Q9Y2I6;Q9Y2I6-2	0.697544	0.697544	0.00110113	0.000956944	10	Q9Y2I6;Q9Y2I6-2	NINL	Ninein-like protein;Isoform 2 of Ninein-like protein	NINL_HUMAN	1	62.1742	1.62174	HMG +B	NLS +B
HMG +B / NLS +B	A0A024R8X1;O15525	A0A024R8X1;O15525	0.697388	0.697388	7.68091e-05	0.000181478	12	A0A024R8X1;O15525	hCG_1991559;MAFG	HCG1991559, isoform CRA_f;Transcription factor MafG	A0A024R8X1_HUMAN;MAFG_HUMAN	12	62.1567	1.62157	HMG +B	NLS +B
HMG +B / NLS +B	A0A024RA49;Q9NQW6	A0A024RA49;Q9NQW6	0.697384	0.697384	0.000518881	0.000578986	12	A0A024RA49;Q9NQW6	ANLN	Anillin, actin binding protein (Scraps homolog, Drosophila), isoform CRA_e;Anillin	A0A024RA49_HUMAN;ANLN_HUMAN	93	62.1562	1.62156	HMG +B	NLS +B
HMG +B / NLS +B	O95382-2	O95382-2	0.697118	0.697118	0.000118781	0.000231867	12	O95382-2	MAP3K6	Isoform 2 of Mitogen-activated protein kinase kinase kinase 6	M3K6_HUMAN	1	62.1263	1.62126	HMG +B	NLS +B
HMG +B / NLS +B	Q15417	Q15417	0.696601	0.696601	9.38048e-05	0.000203914	12	Q15417	CNN3	Calponin-3	CNN3_HUMAN	18	62.0682	1.62068	HMG +B	NLS +B
HMG +B / NLS +B	B4E2S2	B4E2S2	0.696501	0.696501	0.000826796	0.00079298	12	B4E2S2	NaN	Poly [ADP-ribose] polymerase	B4E2S2_HUMAN	2	62.057	1.62057	HMG +B	NLS +B
HMG +B / NLS +B	Q9NYB0	Q9NYB0	0.696243	0.696243	0.000115232	0.000229571	12	Q9NYB0	TERF2IP	Telomeric repeat-binding factor 2-interacting protein 1	TE2IP_HUMAN	19	62.0279	1.62028	HMG +B	NLS +B
HMG +B / NLS +B	P63218	P63218	0.695832	0.695832	0.000719319	0.000717707	12	P63218	GNG5	Guanine nucleotide-binding protein G(I)/G(S)/G(O) subunit gamma-5	GBG5_HUMAN	3	61.9818	1.61982	HMG +B	NLS +B
HMG +B / NLS +B	I3L3B0;I3L3Q7	I3L3B0;I3L3Q7	0.694958	0.694958	0.0514003	0.0178734	10	I3L3B0;I3L3Q7	C1QBP	Complement component 1 Q subcomponent-binding protein, mitochondrial;Complement component 1 Q subcomponent-binding protein, mitochondrial (Fragment)	I3L3B0_HUMAN;I3L3Q7_HUMAN	1	61.8838	1.61884	HMG +B	NLS +B
HMG +B / NLS +B	Q9UPQ0;Q9UPQ0-10;Q9UPQ0-2	Q9UPQ0;Q9UPQ0-10;Q9UPQ0-2	0.694691	0.694691	0.000198547	0.000318093	12	Q9UPQ0;Q9UPQ0-10;Q9UPQ0-2	LIMCH1	LIM and calponin homology domains-containing protein 1;Isoform 10 of LIM and calponin homology domains-containing protein 1;Isoform 2 of LIM and calponin homology domains-containing protein 1	LIMC1_HUMAN	33	61.8537	1.61854	HMG +B	NLS +B
HMG +B / NLS +B	A0A8V8TPI3;A0A8V8TQD3;A0A8V8TQR2;H0YM13;H0YMG8;Q96EP0	A0A8V8TPI3;A0A8V8TQD3;A0A8V8TQR2;H0YM13;H0YMG8;Q96EP0	0.694441	0.694441	0.000889732	0.000831994	12	A0A8V8TPI3;A0A8V8TQD3;A0A8V8TQR2;H0YM13;H0YMG8;Q96EP0	RNF31	Ring finger protein 31;RBR-type E3 ubiquitin transferase;Ring finger protein 31;Ring finger protein 31 (Fragment);Ring finger protein 31 (Fragment);E3 ubiquitin-protein ligase RNF31	A0A8V8TPI3_HUMAN;A0A8V8TQD3_HUMAN;A0A8V8TQR2_HUMAN;H0YM13_HUMAN;H0YMG8_HUMAN;RNF31_HUMAN	2	61.8257	1.61826	HMG +B	NLS +B
HMG +B / NLS +B	B4DVT8;O75312	B4DVT8;O75312	0.692975	0.692975	1.5524e-05	7.80246e-05	12	B4DVT8;O75312	;ZPR1	cDNA FLJ60173, highly similar to Zinc-finger protein ZPR1;Zinc finger protein ZPR1	B4DVT8_HUMAN;ZPR1_HUMAN	18	61.6614	1.61661	HMG +B	NLS +B
HMG +B / NLS +B	A0A994J7H4	A0A994J7H4	0.692914	0.692914	0.00011746	0.000230739	12	A0A994J7H4	NPLOC4	NPL4 homolog, ubiquitin recognition factor	A0A994J7H4_HUMAN	1	61.6546	1.61655	HMG +B	NLS +B
HMG +B / NLS +B	A0A024R8L5;K7EK57;Q5MNZ9;Q5MNZ9-2	A0A024R8L5;K7EK57;Q5MNZ9;Q5MNZ9-2	0.692673	0.692673	0.00180502	0.00134587	12	A0A024R8L5;K7EK57;Q5MNZ9;Q5MNZ9-2	WIPI1	WD repeat domain, phosphoinositide interacting 1, isoform CRA_b;WD repeat domain, phosphoinositide interacting 1;WD repeat domain phosphoinositide-interacting protein 1;Isoform 2 of WD repeat domain phosphoinositide-interacting protein 1	A0A024R8L5_HUMAN;K7EK57_HUMAN;WIPI1_HUMAN;WIPI1_HUMAN	3	61.6275	1.61628	HMG +B	NLS +B
HMG +B / NLS +B	Q7L2E3-2	Q7L2E3-2	0.69236	0.69236	6.39028e-05	0.000163588	12	Q7L2E3-2	DHX30	Isoform 2 of ATP-dependent RNA helicase DHX30	DHX30_HUMAN	2	61.5925	1.61593	HMG +B	NLS +B
HMG +B / NLS +B	B4DTZ7;Q68DH5	B4DTZ7;Q68DH5	0.691745	0.691745	1.4815e-05	7.69887e-05	12	B4DTZ7;Q68DH5	;LMBRD2	cDNA FLJ57146, highly similar to Homo sapiens LMBR1 domain containing 2 (LMBRD2), mRNA;G-protein coupled receptor-associated protein LMBRD2	B4DTZ7_HUMAN;LMBD2_HUMAN	3	61.5236	1.61524	HMG +B	NLS +B
HMG +B / NLS +B	Q96EP1;Q96EP1-2;Q96EP1-3;Q96EP1-4;Q96EP1-5	Q96EP1;Q96EP1-2;Q96EP1-3;Q96EP1-4;Q96EP1-5	0.691739	0.691739	0.00397337	0.00237922	12	Q96EP1;Q96EP1-2;Q96EP1-3;Q96EP1-4;Q96EP1-5	CHFR	E3 ubiquitin-protein ligase CHFR;Isoform 2 of E3 ubiquitin-protein ligase CHFR;Isoform 3 of E3 ubiquitin-protein ligase CHFR;Isoform 4 of E3 ubiquitin-protein ligase CHFR;Isoform 5 of E3 ubiquitin-protein ligase CHFR	CHFR_HUMAN	2	61.5229	1.61523	HMG +B	NLS +B
HMG +B / NLS +B	P22234	P22234	0.691628	0.691628	7.97188e-06	5.34456e-05	12	P22234	PAICS	Bifunctional phosphoribosylaminoimidazole carboxylase/phosphoribosylaminoimidazole succinocarboxamide synthetase	PUR6_HUMAN	37	61.5105	1.61511	HMG +B	NLS +B
HMG +B / NLS +B	D6RB01;Q9Y6X4	D6RB01;Q9Y6X4	0.691211	0.691211	3.00281e-05	0.000110739	12	D6RB01;Q9Y6X4	FAM169A	Family with sequence similarity 169 member A;Soluble lamin-associated protein of 75 kDa	D6RB01_HUMAN;F169A_HUMAN	15	61.4639	1.61464	HMG +B	NLS +B
HMG +B / NLS +B	I3L4Q0	I3L4Q0	0.691097	0.691097	0.00296485	0.0019192	12	I3L4Q0	MCRIP1	HCG1818442, isoform CRA_a	I3L4Q0_HUMAN	5	61.4511	1.61451	HMG +B	NLS +B
HMG +B / NLS +B	Q9UPW0	Q9UPW0	0.690717	0.690717	5.56178e-05	0.000149912	12	Q9UPW0	FOXJ3	Forkhead box protein J3	FOXJ3_HUMAN	16	61.4086	1.61409	HMG +B	NLS +B
HMG +B / NLS +B	A0A024R6X2;Q13951	A0A024R6X2;Q13951	0.690502	0.690502	2.54287e-05	0.000101283	12	A0A024R6X2;Q13951	CBFB	Core-binding factor, beta subunit, isoform CRA_b;Core-binding factor subunit beta	A0A024R6X2_HUMAN;PEBB_HUMAN	9	61.3845	1.61385	HMG +B	NLS +B
HMG +B / NLS +B	B4DH79;B4DMG3;B4E1Q8;D3DN61;Q86Y13	B4DH79;B4DMG3;B4E1Q8;D3DN61;Q86Y13	0.689788	0.689788	0.0721119	0.0237587	8	B4DH79;B4DMG3;B4E1Q8;D3DN61;Q86Y13	;;;DZIP3;DZIP3	cDNA FLJ57977, highly similar to Ubiquitin ligase protein DZIP3;cDNA FLJ58022, highly similar to Ubiquitin ligase protein DZIP3;cDNA FLJ58223, highly similar to Ubiquitin ligase protein DZIP3;Zinc finger DAZ interacting protein 3, isoform CRA_a;E3 ubiquitin-protein ligase DZIP3	B4DH79_HUMAN;B4DMG3_HUMAN;B4E1Q8_HUMAN;D3DN61_HUMAN;DZIP3_HUMAN	1	61.3046	1.61305	HMG +B	NLS +B
HMG +B / NLS +B	Q13501	Q13501	0.687073	0.687073	3.40418e-06	3.37897e-05	12	Q13501	SQSTM1	Sequestosome-1	SQSTM_HUMAN	23	61.0014	1.61001	HMG +B	NLS +B
HMG +B / NLS +B	P0DPH7;P0DPH8;Q1ZYQ1	P0DPH7;P0DPH8;Q1ZYQ1	0.686781	0.686781	0.00529433	0.00295512	12	P0DPH7;P0DPH8;Q1ZYQ1	TUBA3C;TUBA3D;TUBA2	Tubulin alpha-3C chain;Tubulin alpha-3D chain;Tubulin alpha chain	TBA3C_HUMAN;TBA3D_HUMAN;Q1ZYQ1_HUMAN	1	60.9688	1.60969	HMG +B	NLS +B
HMG +B / NLS +B	Q8IUX4	Q8IUX4	0.685308	0.685308	0.00619759	0.00333334	12	Q8IUX4	APOBEC3F	DNA dC->dU-editing enzyme APOBEC-3F	ABC3F_HUMAN	4	60.8045	1.60805	HMG +B	NLS +B
HMG +B / NLS +B	A4D105;P35244	A4D105;P35244	0.684534	0.684534	0.000117793	0.000230908	12	A4D105;P35244	RPA3	Replication protein A3, 14kDa;Replication protein A 14 kDa subunit	A4D105_HUMAN;RFA3_HUMAN	14	60.7183	1.60718	HMG +B	NLS +B
HMG +B / NLS +B	B4DQE4;F1D8R3;P10588	B4DQE4;F1D8R3;P10588	0.683451	0.683451	9.06468e-05	0.000199828	12	B4DQE4;F1D8R3;P10588	;NR2F6;NR2F6	cDNA FLJ51763, highly similar to Orphan nuclear receptor EAR-2;Nuclear receptor V-erbA-related;Nuclear receptor subfamily 2 group F member 6	B4DQE4_HUMAN;F1D8R3_HUMAN;NR2F6_HUMAN	6	60.5976	1.60598	HMG +B	NLS +B
HMG +B / NLS +B	B4DJD7;B4DWP7	B4DJD7;B4DWP7	0.683167	0.683167	0.224493	0.0630558	10	B4DJD7;B4DWP7	NaN	Galectin	B4DJD7_HUMAN;B4DWP7_HUMAN	1	60.5661	1.60566	HMG +B	NLS +B
HMG +B / NLS +B	A0A8V8TM01	A0A8V8TM01	0.682665	0.682665	0.0105055	0.00501485	12	A0A8V8TM01	SOX10	SRY-box transcription factor 10	A0A8V8TM01_HUMAN	5	60.5102	1.6051	HMG +B	NLS +B
HMG +B / NLS +B	A6NNL5	A6NNL5	0.681959	0.681959	0.00335108	0.00210518	12	A6NNL5	C15orf61	Uncharacterized protein C15orf61	CO061_HUMAN	3	60.4317	1.60432	HMG +B	NLS +B
HMG +B / NLS +B	Q9H444	Q9H444	0.68134	0.68134	1.00424e-06	1.85931e-05	12	Q9H444	CHMP4B	Charged multivesicular body protein 4b	CHM4B_HUMAN	14	60.3628	1.60363	HMG +B	NLS +B
HMG +B / NLS +B	A0A024R5N4;F5H0C4;Q9BRP4;Q9BRP4-2;Q9BRP4-3	A0A024R5N4;F5H0C4;Q9BRP4;Q9BRP4-2;Q9BRP4-3	0.681278	0.681278	0.000196151	0.000315861	12	A0A024R5N4;F5H0C4;Q9BRP4;Q9BRP4-2;Q9BRP4-3	WDR71;PAAF1;PAAF1;PAAF1;PAAF1	WD repeat domain 71, isoform CRA_a;Proteasomal ATPase associated factor 1;Proteasomal ATPase-associated factor 1;Isoform 2 of Proteasomal ATPase-associated factor 1;Isoform 3 of Proteasomal ATPase-associated factor 1	A0A024R5N4_HUMAN;F5H0C4_HUMAN;PAAF1_HUMAN;PAAF1_HUMAN;PAAF1_HUMAN	1	60.356	1.60356	HMG +B	NLS +B
HMG +B / NLS +B	Q9Y6K8;Q9Y6K8-3	Q9Y6K8;Q9Y6K8-3	0.680791	0.680791	0.000997806	0.0008935	12	Q9Y6K8;Q9Y6K8-3	AK5	Adenylate kinase isoenzyme 5;Isoform 3 of Adenylate kinase isoenzyme 5	KAD5_HUMAN	6	60.3018	1.60302	HMG +B	NLS +B
HMG +B / NLS +B	G5EKE5;Q05CN4	G5EKE5;Q05CN4	0.680787	0.680787	0.000446922	0.000527328	12	G5EKE5;Q05CN4	PPFIBP1-ALK;PPFIBP1	Tyrosine-protein kinase receptor;PPFIBP1 protein (Fragment)	G5EKE5_HUMAN;Q05CN4_HUMAN	1	60.3014	1.60301	HMG +B	NLS +B
HMG +B / NLS +B	A0A024R2U5;A0A8Q3SHU6;A0A8Q3SHU9;A0A8Q3SHW7;A0A8Q3SI07;A0A8Q3SI18;A0A8Q3SIN9;A0A8Q3WKF9;A0A8Q3WKH3;A0A8Q3WL08;A0A8Q3WLK9;B4DTM0;C9J0V5;C9J9V9;G3V0G1;H7C0J2;Q9BQQ3;Q9BQQ3-2	A0A024R2U5;A0A8Q3SHU6;A0A8Q3SHU9;A0A8Q3SHW7;A0A8Q3SI07;A0A8Q3SI18;A0A8Q3SIN9;A0A8Q3WKF9;A0A8Q3WKH3;A0A8Q3WL08;A0A8Q3WLK9;B4DTM0;C9J0V5;C9J9V9;G3V0G1;H7C0J2;Q9BQQ3;Q9BQQ3-2	0.679274	0.679274	0.478259	0.119788	12	A0A024R2U5;A0A8Q3SHU6;A0A8Q3SHU9;A0A8Q3SHW7;A0A8Q3SI07;A0A8Q3SI18;A0A8Q3SIN9;A0A8Q3WKF9;A0A8Q3WKH3;A0A8Q3WL08;A0A8Q3WLK9;B4DTM0;C9J0V5;C9J9V9;G3V0G1;H7C0J2;Q9BQQ3;Q9BQQ3-2	GORASP1;GORASP1;GORASP1;GORASP1;GORASP1;GORASP1;GORASP1;GORASP1;GORASP1;GORASP1;GORASP1;;GORASP1;GORASP1;GORASP1;GORASP1;GORASP1;GORASP1	Golgi reassembly stacking protein 1, 65kDa, isoform CRA_c;Golgi reassembly stacking protein 1;Golgi reassembly stacking protein 1;Golgi reassembly stacking protein 1;Golgi reassembly stacking protein 1;Golgi reassembly stacking protein 1;Golgi reassembly stacking protein 1;Golgi reassembly stacking protein 1;Golgi reassembly stacking protein 1;Golgi reassembly stacking protein 1;Golgi reassembly …	A0A024R2U5_HUMAN;A0A8Q3SHU6_HUMAN;A0A8Q3SHU9_HUMAN;A0A8Q3SHW7_HUMAN;A0A8Q3SI07_HUMAN;A0A8Q3SI18_HUMAN;A0A8Q3SIN9_HUMAN;A0A8Q3WKF9_HUMAN;A0A8Q3WKH3_HUMAN;A0A8Q3WL08_HUMAN;A0A8Q3WLK9_HUMAN;B4DTM0_HUMAN;C9J0V5_HUMAN;C9J9V9_HUMAN;G3V0G1_HUMAN;H7C0J2_HUMAN;GORS1_HUMAN;GORS1_HUMAN	3	60.1333	1.60133	HMG +B	NLS +B
HMG +B / NLS +B	A0A024RCK9;A0A0B4J224;E9PQL7;O15535;O15535-2;U3KQV4	A0A024RCK9;A0A0B4J224;E9PQL7;O15535;O15535-2;U3KQV4	0.678864	0.678864	0.381542	0.0988226	12	A0A024RCK9;A0A0B4J224;E9PQL7;O15535;O15535-2;U3KQV4	ZNF193;ZSCAN9;ZSCAN9;ZSCAN9;ZSCAN9;ZSCAN9	Zinc finger protein 193, isoform CRA_a;Zinc finger and SCAN domain containing 9;Zinc finger and SCAN domain containing 9 (Fragment);Zinc finger and SCAN domain-containing protein 9;Isoform 2 of Zinc finger and SCAN domain-containing protein 9;Zinc finger and SCAN domain containing 9 (Fragment)	A0A024RCK9_HUMAN;A0A0B4J224_HUMAN;E9PQL7_HUMAN;ZSC9_HUMAN;ZSC9_HUMAN;U3KQV4_HUMAN	2	60.0879	1.60088	HMG +B	NLS +B
HMG +B / NLS +B	O15061	O15061	0.677781	0.677781	6.90312e-08	6.61076e-06	12	O15061	SYNM	Synemin	SYNEM_HUMAN	85	59.9677	1.59968	HMG +B	NLS +B
HMG +B / NLS +B	P63096	P63096	0.67682	0.67682	0.000117088	0.000230718	12	P63096	GNAI1	Guanine nucleotide-binding protein G(i) subunit alpha-1	GNAI1_HUMAN	2	59.8612	1.59861	HMG +B	NLS +B
HMG +B / NLS +B	Q96CS2	Q96CS2	0.67616	0.67616	0.0157046	0.00685892	12	Q96CS2	HAUS1	HAUS augmin-like complex subunit 1	HAUS1_HUMAN	2	59.7881	1.59788	HMG +B	NLS +B
HMG +B / NLS +B	B4DWJ4	B4DWJ4	0.675313	0.675313	0.0218568	0.00892736	10	B4DWJ4	NaN	cDNA FLJ55889, highly similar to Zinc finger protein 7	B4DWJ4_HUMAN	1	59.6943	1.59694	HMG +B	NLS +B
HMG +B / NLS +B	A0A096LNL6	A0A096LNL6	0.674525	0.674525	0.0284209	0.011032	12	A0A096LNL6	ATRX	DNA helicase (Fragment)	A0A096LNL6_HUMAN	1	59.6071	1.59607	HMG +B	NLS +B
HMG +B / NLS +B	H0YI02;J3KPG1;Q96QF0;Q96QF0-2;Q96QF0-3;Q96QF0-4;Q96QF0-5;Q96QF0-6;Q96QF0-7;Q96QF0-8	H0YI02;J3KPG1;Q96QF0;Q96QF0-2;Q96QF0-3;Q96QF0-4;Q96QF0-5;Q96QF0-6;Q96QF0-7;Q96QF0-8	0.674128	0.674128	0.119964	0.0367552	12	H0YI02;J3KPG1;Q96QF0;Q96QF0-2;Q96QF0-3;Q96QF0-4;Q96QF0-5;Q96QF0-6;Q96QF0-7;Q96QF0-8	RAB3IP	RAB3A interacting protein (Fragment);RAB3A interacting protein;Rab-3A-interacting protein;Isoform 1 of Rab-3A-interacting protein;Isoform 3 of Rab-3A-interacting protein;Isoform 4 of Rab-3A-interacting protein;Isoform 5 of Rab-3A-interacting protein;Isoform 6 of Rab-3A-interacting protein;Isoform 7 of Rab-3A-interacting protein;Isoform 8 of Rab-3A-interacting protein	H0YI02_HUMAN;J3KPG1_HUMAN;RAB3I_HUMAN;RAB3I_HUMAN;RAB3I_HUMAN;RAB3I_HUMAN;RAB3I_HUMAN;RAB3I_HUMAN;RAB3I_HUMAN;RAB3I_HUMAN	1	59.5632	1.59563	HMG +B	NLS +B
HMG +B / NLS +B	P15927	P15927	0.673142	0.673142	1.66862e-05	8.08872e-05	12	P15927	RPA2	Replication protein A 32 kDa subunit	RFA2_HUMAN	18	59.4542	1.59454	HMG +B	NLS +B
HMG +B / NLS +B	Q9NZL4;Q9NZL4-3	Q9NZL4;Q9NZL4-3	0.672838	0.672838	0.00132518	0.00108608	12	Q9NZL4;Q9NZL4-3	HSPBP1	Hsp70-binding protein 1;Isoform 3 of Hsp70-binding protein 1	HPBP1_HUMAN	15	59.4206	1.59421	HMG +B	NLS +B
HMG +B / NLS +B	H0UI55	H0UI55	0.672611	0.672611	0.000167989	0.000288909	12	H0UI55	NCOA7	Nuclear receptor coactivator 7, isoform CRA_c	H0UI55_HUMAN	2	59.3955	1.59396	HMG +B	NLS +B
HMG +B / NLS +B	B7Z4N1	B7Z4N1	0.672012	0.672012	0.148232	0.0441682	10	B7Z4N1	NaN	cDNA FLJ53906, highly similar to Tubulin beta chain	B7Z4N1_HUMAN	1	59.3293	1.59329	HMG +B	NLS +B
HMG +B / NLS +B	Q13404	Q13404	0.671934	0.671934	0.01898	0.00796745	12	Q13404	UBE2V1	Ubiquitin-conjugating enzyme E2 variant 1	UB2V1_HUMAN	10	59.3208	1.59321	HMG +B	NLS +B
HMG +B / NLS +B	Q7Z5V0	Q7Z5V0	0.671582	0.671582	8.12324e-05	0.000187997	12	Q7Z5V0	NaN	EPS15 protein	Q7Z5V0_HUMAN	1	59.2819	1.59282	HMG +B	NLS +B
HMG +B / NLS +B	A0A0U1RQN6;A0A5F9ZGS5;A0A5F9ZGS7;A0A5F9ZGX3;A0A5F9ZGX8;A0A5F9ZGY1;A0A5F9ZGY3;A0A5F9ZGY4;A0A5F9ZGZ1;A0A5F9ZGZ5;A0A5F9ZH19;A0A5F9ZH30;A0A5F9ZH34;A0A5F9ZH35;A0A5F9ZH38;A0A5F9ZH39;A0A5F9ZH58;A0A5F9ZH70;A0A5F9ZHA1;A0A5F9ZHC9;A0A5F9ZHD2;A0A5F9ZHE4;A0A5F9ZHG3;A0A5F9ZHJ4;A0A5F9ZHJ6;A0A5F9ZHL5;A0A5F9ZHL9;A0A5F9ZHM6;A0A5F9ZHN5;A0A5F9ZHQ5;A0A5F9ZHR2;A0A5F9ZHR8;A0A5F9ZHS1;A0A5F9ZHY6;A0A5F9ZI15;A0A5F9ZI18;A0A…	A0A0U1RQN6;A0A5F9ZGS5;A0A5F9ZGS7;A0A5F9ZGX3;A0A5F9ZGX8;A0A5F9ZGY1;A0A5F9ZGY3;A0A5F9ZGY4;A0A5F9ZGZ1;A0A5F9ZGZ5;A0A5F9ZH19;A0A5F9ZH30;A0A5F9ZH34;A0A5F9ZH35;A0A5F9ZH38;A0A5F9ZH39;A0A5F9ZH58;A0A5F9ZH70;A0A5F9ZHA1;A0A5F9ZHC9;A0A5F9ZHD2;A0A5F9ZHE4;A0A5F9ZHG3;A0A5F9ZHJ4;A0A5F9ZHJ6;A0A5F9ZHL5;A0A5F9ZHL9;A0A5F9ZHM6;A0A5F9ZHN5;A0A5F9ZHQ5;A0A5F9ZHR2;A0A5F9ZHR8;A0A5F9ZHS1;A0A5F9ZHY6;A0A5F9ZI15;A0A5F9ZI18;A0A…	0.66949	0.66949	0.754436	0.175686	10	A0A0U1RQN6;A0A5F9ZGS5;A0A5F9ZGS7;A0A5F9ZGX3;A0A5F9ZGX8;A0A5F9ZGY1;A0A5F9ZGY3;A0A5F9ZGY4;A0A5F9ZGZ1;A0A5F9ZGZ5;A0A5F9ZH19;A0A5F9ZH30;A0A5F9ZH34;A0A5F9ZH35;A0A5F9ZH38;A0A5F9ZH39;A0A5F9ZH58;A0A5F9ZH70;A0A5F9ZHA1;A0A5F9ZHC9;A0A5F9ZHD2;A0A5F9ZHE4;A0A5F9ZHG3;A0A5F9ZHJ4;A0A5F9ZHJ6;A0A5F9ZHL5;A0A5F9ZHL9;A0A5F9ZHM6;A0A5F9ZHN5;A0A5F9ZHQ5;A0A5F9ZHR2;A0A5F9ZHR8;A0A5F9ZHS1;A0A5F9ZHY6;A0A5F9ZI15;A0A5F9ZI18;A0A…	ANK2;ANK2;ANK2;ANK2;ANK2;ANK2;ANK2;ANK2;ANK2;ANK2;ANK2;ANK2;ANK2;ANK2;ANK2;ANK2;ANK2;ANK2;ANK2;ANK2;ANK2;ANK2;ANK2;ANK2;ANK2;ANK2;ANK2;ANK2;ANK2;ANK2;ANK2;ANK2;ANK2;ANK2;ANK2;ANK2;ANK2;ANK2;ANK2;ANK2;ANK2;ANK2;ANK2;ANK2;ANK2;ANK2;;ANK2;ANK2;ANK2;ANK2;ANK2;ANK2	Ankyrin 2 (Fragment);Ankyrin 2;Ankyrin 2;Ankyrin 2;Ankyrin 2;Ankyrin 2;Ankyrin 2;Ankyrin 2;Ankyrin 2;Ankyrin 2 (Fragment);Ankyrin 2;Ankyrin 2;Ankyrin 2;Ankyrin 2;Ankyrin 2;Ankyrin 2;Ankyrin 2;Ankyrin 2;Ankyrin 2;Ankyrin 2;Ankyrin 2;Ankyrin 2;Ankyrin 2;Ankyrin 2;Ankyrin 2;Ankyrin 2;Ankyrin 2;Ankyrin 2;Ankyrin 2;Ankyrin 2;Ankyrin 2;Ankyrin 2;Ankyrin 2;Ankyrin 2;Ankyrin 2;Ankyrin 2;Ankyrin 2;Ankyrin…	A0A0U1RQN6_HUMAN;A0A5F9ZGS5_HUMAN;A0A5F9ZGS7_HUMAN;A0A5F9ZGX3_HUMAN;A0A5F9ZGX8_HUMAN;A0A5F9ZGY1_HUMAN;A0A5F9ZGY3_HUMAN;A0A5F9ZGY4_HUMAN;A0A5F9ZGZ1_HUMAN;A0A5F9ZGZ5_HUMAN;A0A5F9ZH19_HUMAN;A0A5F9ZH30_HUMAN;A0A5F9ZH34_HUMAN;A0A5F9ZH35_HUMAN;A0A5F9ZH38_HUMAN;A0A5F9ZH39_HUMAN;A0A5F9ZH58_HUMAN;A0A5F9ZH70_HUMAN;A0A5F9ZHA1_HUMAN;A0A5F9ZHC9_HUMAN;A0A5F9ZHD2_HUMAN;A0A5F9ZHE4_HUMAN;A0A5F9ZHG3_HUMAN;A0A5F9ZH…	2	59.0511	1.59051	HMG +B	NLS +B
HMG +B / NLS +B	Q03135;Q2TNI1	Q03135;Q2TNI1	0.668974	0.668974	1.74309e-05	8.28982e-05	12	Q03135;Q2TNI1	CAV1	Caveolin-1;Caveolin	CAV1_HUMAN;Q2TNI1_HUMAN	10	58.9942	1.58994	HMG +B	NLS +B
HMG +B / NLS +B	A0A024RDV8;A0A087X0H8;A8K3Y6;Q15714;Q15714-2;Q15714-3	A0A024RDV8;A0A087X0H8;A8K3Y6;Q15714;Q15714-2;Q15714-3	0.667081	0.667081	0.00049283	0.000562378	12	A0A024RDV8;A0A087X0H8;A8K3Y6;Q15714;Q15714-2;Q15714-3	TSC22D1;TSC22D1;;TSC22D1;TSC22D1;TSC22D1	TSC22 domain family, member 1, isoform CRA_a;TSC22 domain family member 1;cDNA FLJ78231, highly similar to Homo sapiens TSC22 domain family, member 1 (TSC22D1), transcript variant 2, mRNA;TSC22 domain family protein 1;Isoform 2 of TSC22 domain family protein 1;Isoform 3 of TSC22 domain family protein 1	A0A024RDV8_HUMAN;A0A087X0H8_HUMAN;A8K3Y6_HUMAN;T22D1_HUMAN;T22D1_HUMAN;T22D1_HUMAN	3	58.7857	1.58786	HMG +B	NLS +B
HMG +B / NLS +B	A0A087WUG9;A0A087WXL9;A0A087WZ03;A0A087X119;A2RU34;A6NC89;B1AM99;B4DFV5;Q96NU0;Q9BZ76;Q9BZ76-2	A0A087WUG9;A0A087WXL9;A0A087WZ03;A0A087X119;A2RU34;A6NC89;B1AM99;B4DFV5;Q96NU0;Q9BZ76;Q9BZ76-2	0.666034	0.666034	0.0208371	0.00858942	10	A0A087WUG9;A0A087WXL9;A0A087WZ03;A0A087X119;A2RU34;A6NC89;B1AM99;B4DFV5;Q96NU0;Q9BZ76;Q9BZ76-2	CNTNAP3B;CNTNAP3B;CNTNAP3B;CNTNAP3B;CNTNAP3;CNTNAP3;CNTNAP3;;CNTNAP3B;CNTNAP3;CNTNAP3	Contactin associated protein family member 3B;Contactin associated protein family member 3B;Contactin associated protein family member 3B;Contactin associated protein family member 3B;CNTNAP3 protein;Contactin associated protein family member 3;Contactin associated protein family member 3;cDNA FLJ58810, highly similar to Contactin-associated protein-like 3;Contactin-associated protein-like 3B;Con…	A0A087WUG9_HUMAN;A0A087WXL9_HUMAN;A0A087WZ03_HUMAN;A0A087X119_HUMAN;A2RU34_HUMAN;A6NC89_HUMAN;B1AM99_HUMAN;B4DFV5_HUMAN;CNT3B_HUMAN;CNTP3_HUMAN;CNTP3_HUMAN	2	58.6705	1.58671	HMG +B	NLS +B
HMG +B / NLS +B	Q99426	Q99426	0.665516	0.665516	4.74678e-05	0.00013914	12	Q99426	TBCB	Tubulin-folding cofactor B	TBCB_HUMAN	13	58.6136	1.58614	HMG +B	NLS +B
HMG +B / NLS +B	P04083;Q5TZZ9	P04083;Q5TZZ9	0.665272	0.665272	0.000273325	0.000389633	12	P04083;Q5TZZ9	ANXA1	Annexin A1;Annexin	ANXA1_HUMAN;Q5TZZ9_HUMAN	39	58.5867	1.58587	HMG +B	NLS +B
HMG +B / NLS +B	Q8TBP6	Q8TBP6	0.66433	0.66433	0.000164654	0.00028557	12	Q8TBP6	SLC25A40	Probable mitochondrial glutathione transporter SLC25A40	S2540_HUMAN	10	58.4832	1.58483	HMG +B	NLS +B
HMG +B / NLS +B	B4DRF3;Q9BVW5	B4DRF3;Q9BVW5	0.664067	0.664067	0.000230914	0.000348508	12	B4DRF3;Q9BVW5	;TIPIN	TIMELESS-interacting protein	B4DRF3_HUMAN;TIPIN_HUMAN	5	58.4543	1.58454	HMG +B	NLS +B
HMG +B / NLS +B	O43252	O43252	0.663154	0.663154	3.76806e-06	3.58826e-05	12	O43252	PAPSS1	Bifunctional 3'-phosphoadenosine 5'-phosphosulfate synthase 1	PAPS1_HUMAN	40	58.3541	1.58354	HMG +B	NLS +B
HMG +B / NLS +B	Q96CN7;Q9Y3B5	Q96CN7;Q9Y3B5	0.662829	0.662829	1.7966e-05	8.44715e-05	12	Q96CN7;Q9Y3B5	ISOC1;	Isochorismatase domain-containing protein 1;CGI-111 protein	ISOC1_HUMAN;Q9Y3B5_HUMAN	4	58.3184	1.58318	HMG +B	NLS +B
HMG +B / NLS +B	B7ZKS3;Q86UV5	B7ZKS3;Q86UV5	0.662795	0.662795	1.54541e-05	7.80246e-05	12	B7ZKS3;Q86UV5	USP48	ubiquitinyl hydrolase 1;Ubiquitin carboxyl-terminal hydrolase 48	B7ZKS3_HUMAN;UBP48_HUMAN	44	58.3146	1.58315	HMG +B	NLS +B
HMG +B / NLS +B	A0A384MDY8;Q14247;Q53HG7	A0A384MDY8;Q14247;Q53HG7	0.662219	0.662219	3.77325e-05	0.000123823	12	A0A384MDY8;Q14247;Q53HG7	;CTTN;	Epididymis secretory sperm binding protein;Src substrate cortactin;Cortactin isoform a variant (Fragment)	A0A384MDY8_HUMAN;SRC8_HUMAN;Q53HG7_HUMAN	31	58.2515	1.58251	HMG +B	NLS +B
HMG +B / NLS +B	A8K9F2;Q9Y2D9	A8K9F2;Q9Y2D9	0.66204	0.66204	0.000863764	0.000818808	12	A8K9F2;Q9Y2D9	;ZNF652	cDNA FLJ75819, highly similar to Homo sapiens zinc finger protein 652 (ZNF652), mRNA;Zinc finger protein 652	A8K9F2_HUMAN;ZN652_HUMAN	3	58.2319	1.58232	HMG +B	NLS +B
HMG +B / NLS +B	A0A024R9A9;A0A8V8TNE2;Q9NPD8	A0A024R9A9;A0A8V8TNE2;Q9NPD8	0.661393	0.661393	1.11041e-05	6.55075e-05	12	A0A024R9A9;A0A8V8TNE2;Q9NPD8	UBE2T	Ubiquitin-conjugating enzyme E2T (Putative), isoform CRA_a;Ubiquitin conjugating enzyme E2 T;Ubiquitin-conjugating enzyme E2 T	A0A024R9A9_HUMAN;A0A8V8TNE2_HUMAN;UBE2T_HUMAN	15	58.1609	1.58161	HMG +B	NLS +B
HMG +B / NLS +B	A0A024R9I7;A0A024R9J1;A0A024R9L4;A0A8V8TPB7;A0A8V8TPM6;A0A8V8TQU6;B2RC57;B3KP81;B3KPD8;B3KUX4;B7Z272;B7Z4B3;B7Z4T5;B7Z6F6;E9PDC4;F5GYS8;H0YKE5;H0YKN2;H0YMX5;H0YNY8;O00470;O00470-2;O14770;O14770-2;O14770-3;O14770-4;O14770-5;O14770-6;O14770-7;O14770-8;Q53RD5;Q9HCQ4;U3KPR8;U3KQ95;U3KQI2	A0A024R9I7;A0A024R9J1;A0A024R9L4;A0A8V8TPB7;A0A8V8TPM6;A0A8V8TQU6;B2RC57;B3KP81;B3KPD8;B3KUX4;B7Z272;B7Z4B3;B7Z4T5;B7Z6F6;E9PDC4;F5GYS8;H0YKE5;H0YKN2;H0YMX5;H0YNY8;O00470;O00470-2;O14770;O14770-2;O14770-3;O14770-4;O14770-5;O14770-6;O14770-7;O14770-8;Q53RD5;Q9HCQ4;U3KPR8;U3KQ95;U3KQI2	0.661261	0.661261	0.0291044	0.0112531	10	A0A024R9I7;A0A024R9J1;A0A024R9L4;A0A8V8TPB7;A0A8V8TPM6;A0A8V8TQU6;B2RC57;B3KP81;B3KPD8;B3KUX4;B7Z272;B7Z4B3;B7Z4T5;B7Z6F6;E9PDC4;F5GYS8;H0YKE5;H0YKN2;H0YMX5;H0YNY8;O00470;O00470-2;O14770;O14770-2;O14770-3;O14770-4;O14770-5;O14770-6;O14770-7;O14770-8;Q53RD5;Q9HCQ4;U3KPR8;U3KQ95;U3KQI2	MEIS2;MEIS2;MEIS2;MEIS2;MEIS2;MEIS2;;MEIS2;;;;;;;MEIS1;MEIS1;MEIS2;MEIS2;MEIS2;MEIS1;MEIS1;MEIS1;MEIS2;MEIS2;MEIS2;MEIS2;MEIS2;MEIS2;MEIS2;MEIS2;MEIS1;meis1;MEIS1;MEIS2;MEIS2	Meis1, myeloid ecotropic viral integration site 1 homolog 2 (Mouse), isoform CRA_e;Meis1, myeloid ecotropic viral integration site 1 homolog 2 (Mouse), isoform CRA_h;Meis1, myeloid ecotropic viral integration site 1 homolog 2 (Mouse), isoform CRA_b;Meis homeobox 2;Meis homeobox 2;Meis homeobox 2;cDNA, FLJ95861, highly similar to Homo sapiens Meis1, myeloid ecotropic viral integration site 1homolo…	A0A024R9I7_HUMAN;A0A024R9J1_HUMAN;A0A024R9L4_HUMAN;A0A8V8TPB7_HUMAN;A0A8V8TPM6_HUMAN;A0A8V8TQU6_HUMAN;B2RC57_HUMAN;B3KP81_HUMAN;B3KPD8_HUMAN;B3KUX4_HUMAN;B7Z272_HUMAN;B7Z4B3_HUMAN;B7Z4T5_HUMAN;B7Z6F6_HUMAN;E9PDC4_HUMAN;F5GYS8_HUMAN;H0YKE5_HUMAN;H0YKN2_HUMAN;H0YMX5_HUMAN;H0YNY8_HUMAN;MEIS1_HUMAN;MEIS1_HUMAN;MEIS2_HUMAN;MEIS2_HUMAN;MEIS2_HUMAN;MEIS2_HUMAN;MEIS2_HUMAN;MEIS2_HUMAN;MEIS2_HUMAN;MEIS2_H…	1	58.1465	1.58146	HMG +B	NLS +B
HMG +B / NLS +B	Q9BZQ8	Q9BZQ8	0.66081	0.66081	2.381e-06	2.91945e-05	12	Q9BZQ8	NIBAN1	Protein Niban 1	NIBA1_HUMAN	21	58.097	1.58097	HMG +B	NLS +B
HMG +B / NLS +B	Q13371	Q13371	0.660744	0.660744	2.67269e-05	0.000104895	12	Q13371	PDCL	Phosducin-like protein	PHLP_HUMAN	4	58.0898	1.5809	HMG +B	NLS +B
HMG +B / NLS +B	P17020;Q8ND22	P17020;Q8ND22	0.660483	0.660483	0.0511928	0.0178178	12	P17020;Q8ND22	ZNF16;DKFZp547L155	Zinc finger protein 16;Uncharacterized protein DKFZp547L155 (Fragment)	ZNF16_HUMAN;Q8ND22_HUMAN	3	58.0612	1.58061	HMG +B	NLS +B
HMG +B / NLS +B	Q9H920	Q9H920	0.659255	0.659255	0.000171198	0.000291972	12	Q9H920	RNF121	E3 ubiquitin ligase RNF121	RN121_HUMAN	6	57.9267	1.57927	HMG +B	NLS +B
HMG +B / NLS +B	A8K4S9;H0YJH6;P42226	A8K4S9;H0YJH6;P42226	0.659103	0.659103	3.14584e-05	0.000112924	12	A8K4S9;H0YJH6;P42226	;STAT6;STAT6	Signal transducer and activator of transcription;Signal transducer and activator of transcription;Signal transducer and activator of transcription 6	A8K4S9_HUMAN;H0YJH6_HUMAN;STAT6_HUMAN	9	57.91	1.5791	HMG +B	NLS +B
HMG +B / NLS +B	A0A024R3E4;P46937-3	A0A024R3E4;P46937-3	0.658694	0.658694	2.2804e-05	9.53423e-05	12	A0A024R3E4;P46937-3	YAP1	Yes-associated protein 1, 65kDa, isoform CRA_b;Isoform 3 of Transcriptional coactivator YAP1	A0A024R3E4_HUMAN;YAP1_HUMAN	2	57.8653	1.57865	HMG +B	NLS +B
HMG +B / NLS +B	Q13502	Q13502	0.658538	0.658538	4.36715e-05	0.000133848	12	Q13502	NaN	Phosphotyrosine independent ligand p62B for the Lck SH2 domain B-cell isoform (Fragment)	Q13502_HUMAN	1	57.8482	1.57848	HMG +B	NLS +B
HMG +B / NLS +B	A0A0D9SFF0;A8K591	A0A0D9SFF0;A8K591	0.658151	0.658151	0.864406	0.196775	8	A0A0D9SFF0;A8K591	FOXM1;	Forkhead box M1;cDNA FLJ77127, highly similar to Homo sapiens forkhead box M1 (FOXM1), transcript variant 3, mRNA	A0A0D9SFF0_HUMAN;A8K591_HUMAN	1	57.8058	1.57806	HMG +B	NLS +B
HMG +B / NLS +B	P08779	P08779	0.657836	0.657836	0.0123133	0.00565339	12	P08779	KRT16	Keratin, type I cytoskeletal 16	K1C16_HUMAN	23	57.7715	1.57771	HMG +B	NLS +B
HMG +B / NLS +B	P35548	P35548	0.655959	0.655959	0.01168	0.0054439	12	P35548	MSX2	Homeobox protein MSX-2	MSX2_HUMAN	1	57.5663	1.57566	HMG +B	NLS +B
HMG +B / NLS +B	A0A0K0K1K7;O95336	A0A0K0K1K7;O95336	0.654661	0.654661	0.000172558	0.000293224	12	A0A0K0K1K7;O95336	HEL-S-304;PGLS	6-phosphogluconolactonase	A0A0K0K1K7_HUMAN;6PGL_HUMAN	10	57.4246	1.57425	HMG +B	NLS +B
HMG +B / NLS +B	Q15329;Q15329-2	Q15329;Q15329-2	0.654527	0.654527	0.000550332	0.000601996	12	Q15329;Q15329-2	E2F5	Transcription factor E2F5;Isoform 2 of Transcription factor E2F5	E2F5_HUMAN	5	57.41	1.5741	HMG +B	NLS +B
HMG +B / NLS +B	B4DUD5;P33240;P33240-2	B4DUD5;P33240;P33240-2	0.653912	0.653912	0.00111432	0.000963795	12	B4DUD5;P33240;P33240-2	;CSTF2;CSTF2	cDNA FLJ58787, highly similar to Cleavage stimulation factor 64 kDa subunit;Cleavage stimulation factor subunit 2;Isoform 2 of Cleavage stimulation factor subunit 2	B4DUD5_HUMAN;CSTF2_HUMAN;CSTF2_HUMAN	31	57.3428	1.57343	HMG +B	NLS +B
HMG +B / NLS +B	Q13263-2	Q13263-2	0.653216	0.653216	0.0048521	0.00276337	12	Q13263-2	TRIM28	Isoform 2 of Transcription intermediary factor 1-beta	TIF1B_HUMAN	1	57.267	1.57267	HMG +B	NLS +B
HMG +B / NLS +B	B2R4C9;P51397	B2R4C9;P51397	0.651459	0.651459	0.0278173	0.010848	12	B2R4C9;P51397	;DAP	cDNA, FLJ92044, highly similar to Homo sapiens death-associated protein (DAP), mRNA;Death-associated protein 1	B2R4C9_HUMAN;DAP1_HUMAN	3	57.0756	1.57076	HMG +B	NLS +B
HMG +B / NLS +B	B3KQA0;Q9Y605	B3KQA0;Q9Y605	0.650439	0.650439	0.000162086	0.000283385	12	B3KQA0;Q9Y605	;MRFAP1	cDNA FLJ90015 fis, clone HEMBA1000634, highly similar to Homo sapiens Mof4 family associated protein 1 (MRFAP1), mRNA;MORF4 family-associated protein 1	B3KQA0_HUMAN;MOFA1_HUMAN	2	56.9646	1.56965	HMG +B	NLS +B
HMG +B / NLS +B	P09629	P09629	0.650035	0.650035	0.0148515	0.00656181	12	P09629	HOXB7	Homeobox protein Hox-B7	HXB7_HUMAN	5	56.9207	1.56921	HMG +B	NLS +B
HMG +B / NLS +B	Q14106;Q14106-2	Q14106;Q14106-2	0.649644	0.649644	0.046234	0.016362	12	Q14106;Q14106-2	TOB2	Protein Tob2;Isoform 2 of Protein Tob2	TOB2_HUMAN	4	56.8781	1.56878	HMG +B	NLS +B
HMG +B / NLS +B	Q14135-4	Q14135-4	0.649037	0.649037	0.000642752	0.000667295	12	Q14135-4	VGLL4	Isoform 4 of Transcription cofactor vestigial-like protein 4	VGLL4_HUMAN	15	56.8121	1.56812	HMG +B	NLS +B
HMG +B / NLS +B	O14613	O14613	0.649016	0.649016	0.00232877	0.00161806	12	O14613	CDC42EP2	Cdc42 effector protein 2	BORG1_HUMAN	6	56.8098	1.5681	HMG +B	NLS +B
HMG +B / NLS +B	Q04828	Q04828	0.648771	0.648771	0.00682599	0.00359303	12	Q04828	AKR1C1	Aldo-keto reductase family 1 member C1	AK1C1_HUMAN	1	56.7832	1.56783	HMG +B	NLS +B
HMG +B / NLS +B	A0A024RD16;P11831;Q59GI1	A0A024RD16;P11831;Q59GI1	0.647972	0.647972	0.0155486	0.00681045	12	A0A024RD16;P11831;Q59GI1	SRF;SRF;	Serum response factor (C-fos serum response element-binding transcription factor), isoform CRA_a;Serum response factor;Serum response factor (C-fos serum response element-binding transcription factor) variant (Fragment)	A0A024RD16_HUMAN;SRF_HUMAN;Q59GI1_HUMAN	2	56.6964	1.56696	HMG +B	NLS +B
HMG +B / NLS +B	A0A024RCS7;Q9BW19	A0A024RCS7;Q9BW19	0.647852	0.647852	0.000188626	0.000308364	12	A0A024RCS7;Q9BW19	KIFC1	Kinesin-like protein;Kinesin-like protein KIFC1	A0A024RCS7_HUMAN;KIFC1_HUMAN	41	56.6834	1.56683	HMG +B	NLS +B
HMG +B / NLS +B	P53367-2	P53367-2	0.64746	0.64746	0.000263415	0.000378381	12	P53367-2	ARFIP1	Isoform A of Arfaptin-1	ARFP1_HUMAN	1	56.6408	1.56641	HMG +B	NLS +B
HMG +B / NLS +B	Q15424;Q15424-3;Q15424-4	Q15424;Q15424-3;Q15424-4	0.647245	0.647245	0.000286748	0.000398355	12	Q15424;Q15424-3;Q15424-4	SAFB	Scaffold attachment factor B1;Isoform 3 of Scaffold attachment factor B1;Isoform 4 of Scaffold attachment factor B1	SAFB1_HUMAN	82	56.6175	1.56617	HMG +B	NLS +B
HMG +B / NLS +B	A8K2B9;Q8N5C7	A8K2B9;Q8N5C7	0.647094	0.647094	1.44267e-05	7.62382e-05	12	A8K2B9;Q8N5C7	;DTWD1	tRNA-uridine aminocarboxypropyltransferase;tRNA-uridine aminocarboxypropyltransferase 1	A8K2B9_HUMAN;DTWD1_HUMAN	9	56.6011	1.56601	HMG +B	NLS +B
HMG +B / NLS +B	A0A7P0Z413;Q7Z6J9	A0A7P0Z413;Q7Z6J9	0.646241	0.646241	7.59709e-06	5.25909e-05	12	A0A7P0Z413;Q7Z6J9	TSEN54	tRNA splicing endonuclease subunit 54;tRNA-splicing endonuclease subunit Sen54	A0A7P0Z413_HUMAN;SEN54_HUMAN	12	56.5085	1.56509	HMG +B	NLS +B
HMG +B / NLS +B	P25490	P25490	0.644877	0.644877	0.000195356	0.000315579	12	P25490	YY1	Transcriptional repressor protein YY1	TYY1_HUMAN	22	56.3606	1.56361	HMG +B	NLS +B
HMG +B / NLS +B	E9PGT3;Q15418;Q15418-2;Q15418-4	E9PGT3;Q15418;Q15418-2;Q15418-4	0.644431	0.644431	2.78622e-05	0.000106902	12	E9PGT3;Q15418;Q15418-2;Q15418-4	RPS6KA1	Ribosomal protein S6 kinase;Ribosomal protein S6 kinase alpha-1;Isoform 2 of Ribosomal protein S6 kinase alpha-1;Isoform 4 of Ribosomal protein S6 kinase alpha-1	E9PGT3_HUMAN;KS6A1_HUMAN;KS6A1_HUMAN;KS6A1_HUMAN	34	56.3123	1.56312	HMG +B	NLS +B
HMG +B / NLS +B	Q9ULP9;Q9ULP9-2	Q9ULP9;Q9ULP9-2	0.644264	0.644264	4.37177e-05	0.000133848	12	Q9ULP9;Q9ULP9-2	TBC1D24	TBC1 domain family member 24;Isoform 2 of TBC1 domain family member 24	TBC24_HUMAN	14	56.2942	1.56294	HMG +B	NLS +B
HMG +B / NLS +B	H0UI80;Q8IXH7;Q8IXH7-4;X6RLT1	H0UI80;Q8IXH7;Q8IXH7-4;X6RLT1	0.64394	0.64394	0.000371005	0.000464623	12	H0UI80;Q8IXH7;Q8IXH7-4;X6RLT1	NELFCD	Negative elongation factor complex member C/D;Negative elongation factor C/D;Isoform NELF-D of Negative elongation factor C/D;Negative elongation factor complex member C/D (Fragment)	H0UI80_HUMAN;NELFD_HUMAN;NELFD_HUMAN;X6RLT1_HUMAN	16	56.2591	1.56259	HMG +B	NLS +B
HMG +B / NLS +B	A0A024R7Z5;O00560;O00560-2	A0A024R7Z5;O00560;O00560-2	0.643259	0.643259	0.000325128	0.000431026	12	A0A024R7Z5;O00560;O00560-2	SDCBP	Syndecan binding protein (Syntenin), isoform CRA_c;Syntenin-1;Isoform 2 of Syntenin-1	A0A024R7Z5_HUMAN;SDCB1_HUMAN;SDCB1_HUMAN	10	56.1853	1.56185	HMG +B	NLS +B
HMG +B / NLS +B	Q8NEW0	Q8NEW0	0.643156	0.643156	0.00955868	0.00467225	12	Q8NEW0	SLC30A7	Zinc transporter 7	ZNT7_HUMAN	4	56.1742	1.56174	HMG +B	NLS +B
HMG +B / NLS +B	F2Z2Y8;Q6FIE9;Q8N8J5;Q9H0E2	F2Z2Y8;Q6FIE9;Q8N8J5;Q9H0E2	0.643063	0.643063	0.00786865	0.00400912	12	F2Z2Y8;Q6FIE9;Q8N8J5;Q9H0E2	TOLLIP;TOLLIP;;TOLLIP	Toll interacting protein;TOLLIP protein;cDNA FLJ39374 fis, clone PEBLM2008576, highly similar to Homo sapiens TOLLIP protein;Toll-interacting protein	F2Z2Y8_HUMAN;Q6FIE9_HUMAN;Q8N8J5_HUMAN;TOLIP_HUMAN	3	56.1642	1.56164	HMG +B	NLS +B
HMG +B / NLS +B	Q9NT62	Q9NT62	0.642969	0.642969	4.43209e-06	3.94057e-05	12	Q9NT62	ATG3	Ubiquitin-like-conjugating enzyme ATG3	ATG3_HUMAN	7	56.154	1.56154	HMG +B	NLS +B
HMG +B / NLS +B	O15258;Q5T094;Q9P0H9	O15258;Q5T094;Q9P0H9	0.642831	0.642831	0.0012988	0.00107196	12	O15258;Q5T094;Q9P0H9	RER1	Protein RER1	RER1_HUMAN;Q5T094_HUMAN;Q9P0H9_HUMAN	5	56.139	1.56139	HMG +B	NLS +B
HMG +B / NLS +B	Q58EZ4;Q5JC44;Q7Z350;Q9P2J3	Q58EZ4;Q5JC44;Q7Z350;Q9P2J3	0.64247	0.64247	0.000699603	0.000706366	12	Q58EZ4;Q5JC44;Q7Z350;Q9P2J3	KLHL9;;DKFZp686L0695;KLHL9	Kelch-like 9 (Drosophila);KLHL9 protein;Uncharacterized protein DKFZp686L0695;Kelch-like protein 9	Q58EZ4_HUMAN;Q5JC44_HUMAN;Q7Z350_HUMAN;KLHL9_HUMAN	8	56.0999	1.561	HMG +B	NLS +B
HMG +B / NLS +B	H0Y5R1;Q8WYA1;Q8WYA1-2;Q8WYA1-3;Q8WYA1-4;Q8WYA1-5;Q8WYA1-6;Q8WYA1-7;Q8WYA1-8;Q8WYA1-9	H0Y5R1;Q8WYA1;Q8WYA1-2;Q8WYA1-3;Q8WYA1-4;Q8WYA1-5;Q8WYA1-6;Q8WYA1-7;Q8WYA1-8;Q8WYA1-9	0.641895	0.641895	0.00558044	0.00307909	10	H0Y5R1;Q8WYA1;Q8WYA1-2;Q8WYA1-3;Q8WYA1-4;Q8WYA1-5;Q8WYA1-6;Q8WYA1-7;Q8WYA1-8;Q8WYA1-9	BMAL2	Aryl hydrocarbon receptor nuclear translocator like 2 (Fragment);Basic helix-loop-helix ARNT-like protein 2;Isoform 2 of Basic helix-loop-helix ARNT-like protein 2;Isoform 3 of Basic helix-loop-helix ARNT-like protein 2;Isoform 4 of Basic helix-loop-helix ARNT-like protein 2;Isoform 5 of Basic helix-loop-helix ARNT-like protein 2;Isoform 6 of Basic helix-loop-helix ARNT-like protein 2;Isoform 7 o…	H0Y5R1_HUMAN;BMAL2_HUMAN;BMAL2_HUMAN;BMAL2_HUMAN;BMAL2_HUMAN;BMAL2_HUMAN;BMAL2_HUMAN;BMAL2_HUMAN;BMAL2_HUMAN;BMAL2_HUMAN	2	56.0377	1.56038	HMG +B	NLS +B
HMG +B / NLS +B	Q12996	Q12996	0.641615	0.641615	0.00360355	0.0022114	12	Q12996	CSTF3	Cleavage stimulation factor subunit 3	CSTF3_HUMAN	26	56.0074	1.56007	HMG +B	NLS +B
HMG +B / NLS +B	S4R3R2	S4R3R2	0.641383	0.641383	0.00829516	0.00419227	10	S4R3R2	ANKRD10	Ankyrin repeat domain 10 (Fragment)	S4R3R2_HUMAN	2	55.9824	1.55982	HMG +B	NLS +B
HMG +B / NLS +B	P07996	P07996	0.641234	0.641234	8.05203e-07	1.81532e-05	12	P07996	THBS1	Thrombospondin-1	TSP1_HUMAN	45	55.9663	1.55966	HMG +B	NLS +B
HMG +B / NLS +B	A0A1W2PP11;A0A1W2PS40;C9JNP8;F8WCQ4;Q9H300;Q9H300-2	A0A1W2PP11;A0A1W2PS40;C9JNP8;F8WCQ4;Q9H300;Q9H300-2	0.641055	0.641055	0.000552403	0.000603796	12	A0A1W2PP11;A0A1W2PS40;C9JNP8;F8WCQ4;Q9H300;Q9H300-2	;PARL;PARL;PARL;PARL;PARL	Peptidase S54 rhomboid domain-containing protein;Presenilin associated rhomboid like;Presenilin associated rhomboid like;Presenilin associated rhomboid like;Presenilins-associated rhomboid-like protein, mitochondrial;Isoform 2 of Presenilins-associated rhomboid-like protein, mitochondrial	A0A1W2PP11_HUMAN;A0A1W2PS40_HUMAN;C9JNP8_HUMAN;F8WCQ4_HUMAN;PARL_HUMAN;PARL_HUMAN	2	55.9469	1.55947	HMG +B	NLS +B
HMG +B / NLS +B	P61326	P61326	0.640504	0.640504	0.00956764	0.00467541	12	P61326	MAGOH	Protein mago nashi homolog	MGN_HUMAN	2	55.8874	1.55887	HMG +B	NLS +B
HMG +B / NLS +B	A0A024R379;J3KTM7;O14544;Q9NZX6	A0A024R379;J3KTM7;O14544;Q9NZX6	0.64009	0.64009	0.0143032	0.00636018	12	A0A024R379;J3KTM7;O14544;Q9NZX6	SOCS6;SOCS6;SOCS6;	Suppressor of cytokine signaling 6, isoform CRA_a;Suppressor of cytokine signaling 6 (Fragment);Suppressor of cytokine signaling 6;HSPC060	A0A024R379_HUMAN;J3KTM7_HUMAN;SOCS6_HUMAN;Q9NZX6_HUMAN	3	55.8427	1.55843	HMG +B	NLS +B
HMG +B / NLS +B	P20248	P20248	0.640031	0.640031	0.00259469	0.00174655	12	P20248	CCNA2	Cyclin-A2	CCNA2_HUMAN	7	55.8363	1.55836	HMG +B	NLS +B
HMG +B / NLS +B	K7ENQ8;Q15438;Q15438-2;Q15438-3	K7ENQ8;Q15438;Q15438-2;Q15438-3	0.639565	0.639565	0.150671	0.0448026	10	K7ENQ8;Q15438;Q15438-2;Q15438-3	CYTH1	Cytohesin 1;Cytohesin-1;Isoform 2 of Cytohesin-1;Isoform 3 of Cytohesin-1	K7ENQ8_HUMAN;CYH1_HUMAN;CYH1_HUMAN;CYH1_HUMAN	2	55.786	1.55786	HMG +B	NLS +B
HMG +B / NLS +B	D6W5T3;Q8N720;Q8N720-3	D6W5T3;Q8N720;Q8N720-3	0.639371	0.639371	1.26008e-05	7.09886e-05	12	D6W5T3;Q8N720;Q8N720-3	ZNF655	Zinc finger protein 655, isoform CRA_a;Zinc finger protein 655;Isoform 3 of Zinc finger protein 655	D6W5T3_HUMAN;ZN655_HUMAN;ZN655_HUMAN	18	55.765	1.55765	HMG +B	NLS +B
HMG +B / NLS +B	Q07812;Q07812-2;Q07812-5;Q07812-8	Q07812;Q07812-2;Q07812-5;Q07812-8	0.638431	0.638431	0.000682817	0.000693914	12	Q07812;Q07812-2;Q07812-5;Q07812-8	BAX	Apoptosis regulator BAX;Isoform Beta of Apoptosis regulator BAX;Isoform Epsilon of Apoptosis regulator BAX;Isoform Sigma of Apoptosis regulator BAX	BAX_HUMAN	7	55.6636	1.55664	HMG +B	NLS +B
HMG +B / NLS +B	Q15643	Q15643	0.638026	0.638026	1.69598e-05	8.17905e-05	12	Q15643	TRIP11	Thyroid receptor-interacting protein 11	TRIPB_HUMAN	17	55.6198	1.5562	HMG +B	NLS +B
HMG +B / NLS +B	P28749	P28749	0.637792	0.637792	0.000409957	0.000495221	12	P28749	RBL1	Retinoblastoma-like protein 1	RBL1_HUMAN	41	55.5946	1.55595	HMG +B	NLS +B
HMG +B / NLS +B	P49023-3	P49023-3	0.637505	0.637505	0.000284417	0.000396409	12	P49023-3	PXN	Isoform Gamma of Paxillin	PAXI_HUMAN	2	55.5636	1.55564	HMG +B	NLS +B
HMG +B / NLS +B	B4DEI4;Q9H8Y8;Q9H8Y8-3	B4DEI4;Q9H8Y8;Q9H8Y8-3	0.637328	0.637328	0.000115471	0.000229718	12	B4DEI4;Q9H8Y8;Q9H8Y8-3	;GORASP2;GORASP2	cDNA FLJ54595, highly similar to Golgi reassembly-stacking protein 2;Golgi reassembly-stacking protein 2;Isoform 3 of Golgi reassembly-stacking protein 2	B4DEI4_HUMAN;GORS2_HUMAN;GORS2_HUMAN	5	55.5446	1.55545	HMG +B	NLS +B
HMG +B / NLS +B	O75369;O75369-2;O75369-9	O75369;O75369-2;O75369-9	0.636792	0.636792	1.48035e-06	2.31214e-05	12	O75369;O75369-2;O75369-9	FLNB	Filamin-B;Isoform 2 of Filamin-B;Isoform 9 of Filamin-B	FLNB_HUMAN	118	55.4868	1.55487	HMG +B	NLS +B
HMG +B / NLS +B	A0A384NKJ3;P42126	A0A384NKJ3;P42126	0.63674	0.63674	0.0453312	0.0161002	10	A0A384NKJ3;P42126	;ECI1	Epididymis secretory sperm binding protein;Enoyl-CoA delta isomerase 1, mitochondrial	A0A384NKJ3_HUMAN;ECI1_HUMAN	5	55.4812	1.55481	HMG +B	NLS +B
HMG +B / NLS +B	A0A024R2X2;Q92551	A0A024R2X2;Q92551	0.634919	0.634919	1.20924e-05	6.95462e-05	12	A0A024R2X2;Q92551	IHPK1;IP6K1	Kinase;Inositol hexakisphosphate kinase 1	A0A024R2X2_HUMAN;IP6K1_HUMAN	11	55.2851	1.55285	HMG +B	NLS +B
HMG +B / NLS +B	A6NMZ7;A6NMZ7-2	A6NMZ7;A6NMZ7-2	0.63472	0.63472	0.464329	0.11683	10	A6NMZ7;A6NMZ7-2	COL6A6	Collagen alpha-6(VI) chain;Isoform 2 of Collagen alpha-6(VI) chain	CO6A6_HUMAN	1	55.2637	1.55264	HMG +B	NLS +B
HMG +B / NLS +B	B4E325;Q00013;Q53F93	B4E325;Q00013;Q53F93	0.63402	0.63402	0.00240448	0.0016596	12	B4E325;Q00013;Q53F93	;MPP1;	55 kDa erythrocyte membrane protein;55 kDa erythrocyte membrane protein;55 kDa erythrocyte membrane protein (Fragment)	B4E325_HUMAN;EM55_HUMAN;Q53F93_HUMAN	14	55.1884	1.55188	HMG +B	NLS +B
HMG +B / NLS +B	A8IE48;Q06546	A8IE48;Q06546	0.633706	0.633706	4.71888e-05	0.00013905	12	A8IE48;Q06546	GABPA	GA binding protein transcription factor alpha subunit 60kDa;GA-binding protein alpha chain	A8IE48_HUMAN;GABPA_HUMAN	29	55.1545	1.55155	HMG +B	NLS +B
HMG +B / NLS +B	Q5T7B8;Q5T7B8-2	Q5T7B8;Q5T7B8-2	0.63323	0.63323	0.128931	0.0391387	12	Q5T7B8;Q5T7B8-2	KIF24	Kinesin-like protein KIF24;Isoform 2 of Kinesin-like protein KIF24	KIF24_HUMAN	1	55.1034	1.55103	HMG +B	NLS +B
HMG +B / NLS +B	A0A140VJZ4;P15374	A0A140VJZ4;P15374	0.632887	0.632887	0.605214	0.146425	10	A0A140VJZ4;P15374	;UCHL3	Ubiquitin carboxyl-terminal hydrolase;Ubiquitin carboxyl-terminal hydrolase isozyme L3	A0A140VJZ4_HUMAN;UCHL3_HUMAN	4	55.0665	1.55066	HMG +B	NLS +B
HMG +B / NLS +B	D6PAV9;Q15811-10;Q15811-12;Q15811-3;Q15811-6;Q15811-7;Q2LAE2	D6PAV9;Q15811-10;Q15811-12;Q15811-3;Q15811-6;Q15811-7;Q2LAE2	0.632677	0.632677	0.0117195	0.00545417	12	D6PAV9;Q15811-10;Q15811-12;Q15811-3;Q15811-6;Q15811-7;Q2LAE2	ITSN1	Intersectin 1 short form A variant 2;Isoform 10 of Intersectin-1;Isoform 12 of Intersectin-1;Isoform 3 of Intersectin-1;Isoform 6 of Intersectin-1;Isoform 7 of Intersectin-1;Intersectin 1 short form (Fragment)	D6PAV9_HUMAN;ITSN1_HUMAN;ITSN1_HUMAN;ITSN1_HUMAN;ITSN1_HUMAN;ITSN1_HUMAN;Q2LAE2_HUMAN	4	55.0439	1.55044	HMG +B	NLS +B
HMG +B / NLS +B	A0A8Q3WKC9;Q96HW7	A0A8Q3WKC9;Q96HW7	0.632369	0.632369	3.3196e-05	0.000115754	12	A0A8Q3WKC9;Q96HW7	INTS4	Integrator complex subunit 4	A0A8Q3WKC9_HUMAN;INT4_HUMAN	58	55.0109	1.55011	HMG +B	NLS +B
HMG +B / NLS +B	B4DRD7	B4DRD7	0.632263	0.632263	0.0714559	0.0236047	12	B4DRD7	NaN	cDNA FLJ54752, highly similar to Poly(rC)-binding protein 2	B4DRD7_HUMAN	2	54.9994	1.54999	HMG +B	NLS +B
HMG +B / NLS +B	A8K4M4;Q5SZE1;Q96G23	A8K4M4;Q5SZE1;Q96G23	0.632137	0.632137	0.000103077	0.000216413	12	A8K4M4;Q5SZE1;Q96G23	;CERS2;CERS2	cDNA FLJ75329, highly similar to Homo sapiens LAG1 longevity assurance homolog 2 (S. cerevisiae), transcript variant 2, mRNA;Ceramide synthase 2 (Fragment);Ceramide synthase 2	A8K4M4_HUMAN;Q5SZE1_HUMAN;CERS2_HUMAN	6	54.986	1.54986	HMG +B	NLS +B
HMG +B / NLS +B	B4DR60	B4DR60	0.631884	0.631884	0.00364058	0.0022276	12	B4DR60	NaN	cDNA FLJ56882, highly similar to Activating signal cointegrator 1 complex subunit 3 (Fragment)	B4DR60_HUMAN	1	54.9587	1.54959	HMG +B	NLS +B
HMG +B / NLS +B	B4E1M9;I3L4I4;I3NI44;J3KQU4;O75674;O75674-2;O75674-3	B4E1M9;I3L4I4;I3NI44;J3KQU4;O75674;O75674-2;O75674-3	0.63179	0.63179	0.00409078	0.00243165	12	B4E1M9;I3L4I4;I3NI44;J3KQU4;O75674;O75674-2;O75674-3	;TOM1L1;TOM1L1;TOM1L1;TOM1L1;TOM1L1;TOM1L1	cDNA FLJ54992, highly similar to TOM1-like 1 protein;Target of myb1 like 1 membrane trafficking protein;Target of myb1 like 1 membrane trafficking protein;Target of myb1 like 1 membrane trafficking protein;TOM1-like protein 1;Isoform 2 of TOM1-like protein 1;Isoform 3 of TOM1-like protein 1	B4E1M9_HUMAN;I3L4I4_HUMAN;I3NI44_HUMAN;J3KQU4_HUMAN;TM1L1_HUMAN;TM1L1_HUMAN;TM1L1_HUMAN	4	54.9486	1.54949	HMG +B	NLS +B
HMG +B / NLS +B	P78357	P78357	0.631641	0.631641	0.0016054	0.00123991	12	P78357	CNTNAP1	Contactin-associated protein 1	CNTP1_HUMAN	6	54.9327	1.54933	HMG +B	NLS +B
HMG +B / NLS +B	B4DHL7	B4DHL7	0.63151	0.63151	0.00308893	0.00198363	12	B4DHL7	NaN	cDNA FLJ59515	B4DHL7_HUMAN	2	54.9185	1.54919	HMG +B	NLS +B
HMG +B / NLS +B	A0A024QZV7;A0A087WU83;A8K768;A8MWL7;Q9NUH8;Q9NUH8-2	A0A024QZV7;A0A087WU83;A8K768;A8MWL7;Q9NUH8;Q9NUH8-2	0.631314	0.631314	0.00122912	0.00103123	12	A0A024QZV7;A0A087WU83;A8K768;A8MWL7;Q9NUH8;Q9NUH8-2	TMEM14B;TMEM14B;;TMEM14DP;TMEM14B;TMEM14B	Transmembrane protein 14B, isoform CRA_d;Transmembrane protein 14B;cDNA FLJ76591, highly similar to Homo sapiens transmembrane protein 14B (TMEM14B), mRNA;Transmembrane protein 14DP;Transmembrane protein 14B;Isoform 2 of Transmembrane protein 14B	A0A024QZV7_HUMAN;A0A087WU83_HUMAN;A8K768_HUMAN;TM14D_HUMAN;TM14B_HUMAN;TM14B_HUMAN	1	54.8976	1.54898	HMG +B	NLS +B
HMG +B / NLS +B	Q9H4Z2;Q9H4Z2-2	Q9H4Z2;Q9H4Z2-2	0.63107	0.63107	0.000135873	0.000252374	12	Q9H4Z2;Q9H4Z2-2	ZNF335	Zinc finger protein 335;Isoform 2 of Zinc finger protein 335	ZN335_HUMAN	10	54.8713	1.54871	HMG +B	NLS +B
HMG +B / NLS +B	B4DUB6;P16415	B4DUB6;P16415	0.630795	0.630795	0.000404999	0.000491129	12	B4DUB6;P16415	;ZNF823	cDNA FLJ56851, highly similar to Zinc finger protein ZFP-36;Zinc finger protein 823	B4DUB6_HUMAN;ZN823_HUMAN	7	54.8418	1.54842	HMG +B	NLS +B
HMG +B / NLS +B	B2RB38;Q9Y5Y0	B2RB38;Q9Y5Y0	0.630403	0.630403	5.53145e-05	0.000149309	12	B2RB38;Q9Y5Y0	;FLVCR1	cDNA, FLJ95288, highly similar to Homo sapiens feline leukemia virus subgroup C cellular receptor (FLVCR), mRNA;Feline leukemia virus subgroup C receptor-related protein 1	B2RB38_HUMAN;FLVC1_HUMAN	3	54.7997	1.548	HMG +B	NLS +B
HMG +B / NLS +B	A0A494BYR6	A0A494BYR6	0.630173	0.630173	0.0291524	0.011267	12	A0A494BYR6	KIF18B	Kinesin-like protein	A0A494BYR6_HUMAN	2	54.7751	1.54775	HMG +B	NLS +B
HMG +B / NLS +B	P23760;P23760-4;P23760-5;P23760-6;P23760-7;P23760-8	P23760;P23760-4;P23760-5;P23760-6;P23760-7;P23760-8	0.629218	0.629218	0.0145477	0.00645188	12	P23760;P23760-4;P23760-5;P23760-6;P23760-7;P23760-8	PAX3	Paired box protein Pax-3;Isoform Pax3G of Paired box protein Pax-3;Isoform Pax3H of Paired box protein Pax-3;Isoform 6 of Paired box protein Pax-3;Isoform 7 of Paired box protein Pax-3;Isoform Pax3E of Paired box protein Pax-3	PAX3_HUMAN	4	54.6727	1.54673	HMG +B	NLS +B
HMG +B / NLS +B	A0A024RDX4;A0A7P0T906;A0A7P0T9D8;A0A7P0T9R3;B4DKX7;Q8IW45;Q8IW45-2;Q8IW45-4	A0A024RDX4;A0A7P0T906;A0A7P0T9D8;A0A7P0T9R3;B4DKX7;Q8IW45;Q8IW45-2;Q8IW45-4	0.628914	0.628914	0.000706079	0.000708419	12	A0A024RDX4;A0A7P0T906;A0A7P0T9D8;A0A7P0T9R3;B4DKX7;Q8IW45;Q8IW45-2;Q8IW45-4	FLJ10769;NAXD;NAXD;NAXD;CARKD;NAXD;NAXD;NAXD	ATP-dependent (S)-NAD(P)H-hydrate dehydratase;ATP-dependent (S)-NAD(P)H-hydrate dehydratase;ATP-dependent (S)-NAD(P)H-hydrate dehydratase;ATP-dependent (S)-NAD(P)H-hydrate dehydratase;ATP-dependent (S)-NAD(P)H-hydrate dehydratase;ATP-dependent (S)-NAD(P)H-hydrate dehydratase;Isoform 2 of ATP-dependent (S)-NAD(P)H-hydrate dehydratase;Isoform 4 of ATP-dependent (S)-NAD(P)H-hydrate dehydratase	A0A024RDX4_HUMAN;A0A7P0T906_HUMAN;A0A7P0T9D8_HUMAN;A0A7P0T9R3_HUMAN;B4DKX7_HUMAN;NNRD_HUMAN;NNRD_HUMAN;NNRD_HUMAN	2	54.6401	1.5464	HMG +B	NLS +B
HMG +B / NLS +B	A0A804HK41;Q9H0M4;Q9H0M4-2;Q9H0M4-5	A0A804HK41;Q9H0M4;Q9H0M4-2;Q9H0M4-5	0.627809	0.627809	5.44594e-05	0.000148918	12	A0A804HK41;Q9H0M4;Q9H0M4-2;Q9H0M4-5	ZCWPW1	Zinc finger CW-type and PWWP domain containing 1;Zinc finger CW-type PWWP domain protein 1;Isoform 2 of Zinc finger CW-type PWWP domain protein 1;Isoform 5 of Zinc finger CW-type PWWP domain protein 1	A0A804HK41_HUMAN;ZCPW1_HUMAN;ZCPW1_HUMAN;ZCPW1_HUMAN	2	54.5216	1.54522	HMG +B	NLS +B
HMG +B / NLS +B	A0A994J542;B3KM47;Q9Y6Y8	A0A994J542;B3KM47;Q9Y6Y8	0.627757	0.627757	2.38042e-07	1.01492e-05	12	A0A994J542;B3KM47;Q9Y6Y8	SEC23IP;;SEC23IP	SEC23 interacting protein;cDNA FLJ10273 fis, clone HEMBB1001137, highly similar to SEC23-interacting protein;SEC23-interacting protein	A0A994J542_HUMAN;B3KM47_HUMAN;S23IP_HUMAN	30	54.516	1.54516	HMG +B	NLS +B
HMG +B / NLS +B	P52747;P52747-2	P52747;P52747-2	0.626898	0.626898	0.000277071	0.000391995	12	P52747;P52747-2	ZNF143	Zinc finger protein 143;Isoform 2 of Zinc finger protein 143	ZN143_HUMAN	15	54.4241	1.54424	HMG +B	NLS +B
HMG +B / NLS +B	Q9UK33	Q9UK33	0.626756	0.626756	0.155906	0.0462054	10	Q9UK33	ZNF580	Zinc finger protein 580	ZN580_HUMAN	1	54.4089	1.54409	HMG +B	NLS +B
HMG +B / NLS +B	A0A024R4T4;P61081	A0A024R4T4;P61081	0.626342	0.626342	0.000211732	0.000331837	12	A0A024R4T4;P61081	UBE2M	Epididymis secretory sperm binding protein;NEDD8-conjugating enzyme Ubc12	A0A024R4T4_HUMAN;UBC12_HUMAN	12	54.3646	1.54365	HMG +B	NLS +B
HMG +B / NLS +B	A0A024R126;F5GXF0;P22736;P22736-2;Q6ZMM6;Q8N3V2	A0A024R126;F5GXF0;P22736;P22736-2;Q6ZMM6;Q8N3V2	0.626054	0.626054	0.000953451	0.000867867	12	A0A024R126;F5GXF0;P22736;P22736-2;Q6ZMM6;Q8N3V2	NR4A1;NR4A1;NR4A1;NR4A1;;DKFZp451G125	Nuclear receptor subfamily 4 group A member 1;Nuclear receptor subfamily 4 group A member 1;Nuclear receptor subfamily 4 group A member 1;Isoform 2 of Nuclear receptor subfamily 4 group A member 1;Nuclear receptor subfamily 4 group A member 1;Nuclear receptor subfamily 4 group A member 1	A0A024R126_HUMAN;F5GXF0_HUMAN;NR4A1_HUMAN;NR4A1_HUMAN;Q6ZMM6_HUMAN;Q8N3V2_HUMAN	15	54.3338	1.54334	HMG +B	NLS +B
HMG +B / NLS +B	Q92572	Q92572	0.626003	0.626003	0.000470008	0.000543274	12	Q92572	AP3S1	AP-3 complex subunit sigma-1	AP3S1_HUMAN	12	54.3283	1.54328	HMG +B	NLS +B
HMG +B / NLS +B	Q9UJY5	Q9UJY5	0.625873	0.625873	0.0111398	0.00524556	12	Q9UJY5	GGA1	ADP-ribosylation factor-binding protein GGA1	GGA1_HUMAN	7	54.3145	1.54314	HMG +B	NLS +B
HMG +B / NLS +B	P05412	P05412	0.62514	0.62514	8.1952e-05	0.000188872	12	P05412	JUN	Transcription factor Jun	JUN_HUMAN	13	54.2361	1.54236	HMG +B	NLS +B
HMG +B / NLS +B	Q9ULX9	Q9ULX9	0.624809	0.624809	0.000704577	0.000708419	12	Q9ULX9	MAFF	Transcription factor MafF	MAFF_HUMAN	9	54.2007	1.54201	HMG +B	NLS +B
HMG +B / NLS +B	A0A994J7T6;Q04727;Q04727-3	A0A994J7T6;Q04727;Q04727-3	0.623401	0.623401	2.07273e-06	2.67642e-05	12	A0A994J7T6;Q04727;Q04727-3	TLE4	TLE family member 4, transcriptional corepressor;Transducin-like enhancer protein 4;Isoform 3 of Transducin-like enhancer protein 4	A0A994J7T6_HUMAN;TLE4_HUMAN;TLE4_HUMAN	28	54.0503	1.5405	HMG +B	NLS +B
HMG +B / NLS +B	Q9NTW7	Q9NTW7	0.622707	0.622707	0.000162061	0.000283385	12	Q9NTW7	ZFP64	Zinc finger protein 64	ZF64B_HUMAN	1	53.9761	1.53976	HMG +B	NLS +B
HMG +B / NLS +B	A8MUH2;P18859;P18859-2;Q6IB54	A8MUH2;P18859;P18859-2;Q6IB54	0.622525	0.622525	0.00816503	0.0041343	12	A8MUH2;P18859;P18859-2;Q6IB54	ATP5PF;ATP5PF;ATP5PF;ATP5J	ATP synthase-coupling factor 6, mitochondrial;ATP synthase-coupling factor 6, mitochondrial;Isoform 2 of ATP synthase-coupling factor 6, mitochondrial;ATP synthase-coupling factor 6, mitochondrial	A8MUH2_HUMAN;ATP5J_HUMAN;ATP5J_HUMAN;Q6IB54_HUMAN	2	53.9567	1.53957	HMG +B	NLS +B
HMG +B / NLS +B	A6NMQ3;O43768;O43768-2;O43768-3;O43768-4;O43768-9;Q5T5H1	A6NMQ3;O43768;O43768-2;O43768-3;O43768-4;O43768-9;Q5T5H1	0.621175	0.621175	4.92511e-05	0.00014171	12	A6NMQ3;O43768;O43768-2;O43768-3;O43768-4;O43768-9;Q5T5H1	ENSA	Endosulfine alpha;Alpha-endosulfine;Isoform 2 of Alpha-endosulfine;Isoform 3 of Alpha-endosulfine;Isoform 4 of Alpha-endosulfine;Isoform 9 of Alpha-endosulfine;Endosulfine alpha	A6NMQ3_HUMAN;ENSA_HUMAN;ENSA_HUMAN;ENSA_HUMAN;ENSA_HUMAN;ENSA_HUMAN;Q5T5H1_HUMAN	12	53.8127	1.53813	HMG +B	NLS +B
HMG +B / NLS +B	Q16531	Q16531	0.621037	0.621037	0.000163821	0.000284998	12	Q16531	DDB1	DNA damage-binding protein 1	DDB1_HUMAN	67	53.798	1.53798	HMG +B	NLS +B
HMG +B / NLS +B	P26374	P26374	0.621033	0.621033	0.000530298	0.000584855	12	P26374	CHML	Rab proteins geranylgeranyltransferase component A 2	RAE2_HUMAN	5	53.7976	1.53798	HMG +B	NLS +B
HMG +B / NLS +B	A0A158RFV6;Q86YI8	A0A158RFV6;Q86YI8	0.620876	0.620876	0.0230876	0.0093426	12	A0A158RFV6;Q86YI8	SPOC1;PHF13	PHD finger protein SPOC1;PHD finger protein 13	A0A158RFV6_HUMAN;PHF13_HUMAN	5	53.7809	1.53781	HMG +B	NLS +B
HMG +B / NLS +B	P29401;P29401-2;Q53EM5;V9HWD9	P29401;P29401-2;Q53EM5;V9HWD9	0.620648	0.620648	1.15837e-05	6.78266e-05	12	P29401;P29401-2;Q53EM5;V9HWD9	TKT;TKT;;HEL107	Transketolase;Isoform 2 of Transketolase;Transketolase variant (Fragment);Epididymis luminal protein 107	TKT_HUMAN;TKT_HUMAN;Q53EM5_HUMAN;V9HWD9_HUMAN	48	53.7565	1.53757	HMG +B	NLS +B
HMG +B / NLS +B	A0A2X0SFB0;O15085;O15085-2	A0A2X0SFB0;O15085;O15085-2	0.619932	0.619932	0.000112362	0.000226172	12	A0A2X0SFB0;O15085;O15085-2	ARHGEF11	ARHGEF11 (Fragment);Rho guanine nucleotide exchange factor 11;Isoform 2 of Rho guanine nucleotide exchange factor 11	A0A2X0SFB0_HUMAN;ARHGB_HUMAN;ARHGB_HUMAN	14	53.6803	1.5368	HMG +B	NLS +B
HMG +B / NLS +B	A0A384NYP3;J3KRC4;Q8TCD5;Q8TCD5-2;V9HWF3	A0A384NYP3;J3KRC4;Q8TCD5;Q8TCD5-2;V9HWF3	0.619122	0.619122	0.00364823	0.00223079	12	A0A384NYP3;J3KRC4;Q8TCD5;Q8TCD5-2;V9HWF3	;NT5C;NT5C;NT5C;HEL74	Epididymis secretory sperm binding protein;5', 3'-nucleotidase, cytosolic;5'(3')-deoxyribonucleotidase, cytosolic type;Isoform 2 of 5'(3')-deoxyribonucleotidase, cytosolic type;Epididymis luminal protein 74	A0A384NYP3_HUMAN;J3KRC4_HUMAN;NT5C_HUMAN;NT5C_HUMAN;V9HWF3_HUMAN	1	53.594	1.53594	HMG +B	NLS +B
HMG +B / NLS +B	F5GZ78	F5GZ78	0.618777	0.618777	0.00014567	0.00026457	12	F5GZ78	PXN	Paxillin	F5GZ78_HUMAN	19	53.5573	1.53557	HMG +B	NLS +B
HMG +B / NLS +B	E7EVA0	E7EVA0	0.618746	0.618746	6.32136e-07	1.60255e-05	12	E7EVA0	MAP4	Microtubule-associated protein	E7EVA0_HUMAN	146	53.554	1.53554	HMG +B	NLS +B
HMG +B / NLS +B	A0A654IBV7;Q5T442	A0A654IBV7;Q5T442	0.618448	0.618448	0.013631	0.00612792	8	A0A654IBV7;Q5T442	CXNO;GJC2	Gap junction protein;Gap junction gamma-2 protein	A0A654IBV7_HUMAN;CXG2_HUMAN	1	53.5223	1.53522	HMG +B	NLS +B
HMG +B / NLS +B	A0A024R2H0;A0A024R2J9	A0A024R2H0;A0A024R2J9	0.61736	0.61736	0.0664277	0.0222493	12	A0A024R2H0;A0A024R2J9	TBC1D5	TBC1 domain family, member 5, isoform CRA_a;TBC1 domain family, member 5, isoform CRA_b	A0A024R2H0_HUMAN;A0A024R2J9_HUMAN	1	53.4065	1.53407	HMG +B	NLS +B
HMG +B / NLS +B	A0A1P7ZIM8	A0A1P7ZIM8	0.61723	0.61723	1.28612e-05	7.15954e-05	12	A0A1P7ZIM8	NaN	LMO7b	A0A1P7ZIM8_HUMAN	32	53.3927	1.53393	HMG +B	NLS +B
HMG +B / NLS +B	A0A384NKK0;A2RQR6;Q96EI5;Q96EI5-2	A0A384NKK0;A2RQR6;Q96EI5;Q96EI5-2	0.616439	0.616439	0.00098719	0.000888235	12	A0A384NKK0;A2RQR6;Q96EI5;Q96EI5-2	TCEAL4;;TCEAL4;TCEAL4	Epididymis secretory sperm binding protein;Transcription elongation factor A (SII)-like 4 variant 1;Transcription elongation factor A protein-like 4;Isoform 2 of Transcription elongation factor A protein-like 4	A0A384NKK0_HUMAN;A2RQR6_HUMAN;TCAL4_HUMAN;TCAL4_HUMAN	10	53.3086	1.53309	HMG +B	NLS +B
HMG +B / NLS +B	Q6PK69;Q7Z5U5;Q86WR0;Q86WR0-2	Q6PK69;Q7Z5U5;Q86WR0;Q86WR0-2	0.615575	0.615575	0.00263239	0.0017637	12	Q6PK69;Q7Z5U5;Q86WR0;Q86WR0-2	CCDC25	Coiled-coil domain-containing protein 25 (Fragment);Coiled-coil domain-containing protein 25 (Fragment);Coiled-coil domain-containing protein 25;Isoform 2 of Coiled-coil domain-containing protein 25	Q6PK69_HUMAN;Q7Z5U5_HUMAN;CCD25_HUMAN;CCD25_HUMAN	2	53.2169	1.53217	HMG +B	NLS +B
HMG +B / NLS +B	B9EGI2	B9EGI2	0.615475	0.615475	0.000779902	0.00076005	12	B9EGI2	MPRIP	Myosin phosphatase Rho interacting protein	B9EGI2_HUMAN	4	53.2062	1.53206	HMG +B	NLS +B
HMG +B / NLS +B	P14859-5;P14859-6	P14859-5;P14859-6	0.615398	0.615398	0.00013552	0.000251968	12	P14859-5;P14859-6	POU2F1	Isoform 5 of POU domain, class 2, transcription factor 1;Isoform 6 of POU domain, class 2, transcription factor 1	PO2F1_HUMAN	13	53.1981	1.53198	HMG +B	NLS +B
HMG +B / NLS +B	Q96NB3	Q96NB3	0.61424	0.61424	0.00037761	0.000469398	12	Q96NB3	ZNF830	Zinc finger protein 830	ZN830_HUMAN	15	53.0752	1.53075	HMG +B	NLS +B
HMG +B / NLS +B	A0A024RBG7;F8VSL3;P25208	A0A024RBG7;F8VSL3;P25208	0.612761	0.612761	0.00419939	0.00247364	12	A0A024RBG7;F8VSL3;P25208	NFYB	Nuclear transcription factor Y subunit beta	A0A024RBG7_HUMAN;F8VSL3_HUMAN;NFYB_HUMAN	2	52.9183	1.52918	HMG +B	NLS +B
HMG +B / NLS +B	Q5VTB9-3	Q5VTB9-3	0.612551	0.612551	0.0126893	0.00579484	12	Q5VTB9-3	RNF220	Isoform 2 of E3 ubiquitin-protein ligase RNF220	RN220_HUMAN	10	52.896	1.52896	HMG +B	NLS +B
HMG +B / NLS +B	P17676-3	P17676-3	0.612512	0.612512	0.0252838	0.0100507	12	P17676-3	CEBPB	Isoform 3 of CCAAT/enhancer-binding protein beta	CEBPB_HUMAN	1	52.8919	1.52892	HMG +B	NLS +B
HMG +B / NLS +B	B7Z833;Q8N573;Q8N573-2;Q8N573-4;Q8N573-5;Q8N573-7;Q8N573-8	B7Z833;Q8N573;Q8N573-2;Q8N573-4;Q8N573-5;Q8N573-7;Q8N573-8	0.611741	0.611741	0.00772459	0.00395398	12	B7Z833;Q8N573;Q8N573-2;Q8N573-4;Q8N573-5;Q8N573-7;Q8N573-8	;OXR1;OXR1;OXR1;OXR1;OXR1;OXR1	cDNA FLJ55036, highly similar to Oxidation resistance protein 1;Oxidation resistance protein 1;Isoform 2 of Oxidation resistance protein 1;Isoform 4 of Oxidation resistance protein 1;Isoform 5 of Oxidation resistance protein 1;Isoform 7 of Oxidation resistance protein 1;Isoform 8 of Oxidation resistance protein 1	B7Z833_HUMAN;OXR1_HUMAN;OXR1_HUMAN;OXR1_HUMAN;OXR1_HUMAN;OXR1_HUMAN;OXR1_HUMAN	3	52.8103	1.5281	HMG +B	NLS +B
HMG +B / NLS +B	Q9Y2Z0-2	Q9Y2Z0-2	0.610894	0.610894	0.00087226	0.000823068	12	Q9Y2Z0-2	SUGT1	Isoform 2 of Protein SGT1 homolog	SGT1_HUMAN	22	52.7206	1.52721	HMG +B	NLS +B
HMG +B / NLS +B	Q9Y4F5;Q9Y4F5-2;Q9Y4F5-3	Q9Y4F5;Q9Y4F5-2;Q9Y4F5-3	0.6108	0.6108	0.439093	0.111376	12	Q9Y4F5;Q9Y4F5-2;Q9Y4F5-3	CEP170B	Centrosomal protein of 170 kDa protein B;Isoform 2 of Centrosomal protein of 170 kDa protein B;Isoform 3 of Centrosomal protein of 170 kDa protein B	C170B_HUMAN	1	52.7106	1.52711	HMG +B	NLS +B
HMG +B / NLS +B	P41208	P41208	0.609477	0.609477	4.5101e-05	0.000136909	12	P41208	CETN2	Centrin-2	CETN2_HUMAN	15	52.5706	1.52571	HMG +B	NLS +B
HMG +B / NLS +B	Q9H814	Q9H814	0.609442	0.609442	0.000619765	0.000651037	12	Q9H814	PHAX	Phosphorylated adapter RNA export protein	PHAX_HUMAN	27	52.5669	1.52567	HMG +B	NLS +B
HMG +B / NLS +B	A0A024R1S8;Q14847	A0A024R1S8;Q14847	0.60888	0.60888	3.43036e-05	0.000117706	12	A0A024R1S8;Q14847	LASP1	LIM and SH3 domain protein 1	A0A024R1S8_HUMAN;LASP1_HUMAN	15	52.5075	1.52508	HMG +B	NLS +B
HMG +B / NLS +B	Q9HB07	Q9HB07	0.608607	0.608607	0.000591514	0.000631936	12	Q9HB07	MYG1	MYG1 exonuclease	MYG1_HUMAN	11	52.4786	1.52479	HMG +B	NLS +B
HMG +B / NLS +B	A0A5K1TTA9;Q9BCN9;Q9BD26	A0A5K1TTA9;Q9BCN9;Q9BD26	0.608554	0.608554	0.0389586	0.0142691	10	A0A5K1TTA9;Q9BCN9;Q9BD26	HLA-DRB1	MHC class II antigen (Fragment)	A0A5K1TTA9_HUMAN;Q9BCN9_HUMAN;Q9BD26_HUMAN	1	52.4731	1.52473	HMG +B	NLS +B
HMG +B / NLS +B	A0A024R804;A8WFP5;O60675	A0A024R804;A8WFP5;O60675	0.60849	0.60849	0.00137862	0.00111913	12	A0A024R804;A8WFP5;O60675	MAFK	V-maf musculoaponeurotic fibrosarcoma oncogene homolog K (Avian), isoform CRA_a;V-maf musculoaponeurotic fibrosarcoma oncogene homolog K (Avian) (Fragment);Transcription factor MafK	A0A024R804_HUMAN;A8WFP5_HUMAN;MAFK_HUMAN	6	52.4662	1.52466	HMG +B	NLS +B
HMG +B / NLS +B	Q7Z434	Q7Z434	0.607561	0.607561	0.000186543	0.000307518	12	Q7Z434	MAVS	Mitochondrial antiviral-signaling protein	MAVS_HUMAN	14	52.3681	1.52368	HMG +B	NLS +B
HMG +B / NLS +B	P46937-2	P46937-2	0.607405	0.607405	0.000221572	0.000340155	12	P46937-2	YAP1	Isoform 2 of Transcriptional coactivator YAP1	YAP1_HUMAN	1	52.3516	1.52352	HMG +B	NLS +B
HMG +B / NLS +B	C0JYY2;E1A689;P04114	C0JYY2;E1A689;P04114	0.606951	0.606951	0.00129093	0.00106734	12	C0JYY2;E1A689;P04114	APOB;;APOB	Apolipoprotein B (Including Ag(X) antigen);Mutant Apo B 100;Apolipoprotein B-100	C0JYY2_HUMAN;E1A689_HUMAN;APOB_HUMAN	12	52.3037	1.52304	HMG +B	NLS +B
HMG +B / NLS +B	A0A0A0MQR2;B2RB99;B4DXL5;Q9BY42	A0A0A0MQR2;B2RB99;B4DXL5;Q9BY42	0.606869	0.606869	0.000101197	0.000214557	12	A0A0A0MQR2;B2RB99;B4DXL5;Q9BY42	RTF2;;;RTF2	Replication termination factor 2	A0A0A0MQR2_HUMAN;B2RB99_HUMAN;B4DXL5_HUMAN;RTF2_HUMAN	17	52.2951	1.52295	HMG +B	NLS +B
HMG +B / NLS +B	A4VCI9	A4VCI9	0.606708	0.606708	6.63868e-05	0.000166055	12	A4VCI9	PML	PML protein (Fragment)	A4VCI9_HUMAN	2	52.278	1.52278	HMG +B	NLS +B
HMG +B / NLS +B	A0A0C4DG44;A0A384MDW9;A0A8Q3SIX7;A0A8Q3SJ36;O43464;O43464-3;O43464-4	A0A0C4DG44;A0A384MDW9;A0A8Q3SIX7;A0A8Q3SJ36;O43464;O43464-3;O43464-4	0.606594	0.606594	9.35609e-06	5.87024e-05	12	A0A0C4DG44;A0A384MDW9;A0A8Q3SIX7;A0A8Q3SJ36;O43464;O43464-3;O43464-4	HTRA2	Serine protease HTRA2, mitochondrial (Fragment);Epididymis secretory sperm binding protein;HtrA serine peptidase 2;HtrA serine peptidase 2;Serine protease HTRA2, mitochondrial;Isoform 3 of Serine protease HTRA2, mitochondrial;Isoform 4 of Serine protease HTRA2, mitochondrial	A0A0C4DG44_HUMAN;A0A384MDW9_HUMAN;A0A8Q3SIX7_HUMAN;A0A8Q3SJ36_HUMAN;HTRA2_HUMAN;HTRA2_HUMAN;HTRA2_HUMAN	6	52.266	1.52266	HMG +B	NLS +B
HMG +B / NLS +B	P07919	P07919	0.606449	0.606449	0.000196442	0.00031606	12	P07919	UQCRH	Cytochrome b-c1 complex subunit 6, mitochondrial	QCR6_HUMAN	5	52.2508	1.52251	HMG +B	NLS +B
HMG +B / NLS +B	C9J8T6;Q14061	C9J8T6;Q14061	0.6057	0.6057	0.00058019	0.000624462	12	C9J8T6;Q14061	COX17	Cytochrome c oxidase copper chaperone COX17;Cytochrome c oxidase copper chaperone	C9J8T6_HUMAN;COX17_HUMAN	2	52.1717	1.52172	HMG +B	NLS +B
HMG +B / NLS +B	Q9UH17;W0HJ78	Q9UH17;W0HJ78	0.605562	0.605562	0.00158746	0.00123316	12	Q9UH17;W0HJ78	APOBEC3B	DNA dC->dU-editing enzyme APOBEC-3B;Apolipoprotein B mRNA editing enzyme catalytic polypeptide-like 3B	ABC3B_HUMAN;W0HJ78_HUMAN	17	52.1572	1.52157	HMG +B	NLS +B
HMG +B / NLS +B	B7Z1W5;H0YBJ0;P06746	B7Z1W5;H0YBJ0;P06746	0.605498	0.605498	0.0233852	0.00942846	12	B7Z1W5;H0YBJ0;P06746	;POLB;POLB	DNA polymerase;DNA polymerase (Fragment);DNA polymerase beta	B7Z1W5_HUMAN;H0YBJ0_HUMAN;DPOLB_HUMAN	2	52.1504	1.5215	HMG +B	NLS +B
HMG +B / NLS +B	Q0D2I6;Q9UHY8;Q9UHY8-2	Q0D2I6;Q9UHY8;Q9UHY8-2	0.604215	0.604215	0.0024158	0.00166558	12	Q0D2I6;Q9UHY8;Q9UHY8-2	FEZ2	Fasciculation and elongation protein zeta 2 (Zygin II);Fasciculation and elongation protein zeta-2;Isoform 2 of Fasciculation and elongation protein zeta-2	Q0D2I6_HUMAN;FEZ2_HUMAN;FEZ2_HUMAN	3	52.0152	1.52015	HMG +B	NLS +B
HMG +B / NLS +B	A0A087X085;A0A0C4DFT8;A0A7P0TAP8;A8K356;B3KPL2;B4DFY8;G3XAA4;Q9NQC1;Q9NQC1-2;Q9NQC1-3	A0A087X085;A0A0C4DFT8;A0A7P0TAP8;A8K356;B3KPL2;B4DFY8;G3XAA4;Q9NQC1;Q9NQC1-2;Q9NQC1-3	0.603937	0.603937	0.000806125	0.000777592	12	A0A087X085;A0A0C4DFT8;A0A7P0TAP8;A8K356;B3KPL2;B4DFY8;G3XAA4;Q9NQC1;Q9NQC1-2;Q9NQC1-3	JADE2;JADE2;JADE2;;PHF15;;JADE2;JADE2;JADE2;JADE2	Jade family PHD finger 2;Jade family PHD finger 2;Jade family PHD finger 2;cDNA FLJ77750, highly similar to Homo sapiens PHD finger protein 15 (PHF15), mRNA;PHD finger protein 15, isoform CRA_a;cDNA FLJ59498, highly similar to Homo sapiens PHD finger protein 15 (PHF15), mRNA;Jade family PHD finger 2;E3 ubiquitin-protein ligase Jade-2;Isoform 2 of E3 ubiquitin-protein ligase Jade-2;Isoform 3 of E3…	A0A087X085_HUMAN;A0A0C4DFT8_HUMAN;A0A7P0TAP8_HUMAN;A8K356_HUMAN;B3KPL2_HUMAN;B4DFY8_HUMAN;G3XAA4_HUMAN;JADE2_HUMAN;JADE2_HUMAN;JADE2_HUMAN	18	51.9859	1.51986	HMG +B	NLS +B
HMG +B / NLS +B	Q9NQX3;Q9NQX3-2	Q9NQX3;Q9NQX3-2	0.603706	0.603706	0.000673293	0.000686466	12	Q9NQX3;Q9NQX3-2	GPHN	Gephyrin;Isoform 2 of Gephyrin	GEPH_HUMAN	24	51.9615	1.51962	HMG +B	NLS +B
HMG +B / NLS +B	P78318	P78318	0.603505	0.603505	0.000619804	0.000651037	12	P78318	IGBP1	Immunoglobulin-binding protein 1	IGBP1_HUMAN	23	51.9404	1.5194	HMG +B	NLS +B
HMG +B / NLS +B	A0A024R5D7;A0A087WWV3;E9PL15;Q6NSD7;Q9HCU8	A0A024R5D7;A0A087WWV3;E9PL15;Q6NSD7;Q9HCU8	0.603373	0.603373	0.0223012	0.00907528	12	A0A024R5D7;A0A087WWV3;E9PL15;Q6NSD7;Q9HCU8	POLD4;;POLD4;POLD4;POLD4	Polymerase (DNA-directed), delta 4, isoform CRA_a;DNA polymerase delta subunit 4;DNA polymerase delta 4, accessory subunit;Polymerase (DNA-directed), delta 4;DNA polymerase delta subunit 4	A0A024R5D7_HUMAN;A0A087WWV3_HUMAN;E9PL15_HUMAN;Q6NSD7_HUMAN;DPOD4_HUMAN	1	51.9264	1.51926	HMG +B	NLS +B
HMG +B / NLS +B	A8MTU8;B3KR77;B3KXZ7;B4DEU6;B4DGV9;B4DLQ8;P36956;P36956-2;P36956-3;P36956-4	A8MTU8;B3KR77;B3KXZ7;B4DEU6;B4DGV9;B4DLQ8;P36956;P36956-2;P36956-3;P36956-4	0.602911	0.602911	0.276529	0.0751954	10	A8MTU8;B3KR77;B3KXZ7;B4DEU6;B4DGV9;B4DLQ8;P36956;P36956-2;P36956-3;P36956-4	;;;;;;SREBF1;SREBF1;SREBF1;SREBF1	cDNA FLJ38006 fis, clone CTONG2012422, highly similar to Sterol regulatory element-binding protein 1;cDNA FLJ33812 fis, clone CTONG2002270, highly similar to Sterol regulatory element-binding protein 1;cDNA FLJ46461 fis, clone THYMU3021586, highly similar to Sterol regulatory element-binding protein 1;cDNA FLJ55675, highly similar to Sterol regulatory element-binding protein 1;cDNA FLJ55891, high…	A8MTU8_HUMAN;B3KR77_HUMAN;B3KXZ7_HUMAN;B4DEU6_HUMAN;B4DGV9_HUMAN;B4DLQ8_HUMAN;SRBP1_HUMAN;SRBP1_HUMAN;SRBP1_HUMAN;SRBP1_HUMAN	1	51.8778	1.51878	HMG +B	NLS +B
HMG +B / NLS +B	A0A5F9ZHH6;F1D8Q5;P19793;P19793-2;Q6P3U7	A0A5F9ZHH6;F1D8Q5;P19793;P19793-2;Q6P3U7	0.602691	0.602691	0.00132663	0.0010868	12	A0A5F9ZHH6;F1D8Q5;P19793;P19793-2;Q6P3U7	RXRA;NR2B1;RXRA;RXRA;RXRA	Retinoic acid receptor RXR;Retinoic acid receptor RXR;Retinoic acid receptor RXR-alpha;Isoform 2 of Retinoic acid receptor RXR-alpha;Retinoic acid receptor RXR (Fragment)	A0A5F9ZHH6_HUMAN;F1D8Q5_HUMAN;RXRA_HUMAN;RXRA_HUMAN;Q6P3U7_HUMAN	10	51.8547	1.51855	HMG +B	NLS +B
HMG +B / NLS +B	A0A7I2V2M2;A0A7I2V2Y9;A0A7I2V347;A0A7I2V556;A0A7I2V560;A0A7I2V5E1;A0A7I2V690;A0A7I2YQD7;A0A7I2YQE9;A0A7I2YQJ9;B7Z2R7;Q5T8D3;Q5T8D3-2;Q5T8D3-3	A0A7I2V2M2;A0A7I2V2Y9;A0A7I2V347;A0A7I2V556;A0A7I2V560;A0A7I2V5E1;A0A7I2V690;A0A7I2YQD7;A0A7I2YQE9;A0A7I2YQJ9;B7Z2R7;Q5T8D3;Q5T8D3-2;Q5T8D3-3	0.602453	0.602453	0.00482218	0.00274967	12	A0A7I2V2M2;A0A7I2V2Y9;A0A7I2V347;A0A7I2V556;A0A7I2V560;A0A7I2V5E1;A0A7I2V690;A0A7I2YQD7;A0A7I2YQE9;A0A7I2YQJ9;B7Z2R7;Q5T8D3;Q5T8D3-2;Q5T8D3-3	ACBD5	Acyl-CoA-binding domain-containing protein 5;Acyl-CoA-binding domain-containing protein 5;Acyl-CoA-binding domain-containing protein 5;Acyl-CoA-binding domain-containing protein 5;Acyl-CoA-binding domain-containing protein 5;Acyl-CoA-binding domain-containing protein 5;Acyl-CoA-binding domain-containing protein 5;Acyl-CoA-binding domain-containing protein 5;Acyl-CoA-binding domain-containing prot…	A0A7I2V2M2_HUMAN;A0A7I2V2Y9_HUMAN;A0A7I2V347_HUMAN;A0A7I2V556_HUMAN;A0A7I2V560_HUMAN;A0A7I2V5E1_HUMAN;A0A7I2V690_HUMAN;A0A7I2YQD7_HUMAN;A0A7I2YQE9_HUMAN;A0A7I2YQJ9_HUMAN;B7Z2R7_HUMAN;ACBD5_HUMAN;ACBD5_HUMAN;ACBD5_HUMAN	5	51.8296	1.5183	HMG +B	NLS +B
HMG +B / NLS +B	C9JHF5;Q9GZY8-2;Q9GZY8-3;Q9GZY8-4;Q9GZY8-5	C9JHF5;Q9GZY8-2;Q9GZY8-3;Q9GZY8-4;Q9GZY8-5	0.602325	0.602325	1.84427e-05	8.64961e-05	12	C9JHF5;Q9GZY8-2;Q9GZY8-3;Q9GZY8-4;Q9GZY8-5	MFF	Mitochondrial fission factor (Fragment);Isoform 2 of Mitochondrial fission factor;Isoform 3 of Mitochondrial fission factor;Isoform 4 of Mitochondrial fission factor;Isoform 5 of Mitochondrial fission factor	C9JHF5_HUMAN;MFF_HUMAN;MFF_HUMAN;MFF_HUMAN;MFF_HUMAN	3	51.8161	1.51816	HMG +B	NLS +B
HMG +B / NLS +B	A0A1U9X7U3;A0A1U9X7U8;Q92506	A0A1U9X7U3;A0A1U9X7U8;Q92506	0.602323	0.602323	0.162367	0.047863	8	A0A1U9X7U3;A0A1U9X7U8;Q92506	;;HSD17B8	HSD17B8;HSD17B8;(3R)-3-hydroxyacyl-CoA dehydrogenase	A0A1U9X7U3_HUMAN;A0A1U9X7U8_HUMAN;DHB8_HUMAN	2	51.8159	1.51816	HMG +B	NLS +B
HMG +B / NLS +B	Q53F10	Q53F10	0.601587	0.601587	1.71958e-05	8.25045e-05	12	Q53F10	NaN	UV excision repair protein RAD23 (Fragment)	Q53F10_HUMAN	17	51.7385	1.51739	HMG +B	NLS +B
HMG +B / NLS +B	Q5T170;Q9BRQ0	Q5T170;Q9BRQ0	0.601237	0.601237	0.000619092	0.000651018	12	Q5T170;Q9BRQ0	PYGO2	Pygopus homolog 2 (Drosophila), isoform CRA_a;Pygopus homolog 2	Q5T170_HUMAN;PYGO2_HUMAN	10	51.7016	1.51702	HMG +B	NLS +B
HMG +B / NLS +B	A0A024QZJ7;Q16204	A0A024QZJ7;Q16204	0.600962	0.600962	0.000258304	0.000374481	12	A0A024QZJ7;Q16204	CCDC6	Coiled-coil domain containing 6, isoform CRA_a;Coiled-coil domain-containing protein 6	A0A024QZJ7_HUMAN;CCDC6_HUMAN	17	51.6728	1.51673	HMG +B	NLS +B
HMG +B / NLS +B	A0A024R693;P17931;Q59FR8;Q6FGL0;Q86TY5	A0A024R693;P17931;Q59FR8;Q6FGL0;Q86TY5	0.60087	0.60087	0.0116281	0.0054224	12	A0A024R693;P17931;Q59FR8;Q6FGL0;Q86TY5	hCG_22119;LGALS3;;LGALS3;	Galectin;Galectin-3;Galectin (Fragment);Galectin (Fragment);Galectin	A0A024R693_HUMAN;LEG3_HUMAN;Q59FR8_HUMAN;Q6FGL0_HUMAN;Q86TY5_HUMAN	5	51.663	1.51663	HMG +B	NLS +B
HMG +B / NLS +B	A0A2R8Y5K2;A0A5F9ZHW7;Q96LT7	A0A2R8Y5K2;A0A5F9ZHW7;Q96LT7	0.600835	0.600835	4.23019e-05	0.000132044	12	A0A2R8Y5K2;A0A5F9ZHW7;Q96LT7	C9orf72	C9orf72-SMCR8 complex subunit;C9orf72-SMCR8 complex subunit;Guanine nucleotide exchange factor C9orf72	A0A2R8Y5K2_HUMAN;A0A5F9ZHW7_HUMAN;CI072_HUMAN	7	51.6595	1.51659	HMG +B	NLS +B
HMG +B / NLS +B	Q9H1E3	Q9H1E3	0.60063	0.60063	0.00179148	0.00133684	12	Q9H1E3	NUCKS1	Nuclear ubiquitous casein and cyclin-dependent kinase substrate 1	NUCKS_HUMAN	6	51.6379	1.51638	HMG +B	NLS +B
HMG +B / NLS +B	A0A0A6YYL4;P57737-3	A0A0A6YYL4;P57737-3	0.600461	0.600461	0.000655405	0.000674601	12	A0A0A6YYL4;P57737-3	CORO7-PAM16;CORO7	Coronin;Isoform 3 of Coronin-7	A0A0A6YYL4_HUMAN;CORO7_HUMAN	47	51.6202	1.5162	HMG +B	NLS +B
HMG +B / NLS +B	Q86Y37	Q86Y37	0.600051	0.600051	0.0038085	0.00230624	12	Q86Y37	CACUL1	CDK2-associated and cullin domain-containing protein 1	CACL1_HUMAN	11	51.577	1.51577	HMG +B	NLS +B
HMG +B / NLS +B	Q7Z309;Q7Z309-2	Q7Z309;Q7Z309-2	0.599836	0.599836	5.35015e-05	0.000148037	12	Q7Z309;Q7Z309-2	PABIR2	PABIR family member 2;Isoform 2 of PABIR family member 2	PBIR2_HUMAN	8	51.5544	1.51554	HMG +B	NLS +B
HMG +B / NLS +B	A0A024RCR3;P40425	A0A024RCR3;P40425	0.598901	0.598901	0.000108656	0.000221082	12	A0A024RCR3;P40425	hCG_2039588;PBX2	HCG2039588;Pre-B-cell leukemia transcription factor 2	A0A024RCR3_HUMAN;PBX2_HUMAN	15	51.4562	1.51456	HMG +B	NLS +B
HMG +B / NLS +B	A0A5F9ZHY7	A0A5F9ZHY7	0.598552	0.598552	0.00795103	0.0040456	10	A0A5F9ZHY7	BRI3BP	BRI3 binding protein	A0A5F9ZHY7_HUMAN	2	51.4196	1.5142	HMG +B	NLS +B
HMG +B / NLS +B	A0A024RCX7;A0A1U9X8J5;A0A1U9X8K3;A0A1U9X8L9;A0A8V8TM21;A0A8V8TNV9;B4DVK8;B4DZZ8;Q92504	A0A024RCX7;A0A1U9X8J5;A0A1U9X8K3;A0A1U9X8L9;A0A8V8TM21;A0A8V8TNV9;B4DVK8;B4DZZ8;Q92504	0.598446	0.598446	0.0042222	0.00248458	12	A0A024RCX7;A0A1U9X8J5;A0A1U9X8K3;A0A1U9X8L9;A0A8V8TM21;A0A8V8TNV9;B4DVK8;B4DZZ8;Q92504	SLC39A7;;;;SLC39A7;SLC39A7;;;SLC39A7	SLC39A7;SLC39A7;SLC39A7;SLC39A7;Solute carrier family 39 member 7;Solute carrier family 39 member 7;cDNA FLJ54178, highly similar to Zinc transporter SLC39A7;cDNA FLJ52943, highly similar to Zinc transporter SLC39A7;Zinc transporter SLC39A7	A0A024RCX7_HUMAN;A0A1U9X8J5_HUMAN;A0A1U9X8K3_HUMAN;A0A1U9X8L9_HUMAN;A0A8V8TM21_HUMAN;A0A8V8TNV9_HUMAN;B4DVK8_HUMAN;B4DZZ8_HUMAN;S39A7_HUMAN	3	51.4084	1.51408	HMG +B	NLS +B
HMG +B / NLS +B	A8K594;Q9P0V3	A8K594;Q9P0V3	0.598257	0.598257	5.33742e-07	1.51712e-05	12	A8K594;Q9P0V3	;SH3BP4	cDNA FLJ77256, highly similar to Homo sapiens SH3-domain binding protein 4 (SH3BP4), mRNA;SH3 domain-binding protein 4	A8K594_HUMAN;SH3B4_HUMAN	25	51.3887	1.51389	HMG +B	NLS +B
HMG +B / NLS +B	D2KUA6;E9PFV2;P37231;P37231-2;Q53EW1;Q86WD1	D2KUA6;E9PFV2;P37231;P37231-2;Q53EW1;Q86WD1	0.597538	0.597538	9.3572e-07	1.85931e-05	12	D2KUA6;E9PFV2;P37231;P37231-2;Q53EW1;Q86WD1	PPARG	Peroxisome proliferator-activated receptor gamma;Peroxisome proliferator-activated receptor gamma;Peroxisome proliferator-activated receptor gamma;Isoform 1 of Peroxisome proliferator-activated receptor gamma;Peroxisome proliferator-activated receptor gamma (Fragment);Peroxisome proliferator-activated receptor gamma	D2KUA6_HUMAN;E9PFV2_HUMAN;PPARG_HUMAN;PPARG_HUMAN;Q53EW1_HUMAN;Q86WD1_HUMAN	24	51.3132	1.51313	HMG +B	NLS +B
HMG +B / NLS +B	Q59G12	Q59G12	0.596874	0.596874	0.0901139	0.02878	8	Q59G12	NaN	Lamina-associated polypeptide 2, isoforms beta/gamma variant (Fragment)	Q59G12_HUMAN	1	51.2436	1.51244	HMG +B	NLS +B
HMG +B / NLS +B	A0A804HJM6;B0LPE5;B3KVH4;P31749	A0A804HJM6;B0LPE5;B3KVH4;P31749	0.596781	0.596781	0.000909614	0.000844352	12	A0A804HJM6;B0LPE5;B3KVH4;P31749	AKT1;AKT1;;AKT1	non-specific serine/threonine protein kinase;RAC-alpha serine/threonine-protein kinase;RAC-alpha serine/threonine-protein kinase;RAC-alpha serine/threonine-protein kinase	A0A804HJM6_HUMAN;B0LPE5_HUMAN;B3KVH4_HUMAN;AKT1_HUMAN	6	51.2339	1.51234	HMG +B	NLS +B
HMG +B / NLS +B	Q8IYL3	Q8IYL3	0.596618	0.596618	7.83124e-06	5.30376e-05	12	Q8IYL3	C1orf174	UPF0688 protein C1orf174	CA174_HUMAN	11	51.2167	1.51217	HMG +B	NLS +B
HMG +B / NLS +B	Q9UBW8	Q9UBW8	0.595983	0.595983	1.15757e-05	6.78266e-05	12	Q9UBW8	COPS7A	COP9 signalosome complex subunit 7a	CSN7A_HUMAN	12	51.1502	1.5115	HMG +B	NLS +B
HMG +B / NLS +B	B4DDK4;E7ET89;Q86UW9;Q86UW9-2	B4DDK4;E7ET89;Q86UW9;Q86UW9-2	0.595949	0.595949	0.0136303	0.00612792	12	B4DDK4;E7ET89;Q86UW9;Q86UW9-2	;DTX2;DTX2;DTX2	E3 ubiquitin-protein ligase;E3 ubiquitin-protein ligase;Probable E3 ubiquitin-protein ligase DTX2;Isoform 2 of Probable E3 ubiquitin-protein ligase DTX2	B4DDK4_HUMAN;E7ET89_HUMAN;DTX2_HUMAN;DTX2_HUMAN	2	51.1466	1.51147	HMG +B	NLS +B
HMG +B / NLS +B	A0A0A0MTJ9;Q6PIU2;Q6PIU2-2	A0A0A0MTJ9;Q6PIU2;Q6PIU2-2	0.594857	0.594857	1.96272e-05	8.89387e-05	12	A0A0A0MTJ9;Q6PIU2;Q6PIU2-2	NCEH1	Neutral cholesterol ester hydrolase 1;Neutral cholesterol ester hydrolase 1;Isoform 2 of Neutral cholesterol ester hydrolase 1	A0A0A0MTJ9_HUMAN;NCEH1_HUMAN;NCEH1_HUMAN	4	51.0323	1.51032	HMG +B	NLS +B
HMG +B / NLS +B	A0A8J8YL86	A0A8J8YL86	0.594404	0.594404	5.70653e-05	0.000152282	12	A0A8J8YL86	NFIX	Nuclear factor 1	A0A8J8YL86_HUMAN	4	50.9849	1.50985	HMG +B	NLS +B
HMG +B / NLS +B	P35249	P35249	0.594211	0.594211	0.00231821	0.00161431	12	P35249	RFC4	Replication factor C subunit 4	RFC4_HUMAN	29	50.9647	1.50965	HMG +B	NLS +B
HMG +B / NLS +B	Q9UN36;Q9UN36-2;Q9UN36-3;Q9UN36-4	Q9UN36;Q9UN36-2;Q9UN36-3;Q9UN36-4	0.593381	0.593381	0.00102044	0.000908344	12	Q9UN36;Q9UN36-2;Q9UN36-3;Q9UN36-4	NDRG2	Protein NDRG2;Isoform 2 of Protein NDRG2;Isoform 3 of Protein NDRG2;Isoform 4 of Protein NDRG2	NDRG2_HUMAN	5	50.8779	1.50878	HMG +B	NLS +B
HMG +B / NLS +B	A0A024R625;P60510	A0A024R625;P60510	0.593045	0.593045	5.79837e-07	1.59711e-05	12	A0A024R625;P60510	PPP4C	Serine/threonine-protein phosphatase;Serine/threonine-protein phosphatase 4 catalytic subunit	A0A024R625_HUMAN;PP4C_HUMAN	19	50.8427	1.50843	HMG +B	NLS +B
HMG +B / NLS +B	P35527	P35527	0.59282	0.59282	0.000282779	0.000395944	12	P35527	KRT9	Keratin, type I cytoskeletal 9	K1C9_HUMAN	62	50.8192	1.50819	HMG +B	NLS +B
HMG +B / NLS +B	Q96LJ7	Q96LJ7	0.592514	0.592514	0.0419881	0.0151131	12	Q96LJ7	DHRS1	Dehydrogenase/reductase SDR family member 1	DHRS1_HUMAN	3	50.7872	1.50787	HMG +B	NLS +B
HMG +B / NLS +B	B2RWM5;B4DDF4;B4DUT8;Q6FHE4;Q99439	B2RWM5;B4DDF4;B4DUT8;Q6FHE4;Q99439	0.592486	0.592486	0.000441584	0.000523979	12	B2RWM5;B4DDF4;B4DUT8;Q6FHE4;Q99439	CNN2	Calponin (Fragment);Calponin;Calponin;Calponin;Calponin-2	B2RWM5_HUMAN;B4DDF4_HUMAN;B4DUT8_HUMAN;Q6FHE4_HUMAN;CNN2_HUMAN	18	50.7843	1.50784	HMG +B	NLS +B
HMG +B / NLS +B	C9J5X1;P08069	C9J5X1;P08069	0.591502	0.591502	0.00309264	0.00198488	12	C9J5X1;P08069	IGF1R	Tyrosine-protein kinase receptor;Insulin-like growth factor 1 receptor	C9J5X1_HUMAN;IGF1R_HUMAN	8	50.6815	1.50681	HMG +B	NLS +B
HMG +B / NLS +B	A0A024R370;P82094	A0A024R370;P82094	0.591366	0.591366	7.13902e-06	5.01603e-05	12	A0A024R370;P82094	TMF1	TATA element modulatory factor 1, isoform CRA_a;TATA element modulatory factor	A0A024R370_HUMAN;TMF1_HUMAN	47	50.6673	1.50667	HMG +B	NLS +B
HMG +B / NLS +B	H3BRH4;O00418	H3BRH4;O00418	0.591314	0.591314	0.00480035	0.00274116	12	H3BRH4;O00418	EEF2K	Eukaryotic elongation factor 2 kinase	H3BRH4_HUMAN;EF2K_HUMAN	1	50.6618	1.50662	HMG +B	NLS +B
HMG +B / NLS +B	A0A024RAY1;Q6VMQ6;Q6VMQ6-4	A0A024RAY1;Q6VMQ6;Q6VMQ6-4	0.591199	0.591199	5.57218e-05	0.000149977	12	A0A024RAY1;Q6VMQ6;Q6VMQ6-4	ATF7IP	Activating transcription factor 7 interacting protein, isoform CRA_a;Activating transcription factor 7-interacting protein 1;Isoform 3 of Activating transcription factor 7-interacting protein 1	A0A024RAY1_HUMAN;MCAF1_HUMAN;MCAF1_HUMAN	49	50.6498	1.5065	HMG +B	NLS +B
HMG +B / NLS +B	Q6IAP1;Q93015;Q93015-2	Q6IAP1;Q93015;Q93015-2	0.590854	0.590854	0.000261579	0.000377189	12	Q6IAP1;Q93015;Q93015-2	HYAL3;NAA80;NAA80	HYAL3 protein;N-alpha-acetyltransferase 80;Isoform 2 of N-alpha-acetyltransferase 80	Q6IAP1_HUMAN;NAA80_HUMAN;NAA80_HUMAN	4	50.6138	1.50614	HMG +B	NLS +B
HMG +B / NLS +B	P50222;Q6FHY5	P50222;Q6FHY5	0.590637	0.590637	0.000223312	0.00034094	12	P50222;Q6FHY5	MEOX2	Homeobox protein MOX-2;MEOX2 protein	MEOX2_HUMAN;Q6FHY5_HUMAN	8	50.5912	1.50591	HMG +B	NLS +B
HMG +B / NLS +B	E3W980;Q8TDG4	E3W980;Q8TDG4	0.590104	0.590104	0.00206236	0.00148123	12	E3W980;Q8TDG4	HELQ	Helicase, POLQ like;Helicase POLQ-like	E3W980_HUMAN;HELQ_HUMAN	7	50.5355	1.50535	HMG +B	NLS +B
HMG +B / NLS +B	B3KQQ9;O95084	B3KQQ9;O95084	0.589983	0.589983	0.0182221	0.00770272	12	B3KQQ9;O95084	;PRSS23	cDNA PSEC0048 fis, clone NT2RP2000028, highly similar to Serine protease 23;Serine protease 23	B3KQQ9_HUMAN;PRS23_HUMAN	3	50.523	1.50523	HMG +B	NLS +B
HMG +B / NLS +B	Q01650	Q01650	0.589172	0.589172	2.36017e-05	9.71364e-05	12	Q01650	SLC7A5	Large neutral amino acids transporter small subunit 1	LAT1_HUMAN	6	50.4383	1.50438	HMG +B	NLS +B
HMG +B / NLS +B	O19707	O19707	0.588898	0.588898	0.0272277	0.0106615	12	O19707	HLA-DQB1	MHC class II HLA-DQ-beta-1 (Fragment)	O19707_HUMAN	3	50.4097	1.5041	HMG +B	NLS +B
HMG +B / NLS +B	A0A024RC14;B2RAE8	A0A024RC14;B2RAE8	0.588633	0.588633	1.70517e-05	8.20231e-05	12	A0A024RC14;B2RAE8	MAGEA10;	Melanoma antigen family A, 10, isoform CRA_a;cDNA, FLJ94870, highly similar to Homo sapiens melanoma antigen, family A, 10 (MAGEA10), mRNA	A0A024RC14_HUMAN;B2RAE8_HUMAN	6	50.3821	1.50382	HMG +B	NLS +B
HMG +B / NLS +B	Q15742	Q15742	0.588632	0.588632	0.00163418	0.00125433	12	Q15742	NAB2	NGFI-A-binding protein 2	NAB2_HUMAN	27	50.382	1.50382	HMG +B	NLS +B
HMG +B / NLS +B	B9A008	B9A008	0.588145	0.588145	0.0721065	0.0237587	12	B9A008	IMP4	IMP U3 small nucleolar ribonucleoprotein 4 (Fragment)	B9A008_HUMAN	1	50.3313	1.50331	HMG +B	NLS +B
HMG +B / NLS +B	Q15554	Q15554	0.587808	0.587808	0.000812366	0.000781939	12	Q15554	TERF2	Telomeric repeat-binding factor 2	TERF2_HUMAN	21	50.2961	1.50296	HMG +B	NLS +B
HMG +B / NLS +B	A8K6R4;Q3MIT2	A8K6R4;Q3MIT2	0.587605	0.587605	0.00989647	0.00479488	12	A8K6R4;Q3MIT2	;PUS10	tRNA pseudouridine(55) synthase;tRNA pseudouridine synthase Pus10	A8K6R4_HUMAN;PUS10_HUMAN	1	50.275	1.50275	HMG +B	NLS +B
HMG +B / NLS +B	A0A024R5X5;A0A024R5Y2;B2RD76;Q13163;Q13163-2;Q13163-3;Q13163-4	A0A024R5X5;A0A024R5Y2;B2RD76;Q13163;Q13163-2;Q13163-3;Q13163-4	0.587409	0.587409	5.37901e-05	0.000148176	12	A0A024R5X5;A0A024R5Y2;B2RD76;Q13163;Q13163-2;Q13163-3;Q13163-4	MAP2K5;MAP2K5;;MAP2K5;MAP2K5;MAP2K5;MAP2K5	Mitogen-activated protein kinase kinase 5, isoform CRA_b;Mitogen-activated protein kinase kinase 5, isoform CRA_a;cDNA, FLJ96491, highly similar to Homo sapiens mitogen-activated protein kinase kinase 5 (MAP2K5), transcript variant A, mRNA;Dual specificity mitogen-activated protein kinase kinase 5;Isoform A of Dual specificity mitogen-activated protein kinase kinase 5;Isoform C of Dual specificit…	A0A024R5X5_HUMAN;A0A024R5Y2_HUMAN;B2RD76_HUMAN;MP2K5_HUMAN;MP2K5_HUMAN;MP2K5_HUMAN;MP2K5_HUMAN	5	50.2545	1.50255	HMG +B	NLS +B
HMG +B / NLS +B	A0A6E1XE14;P05549;P05549-5;P05549-6	A0A6E1XE14;P05549;P05549-5;P05549-6	0.584899	0.584899	0.000878611	0.000827032	12	A0A6E1XE14;P05549;P05549-5;P05549-6	TFAP2A	Transcription factor AP-2-alpha;Transcription factor AP-2-alpha;Isoform 2 of Transcription factor AP-2-alpha;Isoform 5 of Transcription factor AP-2-alpha	A0A6E1XE14_HUMAN;AP2A_HUMAN;AP2A_HUMAN;AP2A_HUMAN	9	49.9934	1.49993	HMG +B	NLS +B
HMG +B / NLS +B	Q9NXV2	Q9NXV2	0.584656	0.584656	1.31239e-05	7.19895e-05	12	Q9NXV2	KCTD5	BTB/POZ domain-containing protein KCTD5	KCTD5_HUMAN	3	49.9681	1.49968	HMG +B	NLS +B
HMG +B / NLS +B	Q86TJ2	Q86TJ2	0.583951	0.583951	2.12697e-05	9.36667e-05	12	Q86TJ2	TADA2B	Transcriptional adapter 2-beta	TAD2B_HUMAN	12	49.8949	1.49895	HMG +B	NLS +B
HMG +B / NLS +B	Q5TA50;S4S694	Q5TA50;S4S694	0.58376	0.58376	0.0372197	0.0137557	10	Q5TA50;S4S694	CPTP;GLTPD1	Ceramide-1-phosphate transfer protein	CPTP_HUMAN;S4S694_HUMAN	2	49.8751	1.49875	HMG +B	NLS +B
HMG +B / NLS +B	B7Z8W8;O95197;O95197-2	B7Z8W8;O95197;O95197-2	0.583011	0.583011	0.000328226	0.000432852	12	B7Z8W8;O95197;O95197-2	;RTN3;RTN3	Reticulon;Reticulon-3;Isoform 2 of Reticulon-3	B7Z8W8_HUMAN;RTN3_HUMAN;RTN3_HUMAN	11	49.7973	1.49797	HMG +B	NLS +B
HMG +B / NLS +B	P52907	P52907	0.582584	0.582584	3.37227e-06	3.36509e-05	12	P52907	CAPZA1	F-actin-capping protein subunit alpha-1	CAZA1_HUMAN	14	49.7529	1.49753	HMG +B	NLS +B
HMG +B / NLS +B	P28072;Q6IAT9	P28072;Q6IAT9	0.582353	0.582353	0.0013152	0.00108026	12	P28072;Q6IAT9	PSMB6	Proteasome subunit beta type-6;Proteasome subunit beta	PSB6_HUMAN;Q6IAT9_HUMAN	8	49.7289	1.49729	HMG +B	NLS +B
HMG +B / NLS +B	Q16254	Q16254	0.581279	0.581279	6.99941e-06	4.95064e-05	12	Q16254	E2F4	Transcription factor E2F4	E2F4_HUMAN	21	49.6175	1.49618	HMG +B	NLS +B
HMG +B / NLS +B	A0A024QZ08;Q8IY31;Q8IY31-2	A0A024QZ08;Q8IY31;Q8IY31-2	0.580603	0.580603	0.00298837	0.0019303	12	A0A024QZ08;Q8IY31;Q8IY31-2	IFT20	Intraflagellar transport 20 homolog (Chlamydomonas), isoform CRA_c;Intraflagellar transport protein 20 homolog;Isoform 2 of Intraflagellar transport protein 20 homolog	A0A024QZ08_HUMAN;IFT20_HUMAN;IFT20_HUMAN	4	49.5474	1.49547	HMG +B	NLS +B
HMG +B / NLS +B	Q9HCE5	Q9HCE5	0.580322	0.580322	0.000473513	0.000546316	12	Q9HCE5	METTL14	N6-adenosine-methyltransferase non-catalytic subunit	MET14_HUMAN	14	49.5183	1.49518	HMG +B	NLS +B
HMG +B / NLS +B	Q9H0L4	Q9H0L4	0.579166	0.579166	0.000226528	0.000343824	12	Q9H0L4	CSTF2T	Cleavage stimulation factor subunit 2 tau variant	CSTFT_HUMAN	16	49.3985	1.49399	HMG +B	NLS +B
HMG +B / NLS +B	Q01167	Q01167	0.57828	0.57828	0.000366634	0.000460761	12	Q01167	FOXK2	Forkhead box protein K2	FOXK2_HUMAN	29	49.3068	1.49307	HMG +B	NLS +B
HMG +B / NLS +B	P22531	P22531	0.57818	0.57818	0.0341014	0.0127719	12	P22531	SPRR2E	Small proline-rich protein 2E	SPR2E_HUMAN	4	49.2965	1.49297	HMG +B	NLS +B
HMG +B / NLS +B	D3DUQ6	D3DUQ6	0.578003	0.578003	4.38075e-05	0.000133848	12	D3DUQ6	TEAD4	TEA domain family member 4 isoform 1	D3DUQ6_HUMAN	8	49.2782	1.49278	HMG +B	NLS +B
HMG +B / NLS +B	Q9UNZ2	Q9UNZ2	0.577642	0.577642	0.000359945	0.000455946	12	Q9UNZ2	NSFL1C	NSFL1 cofactor p47	NSF1C_HUMAN	16	49.2408	1.49241	HMG +B	NLS +B
HMG +B / NLS +B	A3KN83-2	A3KN83-2	0.576732	0.576732	0.000152829	0.000273576	12	A3KN83-2	SBNO1	Isoform 2 of Protein strawberry notch homolog 1	SBNO1_HUMAN	1	49.1467	1.49147	HMG +B	NLS +B
HMG +B / NLS +B	E7EXA6;Q8WVB6	E7EXA6;Q8WVB6	0.576477	0.576477	1.43787e-05	7.61988e-05	12	E7EXA6;Q8WVB6	CHTF18	Chromosome transmission fidelity factor 18;Chromosome transmission fidelity protein 18 homolog	E7EXA6_HUMAN;CTF18_HUMAN	46	49.1203	1.4912	HMG +B	NLS +B
HMG +B / NLS +B	Q14195	Q14195	0.576349	0.576349	4.31047e-05	0.00013322	12	Q14195	DPYSL3	Dihydropyrimidinase-related protein 3	DPYL3_HUMAN	30	49.1071	1.49107	HMG +B	NLS +B
HMG +B / NLS +B	A0A024QZY7;E2QRF9;O75496;Q53GD9	A0A024QZY7;E2QRF9;O75496;Q53GD9	0.576334	0.576334	7.5736e-05	0.00018007	12	A0A024QZY7;E2QRF9;O75496;Q53GD9	GMNN;GMNN;GMNN;	Geminin, DNA replication inhibitor, isoform CRA_a;Geminin DNA replication inhibitor (Fragment);Geminin;Geminin variant (Fragment)	A0A024QZY7_HUMAN;E2QRF9_HUMAN;GEMI_HUMAN;Q53GD9_HUMAN	6	49.1055	1.49106	HMG +B	NLS +B
HMG +B / NLS +B	B7Z502	B7Z502	0.576077	0.576077	0.0457136	0.0161962	8	B7Z502	NaN	Exocyst complex component Sec8	B7Z502_HUMAN	1	49.079	1.49079	HMG +B	NLS +B
HMG +B / NLS +B	A0A024R7W9;Q92905	A0A024R7W9;Q92905	0.57581	0.57581	0.000329592	0.000433586	12	A0A024R7W9;Q92905	COPS5	COP9 constitutive photomorphogenic homolog subunit 5 (Arabidopsis), isoform CRA_a;COP9 signalosome complex subunit 5	A0A024R7W9_HUMAN;CSN5_HUMAN	15	49.0514	1.49051	HMG +B	NLS +B
HMG +B / NLS +B	Q14151	Q14151	0.575566	0.575566	4.5676e-06	3.96195e-05	12	Q14151	SAFB2	Scaffold attachment factor B2	SAFB2_HUMAN	72	49.0262	1.49026	HMG +B	NLS +B
HMG +B / NLS +B	P24385;Q6FI00	P24385;Q6FI00	0.575101	0.575101	0.000795903	0.000770207	12	P24385;Q6FI00	CCND1	G1/S-specific cyclin-D1;CCND1 protein	CCND1_HUMAN;Q6FI00_HUMAN	2	48.9781	1.48978	HMG +B	NLS +B
HMG +B / NLS +B	A0A024R9P6;H0YMB1;Q96TC7;Q96TC7-2	A0A024R9P6;H0YMB1;Q96TC7;Q96TC7-2	0.574624	0.574624	8.72772e-05	0.000195618	12	A0A024R9P6;H0YMB1;Q96TC7;Q96TC7-2	FAM82C;RMDN3;RMDN3;RMDN3	Family with sequence similarity 82, member C, isoform CRA_a;Regulator of microtubule dynamics 3 (Fragment);Regulator of microtubule dynamics protein 3;Isoform 2 of Regulator of microtubule dynamics protein 3	A0A024R9P6_HUMAN;H0YMB1_HUMAN;RMD3_HUMAN;RMD3_HUMAN	4	48.9289	1.48929	HMG +B	NLS +B
HMG +B / NLS +B	A0A024R2I9;O15084	A0A024R2I9;O15084	0.574351	0.574351	1.76706e-06	2.46956e-05	12	A0A024R2I9;O15084	ANKRD28	Ankyrin repeat domain 28, isoform CRA_c;Serine/threonine-protein phosphatase 6 regulatory ankyrin repeat subunit A	A0A024R2I9_HUMAN;ANR28_HUMAN	38	48.9008	1.48901	HMG +B	NLS +B
HMG +B / NLS +B	Q09666	Q09666	0.574071	0.574071	7.71782e-07	1.78749e-05	12	Q09666	AHNAK	Neuroblast differentiation-associated protein AHNAK	AHNK_HUMAN	474	48.8718	1.48872	HMG +B	NLS +B
HMG +B / NLS +B	Q53EY9;Q8NEZ5	Q53EY9;Q8NEZ5	0.573361	0.573361	0.000113339	0.00022735	12	Q53EY9;Q8NEZ5	;FBXO22	F-box only protein 22 isoform a variant (Fragment);F-box only protein 22	Q53EY9_HUMAN;FBX22_HUMAN	10	48.7987	1.48799	HMG +B	NLS +B
HMG +B / NLS +B	H7C1V1	H7C1V1	0.573302	0.573302	0.00447194	0.00259652	10	H7C1V1	MORC2	MORC family CW-type zinc finger 2 (Fragment)	H7C1V1_HUMAN	2	48.7925	1.48792	HMG +B	NLS +B
HMG +B / NLS +B	A0A140VK07;Q14195-2	A0A140VK07;Q14195-2	0.573286	0.573286	0.000277983	0.000392704	12	A0A140VK07;Q14195-2	;DPYSL3	Testicular secretory protein Li 7;Isoform LCRMP-4 of Dihydropyrimidinase-related protein 3	A0A140VK07_HUMAN;DPYL3_HUMAN	7	48.7909	1.48791	HMG +B	NLS +B
HMG +B / NLS +B	O75170;O75170-3;O75170-4;O75170-5;O75170-6	O75170;O75170-3;O75170-4;O75170-5;O75170-6	0.573202	0.573202	0.000400132	0.000487434	12	O75170;O75170-3;O75170-4;O75170-5;O75170-6	PPP6R2	Serine/threonine-protein phosphatase 6 regulatory subunit 2;Isoform 3 of Serine/threonine-protein phosphatase 6 regulatory subunit 2;Isoform 4 of Serine/threonine-protein phosphatase 6 regulatory subunit 2;Isoform 5 of Serine/threonine-protein phosphatase 6 regulatory subunit 2;Isoform 6 of Serine/threonine-protein phosphatase 6 regulatory subunit 2	PP6R2_HUMAN	9	48.7822	1.48782	HMG +B	NLS +B
HMG +B / NLS +B	Q9UBF6	Q9UBF6	0.573114	0.573114	0.000225427	0.000342707	12	Q9UBF6	RNF7	RING-box protein 2	RBX2_HUMAN	3	48.7732	1.48773	HMG +B	NLS +B
HMG +B / NLS +B	H0YLB8;H0YNH0;H0YNJ6;Q6PKC0;Q7Z527;Q9P2T1;Q9P2T1-2;Q9P2T1-3	H0YLB8;H0YNH0;H0YNJ6;Q6PKC0;Q7Z527;Q9P2T1;Q9P2T1-2;Q9P2T1-3	0.573055	0.573055	9.42249e-05	0.000204354	12	H0YLB8;H0YNH0;H0YNJ6;Q6PKC0;Q7Z527;Q9P2T1;Q9P2T1-2;Q9P2T1-3	GMPR2;GMPR2;GMPR2;GMPR2;GMPR;GMPR2;GMPR2;GMPR2	Guanosine monophosphate reductase 2 (Fragment);Guanosine monophosphate reductase 2 (Fragment);GMP reductase;GMP reductase;GMP reductase;GMP reductase 2;Isoform 2 of GMP reductase 2;Isoform 3 of GMP reductase 2	H0YLB8_HUMAN;H0YNH0_HUMAN;H0YNJ6_HUMAN;Q6PKC0_HUMAN;Q7Z527_HUMAN;GMPR2_HUMAN;GMPR2_HUMAN;GMPR2_HUMAN	1	48.7671	1.48767	HMG +B	NLS +B
HMG +B / NLS +B	A0A3B3ISQ4;B4DFD2;Q9H6S3;Q9H6S3-3	A0A3B3ISQ4;B4DFD2;Q9H6S3;Q9H6S3-3	0.572992	0.572992	0.312167	0.0835535	12	A0A3B3ISQ4;B4DFD2;Q9H6S3;Q9H6S3-3	EPS8L2;;EPS8L2;EPS8L2	EPS8 like 2;cDNA FLJ55025, highly similar to Epidermal growth factor receptor kinase substrate 8-like protein 2;Epidermal growth factor receptor kinase substrate 8-like protein 2;Isoform 3 of Epidermal growth factor receptor kinase substrate 8-like protein 2	A0A3B3ISQ4_HUMAN;B4DFD2_HUMAN;ES8L2_HUMAN;ES8L2_HUMAN	2	48.7605	1.48761	HMG +B	NLS +B
HMG +B / NLS +B	Q6KB66;Q6KB66-2	Q6KB66;Q6KB66-2	0.572237	0.572237	5.02461e-05	0.000143473	12	Q6KB66;Q6KB66-2	KRT80	Keratin, type II cytoskeletal 80;Isoform 2 of Keratin, type II cytoskeletal 80	K2C80_HUMAN	24	48.6827	1.48683	HMG +B	NLS +B
HMG +B / NLS +B	A0A8V8TR17;O43318;O43318-2	A0A8V8TR17;O43318;O43318-2	0.57208	0.57208	0.000306753	0.000414305	12	A0A8V8TR17;O43318;O43318-2	MAP3K7	Mitogen-activated protein kinase kinase kinase 7;Mitogen-activated protein kinase kinase kinase 7;Isoform 1A of Mitogen-activated protein kinase kinase kinase 7	A0A8V8TR17_HUMAN;M3K7_HUMAN;M3K7_HUMAN	16	48.6665	1.48667	HMG +B	NLS +B
HMG +B / NLS +B	A0A024RBG3;J3KPP0;Q9Y6G3;S4R2Z7;S4R360	A0A024RBG3;J3KPP0;Q9Y6G3;S4R2Z7;S4R360	0.571339	0.571339	0.0710729	0.0235155	12	A0A024RBG3;J3KPP0;Q9Y6G3;S4R2Z7;S4R360	MRPL42	Mitochondrial ribosomal protein L42, isoform CRA_b;Mitochondrial ribosomal protein L42;39S ribosomal protein L42, mitochondrial;Mitochondrial ribosomal protein L42;Mitochondrial ribosomal protein L42	A0A024RBG3_HUMAN;J3KPP0_HUMAN;RM42_HUMAN;S4R2Z7_HUMAN;S4R360_HUMAN	2	48.5902	1.4859	HMG +B	NLS +B
HMG +B / NLS +B	Q9UGV2	Q9UGV2	0.571178	0.571178	6.57639e-05	0.000165601	12	Q9UGV2	NDRG3	Protein NDRG3	NDRG3_HUMAN	14	48.5736	1.48574	HMG +B	NLS +B
HMG +B / NLS +B	P19012	P19012	0.570737	0.570737	0.610502	0.147438	12	P19012	KRT15	Keratin, type I cytoskeletal 15	K1C15_HUMAN	3	48.5283	1.48528	HMG +B	NLS +B
HMG +B / NLS +B	A0A0S2Z428;B4DRR0;P02538	A0A0S2Z428;B4DRR0;P02538	0.570676	0.570676	0.00208697	0.00149633	12	A0A0S2Z428;B4DRR0;P02538	KRT6A;;KRT6A	HCG2039812, isoform CRA_b (Fragment);cDNA FLJ53910, highly similar to Keratin, type II cytoskeletal 6A;Keratin, type II cytoskeletal 6A	A0A0S2Z428_HUMAN;B4DRR0_HUMAN;K2C6A_HUMAN	61	48.522	1.48522	HMG +B	NLS +B
HMG +B / NLS +B	Q9H8W4	Q9H8W4	0.570521	0.570521	0.104408	0.0326232	12	Q9H8W4	PLEKHF2	Pleckstrin homology domain-containing family F member 2	PKHF2_HUMAN	2	48.506	1.48506	HMG +B	NLS +B
HMG +B / NLS +B	A0A669KAX4;Q13620-1	A0A669KAX4;Q13620-1	0.570412	0.570412	6.19978e-05	0.000161315	12	A0A669KAX4;Q13620-1	CUL4B	Cullin 4B;Isoform 2 of Cullin-4B	A0A669KAX4_HUMAN;CUL4B_HUMAN	62	48.4947	1.48495	HMG +B	NLS +B
HMG +B / NLS +B	A0A024RDV3;P06400	A0A024RDV3;P06400	0.570285	0.570285	6.76896e-06	4.9028e-05	12	A0A024RDV3;P06400	RB1	Retinoblastoma 1 (Including osteosarcoma), isoform CRA_a;Retinoblastoma-associated protein	A0A024RDV3_HUMAN;RB_HUMAN	53	48.4816	1.48482	HMG +B	NLS +B
HMG +B / NLS +B	A0A384N5W4;A0A7I2YQY3;K7EK35;P42229;Q8WWS9	A0A384N5W4;A0A7I2YQY3;K7EK35;P42229;Q8WWS9	0.570187	0.570187	0.000400102	0.000487434	12	A0A384N5W4;A0A7I2YQY3;K7EK35;P42229;Q8WWS9	STAT5A	Signal transducer and activator of transcription;Signal transducer and activator of transcription;Signal transducer and activator of transcription;Signal transducer and activator of transcription 5A;Signal transducer and activator of transcription	A0A384N5W4_HUMAN;A0A7I2YQY3_HUMAN;K7EK35_HUMAN;STA5A_HUMAN;Q8WWS9_HUMAN	17	48.4716	1.48472	HMG +B	NLS +B
HMG +B / NLS +B	Q86V48	Q86V48	0.569724	0.569724	3.25311e-06	3.31676e-05	12	Q86V48	LUZP1	Leucine zipper protein 1	LUZP1_HUMAN	83	48.424	1.48424	HMG +B	NLS +B
HMG +B / NLS +B	Q13115	Q13115	0.569659	0.569659	2.83662e-05	0.000107505	12	Q13115	DUSP4	Dual specificity protein phosphatase 4	DUS4_HUMAN	11	48.4172	1.48417	HMG +B	NLS +B
HMG +B / NLS +B	A0A804F6T5;A0A804F729	A0A804F6T5;A0A804F729	0.569459	0.569459	0.0011745	0.0010007	12	A0A804F6T5;A0A804F729	PKM	Pyruvate kinase	A0A804F6T5_HUMAN;A0A804F729_HUMAN	5	48.3967	1.48397	HMG +B	NLS +B
HMG +B / NLS +B	C6KMR8;Q12948;W6CJ52	C6KMR8;Q12948;W6CJ52	0.569429	0.569429	0.00138013	0.00111938	12	C6KMR8;Q12948;W6CJ52	FOXC1	Forkhead box C1;Forkhead box protein C1;Forkhead box C1	C6KMR8_HUMAN;FOXC1_HUMAN;W6CJ52_HUMAN	2	48.3936	1.48394	HMG +B	NLS +B
HMG +B / NLS +B	A0A140VJT2;Q5QPM7;Q92530	A0A140VJT2;Q5QPM7;Q92530	0.569113	0.569113	0.0053588	0.00298312	12	A0A140VJT2;Q5QPM7;Q92530	;PSMF1;PSMF1	Proteasome inhibitor PI31 subunit	A0A140VJT2_HUMAN;Q5QPM7_HUMAN;PSMF1_HUMAN	3	48.3611	1.48361	HMG +B	NLS +B
HMG +B / NLS +B	A0A140VK56;P37837;P37837-2	A0A140VK56;P37837;P37837-2	0.568947	0.568947	1.81622e-06	2.46956e-05	12	A0A140VK56;P37837;P37837-2	;TALDO1;TALDO1	Transaldolase;Transaldolase;Isoform 2 of Transaldolase	A0A140VK56_HUMAN;TALDO_HUMAN;TALDO_HUMAN	15	48.344	1.48344	HMG +B	NLS +B
HMG +B / NLS +B	Q9BT67;Q9BT67-2	Q9BT67;Q9BT67-2	0.568888	0.568888	0.00281692	0.00184774	12	Q9BT67;Q9BT67-2	NDFIP1	NEDD4 family-interacting protein 1;Isoform 2 of NEDD4 family-interacting protein 1	NFIP1_HUMAN	1	48.338	1.48338	HMG +B	NLS +B
HMG +B / NLS +B	A0A024R1X4;K7EPV0;Q9Y2R0	A0A024R1X4;K7EPV0;Q9Y2R0	0.568779	0.568779	0.0314828	0.0119776	12	A0A024R1X4;K7EPV0;Q9Y2R0	hCG_16955;COA3;COA3	Cytochrome c oxidase assembly factor 3;Cytochrome c oxidase assembly factor 3;Cytochrome c oxidase assembly factor 3 homolog, mitochondrial	A0A024R1X4_HUMAN;K7EPV0_HUMAN;COA3_HUMAN	3	48.3268	1.48327	HMG +B	NLS +B
HMG +B / NLS +B	Q6FI81	Q6FI81	0.568772	0.568772	0.000150768	0.000270662	12	Q6FI81	CIAPIN1	Anamorsin	CPIN1_HUMAN	22	48.326	1.48326	HMG +B	NLS +B
HMG +B / NLS +B	Q9NR45	Q9NR45	0.568739	0.568739	0.000182223	0.000303327	12	Q9NR45	NANS	Sialic acid synthase	SIAS_HUMAN	15	48.3227	1.48323	HMG +B	NLS +B
HMG +B / NLS +B	O60548	O60548	0.568548	0.568548	0.00609979	0.00329395	12	O60548	FOXD2	Forkhead box protein D2	FOXD2_HUMAN	3	48.3031	1.48303	HMG +B	NLS +B
HMG +B / NLS +B	B4DTL8;E9PGC0;P20936;P20936-2;P20936-4	B4DTL8;E9PGC0;P20936;P20936-2;P20936-4	0.567907	0.567907	0.000789332	0.000766849	12	B4DTL8;E9PGC0;P20936;P20936-2;P20936-4	;RASA1;RASA1;RASA1;RASA1	cDNA FLJ61389, highly similar to Ras GTPase-activating protein 1;RAS p21 protein activator 1;Ras GTPase-activating protein 1;Isoform 2 of Ras GTPase-activating protein 1;Isoform 4 of Ras GTPase-activating protein 1	B4DTL8_HUMAN;E9PGC0_HUMAN;RASA1_HUMAN;RASA1_HUMAN;RASA1_HUMAN	26	48.2371	1.48237	HMG +B	NLS +B
HMG +B / NLS +B	P27694	P27694	0.567552	0.567552	5.78953e-05	0.000153841	12	P27694	RPA1	Replication protein A 70 kDa DNA-binding subunit	RFA1_HUMAN	54	48.2007	1.48201	HMG +B	NLS +B
HMG +B / NLS +B	H7C560;P15056	H7C560;P15056	0.567355	0.567355	0.000341235	0.000440576	12	H7C560;P15056	BRAF	non-specific serine/threonine protein kinase;Serine/threonine-protein kinase B-raf	H7C560_HUMAN;BRAF_HUMAN	3	48.1805	1.4818	HMG +B	NLS +B
HMG +B / NLS +B	B1AH87;P30536;Q13850	B1AH87;P30536;Q13850	0.566666	0.566666	7.3405e-05	0.000177459	12	B1AH87;P30536;Q13850	TSPO;TSPO;	Translocator protein (Fragment);Translocator protein;Peripheral benzodiazepine receptor	B1AH87_HUMAN;TSPO_HUMAN;Q13850_HUMAN	6	48.1097	1.4811	HMG +B	NLS +B
HMG +B / NLS +B	B3KQT6;O95857;Q6FGK0	B3KQT6;O95857;Q6FGK0	0.566461	0.566461	0.00267022	0.00178253	12	B3KQT6;O95857;Q6FGK0	;TSPAN13;TM4SF13	cDNA PSEC0169 fis, clone PLACE1011360, highly similar to Tetraspanin-13;Tetraspanin-13;TM4SF13 protein	B3KQT6_HUMAN;TSN13_HUMAN;Q6FGK0_HUMAN	3	48.0887	1.48089	HMG +B	NLS +B
HMG +B / NLS +B	A0A024RC49;O75928	A0A024RC49;O75928	0.565795	0.565795	3.42302e-05	0.000117706	12	A0A024RC49;O75928	PIAS2	Protein inhibitor of activated STAT, 2, isoform CRA_a;E3 SUMO-protein ligase PIAS2	A0A024RC49_HUMAN;PIAS2_HUMAN	25	48.0203	1.4802	HMG +B	NLS +B
HMG +B / NLS +B	Q96AT1	Q96AT1	0.565677	0.565677	0.000218879	0.000337679	12	Q96AT1	KIAA1143	Uncharacterized protein KIAA1143	K1143_HUMAN	11	48.0082	1.48008	HMG +B	NLS +B
HMG +B / NLS +B	A0A2X0U2G7;Q8N1W1;Q8N1W1-3;Q8N1W1-4;Q8N1W1-6	A0A2X0U2G7;Q8N1W1;Q8N1W1-3;Q8N1W1-4;Q8N1W1-6	0.564578	0.564578	0.000328902	0.000433301	12	A0A2X0U2G7;Q8N1W1;Q8N1W1-3;Q8N1W1-4;Q8N1W1-6	ARHGEF28	ARHGEF28 (Fragment);Rho guanine nucleotide exchange factor 28;Isoform 3 of Rho guanine nucleotide exchange factor 28;Isoform 4 of Rho guanine nucleotide exchange factor 28;Isoform 6 of Rho guanine nucleotide exchange factor 28	A0A2X0U2G7_HUMAN;ARG28_HUMAN;ARG28_HUMAN;ARG28_HUMAN;ARG28_HUMAN	9	47.8955	1.47896	HMG +B	NLS +B
HMG +B / NLS +B	A0A140T998;X5D2R7	A0A140T998;X5D2R7	0.564513	0.564513	0.00708641	0.00370103	12	A0A140T998;X5D2R7	PSMB8	Proteasome subunit beta type-8;Proteasome subunit beta	A0A140T998_HUMAN;X5D2R7_HUMAN	4	47.8888	1.47889	HMG +B	NLS +B
HMG +B / NLS +B	Q7Z7E8	Q7Z7E8	0.564352	0.564352	3.23061e-05	0.000113556	12	Q7Z7E8	UBE2Q1	Ubiquitin-conjugating enzyme E2 Q1	UB2Q1_HUMAN	11	47.8724	1.47872	HMG +B	NLS +B
HMG +B / NLS +B	A0A1W2PQ72;A6NJU0;B0YIZ2;Q8TAQ0	A0A1W2PQ72;A6NJU0;B0YIZ2;Q8TAQ0	0.564345	0.564345	0.031442	0.0119694	12	A0A1W2PQ72;A6NJU0;B0YIZ2;Q8TAQ0	MSANTD7;;HSPA14;HSPA14	Myb/SANT-like DNA-binding domain-containing protein 7;cDNA FLJ10018 fis, clone HEMBA1000531;Heat shock 70kDa protein 14 isoform 1 variant 4;HSPA14 protein (Fragment)	MSD7_HUMAN;A6NJU0_HUMAN;B0YIZ2_HUMAN;Q8TAQ0_HUMAN	1	47.8716	1.47872	HMG +B	NLS +B
HMG +B / NLS +B	A0A024R7G7;Q96K37	A0A024R7G7;Q96K37	0.564242	0.564242	3.01322e-06	3.22754e-05	12	A0A024R7G7;Q96K37	SLC35E1	Solute carrier family 35, member E1, isoform CRA_c;Solute carrier family 35 member E1	A0A024R7G7_HUMAN;S35E1_HUMAN	8	47.861	1.47861	HMG +B	NLS +B
HMG +B / NLS +B	J3JS71;P28702;Q5STP9	J3JS71;P28702;Q5STP9	0.562391	0.562391	9.7406e-05	0.000209317	12	J3JS71;P28702;Q5STP9	RXRB	Retinoid X receptor, beta (Fragment);Retinoic acid receptor RXR-beta;Retinoid X nuclear receptor beta	J3JS71_HUMAN;RXRB_HUMAN;Q5STP9_HUMAN	13	47.6715	1.47671	HMG +B	NLS +B
HMG +B / NLS +B	A0A7P0TAW3;P55072;V9HW80	A0A7P0TAW3;P55072;V9HW80	0.562021	0.562021	0.000885974	0.000829879	12	A0A7P0TAW3;P55072;V9HW80	VCP;VCP;HEL-S-70	Transitional endoplasmic reticulum ATPase	A0A7P0TAW3_HUMAN;TERA_HUMAN;V9HW80_HUMAN	59	47.6336	1.47634	HMG +B	NLS +B
HMG +B / NLS +B	G1UCX3;Q96ER3	G1UCX3;Q96ER3	0.562009	0.562009	0.000200175	0.000320144	12	G1UCX3;Q96ER3	SPACIA1;SAAL1	Synoviocyte proliferation-associated in collagen-induced arthritis 1;Protein SAAL1	G1UCX3_HUMAN;SAAL1_HUMAN	10	47.6324	1.47632	HMG +B	NLS +B
HMG +B / NLS +B	A0A5F9UK94;B2RB47;Q01433;Q01433-2;Q01433-5	A0A5F9UK94;B2RB47;Q01433;Q01433-2;Q01433-5	0.561884	0.561884	0.000417131	0.000501627	12	A0A5F9UK94;B2RB47;Q01433;Q01433-2;Q01433-5	AMPD2;;AMPD2;AMPD2;AMPD2	AMP deaminase;AMP deaminase;AMP deaminase 2;Isoform Ex1A-2-3 of AMP deaminase 2;Isoform 5 of AMP deaminase 2	A0A5F9UK94_HUMAN;B2RB47_HUMAN;AMPD2_HUMAN;AMPD2_HUMAN;AMPD2_HUMAN	28	47.6195	1.4762	HMG +B	NLS +B
HMG +B / NLS +B	Q9HAU4	Q9HAU4	0.561792	0.561792	9.7988e-05	0.000210086	12	Q9HAU4	SMURF2	E3 ubiquitin-protein ligase SMURF2	SMUF2_HUMAN	18	47.6102	1.4761	HMG +B	NLS +B
HMG +B / NLS +B	O15446-2	O15446-2	0.561118	0.561118	0.025172	0.0100175	12	O15446-2	POLR1G	Isoform 2 of DNA-directed RNA polymerase I subunit RPA34	RPA34_HUMAN	1	47.5412	1.47541	HMG +B	NLS +B
HMG +B / NLS +B	A0A024R416;Q86T82	A0A024R416;Q86T82	0.560938	0.560938	0.00059496	0.00063388	12	A0A024R416;Q86T82	USP37	Ubiquitin carboxyl-terminal hydrolase;Ubiquitin carboxyl-terminal hydrolase 37	A0A024R416_HUMAN;UBP37_HUMAN	13	47.5228	1.47523	HMG +B	NLS +B
HMG +B / NLS +B	E9PGA7	E9PGA7	0.560846	0.560846	0.0322021	0.0122166	12	E9PGA7	FRMD4B	FERM domain containing 4B	E9PGA7_HUMAN	2	47.5134	1.47513	HMG +B	NLS +B
HMG +B / NLS +B	A0A494C0J7;Q08188	A0A494C0J7;Q08188	0.560825	0.560825	0.00171696	0.0012988	12	A0A494C0J7;Q08188	;TGM3	Transglutaminase-like domain-containing protein;Protein-glutamine gamma-glutamyltransferase E	A0A494C0J7_HUMAN;TGM3_HUMAN	9	47.5113	1.47511	HMG +B	NLS +B
HMG +B / NLS +B	M0R310;Q9BX97	M0R310;Q9BX97	0.560307	0.560307	0.649743	0.155375	12	M0R310;Q9BX97	PLVAP	Plasmalemma vesicle associated protein (Fragment);Plasmalemma vesicle-associated protein	M0R310_HUMAN;PLVAP_HUMAN	1	47.4583	1.47458	HMG +B	NLS +B
HMG +B / NLS +B	H0YAV1;Q7LG56;Q7LG56-6	H0YAV1;Q7LG56;Q7LG56-6	0.559937	0.559937	0.000148234	0.000268319	12	H0YAV1;Q7LG56;Q7LG56-6	RRM2B	Ribonucleotide reductase regulatory TP53 inducible subunit M2B (Fragment);Ribonucleoside-diphosphate reductase subunit M2 B;Isoform 6 of Ribonucleoside-diphosphate reductase subunit M2 B	H0YAV1_HUMAN;RIR2B_HUMAN;RIR2B_HUMAN	6	47.4204	1.4742	HMG +B	NLS +B
HMG +B / NLS +B	A0A024R363	A0A024R363	0.559929	0.559929	0.01091	0.00515803	12	A0A024R363	C3orf63	Chromosome 3 open reading frame 63, isoform CRA_b	A0A024R363_HUMAN	2	47.4197	1.4742	HMG +B	NLS +B
HMG +B / NLS +B	Q8IX04;Q8IX04-6	Q8IX04;Q8IX04-6	0.55962	0.55962	5.50337e-05	0.00014893	12	Q8IX04;Q8IX04-6	UEVLD	Ubiquitin-conjugating enzyme E2 variant 3;Isoform 6 of Ubiquitin-conjugating enzyme E2 variant 3	UEVLD_HUMAN	17	47.388	1.47388	HMG +B	NLS +B
HMG +B / NLS +B	F5GXF5	F5GXF5	0.558779	0.558779	0.0202768	0.00840089	12	F5GXF5	BPTF	Bromodomain PHD finger transcription factor (Fragment)	F5GXF5_HUMAN	2	47.3022	1.47302	HMG +B	NLS +B
HMG +B / NLS +B	P14550;V9HWI0	P14550;V9HWI0	0.558679	0.558679	0.0869382	0.0279274	12	P14550;V9HWI0	AKR1A1;HEL-S-165mP	Aldo-keto reductase family 1 member A1	AK1A1_HUMAN;V9HWI0_HUMAN	1	47.292	1.47292	HMG +B	NLS +B
HMG +B / NLS +B	Q8WU10	Q8WU10	0.558243	0.558243	0.000940124	0.000861168	12	Q8WU10	PYROXD1	Pyridine nucleotide-disulfide oxidoreductase domain-containing protein 1	PYRD1_HUMAN	17	47.2475	1.47247	HMG +B	NLS +B
HMG +B / NLS +B	Q99460	Q99460	0.557871	0.557871	0.000105543	0.000217404	12	Q99460	PSMD1	26S proteasome non-ATPase regulatory subunit 1	PSMD1_HUMAN	53	47.2096	1.4721	HMG +B	NLS +B
HMG +B / NLS +B	B3KUA2	B3KUA2	0.557827	0.557827	0.000129506	0.000246903	12	B3KUA2	NaN	cDNA FLJ39460 fis, clone PROST2011482, highly similar to Transducin-like enhancer protein 3	B3KUA2_HUMAN	2	47.205	1.47205	HMG +B	NLS +B
HMG +B / NLS +B	A0A7P0T8Y2;A0A7P0TAF4;A0A7P0TAW4;A0A7P0TBC5;B4DZA5;Q4KMQ2;Q4KMQ2-2;Q4KMQ2-3;Q4KMQ2-4	A0A7P0T8Y2;A0A7P0TAF4;A0A7P0TAW4;A0A7P0TBC5;B4DZA5;Q4KMQ2;Q4KMQ2-2;Q4KMQ2-3;Q4KMQ2-4	0.557652	0.557652	2.58881e-05	0.000102229	12	A0A7P0T8Y2;A0A7P0TAF4;A0A7P0TAW4;A0A7P0TBC5;B4DZA5;Q4KMQ2;Q4KMQ2-2;Q4KMQ2-3;Q4KMQ2-4	ANO6;ANO6;ANO6;ANO6;;ANO6;ANO6;ANO6;ANO6	Anoctamin;Anoctamin;Anoctamin;Anoctamin;Anoctamin;Anoctamin-6;Isoform 2 of Anoctamin-6;Isoform 3 of Anoctamin-6;Isoform 4 of Anoctamin-6	A0A7P0T8Y2_HUMAN;A0A7P0TAF4_HUMAN;A0A7P0TAW4_HUMAN;A0A7P0TBC5_HUMAN;B4DZA5_HUMAN;ANO6_HUMAN;ANO6_HUMAN;ANO6_HUMAN;ANO6_HUMAN	6	47.1872	1.47187	HMG +B	NLS +B
HMG +B / NLS +B	A0A024R8I2;A0A140VK64;Q9BSL1	A0A024R8I2;A0A140VK64;Q9BSL1	0.557312	0.557312	0.0930875	0.0295836	10	A0A024R8I2;A0A140VK64;Q9BSL1	UBADC1;;UBAC1	Ubiquitin-associated domain-containing protein 1	A0A024R8I2_HUMAN;A0A140VK64_HUMAN;UBAC1_HUMAN	4	47.1525	1.47152	HMG +B	NLS +B
HMG +B / NLS +B	Q9NX34	Q9NX34	0.557234	0.557234	0.171482	0.0501638	12	Q9NX34	NaN	cDNA FLJ20465 fis, clone KAT06236	Q9NX34_HUMAN	1	47.1446	1.47145	HMG +B	NLS +B
HMG +B / NLS +B	Q9Y6X3	Q9Y6X3	0.557096	0.557096	0.00177995	0.00133142	12	Q9Y6X3	MAU2	MAU2 chromatid cohesion factor homolog	SCC4_HUMAN	6	47.1305	1.4713	HMG +B	NLS +B
HMG +B / NLS +B	Q9H871	Q9H871	0.556288	0.556288	0.00597779	0.00324677	12	Q9H871	RMND5A	E3 ubiquitin-protein transferase RMND5A	RMD5A_HUMAN	5	47.0481	1.47048	HMG +B	NLS +B
HMG +B / NLS +B	E9PN89	E9PN89	0.555908	0.555908	0.0444225	0.0158314	12	E9PN89	HSPA8	Heat shock protein family A (Hsp70) member 8 (Fragment)	E9PN89_HUMAN	1	47.0093	1.47009	HMG +B	NLS +B
HMG +B / NLS +B	A0A024R3A2;Q9BTE7	A0A024R3A2;Q9BTE7	0.55548	0.55548	4.26683e-05	0.000132458	12	A0A024R3A2;Q9BTE7	DCUN1D5	DCN1-like protein;DCN1-like protein 5	A0A024R3A2_HUMAN;DCNL5_HUMAN	15	46.9658	1.46966	HMG +B	NLS +B
HMG +B / NLS +B	P11474;Q569H8	P11474;Q569H8	0.555078	0.555078	0.000159443	0.000280332	12	P11474;Q569H8	ESRRA	Steroid hormone receptor ERR1;ESRRA protein	ERR1_HUMAN;Q569H8_HUMAN	14	46.9249	1.46925	HMG +B	NLS +B
HMG +B / NLS +B	P33316-2	P33316-2	0.554283	0.554283	0.0477792	0.0168295	12	P33316-2	DUT	Isoform 2 of Deoxyuridine 5'-triphosphate nucleotidohydrolase, mitochondrial	DUT_HUMAN	1	46.8439	1.46844	HMG +B	NLS +B
HMG +B / NLS +B	Q8WW12	Q8WW12	0.554261	0.554261	7.65844e-05	0.00018127	12	Q8WW12	PCNP	PEST proteolytic signal-containing nuclear protein	PCNP_HUMAN	16	46.8416	1.46842	HMG +B	NLS +B
HMG +B / NLS +B	O75475	O75475	0.553975	0.553975	3.37316e-07	1.29144e-05	12	O75475	PSIP1	PC4 and SFRS1-interacting protein	PSIP1_HUMAN	36	46.8126	1.46813	HMG +B	NLS +B
HMG +B / NLS +B	C9J858;O76064;O76064-3	C9J858;O76064;O76064-3	0.553938	0.553938	0.00388257	0.00233752	12	C9J858;O76064;O76064-3	RNF8	Ring finger protein 8 (Fragment);E3 ubiquitin-protein ligase RNF8;Isoform 3 of E3 ubiquitin-protein ligase RNF8	C9J858_HUMAN;RNF8_HUMAN;RNF8_HUMAN	3	46.8088	1.46809	HMG +B	NLS +B
HMG +B / NLS +B	B4DDK9;Q10469	B4DDK9;Q10469	0.553714	0.553714	0.191286	0.0549868	8	B4DDK9;Q10469	;MGAT2	Alpha-1,6-mannosyl-glycoprotein 2-beta-N-acetylglucosaminyltransferase;Alpha-1,6-mannosyl-glycoprotein 2-beta-N-acetylglucosaminyltransferase	B4DDK9_HUMAN;MGAT2_HUMAN	1	46.786	1.46786	HMG +B	NLS +B
HMG +B / NLS +B	A0A024RCJ8;A0A0G2JHC2;A0A1U9X8C7;A0A1U9X8D1;A0A1U9X8D3;Q6NYC8	A0A024RCJ8;A0A0G2JHC2;A0A1U9X8C7;A0A1U9X8D1;A0A1U9X8D3;Q6NYC8	0.553674	0.553674	2.44341e-05	9.90031e-05	12	A0A024RCJ8;A0A0G2JHC2;A0A1U9X8C7;A0A1U9X8D1;A0A1U9X8D3;Q6NYC8	hCG_1821276;PPP1R18;;;;PPP1R18	HCG1821276, isoform CRA_a;PPP1R18;PPP1R18;PPP1R18;PPP1R18;Phostensin	A0A024RCJ8_HUMAN;A0A0G2JHC2_HUMAN;A0A1U9X8C7_HUMAN;A0A1U9X8D1_HUMAN;A0A1U9X8D3_HUMAN;PPR18_HUMAN	17	46.7819	1.46782	HMG +B	NLS +B
HMG +B / NLS +B	K7EKQ2	K7EKQ2	0.553071	0.553071	0.110199	0.0342105	12	K7EKQ2	CDC37	Hsp90 co-chaperone Cdc37 (Fragment)	K7EKQ2_HUMAN	1	46.7206	1.46721	HMG +B	NLS +B
HMG +B / NLS +B	O60664;O60664-4	O60664;O60664-4	0.552968	0.552968	3.50538e-05	0.000118917	12	O60664;O60664-4	PLIN3	Perilipin-3;Isoform 4 of Perilipin-3	PLIN3_HUMAN	26	46.7101	1.4671	HMG +B	NLS +B
HMG +B / NLS +B	O75494-5	O75494-5	0.552946	0.552946	0.0542395	0.0187288	10	O75494-5	SRSF10	Isoform 5 of Serine/arginine-rich splicing factor 10	SRS10_HUMAN	1	46.7078	1.46708	HMG +B	NLS +B
HMG +B / NLS +B	A4D1W6;Q8TAP9	A4D1W6;Q8TAP9	0.552895	0.552895	0.0173782	0.00742641	12	A4D1W6;Q8TAP9	C7orf11;MPLKIP	Chromosome 7 open reading frame 11;M-phase-specific PLK1-interacting protein	A4D1W6_HUMAN;MPLKI_HUMAN	2	46.7027	1.46703	HMG +B	NLS +B
HMG +B / NLS +B	Q9UNS1;Q9UNS1-2	Q9UNS1;Q9UNS1-2	0.552612	0.552612	0.000276364	0.000391461	12	Q9UNS1;Q9UNS1-2	TIMELESS	Protein timeless homolog;Isoform 2 of Protein timeless homolog	TIM_HUMAN	46	46.6739	1.46674	HMG +B	NLS +B
HMG +B / NLS +B	B2R7W7;Q7L1T6	B2R7W7;Q7L1T6	0.552594	0.552594	0.0134956	0.00607848	12	B2R7W7;Q7L1T6	;CYB5R4	Cytochrome b5 reductase 4	B2R7W7_HUMAN;NB5R4_HUMAN	5	46.672	1.46672	HMG +B	NLS +B
HMG +B / NLS +B	Q5VYV7	Q5VYV7	0.552137	0.552137	0.00471188	0.00270247	12	Q5VYV7	SLX4IP	Protein SLX4IP	SLX4I_HUMAN	9	46.6256	1.46626	HMG +B	NLS +B
HMG +B / NLS +B	A0A024R872;Q96TA1;Q96TA1-2	A0A024R872;Q96TA1;Q96TA1-2	0.551931	0.551931	2.00956e-07	9.42484e-06	12	A0A024R872;Q96TA1;Q96TA1-2	C9orf88;NIBAN2;NIBAN2	Chromosome 9 open reading frame 88, isoform CRA_a;Protein Niban 2;Isoform 2 of Protein Niban 2	A0A024R872_HUMAN;NIBA2_HUMAN;NIBA2_HUMAN	42	46.6047	1.46605	HMG +B	NLS +B
HMG +B / NLS +B	D6RBJ1;P61371	D6RBJ1;P61371	0.551818	0.551818	0.000969645	0.000879195	12	D6RBJ1;P61371	ISL1	ISL LIM homeobox 1;Insulin gene enhancer protein ISL-1	D6RBJ1_HUMAN;ISL1_HUMAN	5	46.5932	1.46593	HMG +B	NLS +B
HMG +B / NLS +B	P32019;P32019-2	P32019;P32019-2	0.551763	0.551763	0.0200191	0.0083088	12	P32019;P32019-2	INPP5B	Type II inositol 1,4,5-trisphosphate 5-phosphatase;Isoform 2 of Type II inositol 1,4,5-trisphosphate 5-phosphatase	I5P2_HUMAN	13	46.5876	1.46588	HMG +B	NLS +B
HMG +B / NLS +B	A0A087X1E4;B4DXH2;P53365;P53365-2;P53365-3	A0A087X1E4;B4DXH2;P53365;P53365-2;P53365-3	0.551241	0.551241	0.000556315	0.000606067	12	A0A087X1E4;B4DXH2;P53365;P53365-2;P53365-3	ARFIP2;;ARFIP2;ARFIP2;ARFIP2	ADP ribosylation factor interacting protein 2;cDNA FLJ51138, highly similar to Arfaptin-2;Arfaptin-2;Isoform 2 of Arfaptin-2;Isoform 3 of Arfaptin-2	A0A087X1E4_HUMAN;B4DXH2_HUMAN;ARFP2_HUMAN;ARFP2_HUMAN;ARFP2_HUMAN	9	46.5345	1.46535	HMG +B	NLS +B
HMG +B / NLS +B	Q96GG9	Q96GG9	0.550385	0.550385	0.00176401	0.0013253	12	Q96GG9	DCUN1D1	DCN1-like protein 1	DCNL1_HUMAN	7	46.4477	1.46448	HMG +B	NLS +B
HMG +B / NLS +B	Q99447;Q99447-3	Q99447;Q99447-3	0.550079	0.550079	0.000385416	0.000474747	12	Q99447;Q99447-3	PCYT2	Ethanolamine-phosphate cytidylyltransferase;Isoform 3 of Ethanolamine-phosphate cytidylyltransferase	PCY2_HUMAN	9	46.4166	1.46417	HMG +B	NLS +B
HMG +B / NLS +B	D6RA00;Q9UHY7;Q9UHY7-2	D6RA00;Q9UHY7;Q9UHY7-2	0.549872	0.549872	0.00216776	0.00153403	12	D6RA00;Q9UHY7;Q9UHY7-2	ENOPH1	Enolase-phosphatase 1;Enolase-phosphatase E1;Isoform 2 of Enolase-phosphatase E1	D6RA00_HUMAN;ENOPH_HUMAN;ENOPH_HUMAN	3	46.3956	1.46396	HMG +B	NLS +B
HMG +B / NLS +B	A0A994J749	A0A994J749	0.549743	0.549743	6.73576e-06	4.89778e-05	12	A0A994J749	NaN	Uncharacterized protein	A0A994J749_HUMAN	59	46.3825	1.46383	HMG +B	NLS +B
HMG +B / NLS +B	P11441	P11441	0.549731	0.549731	0.000350384	0.000449911	12	P11441	UBL4A	Ubiquitin-like protein 4A	UBL4A_HUMAN	9	46.3813	1.46381	HMG +B	NLS +B
HMG +B / NLS +B	A0A024R4S1;Q9Y6I3;Q9Y6I3-1;Q9Y6I3-3	A0A024R4S1;Q9Y6I3;Q9Y6I3-1;Q9Y6I3-3	0.549503	0.549503	0.000102701	0.000216112	12	A0A024R4S1;Q9Y6I3;Q9Y6I3-1;Q9Y6I3-3	EPN1	Epsin 1, isoform CRA_a;Epsin-1;Isoform 2 of Epsin-1;Isoform 3 of Epsin-1	A0A024R4S1_HUMAN;EPN1_HUMAN;EPN1_HUMAN;EPN1_HUMAN	6	46.3582	1.46358	HMG +B	NLS +B
HMG +B / NLS +B	P07108	P07108	0.549467	0.549467	0.0219904	0.00897215	12	P07108	DBI	Acyl-CoA-binding protein	ACBP_HUMAN	6	46.3545	1.46355	HMG +B	NLS +B
HMG +B / NLS +B	E5KQF6;P04150-3	E5KQF6;P04150-3	0.549201	0.549201	1.86928e-06	2.46956e-05	12	E5KQF6;P04150-3	NR3C1	Glucocorticoid receptor;Isoform Alpha-2 of Glucocorticoid receptor	E5KQF6_HUMAN;GCR_HUMAN	38	46.3275	1.46328	HMG +B	NLS +B
HMG +B / NLS +B	A0A024R7E1;K7EIP7;K7ENM8;K7ERW0;Q9BWQ6	A0A024R7E1;K7EIP7;K7ENM8;K7ERW0;Q9BWQ6	0.548324	0.548324	5.50947e-05	0.00014893	12	A0A024R7E1;K7EIP7;K7ENM8;K7ERW0;Q9BWQ6	YIPF2	Protein YIPF;Protein YIPF (Fragment);Protein YIPF;Protein YIPF (Fragment);Protein YIPF2	A0A024R7E1_HUMAN;K7EIP7_HUMAN;K7ENM8_HUMAN;K7ERW0_HUMAN;YIPF2_HUMAN	1	46.2386	1.46239	HMG +B	NLS +B
HMG +B / NLS +B	A0A024R4C5;P56559;P56559-2	A0A024R4C5;P56559;P56559-2	0.548261	0.548261	0.908023	0.204914	12	A0A024R4C5;P56559;P56559-2	ARL4C	ADP-ribosylation factor-like 4C, isoform CRA_a;ADP-ribosylation factor-like protein 4C;Isoform 2 of ADP-ribosylation factor-like protein 4C	A0A024R4C5_HUMAN;ARL4C_HUMAN;ARL4C_HUMAN	2	46.2322	1.46232	HMG +B	NLS +B
HMG +B / NLS +B	A0A024RAR8	A0A024RAR8	0.547996	0.547996	0.0796781	0.0259147	10	A0A024RAR8	ARTS-1	Aminopeptidase	A0A024RAR8_HUMAN	1	46.2053	1.46205	HMG +B	NLS +B
HMG +B / NLS +B	Q96D71	Q96D71	0.546682	0.546682	0.000461772	0.000535396	12	Q96D71	REPS1	RalBP1-associated Eps domain-containing protein 1	REPS1_HUMAN	11	46.0723	1.46072	HMG +B	NLS +B
HMG +B / NLS +B	O75113	O75113	0.54665	0.54665	1.74546e-05	8.28982e-05	12	O75113	N4BP1	NEDD4-binding protein 1	N4BP1_HUMAN	37	46.069	1.46069	HMG +B	NLS +B
HMG +B / NLS +B	A0A024R1X8;A0A0S2Z487;P14923	A0A024R1X8;A0A0S2Z487;P14923	0.546411	0.546411	0.000480154	0.000550929	12	A0A024R1X8;A0A0S2Z487;P14923	JUP	Junction plakoglobin, isoform CRA_a;Junction plakoglobin isoform 1 (Fragment);Junction plakoglobin	A0A024R1X8_HUMAN;A0A0S2Z487_HUMAN;PLAK_HUMAN	16	46.0448	1.46045	HMG +B	NLS +B
HMG +B / NLS +B	C9IZG4;C9IZQ5;O60888;O60888-2;O60888-3	C9IZG4;C9IZQ5;O60888;O60888-2;O60888-3	0.546281	0.546281	0.0046562	0.002677	12	C9IZG4;C9IZQ5;O60888;O60888-2;O60888-3	CUTA	CutA divalent cation tolerance homolog;CutA divalent cation tolerance homolog;Protein CutA;Isoform A of Protein CutA;Isoform C of Protein CutA	C9IZG4_HUMAN;C9IZQ5_HUMAN;CUTA_HUMAN;CUTA_HUMAN;CUTA_HUMAN	1	46.0317	1.46032	HMG +B	NLS +B
HMG +B / NLS +B	P31949;V9HWH9	P31949;V9HWH9	0.545238	0.545238	0.000114884	0.000229571	12	P31949;V9HWH9	S100A11;HEL-S-43	Protein S100-A11;Protein S100	S10AB_HUMAN;V9HWH9_HUMAN	6	45.9261	1.45926	HMG +B	NLS +B
HMG +B / NLS +B	A0A024RD24;O00221;Q7LC14;Q96F31	A0A024RD24;O00221;Q7LC14;Q96F31	0.5446	0.5446	0.00175653	0.00132022	12	A0A024RD24;O00221;Q7LC14;Q96F31	NFKBIE	Nuclear factor of kappa light polypeptide gene enhancer in B-cells inhibitor, epsilon, isoform CRA_a;NF-kappa-B inhibitor epsilon;NFKB inhibitor epsilon;NFKBIE protein (Fragment)	A0A024RD24_HUMAN;IKBE_HUMAN;Q7LC14_HUMAN;Q96F31_HUMAN	4	45.8616	1.45862	HMG +B	NLS +B
HMG +B / NLS +B	Q6ZTU2-6	Q6ZTU2-6	0.54395	0.54395	0.00352763	0.00218131	12	Q6ZTU2-6	EP400P1	Isoform 5 of Putative EP400-like protein	E400N_HUMAN	5	45.7959	1.45796	HMG +B	NLS +B
HMG +B / NLS +B	A0A0A7C9M6;A0A0M3LB92;A0A0M3LBB3	A0A0A7C9M6;A0A0M3LB92;A0A0M3LBB3	0.543882	0.543882	0.00131892	0.00108237	12	A0A0A7C9M6;A0A0M3LB92;A0A0M3LBB3	HLA-DRB1	MHC class II antigen (Fragment)	A0A0A7C9M6_HUMAN;A0A0M3LB92_HUMAN;A0A0M3LBB3_HUMAN	1	45.7891	1.45789	HMG +B	NLS +B
HMG +B / NLS +B	Q9H3R0	Q9H3R0	0.542775	0.542775	0.00257849	0.00174002	12	Q9H3R0	KDM4C	Lysine-specific demethylase 4C	KDM4C_HUMAN	30	45.6772	1.45677	HMG +B	NLS +B
HMG +B / NLS +B	A0A2X0SYX6;A8K6L7;Q96QB1	A0A2X0SYX6;A8K6L7;Q96QB1	0.542362	0.542362	0.0456732	0.016188	12	A0A2X0SYX6;A8K6L7;Q96QB1	DLC1;;DLC1	DLC1 (Fragment);cDNA FLJ78668, highly similar to Homo sapiens deleted in liver cancer 1 (DLC1), transcript variant 1, mRNA;Rho GTPase-activating protein 7	A0A2X0SYX6_HUMAN;A8K6L7_HUMAN;RHG07_HUMAN	2	45.6355	1.45635	HMG +B	NLS +B
HMG +B / NLS +B	Q8N1F8	Q8N1F8	0.542247	0.542247	1.8252e-06	2.46956e-05	12	Q8N1F8	STK11IP	Serine/threonine-protein kinase 11-interacting protein	S11IP_HUMAN	5	45.6239	1.45624	HMG +B	NLS +B
HMG +B / NLS +B	Q9NR33	Q9NR33	0.542189	0.542189	0.00134254	0.00109791	12	Q9NR33	POLE4	DNA polymerase epsilon subunit 4	DPOE4_HUMAN	1	45.6181	1.45618	HMG +B	NLS +B
HMG +B / NLS +B	Q12955-4;Q12955-5	Q12955-4;Q12955-5	0.541704	0.541704	0.000166901	0.00028838	12	Q12955-4;Q12955-5	ANK3	Isoform 2 of Ankyrin-3;Isoform 3 of Ankyrin-3	ANK3_HUMAN	30	45.5691	1.45569	HMG +B	NLS +B
HMG +B / NLS +B	Q9Y223-2	Q9Y223-2	0.54139	0.54139	0.000529732	0.000584855	12	Q9Y223-2	GNE	Isoform 2 of Bifunctional UDP-N-acetylglucosamine 2-epimerase/N-acetylmannosamine kinase	GLCNE_HUMAN	42	45.5374	1.45537	HMG +B	NLS +B
HMG +B / NLS +B	A0A024RA38;Q8IY47	A0A024RA38;Q8IY47	0.541025	0.541025	0.000771748	0.000755862	12	A0A024RA38;Q8IY47	KBTBD2	Kelch repeat and BTB (POZ) domain containing 2;Kelch repeat and BTB domain-containing protein 2	A0A024RA38_HUMAN;KBTB2_HUMAN	21	45.5006	1.45501	HMG +B	NLS +B
HMG +B / NLS +B	A0A0U1RQQ1;A0A140VJN1;A0A8V8TRE2;B2RTQ5;Q5VZK9;Q5VZK9-2	A0A0U1RQQ1;A0A140VJN1;A0A8V8TRE2;B2RTQ5;Q5VZK9;Q5VZK9-2	0.540973	0.540973	0.0019488	0.0014244	12	A0A0U1RQQ1;A0A140VJN1;A0A8V8TRE2;B2RTQ5;Q5VZK9;Q5VZK9-2	CARMIL1;;CARMIL1;LRRC16A;CARMIL1;CARMIL1	Capping protein regulator and myosin 1 linker 1 (Fragment);Testicular tissue protein Li 107;Capping protein regulator and myosin 1 linker 1;LRRC16A protein;F-actin-uncapping protein LRRC16A;Isoform 2 of F-actin-uncapping protein LRRC16A	A0A0U1RQQ1_HUMAN;A0A140VJN1_HUMAN;A0A8V8TRE2_HUMAN;B2RTQ5_HUMAN;CARL1_HUMAN;CARL1_HUMAN	8	45.4954	1.45495	HMG +B	NLS +B
HMG +B / NLS +B	A0A6I8PRS5;Q8N954	A0A6I8PRS5;Q8N954	0.539977	0.539977	3.18253e-05	0.000113212	12	A0A6I8PRS5;Q8N954	GPATCH11	G patch domain-containing protein 11	A0A6I8PRS5_HUMAN;GPT11_HUMAN	9	45.395	1.45395	HMG +B	NLS +B
HMG +B / NLS +B	Q00403	Q00403	0.539847	0.539847	0.00800091	0.00406547	12	Q00403	GTF2B	Transcription initiation factor IIB	TF2B_HUMAN	24	45.3819	1.45382	HMG +B	NLS +B
HMG +B / NLS +B	A0A0A8K9B1;F5H0R1;Q9H6E5	A0A0A8K9B1;F5H0R1;Q9H6E5	0.53977	0.53977	0.000843091	0.000804496	12	A0A0A8K9B1;F5H0R1;Q9H6E5	URLC6;TUT1;TUT1	Speckle targeted PIP5K1A-regulated poly(A) polymerase	A0A0A8K9B1_HUMAN;F5H0R1_HUMAN;STPAP_HUMAN	19	45.3741	1.45374	HMG +B	NLS +B
HMG +B / NLS +B	A0A7S5C223	A0A7S5C223	0.539661	0.539661	0.0684469	0.0228075	12	A0A7S5C223	NaN	IGH c2199_heavy_IGHV2-5_IGHD4-23_IGHJ4 (Fragment)	A0A7S5C223_HUMAN	1	45.3631	1.45363	HMG +B	NLS +B
HMG +B / NLS +B	E9KL30;Q6IBT1;Q86U62;Q99436	E9KL30;Q6IBT1;Q86U62;Q99436	0.539222	0.539222	0.000136852	0.000252941	12	E9KL30;Q6IBT1;Q86U62;Q99436	;PSMB7;;PSMB7	Proteasome subunit beta;Proteasome subunit beta;Proteasome subunit beta;Proteasome subunit beta type-7	E9KL30_HUMAN;Q6IBT1_HUMAN;Q86U62_HUMAN;PSB7_HUMAN	14	45.3189	1.45319	HMG +B	NLS +B
HMG +B / NLS +B	Q14CS0	Q14CS0	0.538759	0.538759	0.00671828	0.00355128	12	Q14CS0	UBXN2B	UBX domain-containing protein 2B	UBX2B_HUMAN	4	45.2722	1.45272	HMG +B	NLS +B
HMG +B / NLS +B	O94916-4	O94916-4	0.53869	0.53869	0.000136751	0.000252941	12	O94916-4	NFAT5	Isoform D of Nuclear factor of activated T-cells 5	NFAT5_HUMAN	2	45.2652	1.45265	HMG +B	NLS +B
HMG +B / NLS +B	Q86U70-2;Q86U70-3	Q86U70-2;Q86U70-3	0.53855	0.53855	0.00877259	0.00437813	12	Q86U70-2;Q86U70-3	LDB1	Isoform 3 of LIM domain-binding protein 1;Isoform 2 of LIM domain-binding protein 1	LDB1_HUMAN	1	45.2512	1.45251	HMG +B	NLS +B
HMG +B / NLS +B	A0A024R2T3;Q15024	A0A024R2T3;Q15024	0.538258	0.538258	2.79222e-05	0.000106902	12	A0A024R2T3;Q15024	EXOSC7	Exosome component 7, isoform CRA_a;Exosome complex component RRP42	A0A024R2T3_HUMAN;EXOS7_HUMAN	29	45.2218	1.45222	HMG +B	NLS +B
HMG +B / NLS +B	Q9Y5B8	Q9Y5B8	0.537248	0.537248	1.3952e-05	7.42784e-05	12	Q9Y5B8	NME7	Nucleoside diphosphate kinase 7	NDK7_HUMAN	11	45.1202	1.4512	HMG +B	NLS +B
HMG +B / NLS +B	O95104	O95104	0.536582	0.536582	4.65208e-05	0.000138529	12	O95104	SCAF4	SR-related and CTD-associated factor 4	SCAF4_HUMAN	26	45.0532	1.45053	HMG +B	NLS +B
HMG +B / NLS +B	B1AQP5;B3KMS4;B4DKM1;O75618;O75618-2	B1AQP5;B3KMS4;B4DKM1;O75618;O75618-2	0.536324	0.536324	0.0252555	0.0100444	12	B1AQP5;B3KMS4;B4DKM1;O75618;O75618-2	DEDD;;;DEDD;DEDD	Death effector domain containing;cDNA FLJ12469 fis, clone NT2RM1000874, highly similar to Death effector domain-containing protein;cDNA FLJ52135, highly similar to Death effector domain-containing protein;Death effector domain-containing protein;Isoform 2 of Death effector domain-containing protein	B1AQP5_HUMAN;B3KMS4_HUMAN;B4DKM1_HUMAN;DEDD_HUMAN;DEDD_HUMAN	3	45.0272	1.45027	HMG +B	NLS +B
HMG +B / NLS +B	A0A6Q8PFE0;A0A6Q8PFV8;A0A6Q8PG88;A0A7I2S2S9;Q9HAV0	A0A6Q8PFE0;A0A6Q8PFV8;A0A6Q8PG88;A0A7I2S2S9;Q9HAV0	0.53624	0.53624	0.067412	0.022513	12	A0A6Q8PFE0;A0A6Q8PFV8;A0A6Q8PG88;A0A7I2S2S9;Q9HAV0	GNB4	G protein subunit beta 4;G protein subunit beta 4;G protein subunit beta 4;G protein subunit beta 4;Guanine nucleotide-binding protein subunit beta-4	A0A6Q8PFE0_HUMAN;A0A6Q8PFV8_HUMAN;A0A6Q8PG88_HUMAN;A0A7I2S2S9_HUMAN;GBB4_HUMAN	4	45.0188	1.45019	HMG +B	NLS +B
HMG +B / NLS +B	O00541-2	O00541-2	0.536169	0.536169	0.00367762	0.00224365	12	O00541-2	PES1	Isoform 2 of Pescadillo homolog	PESC_HUMAN	1	45.0116	1.45012	HMG +B	NLS +B
HMG +B / NLS +B	Q9UK58;Q9UK58-6	Q9UK58;Q9UK58-6	0.5361	0.5361	0.00164018	0.00125688	12	Q9UK58;Q9UK58-6	CCNL1	Cyclin-L1;Isoform 4 of Cyclin-L1	CCNL1_HUMAN	14	45.0047	1.45005	HMG +B	NLS +B
HMG +B / NLS +B	G1UI16;Q29RF7	G1UI16;Q29RF7	0.535715	0.535715	5.80687e-06	4.4104e-05	12	G1UI16;Q29RF7	PDS5A	SCC-112 protein, isoform CRA_b;Sister chromatid cohesion protein PDS5 homolog A	G1UI16_HUMAN;PDS5A_HUMAN	110	44.9661	1.44966	HMG +B	NLS +B
HMG +B / NLS +B	B8ZZQ6;P06454;P06454-2;Q15202;Q15204;Q53S24;Q86YS2;Q8TBK9;V9HVW6	B8ZZQ6;P06454;P06454-2;Q15202;Q15204;Q53S24;Q86YS2;Q8TBK9;V9HVW6	0.535374	0.535374	0.00384068	0.00232035	12	B8ZZQ6;P06454;P06454-2;Q15202;Q15204;Q53S24;Q86YS2;Q8TBK9;V9HVW6	PTMA;PTMA;PTMA;;;PTMAP7;;PTMA;	Prothymosin alpha;Prothymosin alpha;Isoform 2 of Prothymosin alpha;Prothymosin alpha;Prothymosin alpha;Prothymosin, alpha;Prothymosin alpha protein;Prothymosin, alpha;Prothymosin alpha	B8ZZQ6_HUMAN;PTMA_HUMAN;PTMA_HUMAN;Q15202_HUMAN;Q15204_HUMAN;Q53S24_HUMAN;Q86YS2_HUMAN;Q8TBK9_HUMAN;V9HVW6_HUMAN	6	44.9317	1.44932	HMG +B	NLS +B
HMG +B / NLS +B	P40205	P40205	0.535053	0.535053	0.0244224	0.00976895	10	P40205	MYCNOS	N-cym protein	NCYM_HUMAN	1	44.8995	1.449	HMG +B	NLS +B
HMG +B / NLS +B	A0A024RB72;F8VVA7;P61923;Q53FU3	A0A024RB72;F8VVA7;P61923;Q53FU3	0.533988	0.533988	5.61651e-06	4.37805e-05	12	A0A024RB72;F8VVA7;P61923;Q53FU3	COPZ1;COPZ1;COPZ1;	Coatomer subunit zeta;Coatomer subunit zeta;Coatomer subunit zeta-1;Coatomer subunit zeta (Fragment)	A0A024RB72_HUMAN;F8VVA7_HUMAN;COPZ1_HUMAN;Q53FU3_HUMAN	5	44.7927	1.44793	HMG +B	NLS +B
HMG +B / NLS +B	A0A804HKD7;F1LJ00;Q5R372;Q5R372-3;Q5R372-4	A0A804HKD7;F1LJ00;Q5R372;Q5R372-3;Q5R372-4	0.533459	0.533459	6.90122e-05	0.000171026	12	A0A804HKD7;F1LJ00;Q5R372;Q5R372-3;Q5R372-4	RABGAP1L;TBC1D18;RABGAP1L;RABGAP1L;RABGAP1L	RAB GTPase activating protein 1 like;TBC1 domain family, member 18;Rab GTPase-activating protein 1-like;Isoform 3 of Rab GTPase-activating protein 1-like;Isoform 4 of Rab GTPase-activating protein 1-like	A0A804HKD7_HUMAN;F1LJ00_HUMAN;RBG1L_HUMAN;RBG1L_HUMAN;RBG1L_HUMAN	16	44.7395	1.4474	HMG +B	NLS +B
HMG +B / NLS +B	Q9UJ83;Q9UJ83-2	Q9UJ83;Q9UJ83-2	0.532873	0.532873	0.00074479	0.000737322	12	Q9UJ83;Q9UJ83-2	HACL1	2-hydroxyacyl-CoA lyase 1;Isoform 2 of 2-hydroxyacyl-CoA lyase 1	HACL1_HUMAN	13	44.6808	1.44681	HMG +B	NLS +B
HMG +B / NLS +B	A0A0S2Z3C9;P41212	A0A0S2Z3C9;P41212	0.531185	0.531185	0.00460417	0.00265603	12	A0A0S2Z3C9;P41212	ETV6	Ets variant 6 isoform 1 (Fragment);Transcription factor ETV6	A0A0S2Z3C9_HUMAN;ETV6_HUMAN	4	44.5116	1.44512	HMG +B	NLS +B
HMG +B / NLS +B	Q15149	Q15149	0.530797	0.530797	3.76118e-07	1.33132e-05	12	Q15149	PLEC	Plectin	PLEC_HUMAN	542	44.4727	1.44473	HMG +B	NLS +B
HMG +B / NLS +B	Q9Y6D9	Q9Y6D9	0.530738	0.530738	0.000101952	0.000215142	12	Q9Y6D9	MAD1L1	Mitotic spindle assembly checkpoint protein MAD1	MD1L1_HUMAN	33	44.4668	1.44467	HMG +B	NLS +B
HMG +B / NLS +B	B4DIP9;Q7Z5Y7;Q7Z5Y7-2;Q7Z5Y7-3	B4DIP9;Q7Z5Y7;Q7Z5Y7-2;Q7Z5Y7-3	0.530685	0.530685	0.00190255	0.00139749	12	B4DIP9;Q7Z5Y7;Q7Z5Y7-2;Q7Z5Y7-3	;KCTD20;KCTD20;KCTD20	cDNA FLJ60570;BTB/POZ domain-containing protein KCTD20;Isoform 2 of BTB/POZ domain-containing protein KCTD20;Isoform 3 of BTB/POZ domain-containing protein KCTD20	B4DIP9_HUMAN;KCD20_HUMAN;KCD20_HUMAN;KCD20_HUMAN	2	44.4615	1.44461	HMG +B	NLS +B
HMG +B / NLS +B	Q8IZE3-2;X6RHX1	Q8IZE3-2;X6RHX1	0.530662	0.530662	1.73683e-06	2.4684e-05	12	Q8IZE3-2;X6RHX1	SCYL3	Isoform 2 of Protein-associating with the carboxyl-terminal domain of ezrin;SCY1 like pseudokinase 3 (Fragment)	PACE1_HUMAN;X6RHX1_HUMAN	12	44.4592	1.44459	HMG +B	NLS +B
HMG +B / NLS +B	A0A024R0C8;P08134;Q5JR08	A0A024R0C8;P08134;Q5JR08	0.530313	0.530313	0.000241784	0.000359989	12	A0A024R0C8;P08134;Q5JR08	hCG_2043376;RHOC;RHOC	Epididymis secretory sperm binding protein;Rho-related GTP-binding protein RhoC;Ras homolog family member C (Fragment)	A0A024R0C8_HUMAN;RHOC_HUMAN;Q5JR08_HUMAN	4	44.4243	1.44424	HMG +B	NLS +B
HMG +B / NLS +B	B2R6A3;O14745	B2R6A3;O14745	0.529887	0.529887	9.53575e-05	0.000206333	12	B2R6A3;O14745	;NHERF1	Na(+)/H(+) exchange regulatory cofactor NHE-RF;Na(+)/H(+) exchange regulatory cofactor NHE-RF1	B2R6A3_HUMAN;NHRF1_HUMAN	7	44.3817	1.44382	HMG +B	NLS +B
HMG +B / NLS +B	A0A024RDL3;A0A024RDL9;C9JBI3;P78330;Q53EY1	A0A024RDL3;A0A024RDL9;C9JBI3;P78330;Q53EY1	0.5297	0.5297	0.00334971	0.00210518	10	A0A024RDL3;A0A024RDL9;C9JBI3;P78330;Q53EY1	PSPH;PSPH;PSPH;PSPH;	phosphoserine phosphatase;phosphoserine phosphatase;phosphoserine phosphatase (Fragment);Phosphoserine phosphatase;phosphoserine phosphatase (Fragment)	A0A024RDL3_HUMAN;A0A024RDL9_HUMAN;C9JBI3_HUMAN;SERB_HUMAN;Q53EY1_HUMAN	2	44.3629	1.44363	HMG +B	NLS +B
HMG +B / NLS +B	O95376;Q53ET9;Q59HA2;Q6IBL8	O95376;Q53ET9;Q59HA2;Q6IBL8	0.52969	0.52969	0.00706407	0.00369142	12	O95376;Q53ET9;Q59HA2;Q6IBL8	ARIH2;;;ARIH2	E3 ubiquitin-protein ligase ARIH2;RBR-type E3 ubiquitin transferase (Fragment);RBR-type E3 ubiquitin transferase (Fragment);RBR-type E3 ubiquitin transferase	ARI2_HUMAN;Q53ET9_HUMAN;Q59HA2_HUMAN;Q6IBL8_HUMAN	5	44.3619	1.44362	HMG +B	NLS +B
HMG +B / NLS +B	Q96C34;Q96C34-2	Q96C34;Q96C34-2	0.529415	0.529415	0.0009046	0.000840946	12	Q96C34;Q96C34-2	RUNDC1	RUN domain-containing protein 1;Isoform 2 of RUN domain-containing protein 1	RUND1_HUMAN	5	44.3344	1.44334	HMG +B	NLS +B
HMG +B / NLS +B	Q15583;Q15583-2;Q15583-3;Q15583-4	Q15583;Q15583-2;Q15583-3;Q15583-4	0.52908	0.52908	0.00338142	0.00211875	12	Q15583;Q15583-2;Q15583-3;Q15583-4	TGIF1	Homeobox protein TGIF1;Isoform 2 of Homeobox protein TGIF1;Isoform 3 of Homeobox protein TGIF1;Isoform 4 of Homeobox protein TGIF1	TGIF1_HUMAN	10	44.3009	1.44301	HMG +B	NLS +B
HMG +B / NLS +B	A0A024RAX2;F5H6X2;F5H7F6;P10620;P10620-2;Q6LET6	A0A024RAX2;F5H6X2;F5H7F6;P10620;P10620-2;Q6LET6	0.528999	0.528999	0.00286338	0.00186842	12	A0A024RAX2;F5H6X2;F5H7F6;P10620;P10620-2;Q6LET6	MGST1	glutathione transferase;Microsomal glutathione S-transferase 1 (Fragment);Microsomal glutathione S-transferase 1 (Fragment);Microsomal glutathione S-transferase 1;Isoform 2 of Microsomal glutathione S-transferase 1;glutathione transferase (Fragment)	A0A024RAX2_HUMAN;F5H6X2_HUMAN;F5H7F6_HUMAN;MGST1_HUMAN;MGST1_HUMAN;Q6LET6_HUMAN	5	44.2928	1.44293	HMG +B	NLS +B
HMG +B / NLS +B	F5H4F1;Q99638	F5H4F1;Q99638	0.528878	0.528878	0.000271371	0.000387436	12	F5H4F1;Q99638	RAD9A	RAD9 checkpoint clamp component A (Fragment);Cell cycle checkpoint control protein RAD9A	F5H4F1_HUMAN;RAD9A_HUMAN	3	44.2806	1.44281	HMG +B	NLS +B
HMG +B / NLS +B	Q14119	Q14119	0.528843	0.528843	0.000662413	0.000677583	12	Q14119	VEZF1	Vascular endothelial zinc finger 1	VEZF1_HUMAN	17	44.2772	1.44277	HMG +B	NLS +B
HMG +B / NLS +B	A0A6E1WJ75	A0A6E1WJ75	0.528545	0.528545	5.86757e-05	0.000155694	12	A0A6E1WJ75	LDB1	LIM domain binding 1	A0A6E1WJ75_HUMAN	8	44.2474	1.44247	HMG +B	NLS +B
HMG +B / NLS +B	A6NDG6	A6NDG6	0.528384	0.528384	0.244476	0.0677755	8	A6NDG6	PGP	Glycerol-3-phosphate phosphatase	PGP_HUMAN	1	44.2313	1.44231	HMG +B	NLS +B
HMG +B / NLS +B	A0A2R8Y566	A0A2R8Y566	0.528149	0.528149	0.0631541	0.0212667	12	A0A2R8Y566	RELCH	RAB11 binding and LisH domain, coiled-coil and HEAT repeat containing	A0A2R8Y566_HUMAN	12	44.2078	1.44208	HMG +B	NLS +B
HMG +B / NLS +B	A0A8V8TLM3;Q9Y244	A0A8V8TLM3;Q9Y244	0.527613	0.527613	0.00425409	0.00249786	12	A0A8V8TLM3;Q9Y244	POMP	Proteasome maturation protein	A0A8V8TLM3_HUMAN;POMP_HUMAN	5	44.1542	1.44154	HMG +B	NLS +B
HMG +B / NLS +B	A0A024RBW2;A0A024RBW7;A0A024RBZ4;Q96DX5;Q96DX5-2;Q96DX5-3;R4GN94	A0A024RBW2;A0A024RBW7;A0A024RBZ4;Q96DX5;Q96DX5-2;Q96DX5-3;R4GN94	0.527485	0.527485	0.0137216	0.00615842	12	A0A024RBW2;A0A024RBW7;A0A024RBZ4;Q96DX5;Q96DX5-2;Q96DX5-3;R4GN94	ASB9	Ankyrin repeat and SOCS box-containing 9, isoform CRA_b;Ankyrin repeat and SOCS box-containing 9, isoform CRA_a;Ankyrin repeat and SOCS box-containing 9, isoform CRA_d;Ankyrin repeat and SOCS box protein 9;Isoform 2 of Ankyrin repeat and SOCS box protein 9;Isoform 3 of Ankyrin repeat and SOCS box protein 9;Ankyrin repeat and SOCS box containing 9 (Fragment)	A0A024RBW2_HUMAN;A0A024RBW7_HUMAN;A0A024RBZ4_HUMAN;ASB9_HUMAN;ASB9_HUMAN;ASB9_HUMAN;R4GN94_HUMAN	3	44.1414	1.44141	HMG +B	NLS +B
HMG +B / NLS +B	K4DIA4;P14316;P14316-2	K4DIA4;P14316;P14316-2	0.527413	0.527413	0.000517465	0.000578524	12	K4DIA4;P14316;P14316-2	IRF2	Interferon regulatory factor 2;Interferon regulatory factor 2;Isoform 2 of Interferon regulatory factor 2	K4DIA4_HUMAN;IRF2_HUMAN;IRF2_HUMAN	9	44.1342	1.44134	HMG +B	NLS +B
HMG +B / NLS +B	Q92917	Q92917	0.527034	0.527034	0.000131173	0.000247665	12	Q92917	GPKOW	G-patch domain and KOW motifs-containing protein	GPKOW_HUMAN	40	44.0963	1.44096	HMG +B	NLS +B
HMG +B / NLS +B	E9PK89;Q8TBN0	E9PK89;Q8TBN0	0.526872	0.526872	0.000295052	0.000404474	12	E9PK89;Q8TBN0	RAB3IL1	RAB3A interacting protein like 1;Guanine nucleotide exchange factor for Rab-3A	E9PK89_HUMAN;R3GEF_HUMAN	10	44.0802	1.4408	HMG +B	NLS +B
HMG +B / NLS +B	A0A024RAQ8;Q13426	A0A024RAQ8;Q13426	0.526867	0.526867	1.21334e-05	6.95462e-05	12	A0A024RAQ8;Q13426	XRCC4	X-ray repair complementing defective repair in Chinese hamster cells 4, isoform CRA_b;DNA repair protein XRCC4	A0A024RAQ8_HUMAN;XRCC4_HUMAN	11	44.0796	1.4408	HMG +B	NLS +B
HMG +B / NLS +B	Q9Y266	Q9Y266	0.526753	0.526753	1.50344e-05	7.7191e-05	12	Q9Y266	NUDC	Nuclear migration protein nudC	NUDC_HUMAN	27	44.0684	1.44068	HMG +B	NLS +B
HMG +B / NLS +B	A0A140VJR2;A0A494C165;A0A8V8TLL9;J3K000;K7ES25;P12955	A0A140VJR2;A0A494C165;A0A8V8TLL9;J3K000;K7ES25;P12955	0.526633	0.526633	4.53236e-05	0.00013723	12	A0A140VJR2;A0A494C165;A0A8V8TLL9;J3K000;K7ES25;P12955	;PEPD;PEPD;PEPD;PEPD;PEPD	Testicular tissue protein Li 138;Peptidase D;Peptidase D;PEPD protein;Peptidase D;Xaa-Pro dipeptidase	A0A140VJR2_HUMAN;A0A494C165_HUMAN;A0A8V8TLL9_HUMAN;J3K000_HUMAN;K7ES25_HUMAN;PEPD_HUMAN	7	44.0563	1.44056	HMG +B	NLS +B
HMG +B / NLS +B	B4DDE5;Q659F8;Q8NC18;Q9Y289	B4DDE5;Q659F8;Q8NC18;Q9Y289	0.526578	0.526578	0.0614992	0.0208066	12	B4DDE5;Q659F8;Q8NC18;Q9Y289	;DKFZp434F152;;SLC5A6	cDNA FLJ56614, highly similar to Sodium-dependent multivitamin transporter;Uncharacterized protein DKFZp434F152 (Fragment);cDNA FLJ90597 fis, clone PLACE1001231, highly similar to Sodium-dependent multivitamin transporter;Sodium-dependent multivitamin transporter	B4DDE5_HUMAN;Q659F8_HUMAN;Q8NC18_HUMAN;SC5A6_HUMAN	2	44.0508	1.44051	HMG +B	NLS +B
HMG +B / NLS +B	Q6IAA8	Q6IAA8	0.526464	0.526464	5.75885e-07	1.59711e-05	12	Q6IAA8	LAMTOR1	Ragulator complex protein LAMTOR1	LTOR1_HUMAN	8	44.0395	1.44039	HMG +B	NLS +B
HMG +B / NLS +B	B4E2K2	B4E2K2	0.526338	0.526338	0.00569448	0.00312729	12	B4E2K2	NaN	cDNA FLJ55665, highly similar to A-kinase anchor protein 2	B4E2K2_HUMAN	1	44.0269	1.44027	HMG +B	NLS +B
HMG +B / NLS +B	Q13263	Q13263	0.526187	0.526187	9.87559e-06	6.11439e-05	12	Q13263	TRIM28	Transcription intermediary factor 1-beta	TIF1B_HUMAN	66	44.0118	1.44012	HMG +B	NLS +B
HMG +B / NLS +B	O95243-2	O95243-2	0.525713	0.525713	0.0232739	0.00939598	12	O95243-2	MBD4	Isoform 2 of Methyl-CpG-binding domain protein 4	MBD4_HUMAN	2	43.9645	1.43964	HMG +B	NLS +B
HMG +B / NLS +B	A0A1B0GV70;Q96N21	A0A1B0GV70;Q96N21	0.525591	0.525591	0.284874	0.0771954	12	A0A1B0GV70;Q96N21	TEPSIN	TEPSIN adaptor related protein complex 4 accessory protein;AP-4 complex accessory subunit Tepsin	A0A1B0GV70_HUMAN;AP4AT_HUMAN	4	43.9523	1.43952	HMG +B	NLS +B
HMG +B / NLS +B	A9QQ22;A9QQ23	A9QQ22;A9QQ23	0.525558	0.525558	6.56305e-05	0.000165601	12	A9QQ22;A9QQ23	WASH	Actin nucleation promoting factor (Fragment)	A9QQ22_HUMAN;A9QQ23_HUMAN	4	43.949	1.43949	HMG +B	NLS +B
HMG +B / NLS +B	A0A024R2F8;A0A024R2I5;Q8N4Q1;Q8N4Q1-2	A0A024R2F8;A0A024R2I5;Q8N4Q1;Q8N4Q1-2	0.525516	0.525516	5.2401e-06	4.22656e-05	12	A0A024R2F8;A0A024R2I5;Q8N4Q1;Q8N4Q1-2	CHCHD4	Coiled-coil-helix-coiled-coil-helix domain containing 4, isoform CRA_b;Coiled-coil-helix-coiled-coil-helix domain containing 4, isoform CRA_a;Mitochondrial intermembrane space import and assembly protein 40;Isoform 2 of Mitochondrial intermembrane space import and assembly protein 40	A0A024R2F8_HUMAN;A0A024R2I5_HUMAN;MIA40_HUMAN;MIA40_HUMAN	6	43.9448	1.43945	HMG +B	NLS +B
HMG +B / NLS +B	Q15942	Q15942	0.525082	0.525082	0.000163919	0.000284998	12	Q15942	ZYX	Zyxin	ZYX_HUMAN	16	43.9015	1.43902	HMG +B	NLS +B
HMG +B / NLS +B	A0A024R3V6;A0A0A0MRI7;H7C484;Q9H2C2	A0A024R3V6;A0A0A0MRI7;H7C484;Q9H2C2	0.525014	0.525014	0.160937	0.0474789	12	A0A024R3V6;A0A0A0MRI7;H7C484;Q9H2C2	ARV1	Protein ARV;Protein ARV;Protein ARV (Fragment);Protein ARV1	A0A024R3V6_HUMAN;A0A0A0MRI7_HUMAN;H7C484_HUMAN;ARV1_HUMAN	3	43.8948	1.43895	HMG +B	NLS +B
HMG +B / NLS +B	A0A0A0MRP6;P28370-2	A0A0A0MRP6;P28370-2	0.524813	0.524813	0.0289201	0.011191	12	A0A0A0MRP6;P28370-2	SMARCA1	SWI/SNF related, matrix associated, actin dependent regulator of chromatin, subfamily a, member 1;Isoform 2 of Probable global transcription activator SNF2L1	A0A0A0MRP6_HUMAN;SMCA1_HUMAN	2	43.8747	1.43875	HMG +B	NLS +B
HMG +B / NLS +B	A0PJB6;B3KQ62;H0Y7V5;Q496Y1;Q7Z3E2	A0PJB6;B3KQ62;H0Y7V5;Q496Y1;Q7Z3E2	0.524721	0.524721	0.0553532	0.0190537	10	A0PJB6;B3KQ62;H0Y7V5;Q496Y1;Q7Z3E2	C10orf118;;CCDC186;C10orf118;CCDC186	C10orf118 protein (Fragment);cDNA FLJ32946 fis, clone TESTI2007872, weakly similar to INTRACELLULAR PROTEIN TRANSPORT PROTEIN USO1;Coiled-coil domain containing 186 (Fragment);C10orf118 protein (Fragment);Coiled-coil domain-containing protein 186	A0PJB6_HUMAN;B3KQ62_HUMAN;H0Y7V5_HUMAN;Q496Y1_HUMAN;CC186_HUMAN	2	43.8655	1.43866	HMG +B	NLS +B
HMG +B / NLS +B	Q01196-8	Q01196-8	0.524419	0.524419	2.63068e-06	3.00295e-05	12	Q01196-8	RUNX1	Isoform AML-1G of Runt-related transcription factor 1	RUNX1_HUMAN	25	43.8354	1.43835	HMG +B	NLS +B
HMG +B / NLS +B	A0A8V8TQC4;P18858	A0A8V8TQC4;P18858	0.524292	0.524292	4.93644e-06	4.14834e-05	12	A0A8V8TQC4;P18858	LIG1	DNA ligase;DNA ligase 1	A0A8V8TQC4_HUMAN;DNLI1_HUMAN	44	43.8228	1.43823	HMG +B	NLS +B
HMG +B / NLS +B	A0A023I7N5;A0A023Q5S8;A0A023Q7R1;A0A023Q875;A0A023QC18;A0A023QG73;A0A023QKB4;A0A023QKQ2;A0A023QL98;A0A023QMR7;A0A023QR60;A0A023QRY9;A0A023QST8;A0A023QUI7;A0A023QW57;A0A023QWQ3;A0A023QXJ5;A0A023QYN1;A0A023R170;A0A023R1S1;A0A023R2I7;A0A023R388;A0A023R4Q0;A0A023R5N9;A0A059QB76;A0A059QCS4;A0A059QCY2;A0A059QD90;A0A059QDA5;A0A059QF23;A0A059QFE2;A0A059QHG0;A0A059QHI3;A0A059QHN0;A0A059QHY5;A0A059QIA1;A0A…	A0A023I7N5;A0A023Q5S8;A0A023Q7R1;A0A023Q875;A0A023QC18;A0A023QG73;A0A023QKB4;A0A023QKQ2;A0A023QL98;A0A023QMR7;A0A023QR60;A0A023QRY9;A0A023QST8;A0A023QUI7;A0A023QW57;A0A023QWQ3;A0A023QXJ5;A0A023QYN1;A0A023R170;A0A023R1S1;A0A023R2I7;A0A023R388;A0A023R4Q0;A0A023R5N9;A0A059QB76;A0A059QCS4;A0A059QCY2;A0A059QD90;A0A059QDA5;A0A059QF23;A0A059QFE2;A0A059QHG0;A0A059QHI3;A0A059QHN0;A0A059QHY5;A0A059QIA1;A0A…	0.524045	0.524045	0.326388	0.0866303	12	A0A023I7N5;A0A023Q5S8;A0A023Q7R1;A0A023Q875;A0A023QC18;A0A023QG73;A0A023QKB4;A0A023QKQ2;A0A023QL98;A0A023QMR7;A0A023QR60;A0A023QRY9;A0A023QST8;A0A023QUI7;A0A023QW57;A0A023QWQ3;A0A023QXJ5;A0A023QYN1;A0A023R170;A0A023R1S1;A0A023R2I7;A0A023R388;A0A023R4Q0;A0A023R5N9;A0A059QB76;A0A059QCS4;A0A059QCY2;A0A059QD90;A0A059QDA5;A0A059QF23;A0A059QFE2;A0A059QHG0;A0A059QHI3;A0A059QHN0;A0A059QHY5;A0A059QIA1;A0A…	ND1;ND1;ND1;ND1;ND1;ND1;ND1;ND1;ND1;ND1;ND1;ND1;ND1;ND1;ND1;ND1;ND1;ND1;ND1;ND1;ND1;ND1;ND1;ND1;ND1;ND1;ND1;ND1;ND1;ND1;ND1;ND1;ND1;ND1;ND1;ND1;ND1;ND1;ND1;ND1;ND1;ND1;ND1;ND1;ND1;ND1;ND1;ND1;ND1;ND1;ND1;ND1;ND1;ND1;ND1;ND1;ND1;ND1;ND1;ND1;ND1;ND1;ND1;ND1;ND1;ND1;ND1;ND1;ND1;ND1;ND1;ND1;ND1;ND1;ND1;ND1;ND1;ND1;ND1;ND1;ND1;ND1;ND1;ND1;ND1;ND1;ND1;ND1;ND1;ND1;ND1;ND1;ND1;ND1;ND1;ND1;ND1;ND1;ND1;ND1…	NADH-ubiquinone oxidoreductase chain 1;NADH-ubiquinone oxidoreductase chain 1;NADH-ubiquinone oxidoreductase chain 1;NADH-ubiquinone oxidoreductase chain 1;NADH-ubiquinone oxidoreductase chain 1;NADH-ubiquinone oxidoreductase chain 1;NADH-ubiquinone oxidoreductase chain 1;NADH-ubiquinone oxidoreductase chain 1;NADH-ubiquinone oxidoreductase chain 1;NADH-ubiquinone oxidoreductase chain 1;NADH-ubiq…
HMG +B / NLS +B	B4DKU9	B4DKU9	0.523774	0.523774	0.00860869	0.00431354	12	B4DKU9	NaN	Coronin	B4DKU9_HUMAN	1	43.7712	1.43771	HMG +B	NLS +B
HMG +B / NLS +B	Q53FM2;Q96IY1	Q53FM2;Q96IY1	0.523769	0.523769	0.0213727	0.00875823	12	Q53FM2;Q96IY1	C1orf48;NSL1	Chromosome 1 open reading frame 48 variant (Fragment);Kinetochore-associated protein NSL1 homolog	Q53FM2_HUMAN;NSL1_HUMAN	3	43.7706	1.43771	HMG +B	NLS +B
HMG +B / NLS +B	A0A024QZC1;O95400	A0A024QZC1;O95400	0.523478	0.523478	9.69491e-05	0.000208814	12	A0A024QZC1;O95400	CD2BP2	CD2 antigen (Cytoplasmic tail) binding protein 2, isoform CRA_a;CD2 antigen cytoplasmic tail-binding protein 2	A0A024QZC1_HUMAN;CD2B2_HUMAN	25	43.7416	1.43742	HMG +B	NLS +B
HMG +B / NLS +B	A0A0A0MQS5;Q9Y284	A0A0A0MQS5;Q9Y284	0.523324	0.523324	0.0336988	0.0126463	12	A0A0A0MQS5;Q9Y284	WDR83OS	PAT complex subunit Asterix	A0A0A0MQS5_HUMAN;ASTER_HUMAN	1	43.7263	1.43726	HMG +B	NLS +B
HMG +B / NLS +B	A0A024R0Z5;B3KWE3;B7Z5Y9;B7Z984;F8VPI1;F8VQQ5;F8VQW0;F8VR05;F8VSI7;F8VVJ4;F8VX73;F8W086;F8W1G3;F8W201;P55061	A0A024R0Z5;B3KWE3;B7Z5Y9;B7Z984;F8VPI1;F8VQQ5;F8VQW0;F8VR05;F8VSI7;F8VVJ4;F8VX73;F8W086;F8W1G3;F8W201;P55061	0.522817	0.522817	0.0174982	0.00745888	12	A0A024R0Z5;B3KWE3;B7Z5Y9;B7Z984;F8VPI1;F8VQQ5;F8VQW0;F8VR05;F8VSI7;F8VVJ4;F8VX73;F8W086;F8W1G3;F8W201;P55061	TEGT;;;;TMBIM6;TMBIM6;TMBIM6;TMBIM6;TMBIM6;TMBIM6;TMBIM6;TMBIM6;TMBIM6;TMBIM6;TMBIM6	Bax inhibitor 1;Bax inhibitor 1;cDNA FLJ52999, highly similar to Bax inhibitor 1;cDNA FLJ54778, highly similar to Bax inhibitor 1;Transmembrane BAX inhibitor motif containing 6 (Fragment);Bax inhibitor 1 (Fragment);Transmembrane BAX inhibitor motif containing 6 (Fragment);Transmembrane BAX inhibitor motif containing 6;Bax inhibitor 1 (Fragment);Bax inhibitor 1 (Fragment);Transmembrane BAX inhibit…	A0A024R0Z5_HUMAN;B3KWE3_HUMAN;B7Z5Y9_HUMAN;B7Z984_HUMAN;F8VPI1_HUMAN;F8VQQ5_HUMAN;F8VQW0_HUMAN;F8VR05_HUMAN;F8VSI7_HUMAN;F8VVJ4_HUMAN;F8VX73_HUMAN;F8W086_HUMAN;F8W1G3_HUMAN;F8W201_HUMAN;BI1_HUMAN	2	43.6758	1.43676	HMG +B	NLS +B
HMG +B / NLS +B	A0A0U1RQX8;A0A1B0GW38;P22681	A0A0U1RQX8;A0A1B0GW38;P22681	0.52223	0.52223	0.00223117	0.0015665	12	A0A0U1RQX8;A0A1B0GW38;P22681	CBL	E3 ubiquitin-protein ligase CBL;E3 ubiquitin-protein ligase CBL (Fragment);E3 ubiquitin-protein ligase CBL	A0A0U1RQX8_HUMAN;A0A1B0GW38_HUMAN;CBL_HUMAN	10	43.6174	1.43617	HMG +B	NLS +B
HMG +B / NLS +B	P56381;Q5VTU8	P56381;Q5VTU8	0.522213	0.522213	1.9044e-05	8.778e-05	12	P56381;Q5VTU8	ATP5F1E;ATP5F1EP2	ATP synthase subunit epsilon, mitochondrial;ATP synthase subunit epsilon-like protein, mitochondrial	ATP5E_HUMAN;AT5EL_HUMAN	2	43.6157	1.43616	HMG +B	NLS +B
HMG +B / NLS +B	Q8NCF5	Q8NCF5	0.52061	0.52061	0.00174904	0.0013167	12	Q8NCF5	NFATC2IP	NFATC2-interacting protein	NF2IP_HUMAN	20	43.4562	1.43456	HMG +B	NLS +B
HMG +B / NLS +B	O75391	O75391	0.520536	0.520536	0.00025019	0.000365886	12	O75391	SPAG7	Sperm-associated antigen 7	SPAG7_HUMAN	16	43.4488	1.43449	HMG +B	NLS +B
HMG +B / NLS +B	Q15796;Q15796-2;Q53XR6	Q15796;Q15796-2;Q53XR6	0.520451	0.520451	0.00131427	0.00107997	12	Q15796;Q15796-2;Q53XR6	SMAD2	Mothers against decapentaplegic homolog 2;Isoform Short of Mothers against decapentaplegic homolog 2;Mothers against decapentaplegic homolog	SMAD2_HUMAN;SMAD2_HUMAN;Q53XR6_HUMAN	8	43.4404	1.4344	HMG +B	NLS +B
HMG +B / NLS +B	E9PNK6;E9PPQ1;J3KNE7;Q16890;Q16890-2;Q16890-3;Q16890-4;Q16890-5	E9PNK6;E9PPQ1;J3KNE7;Q16890;Q16890-2;Q16890-3;Q16890-4;Q16890-5	0.520159	0.520159	0.00668826	0.0035394	12	E9PNK6;E9PPQ1;J3KNE7;Q16890;Q16890-2;Q16890-3;Q16890-4;Q16890-5	TPD52L1	TPD52 like 1;TPD52 like 1;TPD52 like 1;Tumor protein D53;Isoform 2 of Tumor protein D53;Isoform 3 of Tumor protein D53;Isoform 4 of Tumor protein D53;Isoform 5 of Tumor protein D53	E9PNK6_HUMAN;E9PPQ1_HUMAN;J3KNE7_HUMAN;TPD53_HUMAN;TPD53_HUMAN;TPD53_HUMAN;TPD53_HUMAN;TPD53_HUMAN	4	43.4113	1.43411	HMG +B	NLS +B
HMG +B / NLS +B	Q86XK3;Q86XK3-2;Q86XK3-3	Q86XK3;Q86XK3-2;Q86XK3-3	0.520064	0.520064	0.0115909	0.00540773	12	Q86XK3;Q86XK3-2;Q86XK3-3	SFR1	Swi5-dependent recombination DNA repair protein 1 homolog;Isoform 2 of Swi5-dependent recombination DNA repair protein 1 homolog;Isoform 3 of Swi5-dependent recombination DNA repair protein 1 homolog	SFR1_HUMAN	9	43.4019	1.43402	HMG +B	NLS +B
HMG +B / NLS +B	A0A087WV97;B7Z2F9;Q8WU79;Q8WU79-2;Q8WU79-3	A0A087WV97;B7Z2F9;Q8WU79;Q8WU79-2;Q8WU79-3	0.519837	0.519837	0.322815	0.085848	10	A0A087WV97;B7Z2F9;Q8WU79;Q8WU79-2;Q8WU79-3	SMAP2;;SMAP2;SMAP2;SMAP2	Small ArfGAP2;cDNA FLJ59882, highly similar to Stromal membrane-associated protein 1;Stromal membrane-associated protein 2;Isoform 2 of Stromal membrane-associated protein 2;Isoform 3 of Stromal membrane-associated protein 2	A0A087WV97_HUMAN;B7Z2F9_HUMAN;SMAP2_HUMAN;SMAP2_HUMAN;SMAP2_HUMAN	1	43.3793	1.43379	HMG +B	NLS +B
HMG +B / NLS +B	A0A087WYR5;B4DR15;Q9BSG1	A0A087WYR5;B4DR15;Q9BSG1	0.519809	0.519809	0.0135287	0.0060887	12	A0A087WYR5;B4DR15;Q9BSG1	ZNF2;;ZNF2	Zinc finger protein 2;cDNA FLJ56231, highly similar to Homo sapiens zinc finger protein 2 (ZNF2), transcript variant 1, mRNA;Zinc finger protein 2	A0A087WYR5_HUMAN;B4DR15_HUMAN;ZNF2_HUMAN	1	43.3765	1.43377	HMG +B	NLS +B
HMG +B / NLS +B	A0A024R739;Q9NUX5	A0A024R739;Q9NUX5	0.519759	0.519759	0.000212952	0.000332915	12	A0A024R739;Q9NUX5	POT1	Protection of telomeres protein 1	A0A024R739_HUMAN;POTE1_HUMAN	9	43.3716	1.43372	HMG +B	NLS +B
HMG +B / NLS +B	O43819	O43819	0.519572	0.519572	0.0465921	0.0164701	12	O43819	SCO2	Protein SCO2 homolog, mitochondrial	SCO2_HUMAN	3	43.353	1.43353	HMG +B	NLS +B
HMG +B / NLS +B	P49116	P49116	0.519414	0.519414	2.10135e-05	9.36214e-05	12	P49116	NR2C2	Nuclear receptor subfamily 2 group C member 2	NR2C2_HUMAN	34	43.3373	1.43337	HMG +B	NLS +B
HMG +B / NLS +B	H0Y993;P35659	H0Y993;P35659	0.519342	0.519342	1.24045e-07	7.54089e-06	12	H0Y993;P35659	DEK	DEK oncogene (DNA binding), isoform CRA_b;Protein DEK	H0Y993_HUMAN;DEK_HUMAN	21	43.3302	1.4333	HMG +B	NLS +B
HMG +B / NLS +B	A8K5S1;Q9UDY8;Q9UDY8-2	A8K5S1;Q9UDY8;Q9UDY8-2	0.519175	0.519175	0.00243796	0.00167347	12	A8K5S1;Q9UDY8;Q9UDY8-2	;MALT1;MALT1	cDNA FLJ78650, highly similar to Homo sapiens mucosa associated lymphoid tissue lymphoma translocation gene 1 (MALT1), transcript variant 1, mRNA;Mucosa-associated lymphoid tissue lymphoma translocation protein 1;Isoform 2 of Mucosa-associated lymphoid tissue lymphoma translocation protein 1	A8K5S1_HUMAN;MALT1_HUMAN;MALT1_HUMAN	14	43.3135	1.43314	HMG +B	NLS +B
HMG +B / NLS +B	O15360	O15360	0.519033	0.519033	7.53041e-07	1.76588e-05	12	O15360	FANCA	Fanconi anemia group A protein	FANCA_HUMAN	8	43.2995	1.43299	HMG +B	NLS +B
HMG +B / NLS +B	P51946	P51946	0.518603	0.518603	0.0024189	0.00166649	12	P51946	CCNH	Cyclin-H	CCNH_HUMAN	25	43.2567	1.43257	HMG +B	NLS +B
HMG +B / NLS +B	H3BLU7;O43488;V9HWA2	H3BLU7;O43488;V9HWA2	0.518395	0.518395	0.00400838	0.00239482	12	H3BLU7;O43488;V9HWA2	AKR7A2;AKR7A2;HEL-S-166mP	Aldo-keto reductase family 7 member A2 (Fragment);Aflatoxin B1 aldehyde reductase member 2;Aldo-keto reductase family 7, member A2 (Aflatoxin aldehyde reductase)	H3BLU7_HUMAN;ARK72_HUMAN;V9HWA2_HUMAN	6	43.2361	1.43236	HMG +B	NLS +B
HMG +B / NLS +B	Q7L4I2	Q7L4I2	0.518197	0.518197	0.000538186	0.000591468	12	Q7L4I2	RSRC2	Arginine/serine-rich coiled-coil protein 2	RSRC2_HUMAN	11	43.2164	1.43216	HMG +B	NLS +B
HMG +B / NLS +B	A6NKT7;J3KNE0	A6NKT7;J3KNE0	0.518116	0.518116	0.0567687	0.0194375	12	A6NKT7;J3KNE0	RGPD3	RanBP2-like and GRIP domain-containing protein 3;RANBP2 like and GRIP domain containing 3	RGPD3_HUMAN;J3KNE0_HUMAN	2	43.2083	1.43208	HMG +B	NLS +B
HMG +B / NLS +B	A0A384MR50;B2R7T8;P47756	A0A384MR50;B2R7T8;P47756	0.518019	0.518019	0.000376723	0.000468953	12	A0A384MR50;B2R7T8;P47756	;;CAPZB	F-actin-capping protein subunit beta	A0A384MR50_HUMAN;B2R7T8_HUMAN;CAPZB_HUMAN	21	43.1988	1.43199	HMG +B	NLS +B
HMG +B / NLS +B	A0A024R0L2;Q96F63	A0A024R0L2;Q96F63	0.517565	0.517565	0.000288619	0.000399593	12	A0A024R0L2;Q96F63	MGC20255;CCDC97	CCD97-like C-terminal domain-containing protein;Coiled-coil domain-containing protein 97	A0A024R0L2_HUMAN;CCD97_HUMAN	19	43.1537	1.43154	HMG +B	NLS +B
HMG +B / NLS +B	A0A384MQX5;Q9UBV8	A0A384MQX5;Q9UBV8	0.517502	0.517502	0.000329344	0.000433579	12	A0A384MQX5;Q9UBV8	PEF1	Epididymis secretory sperm binding protein;Peflin	A0A384MQX5_HUMAN;PEF1_HUMAN	3	43.1475	1.43147	HMG +B	NLS +B
HMG +B / NLS +B	A0A024R4E1;Q53GL1;Q9HAN9	A0A024R4E1;Q53GL1;Q9HAN9	0.517475	0.517475	0.00124514	0.00104094	12	A0A024R4E1;Q53GL1;Q9HAN9	NMNAT1;;NMNAT1	Nicotinamide-nucleotide adenylyltransferase;Nicotinamide-nucleotide adenylyltransferase (Fragment);Nicotinamide/nicotinic acid mononucleotide adenylyltransferase 1	A0A024R4E1_HUMAN;Q53GL1_HUMAN;NMNA1_HUMAN	6	43.1448	1.43145	HMG +B	NLS +B
HMG +B / NLS +B	Q12888-2	Q12888-2	0.517252	0.517252	0.00024928	0.000365886	12	Q12888-2	TP53BP1	Isoform 2 of TP53-binding protein 1	TP53B_HUMAN	123	43.1226	1.43123	HMG +B	NLS +B
HMG +B / NLS +B	A0A994J4R3	A0A994J4R3	0.517038	0.517038	0.000168423	0.000289078	12	A0A994J4R3	H1-10	H1.10 linker histone	A0A994J4R3_HUMAN	2	43.1014	1.43101	HMG +B	NLS +B
HMG +B / NLS +B	Q9Y490	Q9Y490	0.516533	0.516533	0.000507247	0.00057061	12	Q9Y490	TLN1	Talin-1	TLN1_HUMAN	150	43.0513	1.43051	HMG +B	NLS +B
HMG +B / NLS +B	A4D150;A4D151	A4D150;A4D151	0.515378	0.515378	6.009e-05	0.000157663	12	A4D150;A4D151	LOC402468	Similar to Dual specificity protein kinase CLK2 (CDC like kinase 2)	A4D150_HUMAN;A4D151_HUMAN	2	42.9369	1.42937	HMG +B	NLS +B
HMG +B / NLS +B	A0A0A0MRM8;Q9UM54-6	A0A0A0MRM8;Q9UM54-6	0.515041	0.515041	1.80484e-07	9.15104e-06	12	A0A0A0MRM8;Q9UM54-6	MYO6	Unconventional myosin-VI;Isoform 6 of Unconventional myosin-VI	A0A0A0MRM8_HUMAN;MYO6_HUMAN	69	42.9035	1.42903	HMG +B	NLS +B
HMG +B / NLS +B	Q9UH65	Q9UH65	0.514822	0.514822	0.000213998	0.000333666	12	Q9UH65	SWAP70	Switch-associated protein 70	SWP70_HUMAN	23	42.8818	1.42882	HMG +B	NLS +B
HMG +B / NLS +B	A0A0S2Z4U5;B1AQP1;P22415;P22415-2	A0A0S2Z4U5;B1AQP1;P22415;P22415-2	0.51476	0.51476	9.24789e-06	5.86849e-05	12	A0A0S2Z4U5;B1AQP1;P22415;P22415-2	USF1	Upstream transcription factor 1 isoform 1 (Fragment);Upstream transcription factor 1;Upstream stimulatory factor 1;Isoform 2 of Upstream stimulatory factor 1	A0A0S2Z4U5_HUMAN;B1AQP1_HUMAN;USF1_HUMAN;USF1_HUMAN	5	42.8756	1.42876	HMG +B	NLS +B
HMG +B / NLS +B	A0A8I5KV60	A0A8I5KV60	0.514264	0.514264	6.14578e-06	4.59342e-05	12	A0A8I5KV60	TAF2	Transcription initiation factor TFIID subunit 2	A0A8I5KV60_HUMAN	71	42.8265	1.42826	HMG +B	NLS +B
HMG +B / NLS +B	A8K9U2;F6TX30;Q6AW82;Q9NWX5	A8K9U2;F6TX30;Q6AW82;Q9NWX5	0.514145	0.514145	0.0385456	0.0141482	12	A8K9U2;F6TX30;Q6AW82;Q9NWX5	;ASB6;DKFZp686H0429;ASB6	cDNA FLJ77474, highly similar to Homo sapiens ankyrin repeat and SOCS box-containing 6 (ASB6), transcript variant 1, mRNA;Ankyrin repeat and SOCS box containing 6;Uncharacterized protein DKFZp686H0429 (Fragment);Ankyrin repeat and SOCS box protein 6	A8K9U2_HUMAN;F6TX30_HUMAN;Q6AW82_HUMAN;ASB6_HUMAN	3	42.8147	1.42815	HMG +B	NLS +B
HMG +B / NLS +B	Q92793	Q92793	0.514145	0.514145	4.04558e-05	0.000127985	12	Q92793	CREBBP	CREB-binding protein	CBP_HUMAN	84	42.8147	1.42815	HMG +B	NLS +B
HMG +B / NLS +B	Q9NXR1;Q9NXR1-1;X5DR54	Q9NXR1;Q9NXR1-1;X5DR54	0.514032	0.514032	0.026198	0.0103373	12	Q9NXR1;Q9NXR1-1;X5DR54	NDE1	Nuclear distribution protein nudE homolog 1;Isoform 2 of Nuclear distribution protein nudE homolog 1;Epididymis secretory sperm binding protein (Fragment)	NDE1_HUMAN;NDE1_HUMAN;X5DR54_HUMAN	6	42.8036	1.42804	HMG +B	NLS +B
HMG +B / NLS +B	A0A140VJJ7;A6PVU0;O43559	A0A140VJJ7;A6PVU0;O43559	0.513858	0.513858	0.0028113	0.00184535	12	A0A140VJJ7;A6PVU0;O43559	FRS3	Fibroblast growth factor receptor substrate 3;Fibroblast growth factor receptor substrate 3 (Fragment);Fibroblast growth factor receptor substrate 3	A0A140VJJ7_HUMAN;A6PVU0_HUMAN;FRS3_HUMAN	1	42.7863	1.42786	HMG +B	NLS +B
HMG +B / NLS +B	A0A024R1N4;P12956	A0A024R1N4;P12956	0.513665	0.513665	5.99582e-07	1.60111e-05	12	A0A024R1N4;P12956	XRCC6	X-ray repair complementing defective repair in Chinese hamster cells 6 (Ku autoantigen, 70kDa), isoform CRA_a;X-ray repair cross-complementing protein 6	A0A024R1N4_HUMAN;XRCC6_HUMAN	64	42.7672	1.42767	HMG +B	NLS +B
HMG +B / NLS +B	Q8IVM0	Q8IVM0	0.513596	0.513596	0.000691988	0.000699821	12	Q8IVM0	CCDC50	Coiled-coil domain-containing protein 50	CCD50_HUMAN	13	42.7604	1.4276	HMG +B	NLS +B
HMG +B / NLS +B	B2RB89;B4E2L0;P22694;P22694-2;P22694-3;P22694-4;P22694-5;P22694-6;P22694-7;P22694-9	B2RB89;B4E2L0;P22694;P22694-2;P22694-3;P22694-4;P22694-5;P22694-6;P22694-7;P22694-9	0.513132	0.513132	0.000287252	0.000398355	12	B2RB89;B4E2L0;P22694;P22694-2;P22694-3;P22694-4;P22694-5;P22694-6;P22694-7;P22694-9	PRKACB;;PRKACB;PRKACB;PRKACB;PRKACB;PRKACB;PRKACB;PRKACB;PRKACB	cAMP-dependent protein kinase;cAMP-dependent protein kinase;cAMP-dependent protein kinase catalytic subunit beta;Isoform 2 of cAMP-dependent protein kinase catalytic subunit beta;Isoform 3 of cAMP-dependent protein kinase catalytic subunit beta;Isoform 4 of cAMP-dependent protein kinase catalytic subunit beta;Isoform 5 of cAMP-dependent protein kinase catalytic subunit beta;Isoform 6 of cAMP-depe…	B2RB89_HUMAN;B4E2L0_HUMAN;KAPCB_HUMAN;KAPCB_HUMAN;KAPCB_HUMAN;KAPCB_HUMAN;KAPCB_HUMAN;KAPCB_HUMAN;KAPCB_HUMAN;KAPCB_HUMAN	5	42.7145	1.42714	HMG +B	NLS +B
HMG +B / NLS +B	K4DI92;Q6NW29	K4DI92;Q6NW29	0.512759	0.512759	0.00525194	0.00293671	12	K4DI92;Q6NW29	RWDD4	RWD domain containing 4;RWD domain-containing protein 4	K4DI92_HUMAN;RWDD4_HUMAN	4	42.6777	1.42678	HMG +B	NLS +B
HMG +B / NLS +B	Q96HQ2	Q96HQ2	0.512559	0.512559	0.000941086	0.000861629	12	Q96HQ2	CDKN2AIPNL	CDKN2AIP N-terminal-like protein	C2AIL_HUMAN	8	42.6578	1.42658	HMG +B	NLS +B
HMG +B / NLS +B	Q9UPN7	Q9UPN7	0.512086	0.512086	2.59115e-06	2.98221e-05	12	Q9UPN7	PPP6R1	Serine/threonine-protein phosphatase 6 regulatory subunit 1	PP6R1_HUMAN	20	42.6111	1.42611	HMG +B	NLS +B
HMG +B / NLS +B	I3L0N4;I3L336;Q8TBR7;Q8TBR7-1	I3L0N4;I3L336;Q8TBR7;Q8TBR7-1	0.511924	0.511924	0.68304	0.161893	10	I3L0N4;I3L336;Q8TBR7;Q8TBR7-1	TLCD3A	TLC domain containing 3A;TLC domain containing 3A;TLC domain-containing protein 3A;Isoform 1 of TLC domain-containing protein 3A	I3L0N4_HUMAN;I3L336_HUMAN;TLC3A_HUMAN;TLC3A_HUMAN	1	42.5951	1.42595	HMG +B	NLS +B
HMG +B / NLS +B	Q14764;X5D2M8	Q14764;X5D2M8	0.511885	0.511885	4.19758e-05	0.000132038	12	Q14764;X5D2M8	MVP	Major vault protein;Major vault protein (Fragment)	MVP_HUMAN;X5D2M8_HUMAN	43	42.5913	1.42591	HMG +B	NLS +B
HMG +B / NLS +B	Q969G5	Q969G5	0.511598	0.511598	0.546866	0.134353	12	Q969G5	CAVIN3	Caveolae-associated protein 3	CAVN3_HUMAN	2	42.5628	1.42563	HMG +B	NLS +B
HMG +B / NLS +B	A0A140VK94;P43487;P43487-2	A0A140VK94;P43487;P43487-2	0.511516	0.511516	0.00674103	0.00355629	12	A0A140VK94;P43487;P43487-2	RANBP1	RAN binding protein 1, isoform CRA_g;Ran-specific GTPase-activating protein;Isoform 2 of Ran-specific GTPase-activating protein	A0A140VK94_HUMAN;RANG_HUMAN;RANG_HUMAN	7	42.5547	1.42555	HMG +B	NLS +B
HMG +B / NLS +B	Q9NVR5	Q9NVR5	0.511153	0.511153	0.00444024	0.00258312	12	Q9NVR5	DNAAF2	Protein kintoun	KTU_HUMAN	8	42.5189	1.42519	HMG +B	NLS +B
HMG +B / NLS +B	Q8WVK7	Q8WVK7	0.511077	0.511077	0.000514163	0.000576896	12	Q8WVK7	SKA2	Spindle and kinetochore-associated protein 2	SKA2_HUMAN	3	42.5113	1.42511	HMG +B	NLS +B
HMG +B / NLS +B	A0A024F8R8;A0A0A8LE32;A0A6B7G396;A0A7S4PS32;A0A7S4U9P6;A0A7S5L7J6;A0A858LJ63;A0A8F5A4A0;D7RIG5;G9FJH6;G9FJI0;M1VK07;M1VNN7;O19730;Q0R326;Q30136;Q30148;Q5XKU0;U3PRP1;U3PUP3;U3PXT8	A0A024F8R8;A0A0A8LE32;A0A6B7G396;A0A7S4PS32;A0A7S4U9P6;A0A7S5L7J6;A0A858LJ63;A0A8F5A4A0;D7RIG5;G9FJH6;G9FJI0;M1VK07;M1VNN7;O19730;Q0R326;Q30136;Q30148;Q5XKU0;U3PRP1;U3PUP3;U3PXT8	0.510901	0.510901	0.000132474	0.000248437	12	A0A024F8R8;A0A0A8LE32;A0A6B7G396;A0A7S4PS32;A0A7S4U9P6;A0A7S5L7J6;A0A858LJ63;A0A8F5A4A0;D7RIG5;G9FJH6;G9FJI0;M1VK07;M1VNN7;O19730;Q0R326;Q30136;Q30148;Q5XKU0;U3PRP1;U3PUP3;U3PXT8	HLA-DRB1;HLA-DRB1;HLA-DRB1;HLA-DRB1;HLA-DRB1;HLA-DRB1;HLA-DRB1;HLA-DRB1;HLA-DRB1;HLA-DRB1;HLA-DRB1;HLA-DRB1;HLA-DRB1;HLA-DRB1;HLA-DRB1;HLA-DRB1;;DRB1;HLA-DRB1;HLA-DRB1;HLA-DRB1	HLA-DRB1 protein;MHC class II antigen;MHC class II antigen (Fragment);MHC class II antigen;MHC class II antigen;MHC class II antigen;MHC class II antigen;MHC class II antigen;HLA class II histocompatibility antigen DR beta chain;MHC class II antigen (Fragment);MHC class II antigen (Fragment);HLA-DRB1 protein (Fragment);HLA-DRB1 protein (Fragment);HLA-DRB1 protein (Fragment);HLA class II histocomp…	A0A024F8R8_HUMAN;A0A0A8LE32_HUMAN;A0A6B7G396_HUMAN;A0A7S4PS32_HUMAN;A0A7S4U9P6_HUMAN;A0A7S5L7J6_HUMAN;A0A858LJ63_HUMAN;A0A8F5A4A0_HUMAN;D7RIG5_HUMAN;G9FJH6_HUMAN;G9FJI0_HUMAN;M1VK07_HUMAN;M1VNN7_HUMAN;O19730_HUMAN;Q0R326_HUMAN;Q30136_HUMAN;Q30148_HUMAN;Q5XKU0_HUMAN;U3PRP1_HUMAN;U3PUP3_HUMAN;U3PXT8_HUMAN	4	42.494	1.42494	HMG +B	NLS +B
HMG +B / NLS +B	H3BMT0	H3BMT0	0.510875	0.510875	0.132883	0.0401818	12	H3BMT0	JPT2	Jupiter microtubule associated homolog 2 (Fragment)	H3BMT0_HUMAN	1	42.4914	1.42491	HMG +B	NLS +B
HMG +B / NLS +B	J3QQY1;Q96JB5	J3QQY1;Q96JB5	0.510655	0.510655	0.000133704	0.00025003	12	J3QQY1;Q96JB5	CDK5RAP3	CDK5 regulatory subunit associated protein 3 (Fragment);CDK5 regulatory subunit-associated protein 3	J3QQY1_HUMAN;CK5P3_HUMAN	5	42.4697	1.4247	HMG +B	NLS +B
HMG +B / NLS +B	Q9BW85	Q9BW85	0.510566	0.510566	0.00015633	0.000276936	12	Q9BW85	YJU2	Splicing factor YJU2	YJU2_HUMAN	15	42.4609	1.42461	HMG +B	NLS +B
HMG +B / NLS +B	A0A0D9SEJ5;B4DG54;B4DSS4;F5GY05;Q96EK7	A0A0D9SEJ5;B4DG54;B4DSS4;F5GY05;Q96EK7	0.510337	0.510337	8.41613e-05	0.000191146	12	A0A0D9SEJ5;B4DG54;B4DSS4;F5GY05;Q96EK7	FAM120B;;;FAM120B;FAM120B	Constitutive coactivator of peroxisome proliferator-activated receptor gamma;cDNA FLJ56635;cDNA FLJ56631;Constitutive coactivator of peroxisome proliferator-activated receptor gamma;Constitutive coactivator of peroxisome proliferator-activated receptor gamma	A0A0D9SEJ5_HUMAN;B4DG54_HUMAN;B4DSS4_HUMAN;F5GY05_HUMAN;F120B_HUMAN	23	42.4383	1.42438	HMG +B	NLS +B
HMG +B / NLS +B	B2RAP9;Q69FE3;Q9NWZ3	B2RAP9;Q69FE3;Q9NWZ3	0.509826	0.509826	4.79319e-06	4.06879e-05	12	B2RAP9;Q69FE3;Q9NWZ3	;IRAK4;IRAK4	Interleukin-1 receptor-associated kinase 4	B2RAP9_HUMAN;Q69FE3_HUMAN;IRAK4_HUMAN	20	42.3879	1.42388	HMG +B	NLS +B
HMG +B / NLS +B	D6RGV5;D6RIE3;H0UI06;P14406;Q496I0	D6RGV5;D6RIE3;H0UI06;P14406;Q496I0	0.509405	0.509405	0.000386277	0.000475495	12	D6RGV5;D6RIE3;H0UI06;P14406;Q496I0	COX7A2	Cytochrome c oxidase subunit 7A2 (Fragment);Cytochrome c oxidase subunit 7A2;Cytochrome c oxidase subunit 7A2;Cytochrome c oxidase subunit 7A2, mitochondrial;COX7A2 protein	D6RGV5_HUMAN;D6RIE3_HUMAN;H0UI06_HUMAN;CX7A2_HUMAN;Q496I0_HUMAN	2	42.3463	1.42346	HMG +B	NLS +B
HMG +B / NLS +B	Q6NUM9	Q6NUM9	0.509261	0.509261	0.00704595	0.003684	12	Q6NUM9	RETSAT	All-trans-retinol 13,14-reductase	RETST_HUMAN	12	42.3321	1.42332	HMG +B	NLS +B
HMG +B / NLS +B	Q9P0K8;Q9P0K8-2	Q9P0K8;Q9P0K8-2	0.508729	0.508729	0.00174762	0.00131616	12	Q9P0K8;Q9P0K8-2	FOXJ2	Forkhead box protein J2;Isoform FOXJ2.S of Forkhead box protein J2	FOXJ2_HUMAN	6	42.2797	1.4228	HMG +B	NLS +B
HMG +B / NLS +B	A0A087WU07;Q5TGZ0	A0A087WU07;Q5TGZ0	0.508696	0.508696	0.00408838	0.0024312	12	A0A087WU07;Q5TGZ0	MICOS10	MICOS complex subunit MIC10	A0A087WU07_HUMAN;MIC10_HUMAN	5	42.2764	1.42276	HMG +B	NLS +B
HMG +B / NLS +B	P29590-13	P29590-13	0.508615	0.508615	0.164011	0.0482794	10	P29590-13	PML	Isoform PML-13 of Protein PML	PML_HUMAN	1	42.2684	1.42268	HMG +B	NLS +B
HMG +B / NLS +B	A0A024R6T8;Q9GZU8	A0A024R6T8;Q9GZU8	0.508217	0.508217	0.00143329	0.00114761	12	A0A024R6T8;Q9GZU8	NIP30;PSME3IP1	NEFA-interacting nuclear protein NIP30, isoform CRA_a;PSME3-interacting protein	A0A024R6T8_HUMAN;PIP30_HUMAN	19	42.2291	1.42229	HMG +B	NLS +B
HMG +B / NLS +B	Q9Y4E1	Q9Y4E1	0.508197	0.508197	0.000175644	0.00029658	12	Q9Y4E1	WASHC2C	WASH complex subunit 2C	WAC2C_HUMAN	8	42.2272	1.42227	HMG +B	NLS +B
HMG +B / NLS +B	Q15853;Q15853-2;Q15853-3;Q15853-4	Q15853;Q15853-2;Q15853-3;Q15853-4	0.508047	0.508047	0.0104843	0.00500855	12	Q15853;Q15853-2;Q15853-3;Q15853-4	USF2	Upstream stimulatory factor 2;Isoform USF2A-delta-H of Upstream stimulatory factor 2;Isoform USF2B of Upstream stimulatory factor 2;Isoform USF2c of Upstream stimulatory factor 2	USF2_HUMAN	3	42.2124	1.42212	HMG +B	NLS +B
HMG +B / NLS +B	A0A024RDA6;Q16270;Q16270-2	A0A024RDA6;Q16270;Q16270-2	0.507989	0.507989	0.752182	0.175291	12	A0A024RDA6;Q16270;Q16270-2	IGFBP7	Insulin-like growth factor binding protein 7, isoform CRA_a (Fragment);Insulin-like growth factor-binding protein 7;Isoform 2 of Insulin-like growth factor-binding protein 7	A0A024RDA6_HUMAN;IBP7_HUMAN;IBP7_HUMAN	5	42.2067	1.42207	HMG +B	NLS +B
HMG +B / NLS +B	A0A024R3D4;Q8ND24	A0A024R3D4;Q8ND24	0.507244	0.507244	0.00134972	0.00110282	12	A0A024R3D4;Q8ND24	DKFZp547C195;RNF214	RING-type domain-containing protein;RING finger protein 214	A0A024R3D4_HUMAN;RN214_HUMAN	16	42.1333	1.42133	HMG +B	NLS +B
HMG +B / NLS +B	A0A348GSH8;A0A8V8TN39;A8K319;B4DQA9;B4DQS5;B4DVR0;C9JWC5;D3DQT0;D3DQT1;Q4A1P5;Q8IYM9;Q8IYM9-2	A0A348GSH8;A0A8V8TN39;A8K319;B4DQA9;B4DQS5;B4DVR0;C9JWC5;D3DQT0;D3DQT1;Q4A1P5;Q8IYM9;Q8IYM9-2	0.507025	0.507025	0.016912	0.00726517	12	A0A348GSH8;A0A8V8TN39;A8K319;B4DQA9;B4DQS5;B4DVR0;C9JWC5;D3DQT0;D3DQT1;Q4A1P5;Q8IYM9;Q8IYM9-2	TRIM22;TRIM22;;;;;TRIM22;TRIM22;TRIM22;TRIM22;TRIM22;TRIM22	Tripartite motif containing 22;Tripartite motif containing 22 (Fragment);cDNA FLJ76655, highly similar to Homo sapiens tripartite motif-containing 22, mRNA;cDNA FLJ51040, highly similar to Tripartite motif-containing protein 22;cDNA FLJ51049, highly similar to Tripartite motif-containing protein 22;cDNA FLJ51115, moderately similar to Tripartite motif-containing protein 22;Tripartite motif contai…	A0A348GSH8_HUMAN;A0A8V8TN39_HUMAN;A8K319_HUMAN;B4DQA9_HUMAN;B4DQS5_HUMAN;B4DVR0_HUMAN;C9JWC5_HUMAN;D3DQT0_HUMAN;D3DQT1_HUMAN;Q4A1P5_HUMAN;TRI22_HUMAN;TRI22_HUMAN	2	42.1117	1.42112	HMG +B	NLS +B
HMG +B / NLS +B	A0A0S2Z523;E5KRX5;Q15526;Q15526-2	A0A0S2Z523;E5KRX5;Q15526;Q15526-2	0.506976	0.506976	0.000544665	0.000596993	12	A0A0S2Z523;E5KRX5;Q15526;Q15526-2	SURF1	SURF1-like protein (Fragment);SURF1-like protein;Surfeit locus protein 1;Isoform 2 of Surfeit locus protein 1	A0A0S2Z523_HUMAN;E5KRX5_HUMAN;SURF1_HUMAN;SURF1_HUMAN	2	42.1069	1.42107	HMG +B	NLS +B
HMG +B / NLS +B	Q9BZE2	Q9BZE2	0.506959	0.506959	0.00278842	0.00183799	12	Q9BZE2	PUS3	tRNA pseudouridine(38/39) synthase	PUS3_HUMAN	17	42.1051	1.42105	HMG +B	NLS +B
HMG +B / NLS +B	A0A0C4DFT3;A0A590UJ08;A0A590UJ18;A0A590UJ68;A0A590UJ81;A0A590UJC5;A0A590UJD9;A0A590UJR4;A0A590UJR5;A0A590UJS9;A0A590UJX2;A0A590UK48;A0A590UKA8;B4DF78;Q12959;Q12959-2;Q12959-3;Q12959-4;Q12959-5;Q12959-6;Q12959-7;Q12959-8;Q12959-9;Q59FC4	A0A0C4DFT3;A0A590UJ08;A0A590UJ18;A0A590UJ68;A0A590UJ81;A0A590UJC5;A0A590UJD9;A0A590UJR4;A0A590UJR5;A0A590UJS9;A0A590UJX2;A0A590UK48;A0A590UKA8;B4DF78;Q12959;Q12959-2;Q12959-3;Q12959-4;Q12959-5;Q12959-6;Q12959-7;Q12959-8;Q12959-9;Q59FC4	0.506715	0.506715	0.00105605	0.000930554	12	A0A0C4DFT3;A0A590UJ08;A0A590UJ18;A0A590UJ68;A0A590UJ81;A0A590UJC5;A0A590UJD9;A0A590UJR4;A0A590UJR5;A0A590UJS9;A0A590UJX2;A0A590UK48;A0A590UKA8;B4DF78;Q12959;Q12959-2;Q12959-3;Q12959-4;Q12959-5;Q12959-6;Q12959-7;Q12959-8;Q12959-9;Q59FC4	DLG1;DLG1;DLG1;DLG1;DLG1;DLG1;DLG1;DLG1;DLG1;DLG1;DLG1;DLG1;DLG1;;DLG1;DLG1;DLG1;DLG1;DLG1;DLG1;DLG1;DLG1;DLG1;	Discs large MAGUK scaffold protein 1;Discs large MAGUK scaffold protein 1;Discs large MAGUK scaffold protein 1;Discs large MAGUK scaffold protein 1;Discs large MAGUK scaffold protein 1;Discs large MAGUK scaffold protein 1;Discs large MAGUK scaffold protein 1;Discs large MAGUK scaffold protein 1;Discs large MAGUK scaffold protein 1;Discs large MAGUK scaffold protein 1;Discs large MAGUK scaffold pr…	A0A0C4DFT3_HUMAN;A0A590UJ08_HUMAN;A0A590UJ18_HUMAN;A0A590UJ68_HUMAN;A0A590UJ81_HUMAN;A0A590UJC5_HUMAN;A0A590UJD9_HUMAN;A0A590UJR4_HUMAN;A0A590UJR5_HUMAN;A0A590UJS9_HUMAN;A0A590UJX2_HUMAN;A0A590UK48_HUMAN;A0A590UKA8_HUMAN;B4DF78_HUMAN;DLG1_HUMAN;DLG1_HUMAN;DLG1_HUMAN;DLG1_HUMAN;DLG1_HUMAN;DLG1_HUMAN;DLG1_HUMAN;DLG1_HUMAN;DLG1_HUMAN;Q59FC4_HUMAN	8	42.0811	1.42081	HMG +B	NLS +B
HMG +B / NLS +B	B3KW52;H3BRL3;O14562	B3KW52;H3BRL3;O14562	0.506253	0.506253	0.00278732	0.00183797	12	B3KW52;H3BRL3;O14562	;UBFD1;UBFD1	cDNA FLJ42145 fis, clone TESTI4000228, highly similar to Mus musculus ubiquitin family domain containing 1 (Ubfd1), mRNA;Ubiquitin family domain containing 1;Ubiquitin domain-containing protein UBFD1	B3KW52_HUMAN;H3BRL3_HUMAN;UBFD1_HUMAN	4	42.0356	1.42036	HMG +B	NLS +B
HMG +B / NLS +B	D6RA47;D6RE79;D6RIZ4;Q14728	D6RA47;D6RE79;D6RIZ4;Q14728	0.505726	0.505726	3.03014e-05	0.00011081	12	D6RA47;D6RE79;D6RIZ4;Q14728	MFSD10	Major facilitator superfamily domain containing 10;Major facilitator superfamily domain containing 10;Major facilitator superfamily domain containing 10;Major facilitator superfamily domain-containing protein 10	D6RA47_HUMAN;D6RE79_HUMAN;D6RIZ4_HUMAN;MFS10_HUMAN	4	41.9838	1.41984	HMG +B	NLS +B
HMG +B / NLS +B	A0A024QZN2;Q8WXX5	A0A024QZN2;Q8WXX5	0.505501	0.505501	0.000151839	0.000272063	12	A0A024QZN2;Q8WXX5	hCG_2024613;DNAJC9	HCG2024613, isoform CRA_a;DnaJ homolog subfamily C member 9	A0A024QZN2_HUMAN;DNJC9_HUMAN	17	41.9617	1.41962	HMG +B	NLS +B
HMG +B / NLS +B	A0A8F4WI60;M1VK03;P79552;Q2LIR5;Q5IWM0	A0A8F4WI60;M1VK03;P79552;Q2LIR5;Q5IWM0	0.504706	0.504706	0.000419611	0.000504286	12	A0A8F4WI60;M1VK03;P79552;Q2LIR5;Q5IWM0	HLA-DRB1;HLA-DRB1;HLA-DR-beta 1;HLA-DRB1;HLA-DRB1	MHC class II antigen;HLA-DRB1 protein (Fragment);MHC class II antigen;HLA class II histocompatibility antigen DR beta chain;MHC class II antigen	A0A8F4WI60_HUMAN;M1VK03_HUMAN;P79552_HUMAN;Q2LIR5_HUMAN;Q5IWM0_HUMAN	10	41.8834	1.41883	HMG +B	NLS +B
HMG +B / NLS +B	B4DM19;B4DZF1;Q9UHD9	B4DM19;B4DZF1;Q9UHD9	0.504374	0.504374	0.0515234	0.0179096	8	B4DM19;B4DZF1;Q9UHD9	;;UBQLN2	cDNA FLJ60127, highly similar to Ubiquilin-2;cDNA FLJ56541, highly similar to Ubiquilin-2;Ubiquilin-2	B4DM19_HUMAN;B4DZF1_HUMAN;UBQL2_HUMAN	2	41.8508	1.41851	HMG +B	NLS +B
HMG +B / NLS +B	O95997;Q2VPE7;Q6IAL9	O95997;Q2VPE7;Q6IAL9	0.504276	0.504276	0.000847736	0.000807078	12	O95997;Q2VPE7;Q6IAL9	PTTG1	Securin;PTTG1 protein (Fragment);PTTG1 protein	PTTG1_HUMAN;Q2VPE7_HUMAN;Q6IAL9_HUMAN	3	41.8411	1.41841	HMG +B	NLS +B
HMG +B / NLS +B	A0A291FGD9;B5MDE0;Q96AA3	A0A291FGD9;B5MDE0;Q96AA3	0.504087	0.504087	0.0141194	0.00630218	12	A0A291FGD9;B5MDE0;Q96AA3	RFT1	Protein RFT1 homolog	A0A291FGD9_HUMAN;B5MDE0_HUMAN;RFT1_HUMAN	4	41.8225	1.41823	HMG +B	NLS +B
HMG +B / NLS +B	A0A024QZN4;A0A384NYN5;P18206;P18206-2;V9HWK2	A0A024QZN4;A0A384NYN5;P18206;P18206-2;V9HWK2	0.503805	0.503805	0.000157708	0.000278228	12	A0A024QZN4;A0A384NYN5;P18206;P18206-2;V9HWK2	VCL;;VCL;VCL;HEL114	Vinculin;Vinculin;Vinculin;Isoform 1 of Vinculin;Vinculin	A0A024QZN4_HUMAN;A0A384NYN5_HUMAN;VINC_HUMAN;VINC_HUMAN;V9HWK2_HUMAN	24	41.7949	1.41795	HMG +B	NLS +B
HMG +B / NLS +B	A0A087WZF1;B7ZLW0;Q93052	A0A087WZF1;B7ZLW0;Q93052	0.503798	0.503798	0.00175406	0.00131888	12	A0A087WZF1;B7ZLW0;Q93052	LPP	LIM domain containing preferred translocation partner in lipoma;LPP protein;Lipoma-preferred partner	A0A087WZF1_HUMAN;B7ZLW0_HUMAN;LPP_HUMAN	14	41.7941	1.41794	HMG +B	NLS +B
HMG +B / NLS +B	B1AQP2;Q9UHV9	B1AQP2;Q9UHV9	0.503566	0.503566	0.000990115	0.000889586	12	B1AQP2;Q9UHV9	PFDN2	Prefoldin subunit 2	B1AQP2_HUMAN;PFD2_HUMAN	9	41.7714	1.41771	HMG +B	NLS +B
HMG +B / NLS +B	P38117	P38117	0.503382	0.503382	0.000352574	0.000450042	12	P38117	ETFB	Electron transfer flavoprotein subunit beta	ETFB_HUMAN	22	41.7532	1.41753	HMG +B	NLS +B
HMG +B / NLS +B	Q9NUA8	Q9NUA8	0.503308	0.503308	5.0657e-06	4.16809e-05	12	Q9NUA8	ZBTB40	Zinc finger and BTB domain-containing protein 40	ZBT40_HUMAN	41	41.746	1.41746	HMG +B	NLS +B
HMG +B / NLS +B	Q549C5;Q9NS69	Q549C5;Q9NS69	0.503091	0.503091	7.10522e-05	0.00017323	12	Q549C5;Q9NS69	MST065;TOMM22	Mitochondrial import receptor subunit TOM22 homolog	Q549C5_HUMAN;TOM22_HUMAN	8	41.7247	1.41725	HMG +B	NLS +B
HMG +B / NLS +B	A0A088AWN3;A0A2X0SYY4;A0A804HIE8;A0A8V8TQS9;A0A8V8TR95;B7ZVX0;B9EG73;Q9BZ29;Q9BZ29-3;Q9BZ29-4;Q9BZ29-5;X6RGR3	A0A088AWN3;A0A2X0SYY4;A0A804HIE8;A0A8V8TQS9;A0A8V8TR95;B7ZVX0;B9EG73;Q9BZ29;Q9BZ29-3;Q9BZ29-4;Q9BZ29-5;X6RGR3	0.502998	0.502998	0.599016	0.145263	12	A0A088AWN3;A0A2X0SYY4;A0A804HIE8;A0A8V8TQS9;A0A8V8TR95;B7ZVX0;B9EG73;Q9BZ29;Q9BZ29-3;Q9BZ29-4;Q9BZ29-5;X6RGR3	DOCK9	Dedicator of cytokinesis 9;DOCK9 (Fragment);Dedicator of cytokinesis 9;Dedicator of cytokinesis 9;Dedicator of cytokinesis 9;DOCK9 protein;DOCK9 protein;Dedicator of cytokinesis protein 9;Isoform 3 of Dedicator of cytokinesis protein 9;Isoform 4 of Dedicator of cytokinesis protein 9;Isoform 2 of Dedicator of cytokinesis protein 9;Dedicator of cytokinesis 9	A0A088AWN3_HUMAN;A0A2X0SYY4_HUMAN;A0A804HIE8_HUMAN;A0A8V8TQS9_HUMAN;A0A8V8TR95_HUMAN;B7ZVX0_HUMAN;B9EG73_HUMAN;DOCK9_HUMAN;DOCK9_HUMAN;DOCK9_HUMAN;DOCK9_HUMAN;X6RGR3_HUMAN	5	41.7155	1.41715	HMG +B	NLS +B
HMG +B / NLS +B	B2R850;O43829	B2R850;O43829	0.502879	0.502879	5.11393e-05	0.000144895	12	B2R850;O43829	;ZBTB14	cDNA, FLJ93740, highly similar to Homo sapiens zinc finger protein 161 homolog (mouse) (ZFP161), mRNA;Zinc finger and BTB domain-containing protein 14	B2R850_HUMAN;ZBT14_HUMAN	18	41.7038	1.41704	HMG +B	NLS +B
HMG +B / NLS +B	Q9Y6I4	Q9Y6I4	0.502813	0.502813	1.18298e-07	7.54089e-06	12	Q9Y6I4	USP3	Ubiquitin carboxyl-terminal hydrolase 3	UBP3_HUMAN	23	41.6974	1.41697	HMG +B	NLS +B
HMG +B / NLS +B	B3KX51;P04899;P04899-2;P04899-3;P04899-5;P04899-6;Q96C71	B3KX51;P04899;P04899-2;P04899-3;P04899-5;P04899-6;Q96C71	0.502645	0.502645	1.60977e-05	7.91185e-05	12	B3KX51;P04899;P04899-2;P04899-3;P04899-5;P04899-6;Q96C71	;GNAI2;GNAI2;GNAI2;GNAI2;GNAI2;GNAI2	cDNA FLJ44754 fis, clone BRACE3030748, highly similar to Guanine nucleotide-binding protein G(i), alpha-2 subunit;Guanine nucleotide-binding protein G(i) subunit alpha-2;Isoform 2 of Guanine nucleotide-binding protein G(i) subunit alpha-2;Isoform 3 of Guanine nucleotide-binding protein G(i) subunit alpha-2;Isoform 5 of Guanine nucleotide-binding protein G(i) subunit alpha-2;Isoform 6 of Guanine n…	B3KX51_HUMAN;GNAI2_HUMAN;GNAI2_HUMAN;GNAI2_HUMAN;GNAI2_HUMAN;GNAI2_HUMAN;Q96C71_HUMAN	24	41.6808	1.41681	HMG +B	NLS +B
HMG +B / NLS +B	A0A024R9M3;A0A3B3ISV5;Q8N9N7	A0A024R9M3;A0A3B3ISV5;Q8N9N7	0.502214	0.502214	0.00831439	0.00419973	12	A0A024R9M3;A0A3B3ISV5;Q8N9N7	LRRC57;;LRRC57	Leucine rich repeat containing 57, isoform CRA_c;Leucine-rich repeat-containing protein 57;Leucine-rich repeat-containing protein 57	A0A024R9M3_HUMAN;A0A3B3ISV5_HUMAN;LRC57_HUMAN	4	41.6386	1.41639	HMG +B	NLS +B
HMG +B / NLS +B	P31350	P31350	0.502148	0.502148	0.00158563	0.00123224	12	P31350	RRM2	Ribonucleoside-diphosphate reductase subunit M2	RIR2_HUMAN	25	41.632	1.41632	HMG +B	NLS +B
HMG +B / NLS +B	B3KNI3;E9PHH8;Q6IAR4;Q9Y6X2	B3KNI3;E9PHH8;Q6IAR4;Q9Y6X2	0.501782	0.501782	0.0737136	0.024211	12	B3KNI3;E9PHH8;Q6IAR4;Q9Y6X2	;PIAS3;PIAS3;PIAS3	cDNA FLJ14651 fis, clone NT2RP2002193, highly similar to Protein inhibitor of activated STAT protein 3;Protein inhibitor of activated STAT 3;PIAS3 protein;E3 SUMO-protein ligase PIAS3	B3KNI3_HUMAN;E9PHH8_HUMAN;Q6IAR4_HUMAN;PIAS3_HUMAN	4	41.5962	1.41596	HMG +B	NLS +B
HMG +B / NLS +B	A0A087WYZ9;Q96T68;Q96T68-2;Q96T68-3	A0A087WYZ9;Q96T68;Q96T68-2;Q96T68-3	0.501595	0.501595	0.002193	0.0015449	12	A0A087WYZ9;Q96T68;Q96T68-2;Q96T68-3	SETDB2	Histone-lysine N-methyltransferase SETDB2;Histone-lysine N-methyltransferase SETDB2;Isoform 2 of Histone-lysine N-methyltransferase SETDB2;Isoform 3 of Histone-lysine N-methyltransferase SETDB2	A0A087WYZ9_HUMAN;SETB2_HUMAN;SETB2_HUMAN;SETB2_HUMAN	8	41.5778	1.41578	HMG +B	NLS +B
HMG +B / NLS +B	Q53GP2;Q9NX01	Q53GP2;Q9NX01	0.50154	0.50154	0.369673	0.0962667	12	Q53GP2;Q9NX01	;TXNL4B	Thioredoxin-like 4B variant (Fragment);Thioredoxin-like protein 4B	Q53GP2_HUMAN;TXN4B_HUMAN	2	41.5724	1.41572	HMG +B	NLS +B
HMG +B / NLS +B	Q6FIF0;Q6FIF0-2	Q6FIF0;Q6FIF0-2	0.501342	0.501342	0.00296378	0.0019192	12	Q6FIF0;Q6FIF0-2	ZFAND6	AN1-type zinc finger protein 6;Isoform 2 of AN1-type zinc finger protein 6	ZFAN6_HUMAN	6	41.553	1.41553	HMG +B	NLS +B
HMG +B / NLS +B	Q96R06	Q96R06	0.501201	0.501201	1.45165e-05	7.62826e-05	12	Q96R06	SPAG5	Sperm-associated antigen 5	SPAG5_HUMAN	43	41.5391	1.41539	HMG +B	NLS +B
HMG +B / NLS +B	A8K840;A8MUP8;B3KUX3;F1D8N9;J3KSJ4;P10276;P10276-2;P10276-3;Q6I9R7	A8K840;A8MUP8;B3KUX3;F1D8N9;J3KSJ4;P10276;P10276-2;P10276-3;Q6I9R7	0.500647	0.500647	1.87457e-05	8.7094e-05	12	A8K840;A8MUP8;B3KUX3;F1D8N9;J3KSJ4;P10276;P10276-2;P10276-3;Q6I9R7	;RARA;;NR1B1;RARA;RARA;RARA;RARA;RARA	cDNA FLJ78006, highly similar to Homo sapiens retinoic acid receptor, alpha, mRNA;Retinoic acid receptor alpha;cDNA FLJ40853 fis, clone TRACH2015486, highly similar to RETINOIC ACID RECEPTOR ALPHA;Retinoic acid nuclear receptor alpha variant 2;Retinoic acid receptor alpha (Fragment);Retinoic acid receptor alpha;Isoform Alpha-2 of Retinoic acid receptor alpha;Isoform Alpha-1-deltaBC of Retinoic ac…	A8K840_HUMAN;A8MUP8_HUMAN;B3KUX3_HUMAN;F1D8N9_HUMAN;J3KSJ4_HUMAN;RARA_HUMAN;RARA_HUMAN;RARA_HUMAN;Q6I9R7_HUMAN	3	41.4848	1.41485	HMG +B	NLS +B
HMG +B / NLS +B	P49006	P49006	0.500155	0.500155	0.0464799	0.0164335	12	P49006	MARCKSL1	MARCKS-related protein	MRP_HUMAN	5	41.4365	1.41437	HMG +B	NLS +B
HMG +B / NLS +B	Q5MIZ7;Q5MIZ7-2	Q5MIZ7;Q5MIZ7-2	0.499875	0.499875	0.00110713	0.000958896	12	Q5MIZ7;Q5MIZ7-2	PPP4R3B	Serine/threonine-protein phosphatase 4 regulatory subunit 3B;Isoform 2 of Serine/threonine-protein phosphatase 4 regulatory subunit 3B	P4R3B_HUMAN	36	41.4091	1.41409	HMG +B	NLS +B
HMG +B / NLS +B	A0A024R683;G3V2S6;Q9H3H0;Q9Y5K8	A0A024R683;G3V2S6;Q9H3H0;Q9Y5K8	0.499164	0.499164	3.83968e-07	1.33393e-05	12	A0A024R683;G3V2S6;Q9H3H0;Q9Y5K8	ATP6V1D;ATP6V1D;VATD;ATP6V1D	V-type proton ATPase subunit D	A0A024R683_HUMAN;G3V2S6_HUMAN;Q9H3H0_HUMAN;VATD_HUMAN	2	41.3395	1.41339	HMG +B	NLS +B
HMG +B / NLS +B	A0A0C4DFN0	A0A0C4DFN0	0.49859	0.49859	0.242332	0.0672821	12	A0A0C4DFN0	ZSCAN25	Zinc finger and SCAN domain containing 25	A0A0C4DFN0_HUMAN	1	41.2832	1.41283	HMG +B	NLS +B
HMG +B / NLS +B	Q96GV9	Q96GV9	0.498562	0.498562	0.0100879	0.00486003	12	Q96GV9	MACIR	Macrophage immunometabolism regulator	MACIR_HUMAN	7	41.2805	1.4128	HMG +B	NLS +B
HMG +B / NLS +B	P01112;X5D945	P01112;X5D945	0.498258	0.498258	0.00497088	0.00281904	12	P01112;X5D945	HRAS	GTPase HRas;Harvey rat sarcoma viral oncoprotein isoform A (Fragment)	RASH_HUMAN;X5D945_HUMAN	3	41.2507	1.41251	HMG +B	NLS +B
HMG +B / NLS +B	A0A024RAV2;P46063	A0A024RAV2;P46063	0.498232	0.498232	1.24681e-06	2.06993e-05	12	A0A024RAV2;P46063	RECQL	ATP-dependent DNA helicase;ATP-dependent DNA helicase Q1	A0A024RAV2_HUMAN;RECQ1_HUMAN	52	41.2481	1.41248	HMG +B	NLS +B
HMG +B / NLS +B	A0A0S2Z4Y4;Q14677	A0A0S2Z4Y4;Q14677	0.497782	0.497782	0.000203397	0.000323079	12	A0A0S2Z4Y4;Q14677	CLINT1	Clathrin interactor 1 isoform 1 (Fragment);Clathrin interactor 1	A0A0S2Z4Y4_HUMAN;EPN4_HUMAN	23	41.2041	1.41204	HMG +B	NLS +B
HMG +B / NLS +B	Q5T1M5	Q5T1M5	0.497592	0.497592	1.15236e-07	7.54089e-06	12	Q5T1M5	FKBP15	FK506-binding protein 15	FKB15_HUMAN	24	41.1855	1.41185	HMG +B	NLS +B
HMG +B / NLS +B	Q13868	Q13868	0.497548	0.497548	0.000222866	0.00034094	12	Q13868	EXOSC2	Exosome complex component RRP4	EXOS2_HUMAN	35	41.1812	1.41181	HMG +B	NLS +B
HMG +B / NLS +B	B7ZKW4;Q8NB37	B7ZKW4;Q8NB37	0.497383	0.497383	0.000325111	0.000431026	12	B7ZKW4;Q8NB37	PDDC1;GATD1	PDDC1 protein;Glutamine amidotransferase-like class 1 domain-containing protein 1	B7ZKW4_HUMAN;GALD1_HUMAN	5	41.1651	1.41165	HMG +B	NLS +B
HMG +B / NLS +B	A0A024R496;Q9Y376	A0A024R496;Q9Y376	0.497355	0.497355	0.00119892	0.00101642	12	A0A024R496;Q9Y376	CAB39	Calcium binding protein 39, isoform CRA_a;Calcium-binding protein 39	A0A024R496_HUMAN;CAB39_HUMAN	9	41.1623	1.41162	HMG +B	NLS +B
HMG +B / NLS +B	P41236	P41236	0.496943	0.496943	9.41827e-05	0.000204354	12	P41236	PPP1R2	Protein phosphatase inhibitor 2	IPP2_HUMAN	11	41.122	1.41122	HMG +B	NLS +B
HMG +B / NLS +B	A1MMZ0;Q8IWE2	A1MMZ0;Q8IWE2	0.496649	0.496649	0.000209485	0.00032997	12	A1MMZ0;Q8IWE2	LOC92689;FAM114A1	Protein NOXP20	A1MMZ0_HUMAN;NXP20_HUMAN	10	41.0933	1.41093	HMG +B	NLS +B
HMG +B / NLS +B	A0A024QZW3;Q96S59	A0A024QZW3;Q96S59	0.496058	0.496058	2.14895e-05	9.37818e-05	12	A0A024QZW3;Q96S59	RANBP9	RAN binding protein 9, isoform CRA_a;Ran-binding protein 9	A0A024QZW3_HUMAN;RANB9_HUMAN	20	41.0354	1.41035	HMG +B	NLS +B
HMG +B / NLS +B	Q6FIC5;Q9Y696	Q6FIC5;Q9Y696	0.495721	0.495721	0.000106409	0.000218406	12	Q6FIC5;Q9Y696	CLIC4	Chloride intracellular channel protein;Chloride intracellular channel protein 4	Q6FIC5_HUMAN;CLIC4_HUMAN	17	41.0026	1.41003	HMG +B	NLS +B
HMG +B / NLS +B	A0A994J704;Q8IW35	A0A994J704;Q8IW35	0.495259	0.495259	8.17465e-06	5.43817e-05	12	A0A994J704;Q8IW35	CEP97	Centrosomal protein 97;Centrosomal protein of 97 kDa	A0A994J704_HUMAN;CEP97_HUMAN	30	40.9574	1.40957	HMG +B	NLS +B
HMG +B / NLS +B	P0DPB5	P0DPB5	0.495016	0.495016	0.000525548	0.00058408	12	P0DPB5	POLR1D	Protein POLR1D, isoform 2	RPC22_HUMAN	4	40.9336	1.40934	HMG +B	NLS +B
HMG +B / NLS +B	A0A024R7E3;P26358	A0A024R7E3;P26358	0.494738	0.494738	8.22508e-07	1.81532e-05	12	A0A024R7E3;P26358	DNMT1	DNA (cytosine-5)-methyltransferase;DNA (cytosine-5)-methyltransferase 1	A0A024R7E3_HUMAN;DNMT1_HUMAN	121	40.9065	1.40907	HMG +B	NLS +B
HMG +B / NLS +B	C9JJN9;Q8N3P4;Q8N3P4-2;Q8N3P4-3	C9JJN9;Q8N3P4;Q8N3P4-2;Q8N3P4-3	0.494703	0.494703	0.0203749	0.00843594	10	C9JJN9;Q8N3P4;Q8N3P4-2;Q8N3P4-3	VPS8	VPS8 subunit of CORVET complex;Vacuolar protein sorting-associated protein 8 homolog;Isoform 2 of Vacuolar protein sorting-associated protein 8 homolog;Isoform 3 of Vacuolar protein sorting-associated protein 8 homolog	C9JJN9_HUMAN;VPS8_HUMAN;VPS8_HUMAN;VPS8_HUMAN	2	40.9031	1.40903	HMG +B	NLS +B
HMG +B / NLS +B	A0A8V8TNW5;H0YDB2;Q13586;V5J3L2	A0A8V8TNW5;H0YDB2;Q13586;V5J3L2	0.494404	0.494404	0.000472479	0.000545459	12	A0A8V8TNW5;H0YDB2;Q13586;V5J3L2	STIM1	Stromal interaction molecule 1;Stromal interaction molecule 1;Stromal interaction molecule 1;STIM1	A0A8V8TNW5_HUMAN;H0YDB2_HUMAN;STIM1_HUMAN;V5J3L2_HUMAN	22	40.8739	1.40874	HMG +B	NLS +B
HMG +B / NLS +B	B2R4A2;P14927	B2R4A2;P14927	0.49418	0.49418	0.00155489	0.00121896	12	B2R4A2;P14927	;UQCRB	Cytochrome b-c1 complex subunit 7	B2R4A2_HUMAN;QCR7_HUMAN	4	40.852	1.40852	HMG +B	NLS +B
HMG +B / NLS +B	A0A024R7J7;Q9BW61	A0A024R7J7;Q9BW61	0.49372	0.49372	0.000115088	0.000229571	12	A0A024R7J7;Q9BW61	DDA1	DET1- and DDB1-associated protein 1	A0A024R7J7_HUMAN;DDA1_HUMAN	7	40.8071	1.40807	HMG +B	NLS +B
HMG +B / NLS +B	O60346	O60346	0.493289	0.493289	0.120682	0.0369357	12	O60346	PHLPP1	PH domain leucine-rich repeat-containing protein phosphatase 1	PHLP1_HUMAN	2	40.765	1.40765	HMG +B	NLS +B
HMG +B / NLS +B	B2R8K4;P18846	B2R8K4;P18846	0.493053	0.493053	0.00128838	0.00106617	12	B2R8K4;P18846	;ATF1	cDNA, FLJ93942, highly similar to Homo sapiens activating transcription factor 1 (ATF1), mRNA;Cyclic AMP-dependent transcription factor ATF-1	B2R8K4_HUMAN;ATF1_HUMAN	3	40.742	1.40742	HMG +B	NLS +B
HMG +B / NLS +B	B4DFP7;Q7Z6M4	B4DFP7;Q7Z6M4	0.492995	0.492995	0.0064517	0.00344402	12	B4DFP7;Q7Z6M4	MTERF4	Mitochondrial transcription termination factor 4;Transcription termination factor 4, mitochondrial	B4DFP7_HUMAN;MTEF4_HUMAN	2	40.7363	1.40736	HMG +B	NLS +B
HMG +B / NLS +B	A0A024R6M3;P51003	A0A024R6M3;P51003	0.492994	0.492994	0.00135159	0.00110302	12	A0A024R6M3;P51003	PAPOLA	Poly(A) polymerase;Poly(A) polymerase alpha	A0A024R6M3_HUMAN;PAPOA_HUMAN	32	40.7362	1.40736	HMG +B	NLS +B
HMG +B / NLS +B	A0A7I2YQ88	A0A7I2YQ88	0.492576	0.492576	0.00166141	0.00126802	12	A0A7I2YQ88	PABPC1	Polyadenylate-binding protein	A0A7I2YQ88_HUMAN	1	40.6955	1.40696	HMG +B	NLS +B
HMG +B / NLS +B	Q6NZI2	Q6NZI2	0.492453	0.492453	0.00060543	0.00064024	12	Q6NZI2	CAVIN1	Caveolae-associated protein 1	CAVN1_HUMAN	21	40.6835	1.40684	HMG +B	NLS +B
HMG +B / NLS +B	Q8N3U4	Q8N3U4	0.492364	0.492364	8.25706e-06	5.47359e-05	12	Q8N3U4	STAG2	Cohesin subunit SA-2	STAG2_HUMAN	57	40.6748	1.40675	HMG +B	NLS +B
HMG +B / NLS +B	A8K8B0;P30154;P30154-2	A8K8B0;P30154;P30154-2	0.492302	0.492302	4.40565e-05	0.00013439	12	A8K8B0;P30154;P30154-2	;PPP2R1B;PPP2R1B	cDNA FLJ76434, highly similar to Homo sapiens protein phosphatase 2 (formerly 2A), regulatory subunit A (PR 65), beta isoform (PPP2R1B), transcript variant 2, mRNA;Serine/threonine-protein phosphatase 2A 65 kDa regulatory subunit A beta isoform;Isoform 2 of Serine/threonine-protein phosphatase 2A 65 kDa regulatory subunit A beta isoform	A8K8B0_HUMAN;2AAB_HUMAN;2AAB_HUMAN	6	40.6687	1.40669	HMG +B	NLS +B
HMG +B / NLS +B	A0A087WZX0;Q86UU0;Q86UU0-2;Q86UU0-4	A0A087WZX0;Q86UU0;Q86UU0-2;Q86UU0-4	0.492026	0.492026	0.000161382	0.000282947	12	A0A087WZX0;Q86UU0;Q86UU0-2;Q86UU0-4	BCL9L	BCL9 like;B-cell CLL/lymphoma 9-like protein;Isoform 2 of B-cell CLL/lymphoma 9-like protein;Isoform 4 of B-cell CLL/lymphoma 9-like protein	A0A087WZX0_HUMAN;BCL9L_HUMAN;BCL9L_HUMAN;BCL9L_HUMAN	39	40.6418	1.40642	HMG +B	NLS +B
HMG +B / NLS +B	Q96F24	Q96F24	0.49189	0.49189	0.00540964	0.00300607	12	Q96F24	NRBF2	Nuclear receptor-binding factor 2	NRBF2_HUMAN	4	40.6286	1.40629	HMG +B	NLS +B
HMG +B / NLS +B	Q16555	Q16555	0.491768	0.491768	0.00018789	0.000307844	12	Q16555	DPYSL2	Dihydropyrimidinase-related protein 2	DPYL2_HUMAN	33	40.6167	1.40617	HMG +B	NLS +B
HMG +B / NLS +B	A6NMQ1;P09884	A6NMQ1;P09884	0.491718	0.491718	4.53899e-05	0.00013723	12	A6NMQ1;P09884	POLA1	DNA polymerase;DNA polymerase alpha catalytic subunit	A6NMQ1_HUMAN;DPOLA_HUMAN	105	40.6119	1.40612	HMG +B	NLS +B
HMG +B / NLS +B	B7SBB1	B7SBB1	0.491237	0.491237	0.0041689	0.00246093	12	B7SBB1	AIP	peptidylprolyl isomerase	B7SBB1_HUMAN	2	40.565	1.40565	HMG +B	NLS +B
HMG +B / NLS +B	Q8WUM4-2	Q8WUM4-2	0.491199	0.491199	0.000122391	0.00023634	12	Q8WUM4-2	PDCD6IP	Isoform 2 of Programmed cell death 6-interacting protein	PDC6I_HUMAN	1	40.5612	1.40561	HMG +B	NLS +B
HMG +B / NLS +B	B4DF49;B4E2S7;B7Z2R9;H0YCG2;P13473;P13473-2;P13473-3	B4DF49;B4E2S7;B7Z2R9;H0YCG2;P13473;P13473-2;P13473-3	0.491115	0.491115	0.00215071	0.00152531	12	B4DF49;B4E2S7;B7Z2R9;H0YCG2;P13473;P13473-2;P13473-3	;;;LAMP2;LAMP2;LAMP2;LAMP2	cDNA FLJ52535, highly similar to Homo sapiens lysosomal-associated membrane protein 2 (LAMP2), transcript variant LAMP2B, mRNA;cDNA FLJ58780, highly similar to Homo sapiens lysosomal-associated membrane protein 2 (LAMP2), transcript variant LAMP2B, mRNA;cDNA FLJ52540, highly similar to Lysosome-associated membrane glycoprotein 2;Lysosomal associated membrane protein 2 (Fragment);Lysosome-associat…	B4DF49_HUMAN;B4E2S7_HUMAN;B7Z2R9_HUMAN;H0YCG2_HUMAN;LAMP2_HUMAN;LAMP2_HUMAN;LAMP2_HUMAN	1	40.5531	1.40553	HMG +B	NLS +B
HMG +B / NLS +B	P50221;P50221-3	P50221;P50221-3	0.491046	0.491046	0.00374187	0.00227321	12	P50221;P50221-3	MEOX1	Homeobox protein MOX-1;Isoform 3 of Homeobox protein MOX-1	MEOX1_HUMAN	2	40.5464	1.40546	HMG +B	NLS +B
HMG +B / NLS +B	A0A090N900;A8K005;Q15382;Q6NZ61	A0A090N900;A8K005;Q15382;Q6NZ61	0.490868	0.490868	0.000363841	0.000458406	12	A0A090N900;A8K005;Q15382;Q6NZ61	RHEB;;RHEB;RHEB	Ras homolog enriched in brain;cDNA FLJ77896, highly similar to Homo sapiens Ras homolog enriched in brain (RHEB), mRNA;GTP-binding protein Rheb;Ras homolog enriched in brain	A0A090N900_HUMAN;A8K005_HUMAN;RHEB_HUMAN;Q6NZ61_HUMAN	13	40.5291	1.40529	HMG +B	NLS +B
HMG +B / NLS +B	Q9NWX6	Q9NWX6	0.490663	0.490663	0.000361004	0.000456233	12	Q9NWX6	THG1L	Probable tRNA(His) guanylyltransferase	THG1_HUMAN	6	40.509	1.40509	HMG +B	NLS +B
HMG +B / NLS +B	Q93009	Q93009	0.49066	0.49066	1.25918e-05	7.09886e-05	12	Q93009	USP7	Ubiquitin carboxyl-terminal hydrolase 7	UBP7_HUMAN	106	40.5088	1.40509	HMG +B	NLS +B
HMG +B / NLS +B	Q9NQT5	Q9NQT5	0.489835	0.489835	2.89382e-05	0.000108576	12	Q9NQT5	EXOSC3	Exosome complex component RRP40	EXOS3_HUMAN	23	40.4284	1.40428	HMG +B	NLS +B
HMG +B / NLS +B	Q9NYL2	Q9NYL2	0.489327	0.489327	0.00788369	0.00401461	12	Q9NYL2	MAP3K20	Mitogen-activated protein kinase kinase kinase 20	M3K20_HUMAN	14	40.379	1.40379	HMG +B	NLS +B
HMG +B / NLS +B	P18669;Q53G35;Q6FHU2;Q6P6D7	P18669;Q53G35;Q6FHU2;Q6P6D7	0.489156	0.489156	0.000345321	0.000444627	12	P18669;Q53G35;Q6FHU2;Q6P6D7	PGAM1;;PGAM1;PGAM1	Phosphoglycerate mutase 1;Phosphoglycerate mutase (Fragment);Phosphoglycerate mutase (Fragment);Phosphoglycerate mutase	PGAM1_HUMAN;Q53G35_HUMAN;Q6FHU2_HUMAN;Q6P6D7_HUMAN	20	40.3624	1.40362	HMG +B	NLS +B
HMG +B / NLS +B	P04080;Q76LA1	P04080;Q76LA1	0.488988	0.488988	0.0035791	0.00219894	12	P04080;Q76LA1	CSTB	Cystatin-B;CSTB protein	CYTB_HUMAN;Q76LA1_HUMAN	5	40.346	1.40346	HMG +B	NLS +B
HMG +B / NLS +B	A0A024R3J7;P46977	A0A024R3J7;P46977	0.488521	0.488521	4.60096e-05	0.000137882	12	A0A024R3J7;P46977	hCG_2032701;STT3A	dolichyl-diphosphooligosaccharide--protein glycotransferase;Dolichyl-diphosphooligosaccharide--protein glycosyltransferase subunit STT3A	A0A024R3J7_HUMAN;STT3A_HUMAN	17	40.3006	1.40301	HMG +B	NLS +B
HMG +B / NLS +B	Q6FHY4;Q99747	Q6FHY4;Q99747	0.488049	0.488049	7.43595e-05	0.00017873	12	Q6FHY4;Q99747	NAPG	N-ethylmaleimide-sensitive factor attachment protein, gamma, isoform CRA_b;Gamma-soluble NSF attachment protein	Q6FHY4_HUMAN;SNAG_HUMAN	11	40.2547	1.40255	HMG +B	NLS +B
HMG +B / NLS +B	Q96S55	Q96S55	0.487122	0.487122	0.000355082	0.0004507	12	Q96S55	WRNIP1	ATPase WRNIP1	WRIP1_HUMAN	42	40.1646	1.40165	HMG +B	NLS +B
HMG +B / NLS +B	B2RAH7	B2RAH7	0.487064	0.487064	6.04052e-05	0.000158268	12	B2RAH7	NaN	Prolyl endopeptidase	B2RAH7_HUMAN	26	40.1589	1.40159	HMG +B	NLS +B
HMG +B / NLS +B	A8K251;B2RCW4;Q9HC78;Q9HC78-2	A8K251;B2RCW4;Q9HC78;Q9HC78-2	0.486998	0.486998	0.00010783	0.000220459	12	A8K251;B2RCW4;Q9HC78;Q9HC78-2	;;ZBTB20;ZBTB20	cDNA FLJ77884;cDNA, FLJ96336, highly similar to Homo sapiens zinc finger and BTB domain containing 20 (ZBTB20),mRNA;Zinc finger and BTB domain-containing protein 20;Isoform 2 of Zinc finger and BTB domain-containing protein 20	A8K251_HUMAN;B2RCW4_HUMAN;ZBT20_HUMAN;ZBT20_HUMAN	8	40.1526	1.40153	HMG +B	NLS +B
HMG +B / NLS +B	B2R7X3;Q13112	B2R7X3;Q13112	0.486402	0.486402	0.000623567	0.000653892	12	B2R7X3;Q13112	;CHAF1B	cDNA, FLJ93645, highly similar to Homo sapiens chromatin assembly factor 1, subunit B (p60) (CHAF1B),mRNA;Chromatin assembly factor 1 subunit B	B2R7X3_HUMAN;CAF1B_HUMAN	29	40.0947	1.40095	HMG +B	NLS +B
HMG +B / NLS +B	A0A087WTW0;A0A087WVR3;Q96T88;Q96T88-2	A0A087WTW0;A0A087WVR3;Q96T88;Q96T88-2	0.486309	0.486309	1.81578e-06	2.46956e-05	12	A0A087WTW0;A0A087WVR3;Q96T88;Q96T88-2	UHRF1	E3 ubiquitin-protein ligase UHRF;E3 ubiquitin-protein ligase UHRF;E3 ubiquitin-protein ligase UHRF1;Isoform 2 of E3 ubiquitin-protein ligase UHRF1	A0A087WTW0_HUMAN;A0A087WVR3_HUMAN;UHRF1_HUMAN;UHRF1_HUMAN	54	40.0856	1.40086	HMG +B	NLS +B
HMG +B / NLS +B	Q7L5N7	Q7L5N7	0.485378	0.485378	0.00191722	0.00140611	12	Q7L5N7	LPCAT2	Lysophosphatidylcholine acyltransferase 2	PCAT2_HUMAN	19	39.9953	1.39995	HMG +B	NLS +B
HMG +B / NLS +B	A0A024R069;A0A0A0MTL5;Q13309	A0A024R069;A0A0A0MTL5;Q13309	0.485287	0.485287	3.45466e-05	0.00011805	12	A0A024R069;A0A0A0MTL5;Q13309	SKP2	S-phase kinase-associated protein 2 (P45), isoform CRA_c;S-phase kinase associated protein 2;S-phase kinase-associated protein 2	A0A024R069_HUMAN;A0A0A0MTL5_HUMAN;SKP2_HUMAN	19	39.9864	1.39986	HMG +B	NLS +B
HMG +B / NLS +B	A0A024R294;Q96BD8	A0A024R294;Q96BD8	0.485271	0.485271	0.000389162	0.000478106	12	A0A024R294;Q96BD8	C18orf24;SKA1	Spindle and kinetochore-associated protein 1	A0A024R294_HUMAN;SKA1_HUMAN	9	39.9849	1.39985	HMG +B	NLS +B
HMG +B / NLS +B	A0A024R388;Q9NXG2	A0A024R388;Q9NXG2	0.484904	0.484904	0.000474997	0.000547692	12	A0A024R388;Q9NXG2	THUMPD1	THUMP domain containing 1, isoform CRA_a;THUMP domain-containing protein 1	A0A024R388_HUMAN;THUM1_HUMAN	23	39.9493	1.39949	HMG +B	NLS +B
HMG +B / NLS +B	Q9HCI7	Q9HCI7	0.484585	0.484585	0.000460498	0.000534588	12	Q9HCI7	MSL2	E3 ubiquitin-protein ligase MSL2	MSL2_HUMAN	18	39.9183	1.39918	HMG +B	NLS +B
HMG +B / NLS +B	A0A087WVD1;Q96B70	A0A087WVD1;Q96B70	0.483627	0.483627	0.00112187	0.000968086	12	A0A087WVD1;Q96B70	LENG9	Leukocyte receptor cluster member 9	A0A087WVD1_HUMAN;LENG9_HUMAN	3	39.8254	1.39825	HMG +B	NLS +B
HMG +B / NLS +B	Q6P2P2	Q6P2P2	0.483543	0.483543	6.09764e-06	4.57567e-05	12	Q6P2P2	PRMT9	Protein arginine N-methyltransferase 9	ANM9_HUMAN	30	39.8173	1.39817	HMG +B	NLS +B
HMG +B / NLS +B	A0A024RAJ5;A0A2R8Y5H3;A0A2R8Y5S9;A0A2R8Y7Q9;A0A2R8YEK8;A0A2U3TZL3;Q9Y5P4;Q9Y5P4-2;Q9Y5P4-3	A0A024RAJ5;A0A2R8Y5H3;A0A2R8Y5S9;A0A2R8Y7Q9;A0A2R8YEK8;A0A2U3TZL3;Q9Y5P4;Q9Y5P4-2;Q9Y5P4-3	0.482973	0.482973	0.00010156	0.000214557	12	A0A024RAJ5;A0A2R8Y5H3;A0A2R8Y5S9;A0A2R8Y7Q9;A0A2R8YEK8;A0A2U3TZL3;Q9Y5P4;Q9Y5P4-2;Q9Y5P4-3	COL4A3BP;CERT1;CERT1;CERT1;CERT1;CERT1;CERT1;CERT1;CERT1	Ceramide transfer protein;Ceramide transfer protein (Fragment);Ceramide transfer protein;Ceramide transfer protein;Ceramide transfer protein;Ceramide transfer protein (Fragment);Ceramide transfer protein;Isoform 2 of Ceramide transfer protein;Isoform 3 of Ceramide transfer protein	A0A024RAJ5_HUMAN;A0A2R8Y5H3_HUMAN;A0A2R8Y5S9_HUMAN;A0A2R8Y7Q9_HUMAN;A0A2R8YEK8_HUMAN;A0A2U3TZL3_HUMAN;CERT_HUMAN;CERT_HUMAN;CERT_HUMAN	3	39.7621	1.39762	HMG +B	NLS +B
HMG +B / NLS +B	B3KU52;O60733	B3KU52;O60733	0.482494	0.482494	0.00153161	0.00120727	12	B3KU52;O60733	;PLA2G6	phospholipase A2;85/88 kDa calcium-independent phospholipase A2	B3KU52_HUMAN;PLPL9_HUMAN	2	39.7157	1.39716	HMG +B	NLS +B
HMG +B / NLS +B	Q8N201	Q8N201	0.48186	0.48186	3.00318e-05	0.000110739	12	Q8N201	INTS1	Integrator complex subunit 1	INT1_HUMAN	116	39.6543	1.39654	HMG +B	NLS +B
HMG +B / NLS +B	Q969F1	Q969F1	0.48182	0.48182	0.00600786	0.00325838	12	Q969F1	GTF3C6	General transcription factor 3C polypeptide 6	TF3C6_HUMAN	5	39.6504	1.3965	HMG +B	NLS +B
HMG +B / NLS +B	Q02241-2	Q02241-2	0.481732	0.481732	0.00115702	0.000990224	12	Q02241-2	KIF23	Isoform 2 of Kinesin-like protein KIF23	KIF23_HUMAN	2	39.6419	1.39642	HMG +B	NLS +B
HMG +B / NLS +B	Q9H3N1	Q9H3N1	0.481641	0.481641	7.45745e-07	1.76588e-05	12	Q9H3N1	TMX1	Thioredoxin-related transmembrane protein 1	TMX1_HUMAN	6	39.6331	1.39633	HMG +B	NLS +B
HMG +B / NLS +B	P52655	P52655	0.48163	0.48163	0.0929556	0.0295567	12	P52655	GTF2A1	Transcription initiation factor IIA subunit 1	TF2AA_HUMAN	3	39.6321	1.39632	HMG +B	NLS +B
HMG +B / NLS +B	Q7Z2X7;X6R922	Q7Z2X7;X6R922	0.481269	0.481269	0.000915459	0.000847681	12	Q7Z2X7;X6R922	PAGE2	P antigen family member 2;PAGE family member 2	PAGE2_HUMAN;X6R922_HUMAN	5	39.5971	1.39597	HMG +B	NLS +B
HMG +B / NLS +B	Q6UUV7	Q6UUV7	0.481168	0.481168	3.58423e-06	3.44822e-05	12	Q6UUV7	CRTC3	CREB-regulated transcription coactivator 3	CRTC3_HUMAN	13	39.5874	1.39587	HMG +B	NLS +B
HMG +B / NLS +B	A0A0A8JCD0;A0A193DRS0;O15118;Q59GR1	A0A0A8JCD0;A0A193DRS0;O15118;Q59GR1	0.481032	0.481032	0.00157362	0.00122678	12	A0A0A8JCD0;A0A193DRS0;O15118;Q59GR1	NPC1;NPC1;NPC1;	Niemann-Pick C1 protein;Niemann-Pick C1;NPC intracellular cholesterol transporter 1;Niemann-Pick disease, type C1 variant (Fragment)	A0A0A8JCD0_HUMAN;A0A193DRS0_HUMAN;NPC1_HUMAN;Q59GR1_HUMAN	7	39.5742	1.39574	HMG +B	NLS +B
HMG +B / NLS +B	B7Z556;B7Z8Q2;P02765	B7Z556;B7Z8Q2;P02765	0.480445	0.480445	0.00033016	0.000433586	12	B7Z556;B7Z8Q2;P02765	;;AHSG	Alpha-2-HS-glycoprotein	B7Z556_HUMAN;B7Z8Q2_HUMAN;FETUA_HUMAN	1	39.5174	1.39517	HMG +B	NLS +B
HMG +B / NLS +B	A8K2Z3;Q5TFE4	A8K2Z3;Q5TFE4	0.480422	0.480422	0.000117204	0.000230718	12	A8K2Z3;Q5TFE4	;NT5DC1	cDNA FLJ76092, highly similar to Homo sapiens 5'-nucleotidase, cytosolic II-like 1 (NT5C2L1), mRNA;5'-nucleotidase domain-containing protein 1	A8K2Z3_HUMAN;NT5D1_HUMAN	8	39.5151	1.39515	HMG +B	NLS +B
HMG +B / NLS +B	A8K0T6;B7ZL84;C8CHW6;H3BS51;Q1ZYL9;Q9NY59;Q9NY59-2	A8K0T6;B7ZL84;C8CHW6;H3BS51;Q1ZYL9;Q9NY59;Q9NY59-2	0.480417	0.480417	0.00130925	0.0010776	12	A8K0T6;B7ZL84;C8CHW6;H3BS51;Q1ZYL9;Q9NY59;Q9NY59-2	;;SMPD3;SMPD3;;SMPD3;SMPD3	sphingomyelin phosphodiesterase;sphingomyelin phosphodiesterase;Sphingomyelin phosphodiesterase (Fragment);sphingomyelin phosphodiesterase;sphingomyelin phosphodiesterase;Sphingomyelin phosphodiesterase 3;Isoform 2 of Sphingomyelin phosphodiesterase 3	A8K0T6_HUMAN;B7ZL84_HUMAN;C8CHW6_HUMAN;H3BS51_HUMAN;Q1ZYL9_HUMAN;NSMA2_HUMAN;NSMA2_HUMAN	1	39.5147	1.39515	HMG +B	NLS +B
HMG +B / NLS +B	O43719	O43719	0.480214	0.480214	0.00111737	0.000965841	12	O43719	HTATSF1	HIV Tat-specific factor 1	HTSF1_HUMAN	44	39.495	1.39495	HMG +B	NLS +B
HMG +B / NLS +B	B4DSL9	B4DSL9	0.478961	0.478961	0.269917	0.073728	10	B4DSL9	NaN	cDNA FLJ58748, highly similar to U3 small nucleolar RNA-associated protein 6homolog	B4DSL9_HUMAN	1	39.3739	1.39374	HMG +B	NLS +B
HMG +B / NLS +B	O75808	O75808	0.478914	0.478914	0.0032196	0.00205023	12	O75808	CAPN15	Calpain-15	CAN15_HUMAN	6	39.3694	1.39369	HMG +B	NLS +B
HMG +B / NLS +B	A0A5C2GVJ5	A0A5C2GVJ5	0.47866	0.47866	0.120055	0.0367772	12	A0A5C2GVJ5	NaN	IG c1584_light_IGKV2-30_IGKJ2 (Fragment)	A0A5C2GVJ5_HUMAN	1	39.3449	1.39345	HMG +B	NLS +B
HMG +B / NLS +B	B4DJ51;P0DP23;P0DP24;P0DP25	B4DJ51;P0DP23;P0DP24;P0DP25	0.478449	0.478449	0.000656108	0.000674601	12	B4DJ51;P0DP23;P0DP24;P0DP25	CALM1;CALM1;CALM2;CALM3	Calmodulin 1 (Phosphorylase kinase, delta), isoform CRA_a;Calmodulin-1;Calmodulin-2;Calmodulin-3	B4DJ51_HUMAN;CALM1_HUMAN;CALM2_HUMAN;CALM3_HUMAN	14	39.3245	1.39325	HMG +B	NLS +B
HMG +B / NLS +B	B2RAL9;Q6P9C2;Q99956	B2RAL9;Q6P9C2;Q99956	0.478024	0.478024	0.0096541	0.00470907	12	B2RAL9;Q6P9C2;Q99956	;DUSP9;DUSP9	Dual specificity protein phosphatase;Dual specificity protein phosphatase;Dual specificity protein phosphatase 9	B2RAL9_HUMAN;Q6P9C2_HUMAN;DUS9_HUMAN	4	39.2835	1.39283	HMG +B	NLS +B
HMG +B / NLS +B	Q8TB52	Q8TB52	0.477955	0.477955	0.0735021	0.0241531	10	Q8TB52	FBXO30	F-box only protein 30	FBX30_HUMAN	6	39.2768	1.39277	HMG +B	NLS +B
HMG +B / NLS +B	C9J4K5;F8W8A5;Q9NYP3	C9J4K5;F8W8A5;Q9NYP3	0.47788	0.47788	0.000366219	0.000460761	12	C9J4K5;F8W8A5;Q9NYP3	DONSON	DNA replication fork stabilization factor DONSON;DNA replication fork stabilization factor DONSON;Protein downstream neighbor of Son	C9J4K5_HUMAN;F8W8A5_HUMAN;DONS_HUMAN	11	39.2695	1.3927	HMG +B	NLS +B
HMG +B / NLS +B	B2R911;Q6IAI7;Q9UBF1	B2R911;Q6IAI7;Q9UBF1	0.477573	0.477573	0.00163754	0.00125543	12	B2R911;Q6IAI7;Q9UBF1	;MAGEE1;MAGEC2	cDNA, FLJ94157, highly similar to Homo sapiens melanoma antigen, family E, 1, cancer/testis specific (MAGEE1), mRNA;MAGEE1 protein;Melanoma-associated antigen C2	B2R911_HUMAN;Q6IAI7_HUMAN;MAGC2_HUMAN	11	39.2399	1.3924	HMG +B	NLS +B
HMG +B / NLS +B	Q8IZM8	Q8IZM8	0.477202	0.477202	0.00063325	0.000661604	12	Q8IZM8	ZNF654	Zinc finger protein 654	ZN654_HUMAN	32	39.2041	1.39204	HMG +B	NLS +B
HMG +B / NLS +B	P52732	P52732	0.476551	0.476551	1.78263e-06	2.46956e-05	12	P52732	KIF11	Kinesin-like protein KIF11	KIF11_HUMAN	62	39.1414	1.39141	HMG +B	NLS +B
HMG +B / NLS +B	O60271	O60271	0.476406	0.476406	8.79974e-07	1.85931e-05	12	O60271	SPAG9	C-Jun-amino-terminal kinase-interacting protein 4	JIP4_HUMAN	53	39.1273	1.39127	HMG +B	NLS +B
HMG +B / NLS +B	Q9H410	Q9H410	0.476116	0.476116	4.03567e-05	0.000127887	12	Q9H410	DSN1	Kinetochore-associated protein DSN1 homolog	DSN1_HUMAN	22	39.0993	1.39099	HMG +B	NLS +B
HMG +B / NLS +B	Q9UK39	Q9UK39	0.475894	0.475894	0.000425617	0.000509545	12	Q9UK39	NOCT	Nocturnin	NOCT_HUMAN	4	39.078	1.39078	HMG +B	NLS +B
HMG +B / NLS +B	Q9BTF0	Q9BTF0	0.47555	0.47555	0.00934526	0.00459427	12	Q9BTF0	THUMPD2	THUMP domain-containing protein 2	THUM2_HUMAN	14	39.0448	1.39045	HMG +B	NLS +B
HMG +B / NLS +B	A0A494C0S1;Q92963;Q92963-2;Q92963-3	A0A494C0S1;Q92963;Q92963-2;Q92963-3	0.475266	0.475266	0.0288413	0.0111651	12	A0A494C0S1;Q92963;Q92963-2;Q92963-3	RIT1	Ras like without CAAX 1;GTP-binding protein Rit1;Isoform 2 of GTP-binding protein Rit1;Isoform 3 of GTP-binding protein Rit1	A0A494C0S1_HUMAN;RIT1_HUMAN;RIT1_HUMAN;RIT1_HUMAN	1	39.0174	1.39017	HMG +B	NLS +B
HMG +B / NLS +B	Q86WJ1;X5D2E5	Q86WJ1;X5D2E5	0.475154	0.475154	2.39811e-05	9.76163e-05	12	Q86WJ1;X5D2E5	CHD1L	Chromodomain-helicase-DNA-binding protein 1-like;Chromodomain helicase DNA binding protein 1-like isoform A (Fragment)	CHD1L_HUMAN;X5D2E5_HUMAN	53	39.0066	1.39007	HMG +B	NLS +B
HMG +B / NLS +B	Q9H2J4	Q9H2J4	0.475049	0.475049	0.000187331	0.00030784	12	Q9H2J4	PDCL3	Phosducin-like protein 3	PDCL3_HUMAN	11	38.9966	1.38997	HMG +B	NLS +B
HMG +B / NLS +B	P52888;Q96CV8	P52888;Q96CV8	0.474417	0.474417	0.00729924	0.00378898	10	P52888;Q96CV8	THOP1	Thimet oligopeptidase;Thimet oligopeptidase 1	THOP1_HUMAN;Q96CV8_HUMAN	3	38.9357	1.38936	HMG +B	NLS +B
HMG +B / NLS +B	A0A024R4D1;B2R8N1;Q99627	A0A024R4D1;B2R8N1;Q99627	0.473354	0.473354	1.52064e-05	7.75193e-05	12	A0A024R4D1;B2R8N1;Q99627	COPS8;;COPS8	COP9 signalosome complex subunit 8	A0A024R4D1_HUMAN;B2R8N1_HUMAN;CSN8_HUMAN	8	38.8334	1.38833	HMG +B	NLS +B
HMG +B / NLS +B	A0A024R712;B3KY43;P31323;Q6DHZ2	A0A024R712;B3KY43;P31323;Q6DHZ2	0.472795	0.472795	0.179955	0.0522189	12	A0A024R712;B3KY43;P31323;Q6DHZ2	PRKAR2B;;PRKAR2B;PRKAR2B	Protein kinase, cAMP-dependent, regulatory, type II, beta, isoform CRA_a;cDNA FLJ46798 fis, clone TRACH3031660, highly similar to cAMP-dependent protein kinase type II-beta regulatory subunit;cAMP-dependent protein kinase type II-beta regulatory subunit;Protein kinase, cAMP-dependent, regulatory, type II, beta	A0A024R712_HUMAN;B3KY43_HUMAN;KAP3_HUMAN;Q6DHZ2_HUMAN	3	38.7795	1.3878	HMG +B	NLS +B
HMG +B / NLS +B	A8K291;B2R702;P10074	A8K291;B2R702;P10074	0.472642	0.472642	0.000119231	0.00023203	12	A8K291;B2R702;P10074	;;ZBTB48	cDNA FLJ77924, highly similar to Homo sapiens GLI-Kruppel family member HKR3, mRNA;cDNA, FLJ93203, highly similar to Homo sapiens GLI-Kruppel family member HKR3 (HKR3), mRNA;Telomere zinc finger-associated protein	A8K291_HUMAN;B2R702_HUMAN;TZAP_HUMAN	7	38.7648	1.38765	HMG +B	NLS +B
HMG +B / NLS +B	A0A8Q3SIA4;A0A8Q3WM48;Q53GW0;Q6ULP2;Q6ULP2-6;Q6ULP2-8;Q6ULP2-9	A0A8Q3SIA4;A0A8Q3WM48;Q53GW0;Q6ULP2;Q6ULP2-6;Q6ULP2-8;Q6ULP2-9	0.472554	0.472554	0.00200825	0.00145705	12	A0A8Q3SIA4;A0A8Q3WM48;Q53GW0;Q6ULP2;Q6ULP2-6;Q6ULP2-8;Q6ULP2-9	AFTPH;AFTPH;;AFTPH;AFTPH;AFTPH;AFTPH	Aftiphilin;Aftiphilin;Aftiphilin protein isoform b variant (Fragment);Aftiphilin;Isoform 2 of Aftiphilin;Isoform 4 of Aftiphilin;Isoform 5 of Aftiphilin	A0A8Q3SIA4_HUMAN;A0A8Q3WM48_HUMAN;Q53GW0_HUMAN;AFTIN_HUMAN;AFTIN_HUMAN;AFTIN_HUMAN;AFTIN_HUMAN	37	38.7564	1.38756	HMG +B	NLS +B
HMG +B / NLS +B	Q6UXM1	Q6UXM1	0.472506	0.472506	5.10062e-07	1.49559e-05	12	Q6UXM1	LRIG3	Leucine-rich repeats and immunoglobulin-like domains protein 3	LRIG3_HUMAN	24	38.7518	1.38752	HMG +B	NLS +B
HMG +B / NLS +B	Q14814-4	Q14814-4	0.472406	0.472406	4.67139e-05	0.000138883	12	Q14814-4	MEF2D	Isoform MEF2DA0 of Myocyte-specific enhancer factor 2D	MEF2D_HUMAN	23	38.7422	1.38742	HMG +B	NLS +B
HMG +B / NLS +B	P13073	P13073	0.472354	0.472354	9.90553e-05	0.00021189	12	P13073	COX4I1	Cytochrome c oxidase subunit 4 isoform 1, mitochondrial	COX41_HUMAN	13	38.7371	1.38737	HMG +B	NLS +B
HMG +B / NLS +B	Q12834	Q12834	0.471962	0.471962	8.27208e-05	0.000189534	12	Q12834	CDC20	Cell division cycle protein 20 homolog	CDC20_HUMAN	21	38.6994	1.38699	HMG +B	NLS +B
HMG +B / NLS +B	A0A024R1N6;A6PVD3;P56693;P56693-2	A0A024R1N6;A6PVD3;P56693;P56693-2	0.47186	0.47186	0.000515868	0.000577427	12	A0A024R1N6;A6PVD3;P56693;P56693-2	SOX10	SRY (Sex determining region Y)-box 10, isoform CRA_a;SRY-box transcription factor 10 (Fragment);Transcription factor SOX-10;Isoform 2 of Transcription factor SOX-10	A0A024R1N6_HUMAN;A6PVD3_HUMAN;SOX10_HUMAN;SOX10_HUMAN	20	38.6896	1.3869	HMG +B	NLS +B
HMG +B / NLS +B	B0FTY2	B0FTY2	0.471335	0.471335	0.00822728	0.00416133	12	B0FTY2	NaN	NudC-like protein	B0FTY2_HUMAN	1	38.6392	1.38639	HMG +B	NLS +B
HMG +B / NLS +B	P46100-4	P46100-4	0.47115	0.47115	0.000872506	0.000823068	12	P46100-4	ATRX	Isoform 3 of Transcriptional regulator ATRX	ATRX_HUMAN	1	38.6214	1.38621	HMG +B	NLS +B
HMG +B / NLS +B	A0A024R5B3;Q8TDP1	A0A024R5B3;Q8TDP1	0.471036	0.471036	0.00367135	0.00224201	12	A0A024R5B3;Q8TDP1	AYP1;RNASEH2C	AYP1 protein, isoform CRA_b;Ribonuclease H2 subunit C	A0A024R5B3_HUMAN;RNH2C_HUMAN	8	38.6104	1.3861	HMG +B	NLS +B
HMG +B / NLS +B	P13010	P13010	0.470614	0.470614	8.67109e-06	5.65826e-05	12	P13010	XRCC5	X-ray repair cross-complementing protein 5	XRCC5_HUMAN	75	38.5699	1.3857	HMG +B	NLS +B
HMG +B / NLS +B	O75381;O75381-2	O75381;O75381-2	0.470543	0.470543	2.75472e-05	0.000106554	12	O75381;O75381-2	PEX14	Peroxisomal membrane protein PEX14;Isoform 2 of Peroxisomal membrane protein PEX14	PEX14_HUMAN	7	38.5631	1.38563	HMG +B	NLS +B
HMG +B / NLS +B	A0A087X1B6;D2Y6K2;D3YPQ0;D3YPQ1;D3YPQ2;D3YPQ3;P10275;Q13771;Q9UN21;X5DNC5	A0A087X1B6;D2Y6K2;D3YPQ0;D3YPQ1;D3YPQ2;D3YPQ3;P10275;Q13771;Q9UN21;X5DNC5	0.470537	0.470537	0.0330138	0.0124531	12	A0A087X1B6;D2Y6K2;D3YPQ0;D3YPQ1;D3YPQ2;D3YPQ3;P10275;Q13771;Q9UN21;X5DNC5	AR;AR;AR;AR;AR;AR;AR;AR;;AR	Androgen receptor;Androgen receptor;Androgen receptor;Androgen receptor;Androgen receptor;Androgen receptor;Androgen receptor;Androgen receptor;Androgen receptor;Androgen receptor (Fragment)	A0A087X1B6_HUMAN;D2Y6K2_HUMAN;D3YPQ0_HUMAN;D3YPQ1_HUMAN;D3YPQ2_HUMAN;D3YPQ3_HUMAN;ANDR_HUMAN;Q13771_HUMAN;Q9UN21_HUMAN;X5DNC5_HUMAN	4	38.5625	1.38562	HMG +B	NLS +B
HMG +B / NLS +B	Q96C90	Q96C90	0.470485	0.470485	0.00128298	0.00106433	12	Q96C90	PPP1R14B	Protein phosphatase 1 regulatory subunit 14B	PP14B_HUMAN	5	38.5575	1.38558	HMG +B	NLS +B
HMG +B / NLS +B	A0A0U1RQI9;Q9UPU5	A0A0U1RQI9;Q9UPU5	0.470294	0.470294	0.000198554	0.000318093	12	A0A0U1RQI9;Q9UPU5	USP24	Ubiquitin specific peptidase 24;Ubiquitin carboxyl-terminal hydrolase 24	A0A0U1RQI9_HUMAN;UBP24_HUMAN	82	38.5392	1.38539	HMG +B	NLS +B
HMG +B / NLS +B	P08758;V9HWE0	P08758;V9HWE0	0.469992	0.469992	0.00600106	0.00325601	12	P08758;V9HWE0	ANXA5;HEL-S-7	Annexin A5;Annexin	ANXA5_HUMAN;V9HWE0_HUMAN	22	38.5101	1.3851	HMG +B	NLS +B
HMG +B / NLS +B	Q8IWU2	Q8IWU2	0.469707	0.469707	0.0882751	0.0282794	12	Q8IWU2	LMTK2	Serine/threonine-protein kinase LMTK2	LMTK2_HUMAN	4	38.4828	1.38483	HMG +B	NLS +B
HMG +B / NLS +B	O43298	O43298	0.469112	0.469112	0.000409791	0.000495221	12	O43298	ZBTB43	Zinc finger and BTB domain-containing protein 43	ZBT43_HUMAN	5	38.4257	1.38426	HMG +B	NLS +B
HMG +B / NLS +B	B7Z5U5;Q9H4Z3	B7Z5U5;Q9H4Z3	0.468337	0.468337	0.00110697	0.000958896	12	B7Z5U5;Q9H4Z3	;PCIF1	cDNA FLJ61655, highly similar to Phosphorylated CTD-interacting factor 1;mRNA (2'-O-methyladenosine-N(6)-)-methyltransferase	B7Z5U5_HUMAN;CAPAM_HUMAN	15	38.3514	1.38351	HMG +B	NLS +B
HMG +B / NLS +B	A0A1W2PRB8	A0A1W2PRB8	0.468117	0.468117	0.00214905	0.00152531	12	A0A1W2PRB8	NaN	Cofactor required for Sp1 transcriptional activation subunit 6	A0A1W2PRB8_HUMAN	2	38.3302	1.3833	HMG +B	NLS +B
HMG +B / NLS +B	A0A494C085;P06132	A0A494C085;P06132	0.46809	0.46809	2.82418e-05	0.00010725	12	A0A494C085;P06132	UROD	Uroporphyrinogen decarboxylase	A0A494C085_HUMAN;DCUP_HUMAN	5	38.3277	1.38328	HMG +B	NLS +B
HMG +B / NLS +B	G3V5M2;P00491;Q8N7G1;V9HWH6	G3V5M2;P00491;Q8N7G1;V9HWH6	0.467738	0.467738	0.000398636	0.000486559	12	G3V5M2;P00491;Q8N7G1;V9HWH6	PNP;PNP;;HEL-S-156an	Purine nucleoside phosphorylase	G3V5M2_HUMAN;PNPH_HUMAN;Q8N7G1_HUMAN;V9HWH6_HUMAN	11	38.2939	1.38294	HMG +B	NLS +B
HMG +B / NLS +B	Q13535	Q13535	0.467453	0.467453	2.31659e-07	1.01068e-05	12	Q13535	ATR	Serine/threonine-protein kinase ATR	ATR_HUMAN	103	38.2666	1.38267	HMG +B	NLS +B
HMG +B / NLS +B	A0A024R3V8;Q99598	A0A024R3V8;Q99598	0.467142	0.467142	9.09976e-05	0.000200131	12	A0A024R3V8;Q99598	TSNAX	Translin-associated factor X, isoform CRA_c;Translin-associated protein X	A0A024R3V8_HUMAN;TSNAX_HUMAN	17	38.2368	1.38237	HMG +B	NLS +B
HMG +B / NLS +B	O60271-2	O60271-2	0.466619	0.466619	0.000982101	0.00088578	10	O60271-2	SPAG9	Isoform 2 of C-Jun-amino-terminal kinase-interacting protein 4	JIP4_HUMAN	2	38.1867	1.38187	HMG +B	NLS +B
HMG +B / NLS +B	O75832	O75832	0.466436	0.466436	0.00234974	0.00162962	12	O75832	PSMD10	26S proteasome non-ATPase regulatory subunit 10	PSD10_HUMAN	7	38.1692	1.38169	HMG +B	NLS +B
HMG +B / NLS +B	Q8IXU6	Q8IXU6	0.466322	0.466322	0.000381082	0.000471976	12	Q8IXU6	SLC35F2	Solute carrier family 35 member F2	S35F2_HUMAN	4	38.1583	1.38158	HMG +B	NLS +B
HMG +B / NLS +B	A0A0C4DGB0	A0A0C4DGB0	0.466014	0.466014	0.00511038	0.00287814	12	A0A0C4DGB0	SCOC	Short coiled-coil protein	A0A0C4DGB0_HUMAN	3	38.1288	1.38129	HMG +B	NLS +B
HMG +B / NLS +B	Q9GZP9	Q9GZP9	0.465989	0.465989	0.000398166	0.000486302	12	Q9GZP9	DERL2	Derlin-2	DERL2_HUMAN	3	38.1264	1.38126	HMG +B	NLS +B
HMG +B / NLS +B	P50570;P50570-5	P50570;P50570-5	0.46584	0.46584	0.00361181	0.00221574	12	P50570;P50570-5	DNM2	Dynamin-2;Isoform 5 of Dynamin-2	DYN2_HUMAN	4	38.1121	1.38112	HMG +B	NLS +B
HMG +B / NLS +B	B4DDT6;J3KT68;Q5BJF2	B4DDT6;J3KT68;Q5BJF2	0.465777	0.465777	0.000504984	0.000569182	12	B4DDT6;J3KT68;Q5BJF2	;TMEM97;TMEM97	Sigma intracellular receptor 2;Transmembrane protein 97;Sigma intracellular receptor 2	B4DDT6_HUMAN;J3KT68_HUMAN;SGMR2_HUMAN	3	38.1061	1.38106	HMG +B	NLS +B
HMG +B / NLS +B	A0A024R488;Q8IWB7	A0A024R488;Q8IWB7	0.465653	0.465653	0.00260341	0.00174928	12	A0A024R488;Q8IWB7	WDFY1	WD repeat and FYVE domain containing 1, isoform CRA_a;WD repeat and FYVE domain-containing protein 1	A0A024R488_HUMAN;WDFY1_HUMAN	13	38.0943	1.38094	HMG +B	NLS +B
HMG +B / NLS +B	Q96F44;Q96F44-3	Q96F44;Q96F44-3	0.465588	0.465588	0.0104076	0.0049808	12	Q96F44;Q96F44-3	TRIM11	E3 ubiquitin-protein ligase TRIM11;Isoform 3 of E3 ubiquitin-protein ligase TRIM11	TRI11_HUMAN	7	38.088	1.38088	HMG +B	NLS +B
HMG +B / NLS +B	Q9Y3Z3	Q9Y3Z3	0.465251	0.465251	4.06408e-06	3.77436e-05	12	Q9Y3Z3	SAMHD1	Deoxynucleoside triphosphate triphosphohydrolase SAMHD1	SAMH1_HUMAN	28	38.0558	1.38056	HMG +B	NLS +B
HMG +B / NLS +B	O60783	O60783	0.465197	0.465197	0.000277991	0.000392704	12	O60783	MRPS14	28S ribosomal protein S14, mitochondrial	RT14_HUMAN	5	38.0506	1.38051	HMG +B	NLS +B
HMG +B / NLS +B	O60493	O60493	0.464162	0.464162	0.000995591	0.000892159	12	O60493	SNX3	Sorting nexin-3	SNX3_HUMAN	12	37.9515	1.37952	HMG +B	NLS +B
HMG +B / NLS +B	Q8IWY8	Q8IWY8	0.464069	0.464069	0.0174891	0.00745672	12	Q8IWY8	ZSCAN29	Zinc finger and SCAN domain-containing protein 29	ZSC29_HUMAN	20	37.9427	1.37943	HMG +B	NLS +B
HMG +B / NLS +B	O94925-3	O94925-3	0.463911	0.463911	0.0593314	0.0201787	12	O94925-3	GLS	Isoform 3 of Glutaminase kidney isoform, mitochondrial	GLSK_HUMAN	1	37.9276	1.37928	HMG +B	NLS +B
HMG +B / NLS +B	Q9NTI5;Q9NTI5-2	Q9NTI5;Q9NTI5-2	0.463893	0.463893	1.46398e-05	7.65021e-05	12	Q9NTI5;Q9NTI5-2	PDS5B	Sister chromatid cohesion protein PDS5 homolog B;Isoform 2 of Sister chromatid cohesion protein PDS5 homolog B	PDS5B_HUMAN	90	37.9259	1.37926	HMG +B	NLS +B
HMG +B / NLS +B	Q9UI26;Q9UI26-2	Q9UI26;Q9UI26-2	0.463717	0.463717	6.39619e-06	4.71605e-05	12	Q9UI26;Q9UI26-2	IPO11	Importin-11;Isoform 2 of Importin-11	IPO11_HUMAN	25	37.9091	1.37909	HMG +B	NLS +B
HMG +B / NLS +B	Q7KZN9;Q7KZN9-2	Q7KZN9;Q7KZN9-2	0.463655	0.463655	0.00431458	0.00252674	12	Q7KZN9;Q7KZN9-2	COX15	Cytochrome c oxidase assembly protein COX15 homolog;Isoform 2 of Cytochrome c oxidase assembly protein COX15 homolog	COX15_HUMAN	2	37.9031	1.37903	HMG +B	NLS +B
HMG +B / NLS +B	Q15048	Q15048	0.463568	0.463568	0.00090082	0.00083894	12	Q15048	LRRC14	Leucine-rich repeat-containing protein 14	LRC14_HUMAN	5	37.8948	1.37895	HMG +B	NLS +B
HMG +B / NLS +B	P05089;P05089-2	P05089;P05089-2	0.46354	0.46354	0.00544856	0.0030259	12	P05089;P05089-2	ARG1	Arginase-1;Isoform 2 of Arginase-1	ARGI1_HUMAN	12	37.8921	1.37892	HMG +B	NLS +B
HMG +B / NLS +B	Q05682-5	Q05682-5	0.462567	0.462567	0.000174781	0.000295662	12	Q05682-5	CALD1	Isoform 5 of Caldesmon	CALD1_HUMAN	2	37.7991	1.37799	HMG +B	NLS +B
HMG +B / NLS +B	Q9BXS6;Q9BXS6-2	Q9BXS6;Q9BXS6-2	0.462429	0.462429	0.00118305	0.00100699	12	Q9BXS6;Q9BXS6-2	NUSAP1	Nucleolar and spindle-associated protein 1;Isoform 2 of Nucleolar and spindle-associated protein 1	NUSAP_HUMAN	28	37.7859	1.37786	HMG +B	NLS +B
HMG +B / NLS +B	A0A024RA33;B3KPN8;O43365	A0A024RA33;B3KPN8;O43365	0.462142	0.462142	0.00194501	0.0014231	12	A0A024RA33;B3KPN8;O43365	HOXA3;;HOXA3	Homeobox A3, isoform CRA_a;cDNA FLJ32005 fis, clone NT2RP7009439, highly similar to HOMEOBOX PROTEIN HOX-A3;Homeobox protein Hox-A3	A0A024RA33_HUMAN;B3KPN8_HUMAN;HXA3_HUMAN	5	37.7586	1.37759	HMG +B	NLS +B
HMG +B / NLS +B	Q9H6L4	Q9H6L4	0.462106	0.462106	0.00316075	0.00202167	12	Q9H6L4	ARMC7	Armadillo repeat-containing protein 7	ARMC7_HUMAN	6	37.7551	1.37755	HMG +B	NLS +B
HMG +B / NLS +B	A0A8V8TM84;A0A8V8TMP4;P51692	A0A8V8TM84;A0A8V8TMP4;P51692	0.461988	0.461988	0.00202124	0.0014629	12	A0A8V8TM84;A0A8V8TMP4;P51692	STAT5B	Signal transducer and activator of transcription;Signal transducer and activator of transcription;Signal transducer and activator of transcription 5B	A0A8V8TM84_HUMAN;A0A8V8TMP4_HUMAN;STA5B_HUMAN	6	37.7438	1.37744	HMG +B	NLS +B
HMG +B / NLS +B	A0A024RDX1;Q7L211	A0A024RDX1;Q7L211	0.46182	0.46182	0.000788741	0.000766672	12	A0A024RDX1;Q7L211	ABHD13	Abhydrolase domain containing 13, isoform CRA_a;Protein ABHD13	A0A024RDX1_HUMAN;ABHDD_HUMAN	2	37.7278	1.37728	HMG +B	NLS +B
HMG +B / NLS +B	A0A8V8TMZ5;B3KNF6;B4DR61;P61619	A0A8V8TMZ5;B3KNF6;B4DR61;P61619	0.461714	0.461714	0.000976991	0.000884146	12	A0A8V8TMZ5;B3KNF6;B4DR61;P61619	SEC61A1	SEC61 translocon subunit alpha 1;Sec61 alpha 1 subunit (S. cerevisiae), isoform CRA_c;SEC61 translocon subunit alpha 1;Protein transport protein Sec61 subunit alpha isoform 1	A0A8V8TMZ5_HUMAN;B3KNF6_HUMAN;B4DR61_HUMAN;S61A1_HUMAN	15	37.7177	1.37718	HMG +B	NLS +B
HMG +B / NLS +B	E5RFI7;E5RG39;E5RJV3;Q9H7X3	E5RFI7;E5RG39;E5RJV3;Q9H7X3	0.461257	0.461257	0.00663683	0.00351714	12	E5RFI7;E5RG39;E5RJV3;Q9H7X3	ZNF696	Zinc finger protein 696 (Fragment);Zinc finger protein 696 (Fragment);Zinc finger protein 696 (Fragment);Zinc finger protein 696	E5RFI7_HUMAN;E5RG39_HUMAN;E5RJV3_HUMAN;ZN696_HUMAN	2	37.6741	1.37674	HMG +B	NLS +B
HMG +B / NLS +B	A0A024RC61;P15144;Q59E93	A0A024RC61;P15144;Q59E93	0.460825	0.460825	0.000529738	0.000584855	12	A0A024RC61;P15144;Q59E93	ANPEP;ANPEP;	Aminopeptidase;Aminopeptidase N;Aminopeptidase (Fragment)	A0A024RC61_HUMAN;AMPN_HUMAN;Q59E93_HUMAN	35	37.6329	1.37633	HMG +B	NLS +B
HMG +B / NLS +B	B1AK13;P35914	B1AK13;P35914	0.46045	0.46045	0.0108817	0.00514986	12	B1AK13;P35914	HMGCL	Hydroxymethylglutaryl-CoA lyase, mitochondrial;Hydroxymethylglutaryl-CoA lyase, mitochondrial	B1AK13_HUMAN;HMGCL_HUMAN	5	37.5971	1.37597	HMG +B	NLS +B
HMG +B / NLS +B	J3KPH8;Q8WUI4;Q8WUI4-3;Q8WUI4-4;Q8WUI4-5;Q8WUI4-6;Q8WUI4-7;Q8WUI4-8	J3KPH8;Q8WUI4;Q8WUI4-3;Q8WUI4-4;Q8WUI4-5;Q8WUI4-6;Q8WUI4-7;Q8WUI4-8	0.460375	0.460375	0.283373	0.0768553	12	J3KPH8;Q8WUI4;Q8WUI4-3;Q8WUI4-4;Q8WUI4-5;Q8WUI4-6;Q8WUI4-7;Q8WUI4-8	HDAC7	Histone deacetylase;Histone deacetylase 7;Isoform 3 of Histone deacetylase 7;Isoform 4 of Histone deacetylase 7;Isoform 5 of Histone deacetylase 7;Isoform 6 of Histone deacetylase 7;Isoform 7 of Histone deacetylase 7;Isoform 8 of Histone deacetylase 7	J3KPH8_HUMAN;HDAC7_HUMAN;HDAC7_HUMAN;HDAC7_HUMAN;HDAC7_HUMAN;HDAC7_HUMAN;HDAC7_HUMAN;HDAC7_HUMAN	5	37.59	1.3759	HMG +B	NLS +B
HMG +B / NLS +B	A0A024RAL9;Q8WUF8	A0A024RAL9;Q8WUF8	0.460036	0.460036	0.000104252	0.000217307	12	A0A024RAL9;Q8WUF8	C5orf21;FAM172A	Chromosome 5 open reading frame 21, isoform CRA_b;Cotranscriptional regulator FAM172A	A0A024RAL9_HUMAN;F172A_HUMAN	20	37.5576	1.37558	HMG +B	NLS +B
HMG +B / NLS +B	A0A994J3H1;A0A994J3N8;A8K7B7;C9J9C1;P30153	A0A994J3H1;A0A994J3N8;A8K7B7;C9J9C1;P30153	0.459776	0.459776	0.000428849	0.000512433	12	A0A994J3H1;A0A994J3N8;A8K7B7;C9J9C1;P30153	PPP2R1A	Protein phosphatase 2 scaffold subunit Aalpha;Protein phosphatase 2 scaffold subunit Aalpha;Protein phosphatase 2 (Formerly 2A), regulatory subunit A (PR 65), alpha isoform;Protein phosphatase 2 scaffold subunit Aalpha;Serine/threonine-protein phosphatase 2A 65 kDa regulatory subunit A alpha isoform	A0A994J3H1_HUMAN;A0A994J3N8_HUMAN;A8K7B7_HUMAN;C9J9C1_HUMAN;2AAA_HUMAN	32	37.5329	1.37533	HMG +B	NLS +B
HMG +B / NLS +B	Q0IIN1;Q7Z794	Q0IIN1;Q7Z794	0.45904	0.45904	0.00011766	0.00023089	12	Q0IIN1;Q7Z794	KRT77	Keratin 77;Keratin, type II cytoskeletal 1b	Q0IIN1_HUMAN;K2C1B_HUMAN	20	37.4627	1.37463	HMG +B	NLS +B
HMG +B / NLS +B	A0A024R6D4;P84090	A0A024R6D4;P84090	0.458462	0.458462	0.00856109	0.00429658	12	A0A024R6D4;P84090	ERH	Enhancer of rudimentary homolog	A0A024R6D4_HUMAN;ERH_HUMAN	7	37.4076	1.37408	HMG +B	NLS +B
HMG +B / NLS +B	P57078;P57078-2;Q2TB16;Q96T11;Q9H4D1	P57078;P57078-2;Q2TB16;Q96T11;Q9H4D1	0.458179	0.458179	0.00104826	0.000925431	12	P57078;P57078-2;Q2TB16;Q96T11;Q9H4D1	RIPK4;RIPK4;RIPK4;;dik	Receptor-interacting serine/threonine-protein kinase 4;Isoform 2 of Receptor-interacting serine/threonine-protein kinase 4;Receptor-interacting serine-threonine kinase 4;cDNA FLJ14518 fis, clone NT2RM1000850, weakly similar to ANKYRIN R;Protein kinase	RIPK4_HUMAN;RIPK4_HUMAN;Q2TB16_HUMAN;Q96T11_HUMAN;Q9H4D1_HUMAN	3	37.3806	1.37381	HMG +B	NLS +B
HMG +B / NLS +B	B3KX41;D6W5P0;Q9Y222;Q9Y222-5	B3KX41;D6W5P0;Q9Y222;Q9Y222-5	0.45811	0.45811	0.222831	0.0626921	12	B3KX41;D6W5P0;Q9Y222;Q9Y222-5	;DMTF1;DMTF1;DMTF1	cDNA FLJ44708 fis, clone BRACE3019071, highly similar to Homo sapiens cyclin D binding myb-like transcription factor 1 (DMTF1), mRNA;Cyclin D binding myb-like transcription factor 1, isoform CRA_a;Cyclin-D-binding Myb-like transcription factor 1;Isoform 5 of Cyclin-D-binding Myb-like transcription factor 1	B3KX41_HUMAN;D6W5P0_HUMAN;DMTF1_HUMAN;DMTF1_HUMAN	2	37.3741	1.37374	HMG +B	NLS +B
HMG +B / NLS +B	A0A024RBU4;O96006	A0A024RBU4;O96006	0.457903	0.457903	0.0001189	0.000231867	12	A0A024RBU4;O96006	hCG_1981838;ZBED1	HCG1981838, isoform CRA_b;E3 SUMO-protein ligase ZBED1	A0A024RBU4_HUMAN;ZBED1_HUMAN	8	37.3544	1.37354	HMG +B	NLS +B
HMG +B / NLS +B	Q9H8K7	Q9H8K7	0.457694	0.457694	0.0511315	0.0178096	12	Q9H8K7	PAAT	ATPase PAAT	PAAT_HUMAN	1	37.3345	1.37334	HMG +B	NLS +B
HMG +B / NLS +B	A0A024RA52;P25787;Q53GF5	A0A024RA52;P25787;Q53GF5	0.457528	0.457528	0.00591455	0.00322175	12	A0A024RA52;P25787;Q53GF5	PSMA2;PSMA2;	Proteasome subunit alpha type;Proteasome subunit alpha type-2;Proteasome subunit alpha type (Fragment)	A0A024RA52_HUMAN;PSA2_HUMAN;Q53GF5_HUMAN	14	37.3187	1.37319	HMG +B	NLS +B
HMG +B / NLS +B	P53350	P53350	0.457233	0.457233	0.000189029	0.000308364	12	P53350	PLK1	Serine/threonine-protein kinase PLK1	PLK1_HUMAN	37	37.2906	1.37291	HMG +B	NLS +B
HMG +B / NLS +B	K7ES28;Q9Y2G9;Q9Y2G9-3	K7ES28;Q9Y2G9;Q9Y2G9-3	0.457116	0.457116	6.33304e-05	0.000162974	12	K7ES28;Q9Y2G9;Q9Y2G9-3	SBNO2	Protein strawberry notch homolog 2;Protein strawberry notch homolog 2;Isoform 2 of Protein strawberry notch homolog 2	K7ES28_HUMAN;SBNO2_HUMAN;SBNO2_HUMAN	12	37.2795	1.37279	HMG +B	NLS +B
HMG +B / NLS +B	Q96G01;Q96G01-3	Q96G01;Q96G01-3	0.457044	0.457044	1.88395e-05	8.72666e-05	12	Q96G01;Q96G01-3	BICD1	Protein bicaudal D homolog 1;Isoform 3 of Protein bicaudal D homolog 1	BICD1_HUMAN	22	37.2727	1.37273	HMG +B	NLS +B
HMG +B / NLS +B	Q5BKT4;Q5I7T1	Q5BKT4;Q5I7T1	0.456598	0.456598	0.022037	0.00898726	12	Q5BKT4;Q5I7T1	ALG10;ALG10B	Dol-P-Glc:Glc(2)Man(9)GlcNAc(2)-PP-Dol alpha-1,2-glucosyltransferase;Putative Dol-P-Glc:Glc(2)Man(9)GlcNAc(2)-PP-Dol alpha-1,2-glucosyltransferase	AG10A_HUMAN;AG10B_HUMAN	2	37.2302	1.3723	HMG +B	NLS +B
HMG +B / NLS +B	A0A024R1U1;A0A158RUX1;Q9P2W1	A0A024R1U1;A0A158RUX1;Q9P2W1	0.456149	0.456149	0.00203773	0.00146974	12	A0A024R1U1;A0A158RUX1;Q9P2W1	PSMC3IP	Homologous-pairing protein 2 homolog	A0A024R1U1_HUMAN;A0A158RUX1_HUMAN;HOP2_HUMAN	4	37.1875	1.37188	HMG +B	NLS +B
HMG +B / NLS +B	P17676	P17676	0.455782	0.455782	0.00354484	0.00218639	12	P17676	CEBPB	CCAAT/enhancer-binding protein beta	CEBPB_HUMAN	15	37.1526	1.37153	HMG +B	NLS +B
HMG +B / NLS +B	A0A024R5G0;F5H2T3;F5H3R3;F5H6E4;F8WDQ6;G5EA39;P60006;P60006-2	A0A024R5G0;F5H2T3;F5H3R3;F5H6E4;F8WDQ6;G5EA39;P60006;P60006-2	0.455684	0.455684	0.0472994	0.0166887	12	A0A024R5G0;F5H2T3;F5H3R3;F5H6E4;F8WDQ6;G5EA39;P60006;P60006-2	C11orf51;ANAPC15;ANAPC15;ANAPC15;ANAPC15;ANAPC15;ANAPC15;ANAPC15	Chromosome 11 open reading frame 51, isoform CRA_a;Anaphase promoting complex subunit 15 (Fragment);Anaphase promoting complex subunit 15;Anaphase promoting complex subunit 15 (Fragment);Anaphase promoting complex subunit 15 (Fragment);Anaphase promoting complex subunit 15;Anaphase-promoting complex subunit 15;Isoform 2 of Anaphase-promoting complex subunit 15	A0A024R5G0_HUMAN;F5H2T3_HUMAN;F5H3R3_HUMAN;F5H6E4_HUMAN;F8WDQ6_HUMAN;G5EA39_HUMAN;APC15_HUMAN;APC15_HUMAN	2	37.1433	1.37143	HMG +B	NLS +B
HMG +B / NLS +B	Q9NPA3	Q9NPA3	0.455548	0.455548	0.0161645	0.00701147	12	Q9NPA3	MID1IP1	Mid1-interacting protein 1	M1IP1_HUMAN	4	37.1303	1.3713	HMG +B	NLS +B
HMG +B / NLS +B	B4DRK0;F5H7T0;F6RJM5;Q96S38;Q96S38-2	B4DRK0;F5H7T0;F6RJM5;Q96S38;Q96S38-2	0.45549	0.45549	0.00164077	0.00125688	12	B4DRK0;F5H7T0;F6RJM5;Q96S38;Q96S38-2	;RPS6KC1;RPS6KC1;RPS6KC1;RPS6KC1	non-specific serine/threonine protein kinase;non-specific serine/threonine protein kinase;non-specific serine/threonine protein kinase;Ribosomal protein S6 kinase delta-1;Isoform 2 of Ribosomal protein S6 kinase delta-1	B4DRK0_HUMAN;F5H7T0_HUMAN;F6RJM5_HUMAN;KS6C1_HUMAN;KS6C1_HUMAN	9	37.1249	1.37125	HMG +B	NLS +B
HMG +B / NLS +B	O14519;O14519-2	O14519;O14519-2	0.455307	0.455307	0.0016017	0.00123756	12	O14519;O14519-2	CDK2AP1	Cyclin-dependent kinase 2-associated protein 1;Isoform 2 of Cyclin-dependent kinase 2-associated protein 1	CDKA1_HUMAN	6	37.1075	1.37107	HMG +B	NLS +B
HMG +B / NLS +B	A0A0S2Z4Y3;B2R6S4;P16333	A0A0S2Z4Y3;B2R6S4;P16333	0.455307	0.455307	0.00279527	0.00183869	12	A0A0S2Z4Y3;B2R6S4;P16333	NCK1;;NCK1	NCK adaptor protein 1 isoform 1 (Fragment);Cytoplasmic protein;Cytoplasmic protein NCK1	A0A0S2Z4Y3_HUMAN;B2R6S4_HUMAN;NCK1_HUMAN	13	37.1074	1.37107	HMG +B	NLS +B
HMG +B / NLS +B	A0A384MDU9;A0A7I2V4Y9;Q13561;Q13561-2;Q13561-3;V9HW58	A0A384MDU9;A0A7I2V4Y9;Q13561;Q13561-2;Q13561-3;V9HW58	0.453485	0.453485	8.12718e-05	0.000187997	12	A0A384MDU9;A0A7I2V4Y9;Q13561;Q13561-2;Q13561-3;V9HW58	DCTN2;DCTN2;DCTN2;DCTN2;DCTN2;HEL-S-77	Dynactin subunit 2;Dynactin subunit 2;Dynactin subunit 2;Isoform 2 of Dynactin subunit 2;Isoform 3 of Dynactin subunit 2;Dynactin subunit 2	A0A384MDU9_HUMAN;A0A7I2V4Y9_HUMAN;DCTN2_HUMAN;DCTN2_HUMAN;DCTN2_HUMAN;V9HW58_HUMAN	12	36.9344	1.36934	HMG +B	NLS +B
HMG +B / NLS +B	O14524;O14524-2	O14524;O14524-2	0.45346	0.45346	0.064975	0.0218173	12	O14524;O14524-2	NEMP1	Nuclear envelope integral membrane protein 1;Isoform 2 of Nuclear envelope integral membrane protein 1	NEMP1_HUMAN	4	36.932	1.36932	HMG +B	NLS +B
HMG +B / NLS +B	Q96KB5;V9HWH0	Q96KB5;V9HWH0	0.452961	0.452961	0.000330772	0.000433936	12	Q96KB5;V9HWH0	PBK;HEL164	Lymphokine-activated killer T-cell-originated protein kinase;Epididymis luminal protein 164	TOPK_HUMAN;V9HWH0_HUMAN	16	36.8846	1.36885	HMG +B	NLS +B
HMG +B / NLS +B	A0A024R9J7;Q9BVC3	A0A024R9J7;Q9BVC3	0.452731	0.452731	0.00141453	0.00113598	12	A0A024R9J7;Q9BVC3	DCC1;DSCC1	Sister chromatid cohesion protein DCC1	A0A024R9J7_HUMAN;DCC1_HUMAN	11	36.8629	1.36863	HMG +B	NLS +B
HMG +B / NLS +B	A8K2T9;E9KL37;O75665;O75665-3	A8K2T9;E9KL37;O75665;O75665-3	0.45241	0.45241	0.000149293	0.000269165	12	A8K2T9;E9KL37;O75665;O75665-3	;OFD1;OFD1;OFD1	cDNA FLJ78705, highly similar to Homo sapiens oral-facial-digital syndrome 1 (OFD1), mRNA;Epididymis tissue sperm binding protein Li 5a;Centriole and centriolar satellite protein OFD1;Isoform 3 of Centriole and centriolar satellite protein OFD1	A8K2T9_HUMAN;E9KL37_HUMAN;OFD1_HUMAN;OFD1_HUMAN	8	36.8324	1.36832	HMG +B	NLS +B
HMG +B / NLS +B	A0A8I5QKN7;D6RFH4;O43169	A0A8I5QKN7;D6RFH4;O43169	0.452215	0.452215	0.000248705	0.000365365	12	A0A8I5QKN7;D6RFH4;O43169	CYB5B	Cytochrome b5 type B	A0A8I5QKN7_HUMAN;D6RFH4_HUMAN;CYB5B_HUMAN	6	36.8139	1.36814	HMG +B	NLS +B
HMG +B / NLS +B	A0A087WUL2;A0A384NL22;P49720	A0A087WUL2;A0A384NL22;P49720	0.45194	0.45194	0.000776087	0.000757893	12	A0A087WUL2;A0A384NL22;P49720	PSMB3	Proteasome subunit beta type-3 (Fragment);Proteasome subunit beta;Proteasome subunit beta type-3	A0A087WUL2_HUMAN;A0A384NL22_HUMAN;PSB3_HUMAN	9	36.7879	1.36788	HMG +B	NLS +B
HMG +B / NLS +B	A8K045;Q96EW2	A8K045;Q96EW2	0.451902	0.451902	2.5604e-05	0.000101744	12	A8K045;Q96EW2	;HSPBAP1	cDNA FLJ76988, highly similar to Homo sapiens HSPB (heat shock 27kDa) associated protein 1 (HSPBAP1), mRNA;HSPB1-associated protein 1	A8K045_HUMAN;HBAP1_HUMAN	8	36.7843	1.36784	HMG +B	NLS +B
HMG +B / NLS +B	A0A1W2PPA5;A0A1W2PQM0;A0A494C0D4;A0A494C146;B3KT30;B4DQQ7;B4DY76;F5GZT7;F5H825;H0YFE1;H0YFP3;P50336;Q96SE3	A0A1W2PPA5;A0A1W2PQM0;A0A494C0D4;A0A494C146;B3KT30;B4DQQ7;B4DY76;F5GZT7;F5H825;H0YFE1;H0YFP3;P50336;Q96SE3	0.451366	0.451366	0.00367301	0.00224229	8	A0A1W2PPA5;A0A1W2PQM0;A0A494C0D4;A0A494C146;B3KT30;B4DQQ7;B4DY76;F5GZT7;F5H825;H0YFE1;H0YFP3;P50336;Q96SE3	PPOX;PPOX;PPOX;PPOX;;;;PPOX;PPOX;PPOX;PPOX;PPOX;PPOX	Protoporphyrinogen oxidase (Fragment);Protoporphyrinogen oxidase;Protoporphyrinogen oxidase (Fragment);Protoporphyrinogen oxidase (Fragment);Protoporphyrinogen oxidase;cDNA FLJ58925, moderately similar to Protoporphyrinogen oxidase;Protoporphyrinogen oxidase;Protoporphyrinogen oxidase;Protoporphyrinogen oxidase;Protoporphyrinogen oxidase (Fragment);Protoporphyrinogen oxidase (Fragment);Protoporph…	A0A1W2PPA5_HUMAN;A0A1W2PQM0_HUMAN;A0A494C0D4_HUMAN;A0A494C146_HUMAN;B3KT30_HUMAN;B4DQQ7_HUMAN;B4DY76_HUMAN;F5GZT7_HUMAN;F5H825_HUMAN;H0YFE1_HUMAN;H0YFP3_HUMAN;PPOX_HUMAN;Q96SE3_HUMAN	1	36.7335	1.36733	HMG +B	NLS +B
HMG +B / NLS +B	Q96NB2	Q96NB2	0.450978	0.450978	0.000238838	0.000357876	12	Q96NB2	SFXN2	Sideroflexin-2	SFXN2_HUMAN	11	36.6967	1.36697	HMG +B	NLS +B
HMG +B / NLS +B	A0A384P5M7;Q8NHU6	A0A384P5M7;Q8NHU6	0.450582	0.450582	0.00299522	0.00193227	12	A0A384P5M7;Q8NHU6	;TDRD7	Tudor domain-containing protein 7	A0A384P5M7_HUMAN;TDRD7_HUMAN	21	36.6592	1.36659	HMG +B	NLS +B
HMG +B / NLS +B	A0A384MTY5;Q96DT6	A0A384MTY5;Q96DT6	0.450544	0.450544	0.00110566	0.000958767	12	A0A384MTY5;Q96DT6	;ATG4C	Cysteine protease;Cysteine protease ATG4C	A0A384MTY5_HUMAN;ATG4C_HUMAN	5	36.6556	1.36656	HMG +B	NLS +B
HMG +B / NLS +B	Q9H788	Q9H788	0.450465	0.450465	0.000728847	0.000724983	12	Q9H788	SH2D4A	SH2 domain-containing protein 4A	SH24A_HUMAN	16	36.6481	1.36648	HMG +B	NLS +B
HMG +B / NLS +B	A0A024RDB8;B3KQR6	A0A024RDB8;B3KQR6	0.450323	0.450323	0.0164631	0.00711301	10	A0A024RDB8;B3KQR6	HPSE;	Heparanase, isoform CRA_a;cDNA PSEC0090 fis, clone PLACE1001300, highly similar to Heparanase	A0A024RDB8_HUMAN;B3KQR6_HUMAN	1	36.6346	1.36635	HMG +B	NLS +B
HMG +B / NLS +B	Q9GZZ1	Q9GZZ1	0.450178	0.450178	0.000312114	0.000418232	12	Q9GZZ1	NAA50	N-alpha-acetyltransferase 50	NAA50_HUMAN	11	36.6209	1.36621	HMG +B	NLS +B
HMG +B / NLS +B	A0A024RA58;A8K410;O60443	A0A024RA58;A8K410;O60443	0.450099	0.450099	0.000530039	0.000584855	12	A0A024RA58;A8K410;O60443	DFNA5;;GSDME	Deafness, autosomal dominant 5, isoform CRA_a;cDNA FLJ78210, highly similar to Homo sapiens nonsyndromic hearing impairment protein (DFNA5) mRNA;Gasdermin-E	A0A024RA58_HUMAN;A8K410_HUMAN;GSDME_HUMAN	10	36.6134	1.36613	HMG +B	NLS +B
HMG +B / NLS +B	Q9BQ61	Q9BQ61	0.450037	0.450037	0.00117312	0.00100035	12	Q9BQ61	TRIR	Telomerase RNA component interacting RNase	TRIR_HUMAN	12	36.6075	1.36608	HMG +B	NLS +B
HMG +B / NLS +B	J3KP75;O75167;O75167-2;O75167-4;O75167-5	J3KP75;O75167;O75167-2;O75167-4;O75167-5	0.449902	0.449902	0.334855	0.0884753	8	J3KP75;O75167;O75167-2;O75167-4;O75167-5	PHACTR2	Phosphatase and actin regulator;Phosphatase and actin regulator 2;Isoform 2 of Phosphatase and actin regulator 2;Isoform 4 of Phosphatase and actin regulator 2;Isoform 5 of Phosphatase and actin regulator 2	J3KP75_HUMAN;PHAR2_HUMAN;PHAR2_HUMAN;PHAR2_HUMAN;PHAR2_HUMAN	1	36.5948	1.36595	HMG +B	NLS +B
HMG +B / NLS +B	Q9Y2J4;Q9Y2J4-2;Q9Y2J4-3;Q9Y2J4-4	Q9Y2J4;Q9Y2J4-2;Q9Y2J4-3;Q9Y2J4-4	0.44972	0.44972	0.0099924	0.00482392	12	Q9Y2J4;Q9Y2J4-2;Q9Y2J4-3;Q9Y2J4-4	AMOTL2	Angiomotin-like protein 2;Isoform 2 of Angiomotin-like protein 2;Isoform 3 of Angiomotin-like protein 2;Isoform 4 of Angiomotin-like protein 2	AMOL2_HUMAN	5	36.5775	1.36578	HMG +B	NLS +B
HMG +B / NLS +B	Q8IVD9	Q8IVD9	0.449626	0.449626	1.56064e-05	7.80246e-05	12	Q8IVD9	NUDCD3	NudC domain-containing protein 3	NUDC3_HUMAN	11	36.5686	1.36569	HMG +B	NLS +B
HMG +B / NLS +B	Q9Y5K5	Q9Y5K5	0.44941	0.44941	0.00436334	0.00254845	12	Q9Y5K5	UCHL5	Ubiquitin carboxyl-terminal hydrolase isozyme L5	UCHL5_HUMAN	2	36.5481	1.36548	HMG +B	NLS +B
HMG +B / NLS +B	A0A024R6W0;B3KUZ8;P00505	A0A024R6W0;B3KUZ8;P00505	0.449367	0.449367	4.41994e-07	1.4547e-05	12	A0A024R6W0;B3KUZ8;P00505	GOT2;;GOT2	Aspartate aminotransferase;Aspartate aminotransferase;Aspartate aminotransferase, mitochondrial	A0A024R6W0_HUMAN;B3KUZ8_HUMAN;AATM_HUMAN	8	36.5441	1.36544	HMG +B	NLS +B
HMG +B / NLS +B	Q16881-4	Q16881-4	0.449275	0.449275	0.00114997	0.000985536	12	Q16881-4	TXNRD1	Isoform 4 of Thioredoxin reductase 1, cytoplasmic	TRXR1_HUMAN	20	36.5354	1.36535	HMG +B	NLS +B
HMG +B / NLS +B	Q9Y5J5	Q9Y5J5	0.449237	0.449237	0.0112813	0.00530151	12	Q9Y5J5	PHLDA3	Pleckstrin homology-like domain family A member 3	PHLA3_HUMAN	2	36.5318	1.36532	HMG +B	NLS +B
HMG +B / NLS +B	B3KQZ4;E9PJ55;Q9NUJ3	B3KQZ4;E9PJ55;Q9NUJ3	0.448835	0.448835	0.0238186	0.00956823	12	B3KQZ4;E9PJ55;Q9NUJ3	;TCP11L1;TCP11L1	cDNA FLJ33327 fis, clone BNGH42009025, weakly similar to Homo sapiens t-complex 11(TCP11), mRNA;T-complex 11 like 1;T-complex protein 11-like protein 1	B3KQZ4_HUMAN;E9PJ55_HUMAN;T11L1_HUMAN	3	36.4937	1.36494	HMG +B	NLS +B
HMG +B / NLS +B	B2RZG9;E7EUN2;H7C0A7;H7C211;Q9UPQ3;Q9UPQ3-2	B2RZG9;E7EUN2;H7C0A7;H7C211;Q9UPQ3;Q9UPQ3-2	0.448346	0.448346	0.0247713	0.00988742	12	B2RZG9;E7EUN2;H7C0A7;H7C211;Q9UPQ3;Q9UPQ3-2	AGAP1	ArfGAP with GTPase domain, ankyrin repeat and PH domain 1;ArfGAP with GTPase domain, ankyrin repeat and PH domain 1;ArfGAP with GTPase domain, ankyrin repeat and PH domain 1;ArfGAP with GTPase domain, ankyrin repeat and PH domain 1;Arf-GAP with GTPase, ANK repeat and PH domain-containing protein 1;Isoform 2 of Arf-GAP with GTPase, ANK repeat and PH domain-containing protein 1	B2RZG9_HUMAN;E7EUN2_HUMAN;H7C0A7_HUMAN;H7C211_HUMAN;AGAP1_HUMAN;AGAP1_HUMAN	4	36.4475	1.36448	HMG +B	NLS +B
HMG +B / NLS +B	A0A1B0GU48	A0A1B0GU48	0.448116	0.448116	0.243994	0.0676671	12	A0A1B0GU48	EHMT1	Euchromatic histone lysine methyltransferase 1 (Fragment)	A0A1B0GU48_HUMAN	2	36.4258	1.36426	HMG +B	NLS +B
HMG +B / NLS +B	A0A1W2PPZ5;A0A384MTX4;P23193	A0A1W2PPZ5;A0A384MTX4;P23193	0.448107	0.448107	0.0003381	0.000438338	12	A0A1W2PPZ5;A0A384MTX4;P23193	TCEA1;;TCEA1	Transcription elongation factor;Transcription elongation factor;Transcription elongation factor A protein 1	A0A1W2PPZ5_HUMAN;A0A384MTX4_HUMAN;TCEA1_HUMAN	19	36.4249	1.36425	HMG +B	NLS +B
HMG +B / NLS +B	P46736-2	P46736-2	0.448062	0.448062	0.0013845	0.00112113	12	P46736-2	BRCC3	Isoform 1 of Lys-63-specific deubiquitinase BRCC36	BRCC3_HUMAN	17	36.4206	1.36421	HMG +B	NLS +B
HMG +B / NLS +B	Q9NVM6	Q9NVM6	0.447949	0.447949	0.000624606	0.000654615	12	Q9NVM6	DNAJC17	DnaJ homolog subfamily C member 17	DJC17_HUMAN	16	36.4099	1.3641	HMG +B	NLS +B
HMG +B / NLS +B	Q8IVF2;Q8IVF2-3	Q8IVF2;Q8IVF2-3	0.446888	0.446888	0.000104172	0.000217307	12	Q8IVF2;Q8IVF2-3	AHNAK2	Protein AHNAK2;Isoform 3 of Protein AHNAK2	AHNK2_HUMAN	18	36.3097	1.3631	HMG +B	NLS +B
HMG +B / NLS +B	A8ASI8;B2ZP78;B3KT21;P55957;P55957-2;P55957-3	A8ASI8;B2ZP78;B3KT21;P55957;P55957-2;P55957-3	0.446717	0.446717	0.0871223	0.0279818	10	A8ASI8;B2ZP78;B3KT21;P55957;P55957-2;P55957-3	BID;BID;;BID;BID;BID	BH3-interacting domain death agonist;BH3-interacting domain death agonist;BH3-interacting domain death agonist;BH3-interacting domain death agonist;Isoform 2 of BH3-interacting domain death agonist;Isoform 3 of BH3-interacting domain death agonist	A8ASI8_HUMAN;B2ZP78_HUMAN;B3KT21_HUMAN;BID_HUMAN;BID_HUMAN;BID_HUMAN	1	36.2936	1.36294	HMG +B	NLS +B
HMG +B / NLS +B	B7Z553;D9ZGG2;P04004	B7Z553;D9ZGG2;P04004	0.446665	0.446665	0.00254191	0.00172212	12	B7Z553;D9ZGG2;P04004	;VTN;VTN	cDNA FLJ51266, highly similar to Vitronectin;Vitronectin;Vitronectin	B7Z553_HUMAN;D9ZGG2_HUMAN;VTNC_HUMAN	2	36.2886	1.36289	HMG +B	NLS +B
HMG +B / NLS +B	A0A024R224;Q9H0C5	A0A024R224;Q9H0C5	0.446663	0.446663	0.00775578	0.00396562	12	A0A024R224;Q9H0C5	BTBD1	BTB (POZ) domain containing 1, isoform CRA_a;BTB/POZ domain-containing protein 1	A0A024R224_HUMAN;BTBD1_HUMAN	7	36.2884	1.36288	HMG +B	NLS +B
HMG +B / NLS +B	A0A024R0F6;Q9UPN9	A0A024R0F6;Q9UPN9	0.446644	0.446644	0.000130787	0.000247585	12	A0A024R0F6;Q9UPN9	TRIM33	Tripartite motif-containing 33, isoform CRA_a;E3 ubiquitin-protein ligase TRIM33	A0A024R0F6_HUMAN;TRI33_HUMAN	58	36.2866	1.36287	HMG +B	NLS +B
HMG +B / NLS +B	P52815	P52815	0.446558	0.446558	0.00264802	0.00177025	12	P52815	MRPL12	39S ribosomal protein L12, mitochondrial	RM12_HUMAN	6	36.2785	1.36279	HMG +B	NLS +B
HMG +B / NLS +B	Q9UBB4	Q9UBB4	0.446207	0.446207	0.000187416	0.00030784	12	Q9UBB4	ATXN10	Ataxin-10	ATX10_HUMAN	20	36.2454	1.36245	HMG +B	NLS +B
HMG +B / NLS +B	A0A087X0R6;Q3SYF1;Q9UMY4;Q9UMY4-1	A0A087X0R6;Q3SYF1;Q9UMY4;Q9UMY4-1	0.446083	0.446083	0.0136453	0.00613139	12	A0A087X0R6;Q3SYF1;Q9UMY4;Q9UMY4-1	SNX12	Sorting nexin 12;Sorting nexin 12;Sorting nexin-12;Isoform 1 of Sorting nexin-12	A0A087X0R6_HUMAN;Q3SYF1_HUMAN;SNX12_HUMAN;SNX12_HUMAN	6	36.2336	1.36234	HMG +B	NLS +B
HMG +B / NLS +B	A0A024R6W2;O43809	A0A024R6W2;O43809	0.445896	0.445896	9.92823e-05	0.000211893	12	A0A024R6W2;O43809	NUDT21	Cleavage and polyadenylation specificity factor subunit 5	A0A024R6W2_HUMAN;CPSF5_HUMAN	23	36.216	1.36216	HMG +B	NLS +B
HMG +B / NLS +B	A0A024R4T8;Q96K62	A0A024R4T8;Q96K62	0.445751	0.445751	0.00929511	0.00457592	12	A0A024R4T8;Q96K62	ZNF499;ZBTB45	Zinc finger protein 499, isoform CRA_a;Zinc finger and BTB domain-containing protein 45	A0A024R4T8_HUMAN;ZBT45_HUMAN	2	36.2022	1.36202	HMG +B	NLS +B
HMG +B / NLS +B	Q9BTA9-5	Q9BTA9-5	0.445573	0.445573	0.114923	0.0354655	12	Q9BTA9-5	WAC	Isoform 4 of WW domain-containing adapter protein with coiled-coil	WAC_HUMAN	1	36.1855	1.36186	HMG +B	NLS +B
HMG +B / NLS +B	P54259;Q86V38	P54259;Q86V38	0.445525	0.445525	0.000104932	0.000217404	12	P54259;Q86V38	ATN1	Atrophin-1;Atrophin 1	ATN1_HUMAN;Q86V38_HUMAN	24	36.181	1.36181	HMG +B	NLS +B
HMG +B / NLS +B	Q9H1Q7;Q9H1Q7-2	Q9H1Q7;Q9H1Q7-2	0.445427	0.445427	0.00147238	0.00117141	12	Q9H1Q7;Q9H1Q7-2	PCED1A	PC-esterase domain-containing protein 1A;Isoform 2 of PC-esterase domain-containing protein 1A	PED1A_HUMAN	4	36.1717	1.36172	HMG +B	NLS +B
HMG +B / NLS +B	B4DJ44;B4DKQ5;O60784;O60784-2;O60784-4	B4DJ44;B4DKQ5;O60784;O60784-2;O60784-4	0.444835	0.444835	0.017327	0.00741288	12	B4DJ44;B4DKQ5;O60784;O60784-2;O60784-4	;;TOM1;TOM1;TOM1	cDNA FLJ54716, highly similar to Target of Myb protein 1;cDNA FLJ54710, highly similar to Target of Myb protein 1;Target of Myb1 membrane trafficking protein;Isoform 2 of Target of Myb1 membrane trafficking protein;Isoform 4 of Target of Myb1 membrane trafficking protein	B4DJ44_HUMAN;B4DKQ5_HUMAN;TOM1_HUMAN;TOM1_HUMAN;TOM1_HUMAN	3	36.1158	1.36116	HMG +B	NLS +B
HMG +B / NLS +B	B2R7C0;B6ZGT6;F1D8Q7;P48443	B2R7C0;B6ZGT6;F1D8Q7;P48443	0.444572	0.444572	0.0049048	0.00279169	12	B2R7C0;B6ZGT6;F1D8Q7;P48443	;NR2B3;NR2B3;RXRG	Retinoic acid receptor RXR;Retinoic acid receptor RXR;Retinoic acid receptor RXR;Retinoic acid receptor RXR-gamma	B2R7C0_HUMAN;B6ZGT6_HUMAN;F1D8Q7_HUMAN;RXRG_HUMAN	4	36.091	1.36091	HMG +B	NLS +B
HMG +B / NLS +B	A0A140VK39;Q9Y570;Q9Y570-4	A0A140VK39;Q9Y570;Q9Y570-4	0.444417	0.444417	2.11161e-05	9.36496e-05	12	A0A140VK39;Q9Y570;Q9Y570-4	;PPME1;PPME1	Protein phosphatase methylesterase 1;Protein phosphatase methylesterase 1;Isoform 4 of Protein phosphatase methylesterase 1	A0A140VK39_HUMAN;PPME1_HUMAN;PPME1_HUMAN	29	36.0764	1.36076	HMG +B	NLS +B
HMG +B / NLS +B	L0R6Q1	L0R6Q1	0.443991	0.443991	0.0016821	0.00127965	12	L0R6Q1	SLC35A4	SLC35A4 upstream open reading frame protein	S35U4_HUMAN	3	36.0362	1.36036	HMG +B	NLS +B
HMG +B / NLS +B	P04259	P04259	0.443901	0.443901	0.0623175	0.0210379	12	P04259	KRT6B	Keratin, type II cytoskeletal 6B	K2C6B_HUMAN	5	36.0277	1.36028	HMG +B	NLS +B
HMG +B / NLS +B	K7EMY7;K7ER15;Q9H0R4;Q9H0R4-2;V9HW73	K7EMY7;K7ER15;Q9H0R4;Q9H0R4-2;V9HW73	0.443808	0.443808	0.0414114	0.0149688	10	K7EMY7;K7ER15;Q9H0R4;Q9H0R4-2;V9HW73	HDHD2;HDHD2;HDHD2;HDHD2;HEL-S-301	Haloacid dehalogenase like hydrolase domain containing 2 (Fragment);Haloacid dehalogenase like hydrolase domain containing 2 (Fragment);Haloacid dehalogenase-like hydrolase domain-containing protein 2;Isoform 2 of Haloacid dehalogenase-like hydrolase domain-containing protein 2;Epididymis secretory protein Li 301	K7EMY7_HUMAN;K7ER15_HUMAN;HDHD2_HUMAN;HDHD2_HUMAN;V9HW73_HUMAN	1	36.019	1.36019	HMG +B	NLS +B
HMG +B / NLS +B	P56270-3	P56270-3	0.443638	0.443638	0.0159194	0.00693562	12	P56270-3	MAZ	Isoform 3 of Myc-associated zinc finger protein	MAZ_HUMAN	1	36.0029	1.36003	HMG +B	NLS +B
HMG +B / NLS +B	B3KVU6;H0YB09;H0YB62;Q4LE40;Q6IA66;Q7Z3D6;Q7Z3D6-2;Q7Z3D6-3;Q7Z3D6-4;Q8NB88	B3KVU6;H0YB09;H0YB62;Q4LE40;Q6IA66;Q7Z3D6;Q7Z3D6-2;Q7Z3D6-3;Q7Z3D6-4;Q8NB88	0.443361	0.443361	0.126745	0.0385621	12	B3KVU6;H0YB09;H0YB62;Q4LE40;Q6IA66;Q7Z3D6;Q7Z3D6-2;Q7Z3D6-3;Q7Z3D6-4;Q8NB88	;DGLUCY;DGLUCY;C14orf159 variant protein;C14orf159;DGLUCY;DGLUCY;DGLUCY;DGLUCY;	cDNA FLJ41538 fis, clone BRTHA2018129;D-glutamate cyclase (Fragment);D-glutamate cyclase (Fragment);C14orf159 variant protein (Fragment);C14orf159 protein;D-glutamate cyclase, mitochondrial;Isoform 2 of D-glutamate cyclase, mitochondrial;Isoform 3 of D-glutamate cyclase, mitochondrial;Isoform 4 of D-glutamate cyclase, mitochondrial;cDNA FLJ34075 fis, clone FCBBF3003216	B3KVU6_HUMAN;H0YB09_HUMAN;H0YB62_HUMAN;Q4LE40_HUMAN;Q6IA66_HUMAN;GLUCM_HUMAN;GLUCM_HUMAN;GLUCM_HUMAN;GLUCM_HUMAN;Q8NB88_HUMAN	4	35.9769	1.35977	HMG +B	NLS +B
HMG +B / NLS +B	Q8IWV7	Q8IWV7	0.442509	0.442509	0.000259945	0.000375988	12	Q8IWV7	UBR1	E3 ubiquitin-protein ligase UBR1	UBR1_HUMAN	59	35.8965	1.35897	HMG +B	NLS +B
HMG +B / NLS +B	Q7Z4R8	Q7Z4R8	0.442453	0.442453	0.00363049	0.00222357	12	Q7Z4R8	C6orf120	UPF0669 protein C6orf120	CF120_HUMAN	4	35.8913	1.35891	HMG +B	NLS +B
HMG +B / NLS +B	Q9P0J7	Q9P0J7	0.442282	0.442282	0.000287075	0.000398355	12	Q9P0J7	KCMF1	E3 ubiquitin-protein ligase KCMF1	KCMF1_HUMAN	3	35.8752	1.35875	HMG +B	NLS +B
HMG +B / NLS +B	Q9NY27	Q9NY27	0.442095	0.442095	0.000833424	0.000797344	12	Q9NY27	PPP4R2	Serine/threonine-protein phosphatase 4 regulatory subunit 2	PP4R2_HUMAN	25	35.8576	1.35858	HMG +B	NLS +B
HMG +B / NLS +B	Q9P299	Q9P299	0.442036	0.442036	0.00654411	0.00347882	12	Q9P299	COPZ2	Coatomer subunit zeta-2	COPZ2_HUMAN	7	35.852	1.35852	HMG +B	NLS +B
HMG +B / NLS +B	A8K710	A8K710	0.441126	0.441126	0.00115417	0.000988691	12	A8K710	NaN	cDNA FLJ77428, highly similar to Homo sapiens sterile alpha motif and leucine zipper containing kinase AZK (ZAK), transcript variant 2, mRNA	A8K710_HUMAN	4	35.7663	1.35766	HMG +B	NLS +B
HMG +B / NLS +B	F2Z2Y4;O00764;O00764-2;O00764-3;V9HWC3	F2Z2Y4;O00764;O00764-2;O00764-3;V9HWC3	0.440797	0.440797	0.000999064	0.000894201	12	F2Z2Y4;O00764;O00764-2;O00764-3;V9HWC3	PDXK;PDXK;PDXK;PDXK;HEL-S-1a	Pyridoxal kinase;Pyridoxal kinase;Isoform 2 of Pyridoxal kinase;Isoform 3 of Pyridoxal kinase;Pyridoxal kinase	F2Z2Y4_HUMAN;PDXK_HUMAN;PDXK_HUMAN;PDXK_HUMAN;V9HWC3_HUMAN	2	35.7354	1.35735	HMG +B	NLS +B
HMG +B / NLS +B	O95235	O95235	0.440647	0.440647	0.00158108	0.00123075	12	O95235	KIF20A	Kinesin-like protein KIF20A	KI20A_HUMAN	60	35.7213	1.35721	HMG +B	NLS +B
HMG +B / NLS +B	B3KN06	B3KN06	0.440135	0.440135	0.0162648	0.00704494	12	B3KN06	NaN	Coronin	B3KN06_HUMAN	1	35.6731	1.35673	HMG +B	NLS +B
HMG +B / NLS +B	O14523;O14523-2	O14523;O14523-2	0.44006	0.44006	0.0439389	0.0156799	12	O14523;O14523-2	C2CD2L	Phospholipid transfer protein C2CD2L;Isoform 2 of Phospholipid transfer protein C2CD2L	C2C2L_HUMAN	4	35.666	1.35666	HMG +B	NLS +B
HMG +B / NLS +B	Q9NZ43	Q9NZ43	0.440036	0.440036	6.25901e-05	0.000161734	12	Q9NZ43	USE1	Vesicle transport protein USE1	USE1_HUMAN	8	35.6638	1.35664	HMG +B	NLS +B
HMG +B / NLS +B	C9JFE4;Q13098;Q13098-5;Q13098-7	C9JFE4;Q13098;Q13098-5;Q13098-7	0.439736	0.439736	9.67346e-06	6.00908e-05	12	C9JFE4;Q13098;Q13098-5;Q13098-7	GPS1	G protein pathway suppressor 1;COP9 signalosome complex subunit 1;Isoform 4 of COP9 signalosome complex subunit 1;Isoform 2 of COP9 signalosome complex subunit 1	C9JFE4_HUMAN;CSN1_HUMAN;CSN1_HUMAN;CSN1_HUMAN	23	35.6356	1.35636	HMG +B	NLS +B
HMG +B / NLS +B	K7EIY4;K7ELY2;O60499;O60499-2;Q5U8S2;X6R2W0	K7EIY4;K7ELY2;O60499;O60499-2;Q5U8S2;X6R2W0	0.439509	0.439509	1.74471e-05	8.28982e-05	12	K7EIY4;K7ELY2;O60499;O60499-2;Q5U8S2;X6R2W0	STX10	Syntaxin 10 (Fragment);Syntaxin 10 (Fragment);Syntaxin-10;Isoform 2 of Syntaxin-10;Syntaxin 10;Syntaxin 10	K7EIY4_HUMAN;K7ELY2_HUMAN;STX10_HUMAN;STX10_HUMAN;Q5U8S2_HUMAN;X6R2W0_HUMAN	1	35.6143	1.35614	HMG +B	NLS +B
HMG +B / NLS +B	Q5UW39;Q9Y2K1;Q9Y2K1-2	Q5UW39;Q9Y2K1;Q9Y2K1-2	0.439419	0.439419	0.000131204	0.000247665	12	Q5UW39;Q9Y2K1;Q9Y2K1-2	;ZBTB1;ZBTB1	L2;Zinc finger and BTB domain-containing protein 1;Isoform 2 of Zinc finger and BTB domain-containing protein 1	Q5UW39_HUMAN;ZBTB1_HUMAN;ZBTB1_HUMAN	29	35.6058	1.35606	HMG +B	NLS +B
HMG +B / NLS +B	A0A0S2Z456;A0A0S2Z470;Q92733;Q96FT4	A0A0S2Z456;A0A0S2Z470;Q92733;Q96FT4	0.439333	0.439333	0.000105183	0.000217404	12	A0A0S2Z456;A0A0S2Z470;Q92733;Q96FT4	PRCC	Papillary renal cell carcinoma isoform 1 (Fragment);Papillary renal cell carcinoma isoform 3 (Fragment);Proline-rich protein PRCC;Papillary renal cell carcinoma (Translocation-associated)	A0A0S2Z456_HUMAN;A0A0S2Z470_HUMAN;PRCC_HUMAN;Q96FT4_HUMAN	18	35.5977	1.35598	HMG +B	NLS +B
HMG +B / NLS +B	A0A8Q3SIB2;Q9BWT1	A0A8Q3SIB2;Q9BWT1	0.439102	0.439102	0.00294684	0.0019096	12	A0A8Q3SIB2;Q9BWT1	CDCA7	Cell division cycle associated 7;Cell division cycle-associated protein 7	A0A8Q3SIB2_HUMAN;CDCA7_HUMAN	12	35.576	1.35576	HMG +B	NLS +B
HMG +B / NLS +B	Q14320	Q14320	0.43905	0.43905	2.28063e-05	9.53423e-05	12	Q14320	FAM50A	Protein FAM50A	FA50A_HUMAN	24	35.5711	1.35571	HMG +B	NLS +B
HMG +B / NLS +B	A0A024RCK7;Q15776;Q59HG5	A0A024RCK7;Q15776;Q59HG5	0.438828	0.438828	8.10043e-05	0.000187842	12	A0A024RCK7;Q15776;Q59HG5	ZNF192;ZKSCAN8;	Zinc finger protein 192, isoform CRA_a;Zinc finger protein with KRAB and SCAN domains 8;Zinc finger protein 192 variant (Fragment)	A0A024RCK7_HUMAN;ZKSC8_HUMAN;Q59HG5_HUMAN	13	35.5503	1.3555	HMG +B	NLS +B
HMG +B / NLS +B	Q8TBE9	Q8TBE9	0.438688	0.438688	0.00102068	0.000908344	12	Q8TBE9	NANP	N-acylneuraminate-9-phosphatase	NANP_HUMAN	8	35.5371	1.35537	HMG +B	NLS +B
HMG +B / NLS +B	B7Z889;Q86UT6;Q86UT6-2	B7Z889;Q86UT6;Q86UT6-2	0.438608	0.438608	0.00140387	0.00112839	12	B7Z889;Q86UT6;Q86UT6-2	;NLRX1;NLRX1	cDNA FLJ61648, highly similar to Homo sapiens NOD9 protein (NOD9), transcript variant 2, mRNA;NLR family member X1;Isoform 2 of NLR family member X1	B7Z889_HUMAN;NLRX1_HUMAN;NLRX1_HUMAN	6	35.5296	1.3553	HMG +B	NLS +B
HMG +B / NLS +B	O95801	O95801	0.438575	0.438575	0.00142203	0.00114006	12	O95801	TTC4	Tetratricopeptide repeat protein 4	TTC4_HUMAN	16	35.5265	1.35526	HMG +B	NLS +B
HMG +B / NLS +B	P62314	P62314	0.437968	0.437968	0.000270904	0.000387065	12	P62314	SNRPD1	Small nuclear ribonucleoprotein Sm D1	SMD1_HUMAN	7	35.4694	1.35469	HMG +B	NLS +B
HMG +B / NLS +B	A0A090N7Y0;Q96P47;Q96P47-2;Q96P47-4	A0A090N7Y0;Q96P47;Q96P47-2;Q96P47-4	0.437839	0.437839	0.136699	0.0411832	12	A0A090N7Y0;Q96P47;Q96P47-2;Q96P47-4	CENTG3;AGAP3;AGAP3;AGAP3	Centaurin, gamma 3;Arf-GAP with GTPase, ANK repeat and PH domain-containing protein 3;Isoform 2 of Arf-GAP with GTPase, ANK repeat and PH domain-containing protein 3;Isoform 4 of Arf-GAP with GTPase, ANK repeat and PH domain-containing protein 3	A0A090N7Y0_HUMAN;AGAP3_HUMAN;AGAP3_HUMAN;AGAP3_HUMAN	1	35.4574	1.35457	HMG +B	NLS +B
HMG +B / NLS +B	Q96P48;Q96P48-3	Q96P48;Q96P48-3	0.437429	0.437429	7.72054e-06	5.28603e-05	12	Q96P48;Q96P48-3	ARAP1	Arf-GAP with Rho-GAP domain, ANK repeat and PH domain-containing protein 1;Isoform 3 of Arf-GAP with Rho-GAP domain, ANK repeat and PH domain-containing protein 1	ARAP1_HUMAN	21	35.4189	1.35419	HMG +B	NLS +B
HMG +B / NLS +B	Q9H0B6	Q9H0B6	0.437195	0.437195	0.000569687	0.000616695	12	Q9H0B6	KLC2	Kinesin light chain 2	KLC2_HUMAN	13	35.3969	1.35397	HMG +B	NLS +B
HMG +B / NLS +B	A0A024QZN8;A8K9U4;Q5GLZ8;Q5GLZ8-2;Q5GLZ8-3;Q5GLZ8-6	A0A024QZN8;A8K9U4;Q5GLZ8;Q5GLZ8-2;Q5GLZ8-3;Q5GLZ8-6	0.436994	0.436994	0.00229993	0.00160516	12	A0A024QZN8;A8K9U4;Q5GLZ8;Q5GLZ8-2;Q5GLZ8-3;Q5GLZ8-6	HERC4;;HERC4;HERC4;HERC4;HERC4	Hect domain and RLD 4, isoform CRA_b;cDNA FLJ77205, highly similar to Homo sapiens hect domain and RLD 4 (HERC4), transcript variant 2, mRNA (Fragment);Probable E3 ubiquitin-protein ligase HERC4;Isoform 2 of Probable E3 ubiquitin-protein ligase HERC4;Isoform 3 of Probable E3 ubiquitin-protein ligase HERC4;Isoform 6 of Probable E3 ubiquitin-protein ligase HERC4	A0A024QZN8_HUMAN;A8K9U4_HUMAN;HERC4_HUMAN;HERC4_HUMAN;HERC4_HUMAN;HERC4_HUMAN	4	35.3781	1.35378	HMG +B	NLS +B
HMG +B / NLS +B	P63167;Q6FGH9	P63167;Q6FGH9	0.436753	0.436753	0.00222977	0.00156639	12	P63167;Q6FGH9	DYNLL1;DNCL1	Dynein light chain 1, cytoplasmic;Dynein light chain	DYL1_HUMAN;Q6FGH9_HUMAN	5	35.3555	1.35355	HMG +B	NLS +B
HMG +B / NLS +B	Q59EZ3	Q59EZ3	0.436528	0.436528	0.00430652	0.00252391	12	Q59EZ3	NaN	Insulin-like growth factor 2 receptor variant (Fragment)	Q59EZ3_HUMAN	1	35.3343	1.35334	HMG +B	NLS +B
HMG +B / NLS +B	B7Z5C3;Q16877;Q16877-2;Q16877-3;Q66S35	B7Z5C3;Q16877;Q16877-2;Q16877-3;Q66S35	0.43631	0.43631	0.00751168	0.00386884	12	B7Z5C3;Q16877;Q16877-2;Q16877-3;Q66S35	;PFKFB4;PFKFB4;PFKFB4;PFKFB4	cDNA FLJ58271, highly similar to 6-phosphofructo-2-kinase/fructose-2,6-biphosphatase 4;6-phosphofructo-2-kinase/fructose-2,6-bisphosphatase 4;Isoform 2 of 6-phosphofructo-2-kinase/fructose-2,6-bisphosphatase 4;Isoform 3 of 6-phosphofructo-2-kinase/fructose-2,6-bisphosphatase 4;6-phosphofructo-2-kinase/fructose-2, 6-biphosphatase 4 isoform 1	B7Z5C3_HUMAN;F264_HUMAN;F264_HUMAN;F264_HUMAN;Q66S35_HUMAN	8	35.3139	1.35314	HMG +B	NLS +B
HMG +B / NLS +B	A0A0A0MQT4;Q5QP82;Q5QP82-2	A0A0A0MQT4;Q5QP82;Q5QP82-2	0.436217	0.436217	0.0019018	0.00139748	12	A0A0A0MQT4;Q5QP82;Q5QP82-2	DCAF10	DDB1- and CUL4-associated factor 10;DDB1- and CUL4-associated factor 10;Isoform 2 of DDB1- and CUL4-associated factor 10	A0A0A0MQT4_HUMAN;DCA10_HUMAN;DCA10_HUMAN	2	35.3052	1.35305	HMG +B	NLS +B
HMG +B / NLS +B	A0A0S2Z454;Q02078-5	A0A0S2Z454;Q02078-5	0.435867	0.435867	0.00470226	0.00269851	12	A0A0S2Z454;Q02078-5	MEF2A	MADS box transcription enhancer factor 2, polypeptide A (Myocyte enhancer factor 2A), isoform CRA_b (Fragment);Isoform 5 of Myocyte-specific enhancer factor 2A	A0A0S2Z454_HUMAN;MEF2A_HUMAN	6	35.2724	1.35272	HMG +B	NLS +B
HMG +B / NLS +B	Q9HC38-2;Q9Y3E8	Q9HC38-2;Q9Y3E8	0.435687	0.435687	9.58368e-07	1.85931e-05	12	Q9HC38-2;Q9Y3E8	GLOD4;	Isoform 2 of Glyoxalase domain-containing protein 4;CGI-150 protein	GLOD4_HUMAN;Q9Y3E8_HUMAN	9	35.2555	1.35255	HMG +B	NLS +B
HMG +B / NLS +B	O14981;Q2M1V9	O14981;Q2M1V9	0.435594	0.435594	6.89501e-05	0.000171026	12	O14981;Q2M1V9	BTAF1	TATA-binding protein-associated factor 172;BTAF1 RNA polymerase II, B-TFIID transcription factor-associated, 170kDa	BTAF1_HUMAN;Q2M1V9_HUMAN	89	35.2468	1.35247	HMG +B	NLS +B
HMG +B / NLS +B	Q05209	Q05209	0.435418	0.435418	6.48196e-05	0.000164995	12	Q05209	PTPN12	Tyrosine-protein phosphatase non-receptor type 12	PTN12_HUMAN	30	35.2303	1.3523	HMG +B	NLS +B
HMG +B / NLS +B	A0A024R7D5;J3KMZ9;P01130;P01130-4;P01130-6;Q9UH51	A0A024R7D5;J3KMZ9;P01130;P01130-4;P01130-6;Q9UH51	0.434932	0.434932	0.00187811	0.0013855	12	A0A024R7D5;J3KMZ9;P01130;P01130-4;P01130-6;Q9UH51	LDLR	Low density lipoprotein receptor (Familial hypercholesterolemia), isoform CRA_b;Low density lipoprotein receptor (Fragment);Low-density lipoprotein receptor;Isoform 4 of Low-density lipoprotein receptor;Isoform 6 of Low-density lipoprotein receptor;Low density lipoprotein receptor (Fragment)	A0A024R7D5_HUMAN;J3KMZ9_HUMAN;LDLR_HUMAN;LDLR_HUMAN;LDLR_HUMAN;Q9UH51_HUMAN	11	35.1847	1.35185	HMG +B	NLS +B
HMG +B / NLS +B	A0A024QYX0;Q15125	A0A024QYX0;Q15125	0.434718	0.434718	6.16823e-05	0.00016094	12	A0A024QYX0;Q15125	EBP	Emopamil binding protein;3-beta-hydroxysteroid-Delta(8),Delta(7)-isomerase	A0A024QYX0_HUMAN;EBP_HUMAN	2	35.1646	1.35165	HMG +B	NLS +B
HMG +B / NLS +B	D6RH30;P19838;P19838-2	D6RH30;P19838;P19838-2	0.434507	0.434507	7.26188e-05	0.000175784	12	D6RH30;P19838;P19838-2	NFKB1	Nuclear factor NF-kappa-B p105 subunit;Nuclear factor NF-kappa-B p105 subunit;Isoform 2 of Nuclear factor NF-kappa-B p105 subunit	D6RH30_HUMAN;NFKB1_HUMAN;NFKB1_HUMAN	19	35.1449	1.35145	HMG +B	NLS +B
HMG +B / NLS +B	F8WDZ3;Q96FZ5;Q96FZ5-2	F8WDZ3;Q96FZ5;Q96FZ5-2	0.434415	0.434415	0.00312369	0.00200139	12	F8WDZ3;Q96FZ5;Q96FZ5-2	CMTM7	CKLF like MARVEL transmembrane domain containing 7;CKLF-like MARVEL transmembrane domain-containing protein 7;Isoform 2 of CKLF-like MARVEL transmembrane domain-containing protein 7	F8WDZ3_HUMAN;CKLF7_HUMAN;CKLF7_HUMAN	1	35.1362	1.35136	HMG +B	NLS +B
HMG +B / NLS +B	A8K8Z3;Q9UKI8;Q9UKI8-2;Q9UKI8-5	A8K8Z3;Q9UKI8;Q9UKI8-2;Q9UKI8-5	0.434068	0.434068	0.00567942	0.00312268	12	A8K8Z3;Q9UKI8;Q9UKI8-2;Q9UKI8-5	;TLK1;TLK1;TLK1	cDNA FLJ77613, highly similar to Homo sapiens tousled-like kinase 1 (TLK1), mRNA;Serine/threonine-protein kinase tousled-like 1;Isoform 2 of Serine/threonine-protein kinase tousled-like 1;Isoform 5 of Serine/threonine-protein kinase tousled-like 1	A8K8Z3_HUMAN;TLK1_HUMAN;TLK1_HUMAN;TLK1_HUMAN	15	35.1038	1.35104	HMG +B	NLS +B
HMG +B / NLS +B	O14737	O14737	0.433886	0.433886	0.00147336	0.00117169	12	O14737	PDCD5	Programmed cell death protein 5	PDCD5_HUMAN	8	35.0867	1.35087	HMG +B	NLS +B
HMG +B / NLS +B	J3KNF4;O14618	J3KNF4;O14618	0.433645	0.433645	0.0117438	0.00546278	12	J3KNF4;O14618	CCS	Superoxide dismutase copper chaperone;Copper chaperone for superoxide dismutase	J3KNF4_HUMAN;CCS_HUMAN	3	35.0642	1.35064	HMG +B	NLS +B
HMG +B / NLS +B	A0A024R445;A8JZZ8;H7C492;Q53EX1;Q9Y276	A0A024R445;A8JZZ8;H7C492;Q53EX1;Q9Y276	0.433525	0.433525	0.308517	0.0827297	10	A0A024R445;A8JZZ8;H7C492;Q53EX1;Q9Y276	BCS1L;;BCS1L;;BCS1L	Mitochondrial chaperone BCS1;Mitochondrial chaperone BCS1;BCS1 homolog, ubiquinol-cytochrome c reductase complex chaperone (Fragment);Mitochondrial chaperone BCS1 (Fragment);Mitochondrial chaperone BCS1	A0A024R445_HUMAN;A8JZZ8_HUMAN;H7C492_HUMAN;Q53EX1_HUMAN;BCS1_HUMAN	1	35.053	1.35053	HMG +B	NLS +B
HMG +B / NLS +B	P63272	P63272	0.433415	0.433415	0.00122065	0.00102673	12	P63272	SUPT4H1	Transcription elongation factor SPT4	SPT4H_HUMAN	8	35.0427	1.35043	HMG +B	NLS +B
HMG +B / NLS +B	Q6IN84	Q6IN84	0.43301	0.43301	0.000564876	0.000612902	12	Q6IN84	MRM1	rRNA methyltransferase 1, mitochondrial	MRM1_HUMAN	7	35.0047	1.35005	HMG +B	NLS +B
HMG +B / NLS +B	P50479	P50479	0.432758	0.432758	0.000292858	0.00040379	12	P50479	PDLIM4	PDZ and LIM domain protein 4	PDLI4_HUMAN	15	34.9812	1.34981	HMG +B	NLS +B
HMG +B / NLS +B	Q9BPX3	Q9BPX3	0.432253	0.432253	0.000645418	0.000669322	12	Q9BPX3	NCAPG	Condensin complex subunit 3	CND3_HUMAN	41	34.9339	1.34934	HMG +B	NLS +B
HMG +B / NLS +B	P10243-2;Q495G0	P10243-2;Q495G0	0.431588	0.431588	2.367e-05	9.71364e-05	12	P10243-2;Q495G0	MYBL1	Isoform 2 of Myb-related protein A;V-myb myeloblastosis viral oncogene homolog (Avian)-like 1	MYBA_HUMAN;Q495G0_HUMAN	11	34.8717	1.34872	HMG +B	NLS +B
HMG +B / NLS +B	Q9HD15	Q9HD15	0.431579	0.431579	0.000215896	0.000334729	12	Q9HD15	SRA1	Steroid receptor RNA activator 1	SRA1_HUMAN	10	34.8709	1.34871	HMG +B	NLS +B
HMG +B / NLS +B	P16298;P16298-2;P16298-3;P16298-4;Q5F2F8	P16298;P16298-2;P16298-3;P16298-4;Q5F2F8	0.431555	0.431555	0.0214537	0.00878759	10	P16298;P16298-2;P16298-3;P16298-4;Q5F2F8	PPP3CB	Serine/threonine-protein phosphatase 2B catalytic subunit beta isoform;Isoform 2 of Serine/threonine-protein phosphatase 2B catalytic subunit beta isoform;Isoform 3 of Serine/threonine-protein phosphatase 2B catalytic subunit beta isoform;Isoform 4 of Serine/threonine-protein phosphatase 2B catalytic subunit beta isoform;Serine/threonine-protein phosphatase	PP2BB_HUMAN;PP2BB_HUMAN;PP2BB_HUMAN;PP2BB_HUMAN;Q5F2F8_HUMAN	2	34.8687	1.34869	HMG +B	NLS +B
HMG +B / NLS +B	Q13232;Q9NUF9	Q13232;Q9NUF9	0.43125	0.43125	0.00415405	0.00245526	12	Q13232;Q9NUF9	NME3;c371H6.2	Nucleoside diphosphate kinase 3;Nucleoside diphosphate kinase (Fragment)	NDK3_HUMAN;Q9NUF9_HUMAN	5	34.8401	1.3484	HMG +B	NLS +B
HMG +B / NLS +B	A0A8V8TQI6;C9J0Y3;H0Y6I0;Q13439;Q13439-4	A0A8V8TQI6;C9J0Y3;H0Y6I0;Q13439;Q13439-4	0.431026	0.431026	9.35178e-05	0.000203526	12	A0A8V8TQI6;C9J0Y3;H0Y6I0;Q13439;Q13439-4	GOLGA4	Golgin A4;Golgin A4;Golgi autoantigen, golgin subfamily a, 4, isoform CRA_a;Golgin subfamily A member 4;Isoform 4 of Golgin subfamily A member 4	A0A8V8TQI6_HUMAN;C9J0Y3_HUMAN;H0Y6I0_HUMAN;GOGA4_HUMAN;GOGA4_HUMAN	65	34.8192	1.34819	HMG +B	NLS +B
HMG +B / NLS +B	P17096-2;Q5T6U8	P17096-2;Q5T6U8	0.430872	0.430872	0.00130195	0.00107266	12	P17096-2;Q5T6U8	HMGA1	Isoform HMG-Y of High mobility group protein HMG-I/HMG-Y;High mobility group AT-hook 1	HMGA1_HUMAN;Q5T6U8_HUMAN	1	34.8048	1.34805	HMG +B	NLS +B
HMG +B / NLS +B	A0A0A0MRZ4;A4F1Y0;A8K4N4;B7Z5B0;B7Z8K2;E7EMV7;Q15025;Q15025-2;Q15025-3;Q15025-4;Q15025-5;Q15025-6;Q15025-7;Q15025-8	A0A0A0MRZ4;A4F1Y0;A8K4N4;B7Z5B0;B7Z8K2;E7EMV7;Q15025;Q15025-2;Q15025-3;Q15025-4;Q15025-5;Q15025-6;Q15025-7;Q15025-8	0.430428	0.430428	0.234781	0.0654845	10	A0A0A0MRZ4;A4F1Y0;A8K4N4;B7Z5B0;B7Z8K2;E7EMV7;Q15025;Q15025-2;Q15025-3;Q15025-4;Q15025-5;Q15025-6;Q15025-7;Q15025-8	TNIP1;NAF1;;;;TNIP1;TNIP1;TNIP1;TNIP1;TNIP1;TNIP1;TNIP1;TNIP1;TNIP1	TNFAIP3 interacting protein 1;Nef-associated factor 1 SNP;cDNA FLJ77844, highly similar to Homo sapiens TNFAIP3 interacting protein 1, mRNA;cDNA FLJ51936, highly similar to Nef-associated factor 1;cDNA FLJ61022, highly similar to Nef-associated factor 1;TNFAIP3 interacting protein 1;TNFAIP3-interacting protein 1;Isoform 2 of TNFAIP3-interacting protein 1;Isoform 3 of TNFAIP3-interacting protein 1…	A0A0A0MRZ4_HUMAN;A4F1Y0_HUMAN;A8K4N4_HUMAN;B7Z5B0_HUMAN;B7Z8K2_HUMAN;E7EMV7_HUMAN;TNIP1_HUMAN;TNIP1_HUMAN;TNIP1_HUMAN;TNIP1_HUMAN;TNIP1_HUMAN;TNIP1_HUMAN;TNIP1_HUMAN;TNIP1_HUMAN	3	34.7633	1.34763	HMG +B	NLS +B
HMG +B / NLS +B	C9JEZ4;Q9UKI2	C9JEZ4;Q9UKI2	0.430382	0.430382	0.0233096	0.00940606	12	C9JEZ4;Q9UKI2	CDC42EP3	CDC42 effector protein 3 (Fragment);Cdc42 effector protein 3	C9JEZ4_HUMAN;BORG2_HUMAN	3	34.7591	1.34759	HMG +B	NLS +B
HMG +B / NLS +B	F5H702	F5H702	0.430293	0.430293	0.00204512	0.00147224	12	F5H702	MRPL48	Mitochondrial ribosomal protein L48	F5H702_HUMAN	6	34.7507	1.34751	HMG +B	NLS +B
HMG +B / NLS +B	A0A087X0M4;A0A8Q3WKX9	A0A087X0M4;A0A8Q3WKX9	0.430074	0.430074	0.000172027	0.000292772	12	A0A087X0M4;A0A8Q3WKX9	SLC4A1AP	Solute carrier family 4 member 1 adaptor protein	A0A087X0M4_HUMAN;A0A8Q3WKX9_HUMAN	44	34.7303	1.3473	HMG +B	NLS +B
HMG +B / NLS +B	E9PJN9	E9PJN9	0.429754	0.429754	0.0205488	0.0084967	12	E9PJN9	RPS3	Ribosomal protein S3 (Fragment)	E9PJN9_HUMAN	1	34.7004	1.347	HMG +B	NLS +B
HMG +B / NLS +B	P33316	P33316	0.42975	0.42975	0.00153946	0.00121193	12	P33316	DUT	Deoxyuridine 5'-triphosphate nucleotidohydrolase, mitochondrial	DUT_HUMAN	12	34.7	1.347	HMG +B	NLS +B
HMG +B / NLS +B	B4DRL6	B4DRL6	0.429691	0.429691	0.0397204	0.0144718	12	B4DRL6	NaN	cDNA FLJ61354, highly similar to Homo sapiens activating transcription factor 7 interacting protein (ATF7IP), mRNA	B4DRL6_HUMAN	1	34.6945	1.34694	HMG +B	NLS +B
HMG +B / NLS +B	O60502	O60502	0.429664	0.429664	4.1577e-06	3.82345e-05	12	O60502	OGA	Protein O-GlcNAcase	OGA_HUMAN	35	34.6919	1.34692	HMG +B	NLS +B
HMG +B / NLS +B	Q99471	Q99471	0.429537	0.429537	5.2494e-06	4.22656e-05	12	Q99471	PFDN5	Prefoldin subunit 5	PFD5_HUMAN	8	34.6801	1.3468	HMG +B	NLS +B
HMG +B / NLS +B	P17544-1	P17544-1	0.429433	0.429433	0.000514675	0.000577125	12	P17544-1	ATF7	Isoform 6 of Cyclic AMP-dependent transcription factor ATF-7	ATF7_HUMAN	23	34.6704	1.3467	HMG +B	NLS +B
HMG +B / NLS +B	A0A024RB22;Q8TAQ2	A0A024RB22;Q8TAQ2	0.429295	0.429295	0.000633989	0.000661861	12	A0A024RB22;Q8TAQ2	SMARCC2	SWI/SNF related, matrix associated, actin dependent regulator of chromatin, subfamily c, member 2, isoform CRA_a;SWI/SNF complex subunit SMARCC2	A0A024RB22_HUMAN;SMRC2_HUMAN	1	34.6575	1.34658	HMG +B	NLS +B
HMG +B / NLS +B	Q8IVP5	Q8IVP5	0.428835	0.428835	0.00210827	0.00150671	12	Q8IVP5	FUNDC1	FUN14 domain-containing protein 1	FUND1_HUMAN	1	34.6146	1.34615	HMG +B	NLS +B
HMG +B / NLS +B	Q8N3D4	Q8N3D4	0.428775	0.428775	0.00106054	0.000933634	12	Q8N3D4	EHBP1L1	EH domain-binding protein 1-like protein 1	EH1L1_HUMAN	28	34.609	1.34609	HMG +B	NLS +B
HMG +B / NLS +B	A0A024R9B0;O96020;Q8WUE3	A0A024R9B0;O96020;Q8WUE3	0.428756	0.428756	3.02398e-06	3.22754e-05	12	A0A024R9B0;O96020;Q8WUE3	CCNE2	Cyclin E2, isoform CRA_e;G1/S-specific cyclin-E2;CCNE2 protein	A0A024R9B0_HUMAN;CCNE2_HUMAN;Q8WUE3_HUMAN	11	34.6073	1.34607	HMG +B	NLS +B
HMG +B / NLS +B	O43504	O43504	0.428432	0.428432	0.00126773	0.00105654	12	O43504	LAMTOR5	Ragulator complex protein LAMTOR5	LTOR5_HUMAN	4	34.577	1.34577	HMG +B	NLS +B
HMG +B / NLS +B	A1A4E9	A1A4E9	0.428372	0.428372	6.93631e-05	0.000171384	12	A1A4E9	KRT13	Keratin 13	A1A4E9_HUMAN	30	34.5714	1.34571	HMG +B	NLS +B
HMG +B / NLS +B	Q9UBK8;Q9UBK8-1	Q9UBK8;Q9UBK8-1	0.428299	0.428299	0.0142931	0.00635894	12	Q9UBK8;Q9UBK8-1	MTRR	Methionine synthase reductase;Isoform A of Methionine synthase reductase	MTRR_HUMAN	9	34.5646	1.34565	HMG +B	NLS +B
HMG +B / NLS +B	A0A140VJQ7;A0A804HL83;O43422	A0A140VJQ7;A0A804HL83;O43422	0.428245	0.428245	0.00287083	0.00187068	12	A0A140VJQ7;A0A804HL83;O43422	;THAP12;THAP12	Testicular tissue protein Li 133;THAP domain containing 12;52 kDa repressor of the inhibitor of the protein kinase	A0A140VJQ7_HUMAN;A0A804HL83_HUMAN;P52K_HUMAN	11	34.5596	1.3456	HMG +B	NLS +B
HMG +B / NLS +B	A0A024R7B7;Q16543	A0A024R7B7;Q16543	0.42815	0.42815	5.6077e-05	0.000150072	12	A0A024R7B7;Q16543	CDC37	Hsp90 co-chaperone Cdc37	A0A024R7B7_HUMAN;CDC37_HUMAN	19	34.5507	1.34551	HMG +B	NLS +B
HMG +B / NLS +B	A0A8C8KGQ8	A0A8C8KGQ8	0.427917	0.427917	0.511088	0.12696	12	A0A8C8KGQ8	UBAP2	Ubiquitin associated protein 2	A0A8C8KGQ8_HUMAN	1	34.529	1.34529	HMG +B	NLS +B
HMG +B / NLS +B	Q8NBZ0	Q8NBZ0	0.427758	0.427758	0.00323677	0.00205767	12	Q8NBZ0	INO80E	INO80 complex subunit E	IN80E_HUMAN	7	34.5141	1.34514	HMG +B	NLS +B
HMG +B / NLS +B	Q53F35;Q92688;Q92688-2	Q53F35;Q92688;Q92688-2	0.427617	0.427617	0.0137263	0.00615842	12	Q53F35;Q92688;Q92688-2	;ANP32B;ANP32B	Acidic leucine-rich nuclear phosphoprotein 32 family member (Fragment);Acidic leucine-rich nuclear phosphoprotein 32 family member B;Isoform 2 of Acidic leucine-rich nuclear phosphoprotein 32 family member B	Q53F35_HUMAN;AN32B_HUMAN;AN32B_HUMAN	10	34.501	1.34501	HMG +B	NLS +B
HMG +B / NLS +B	A0A0S2Z563;A0A0S2Z5D2;A0A0S2Z5H0;Q9Y2Q9	A0A0S2Z563;A0A0S2Z5D2;A0A0S2Z5H0;Q9Y2Q9	0.4275	0.4275	0.00063599	0.000662424	12	A0A0S2Z563;A0A0S2Z5D2;A0A0S2Z5H0;Q9Y2Q9	MRPS28	Mitochondrial ribosomal protein S28 isoform 1 (Fragment);Mitochondrial ribosomal protein S28 isoform 4 (Fragment);Mitochondrial ribosomal protein S28 isoform 2 (Fragment);28S ribosomal protein S28, mitochondrial	A0A0S2Z563_HUMAN;A0A0S2Z5D2_HUMAN;A0A0S2Z5H0_HUMAN;RT28_HUMAN	8	34.4901	1.3449	HMG +B	NLS +B
HMG +B / NLS +B	J3QLE4;Q6P1R4	J3QLE4;Q6P1R4	0.427489	0.427489	0.00100706	0.000899639	12	J3QLE4;Q6P1R4	DUS1L	Dihydrouridine synthase 1 like (Fragment);tRNA-dihydrouridine(16/17) synthase [NAD(P)(+)]-like	J3QLE4_HUMAN;DUS1L_HUMAN	6	34.489	1.34489	HMG +B	NLS +B
HMG +B / NLS +B	Q9Y296	Q9Y296	0.427404	0.427404	0.00128553	0.00106549	12	Q9Y296	TRAPPC4	Trafficking protein particle complex subunit 4	TPPC4_HUMAN	5	34.4812	1.34481	HMG +B	NLS +B
HMG +B / NLS +B	Q9H0C8	Q9H0C8	0.427394	0.427394	0.000513062	0.000576346	12	Q9H0C8	ILKAP	Integrin-linked kinase-associated serine/threonine phosphatase 2C	ILKAP_HUMAN	37	34.4803	1.3448	HMG +B	NLS +B
HMG +B / NLS +B	Q9NVD7	Q9NVD7	0.4273	0.4273	0.000684174	0.00069454	12	Q9NVD7	PARVA	Alpha-parvin	PARVA_HUMAN	9	34.4715	1.34471	HMG +B	NLS +B
HMG +B / NLS +B	A0A024RDV4;H3BRG5;Q9Y3M8;Q9Y3M8-2;Q9Y3M8-4	A0A024RDV4;H3BRG5;Q9Y3M8;Q9Y3M8-2;Q9Y3M8-4	0.427231	0.427231	0.000405654	0.000491289	12	A0A024RDV4;H3BRG5;Q9Y3M8;Q9Y3M8-2;Q9Y3M8-4	STARD13	START domain containing 13, isoform CRA_a;StAR related lipid transfer domain containing 13;StAR-related lipid transfer protein 13;Isoform 2 of StAR-related lipid transfer protein 13;Isoform 4 of StAR-related lipid transfer protein 13	A0A024RDV4_HUMAN;H3BRG5_HUMAN;STA13_HUMAN;STA13_HUMAN;STA13_HUMAN	24	34.465	1.34465	HMG +B	NLS +B
HMG +B / NLS +B	B7Z314;Q3KRB6;Q9NVA1;Q9NVA1-2;Q9NVA1-5	B7Z314;Q3KRB6;Q9NVA1;Q9NVA1-2;Q9NVA1-5	0.42651	0.42651	0.380196	0.098542	12	B7Z314;Q3KRB6;Q9NVA1;Q9NVA1-2;Q9NVA1-5	;UQCC;UQCC1;UQCC1;UQCC1	cDNA FLJ55209, highly similar to Basic FGF-repressed Zic-binding protein;Chromosome 20 open reading frame 44, isoform CRA_g;Ubiquinol-cytochrome-c reductase complex assembly factor 1;Isoform 2 of Ubiquinol-cytochrome-c reductase complex assembly factor 1;Isoform 5 of Ubiquinol-cytochrome-c reductase complex assembly factor 1	B7Z314_HUMAN;Q3KRB6_HUMAN;UQCC1_HUMAN;UQCC1_HUMAN;UQCC1_HUMAN	4	34.3979	1.34398	HMG +B	NLS +B
HMG +B / NLS +B	A0A0D9SEZ6;A0A8Q3SIL6;P49459	A0A0D9SEZ6;A0A8Q3SIL6;P49459	0.426322	0.426322	0.0267855	0.0105213	12	A0A0D9SEZ6;A0A8Q3SIL6;P49459	UBE2A	Ubiquitin conjugating enzyme E2 A;Ubiquitin conjugating enzyme E2 A;Ubiquitin-conjugating enzyme E2 A	A0A0D9SEZ6_HUMAN;A0A8Q3SIL6_HUMAN;UBE2A_HUMAN	4	34.3803	1.3438	HMG +B	NLS +B
HMG +B / NLS +B	B4DLG1;Q9NZI5;Q9NZI5-2	B4DLG1;Q9NZI5;Q9NZI5-2	0.426163	0.426163	0.316529	0.0845039	12	B4DLG1;Q9NZI5;Q9NZI5-2	;GRHL1;GRHL1	cDNA FLJ58376, highly similar to Grainyhead-like protein 1;Grainyhead-like protein 1 homolog;Isoform 2 of Grainyhead-like protein 1 homolog	B4DLG1_HUMAN;GRHL1_HUMAN;GRHL1_HUMAN	2	34.3655	1.34365	HMG +B	NLS +B
HMG +B / NLS +B	Q6ZNA1	Q6ZNA1	0.426155	0.426155	0.471659	0.118388	12	Q6ZNA1	ZNF836	Zinc finger protein 836	ZN836_HUMAN	1	34.3647	1.34365	HMG +B	NLS +B
HMG +B / NLS +B	O15015	O15015	0.425923	0.425923	0.000421818	0.000506289	12	O15015	ZNF646	Zinc finger protein 646	ZN646_HUMAN	36	34.3431	1.34343	HMG +B	NLS +B
HMG +B / NLS +B	A0A0U1RRB6;J3QT38;Q9Y2D4;Q9Y2D4-2	A0A0U1RRB6;J3QT38;Q9Y2D4;Q9Y2D4-2	0.425712	0.425712	0.107565	0.033498	12	A0A0U1RRB6;J3QT38;Q9Y2D4;Q9Y2D4-2	EXOC6B	Exocyst complex component;Exocyst complex component;Exocyst complex component 6B;Isoform 2 of Exocyst complex component 6B	A0A0U1RRB6_HUMAN;J3QT38_HUMAN;EXC6B_HUMAN;EXC6B_HUMAN	2	34.3235	1.34324	HMG +B	NLS +B
HMG +B / NLS +B	A0A024RD62;Q9Y253	A0A024RD62;Q9Y253	0.425538	0.425538	0.0298863	0.0115008	12	A0A024RD62;Q9Y253	POLH	Polymerase (DNA directed), eta, isoform CRA_b;DNA polymerase eta	A0A024RD62_HUMAN;POLH_HUMAN	14	34.3073	1.34307	HMG +B	NLS +B
HMG +B / NLS +B	A4D0P7;O43913	A4D0P7;O43913	0.425526	0.425526	3.15416e-05	0.000112924	12	A4D0P7;O43913	ORC5L;ORC5	Origin recognition complex, subunit 5-like (Yeast);Origin recognition complex subunit 5	A4D0P7_HUMAN;ORC5_HUMAN	27	34.3062	1.34306	HMG +B	NLS +B
HMG +B / NLS +B	A8MXR1;B3KN46;Q9H7B4;Q9H7B4-2;Q9H7B4-3	A8MXR1;B3KN46;Q9H7B4;Q9H7B4-2;Q9H7B4-3	0.425187	0.425187	0.0390896	0.0142972	12	A8MXR1;B3KN46;Q9H7B4;Q9H7B4-2;Q9H7B4-3	SMYD3	SET and MYND domain containing 3 (Fragment);SET and MYND domain containing 3, isoform CRA_a;Histone-lysine N-methyltransferase SMYD3;Isoform 2 of Histone-lysine N-methyltransferase SMYD3;Isoform 3 of Histone-lysine N-methyltransferase SMYD3	A8MXR1_HUMAN;B3KN46_HUMAN;SMYD3_HUMAN;SMYD3_HUMAN;SMYD3_HUMAN	2	34.2746	1.34275	HMG +B	NLS +B
HMG +B / NLS +B	O60231;Q5SQH4	O60231;Q5SQH4	0.42485	0.42485	0.000165363	0.000286447	12	O60231;Q5SQH4	DHX16	Pre-mRNA-splicing factor ATP-dependent RNA helicase DHX16;RNA helicase	DHX16_HUMAN;Q5SQH4_HUMAN	70	34.2433	1.34243	HMG +B	NLS +B
HMG +B / NLS +B	B4DXT2	B4DXT2	0.424788	0.424788	0.000985255	0.000886918	12	B4DXT2	NaN	cDNA FLJ59635, highly similar to Heat shock 70 kDa protein 4L	B4DXT2_HUMAN	11	34.2375	1.34238	HMG +B	NLS +B
HMG +B / NLS +B	Q9NQH7;Q9NQH7-2;Q9NQH7-4	Q9NQH7;Q9NQH7-2;Q9NQH7-4	0.424724	0.424724	0.0072801	0.00378428	12	Q9NQH7;Q9NQH7-2;Q9NQH7-4	XPNPEP3	Xaa-Pro aminopeptidase 3;Isoform 2 of Xaa-Pro aminopeptidase 3;Isoform 4 of Xaa-Pro aminopeptidase 3	XPP3_HUMAN	7	34.2315	1.34232	HMG +B	NLS +B
[truncated: 7,107 more rows]

## Sheet: Protein quant
Protein quantification of identified peptides.
[truncated: 8,999 more rows]
