# Supplementary material for: Mechanical confinement governs phenotypic plasticity in melanoma
Source: Nature. 2025 Aug 27;647(8089):517–27. doi: 10.1038/s41586-025-09445-6 (PMC12611772; doi:10.1038/s41586-025-09445-6)
Supplement: Supplementary file 4 — Supplementary Tables 1–10. [file 41586_2025_9445_MOESM4_ESM.zip › 2024-01-00797D-s4/TableS6_HMGB2_ChIP_A375_v2.xlsx]

## Sheet: all peaks
HMGB2 targets in A375 cells identified by ChIP-seq (all).
chrom	chromStart	chromEnd	genename	alt_genename
chr11	118436039	118436565	KMT2A
chr20	45971726	45972227	ZNF335
chr16	23149384	23149727	USP31
chr20	62794179	62794655	MRGBP
chr1	161132590	161132961	DEDD
chr12	6852364	6852703	USP5
chr1	161202120	161202434	NDUFS2	ADAMTS4
chr19	17075393	17075875	HAUS8	MYO9B
chr2	121755382	121755740	TSN
chr7	106112239	106112586	SYPL1
chr8	126558308	126558633	LRATD2
chr1	155244649	155244983	GBA1
chr1	181022605	181023288	STX6
chr2	17518342	17518666	RAD51AP2
chr8	123041744	123042054	DERL1
chr17	43273650	43274010
chr1	16740382	16740859
chr1	149390314	149390684	NOTCH2NLC
chr10	130301029	130301912	GLRX3
chr5	70719229	70720180
chr14	21511271	21511585	METTL3
chr19	13155146	13156814	IER2
chr2	197499863	197500161	HSPD1
chr7	636019	636352
chr9	127224976	127225289	RALGPS1
chr1	151318191	151318514
chr19	12792444	12793081	JUNB
chr1_KI270712v1_random	9071	9332
chr7	42911926	42912252	C7orf25
chr1	143971678	143971971
chr12	52055920	52056537	NR4A1
chr12	132687364	132687689	PXMP2
chrX	71068384	71068622	SNX12
chr3	91181937	91182279
chr1	148679765	148680307
chr22	11065300	11065528
chr1	199294271	199294536
chr1	200669927	200670174	DDX59
chr14	19344838	19345899
chr2	26656258	26656548
chr4	190049728	190050048
chr9	64369255	64369540
chr2	91533409	91533678
chr11	65892788	65894535	FOSL1
chr13	112196973	112197207
chr16	22297034	22297334	POLR3E
chr16	67806485	67806828	RANBP10	TSNAXIP1
chr16	70439059	70439511	ST3GAL2
chr20	33731905	33732400	ZNF341
chr20	63658402	63658703	RTEL1
chr20	64327410	64327870
chr7	43582829	43583186	STK17A
chr8	25677902	25678169
chr17	43277709	43278906
chr2	89591053	89591418
chr16	21757000	21757281
chr11	65429748	65430367	NEAT1
chr15	84410591	84410966
chr19	3626784	3627051	CACTIN
chr19	4791279	4791790	FEM1A
chr19	17859509	17859910	RPL18A
chr22	50783534	50783829	RPL23AP82
chr5	5422423	5422726	ICE1
chr5	176066110	176066711
chr11	52730502	52730732
chr13	17936574	17936835
chr11	65425942	65426271
chr11	65439487	65439739
chr4	26209546	26209775
chr11	54401727	54401991
chr14	17757613	17757838
chr1	120069595	120070055
chr16	1959770	1960896
chr19	24548227	24548503
chr19	24775845	24776064
chr19	46600969	46601222	CALM3	PPP5D1P
chr21	11921788	11922005
chr4	18021992	18022330	LCORL
chr5	3638034	3638318
chr5	97815161	97815393
chr9	39678700	39679274
chr9	40256083	40256293
chr1	144418418	144418861	NBPF15	RNVU1-15
chr15	28589131	28589434
chr7	65647349	65648503
chr1	124193375	124193638
chr11	65852636	65853169
chr9	66125869	66126122
chr7	5521216	5521485
chr11	53052917	53053124
chr12	35873906	35874255
chr11	52730021	52730283
chr1	145096055	145096462
chr1	145257516	145257742
chr1	146297766	146298362
chr15	23303384	23303723
chr16	30091908	30092121	TBX6	YPEL3
chr17	64496962	64497827	POLG2	DDX5
chr19	18280101	18280766
chr19	39412071	39412369	PLEKHG2
chr20	63641851	63642092	STMN3
chr22	18184285	18184550
chr22	21298333	21298669
chr3	69739203	69739602	MITF
chr5	69710812	69711181
chr7	150297544	150297845
chr1	230978863	230979108	ARV1	TTC13
chr12	92680147	92680413
chr17	7573616	7574152	EIF4A1
chr1	144879362	144879623
chr1	146342204	146342468
chr1	156767277	156767565	PRCC
chr2	91597509	91597773
chr20	30511978	30512476
chr1	1078947	1079406
chr1	150571226	150571498	MCL1
chr1	151281285	151281608	ZNF687
chr1	191132588	191132829
chr10	130300695	130300906	GLRX3
chr11	65441923	65442811
chr11	65445142	65445738
chr12	20668275	20668627
chr17	7717110	7717381	DNAH2
chr17_GL000205v2_random	149859	150291
chr18	20827941	20828148
chr19	10114827	10115381
chr19	11089908	11090320	LDLR
chr19	12791980	12792307	JUNB
chr19	48363074	48363325	TMEM143	SYNGR4
chr20	35727772	35728037
chr22_KI270734v1_random	88318	88623
chr3	129172445	129172655	CNBP
chr4	25735911	25736200
chr6	26157472	26157784	H1-4	H2BC5
chr9	15422552	15422880	SNAPC3
chr14	34546671	34546951
chr12	67092	67460
chr11	53861461	53861851
chr9	44956200	44956400
chr20	30383969	30384478
chr1	145122427	145122691
chr1	149052947	149053268
chr1	144691115	144691511
chr3	91082734	91082958
chr1	28512837	28513173
chr1	149813030	149813268
chr1	144211376	144211889
chr1	201972319	201972557
chr10	98785131	98785542
chr7	102560284	102560537
chr3_GL000221v1_random	82522	82786
chr7	102672790	102673102
chr21	12782506	12782732
chr20	26209144	26209879	MIR663A
chr17_GL000205v2_random	87636	88340
chr1	48153328	48153595
chr1	120723519	120723885
chr1	144473356	144473748
chr1	146369281	146369948
chr1	193121798	193122046	CDC73
chr12	97653532	97653822
chr13	16358900	16359384
chr17	81868568	81869172
chr19	3970797	3971235
chr19	12791535	12791871	JUNB
chr19	18281229	18281974	JUND
chr19	24793176	24793379
chr19	48644824	48645028	CA11	SEC1P
chr2	61168745	61169012
chr21	6217403	6218208
chr5	117002272	117002532
chr5	165768733	165768941
chr7	5529255	5530211	ACTB
chr9	63279099	63279307
chr9	88626441	88626830
chr16	21421970	21422341
chr9	19374657	19374914
chr2	93015966	93016249
chr1	237343818	237344129
chr2	93397712	93397919
chr1	205775409	205775693
chr12	37051465	37051720
chr5	47145595	47145833
chr17	43239658	43240103
chrUn_KI270743v1	200242	200517
chr7	5522501	5523026
chr2	92821300	92821555
chr3	63217128	63217354
chr7	65554423	65555061
chr3	91006925	91007168
chr15	84405718	84406041
chr14	17963286	17963784
chr1	149885668	149886483
chr1	167201618	167201855
chr1	203529345	203529554
chr1	245774786	245775232
chr11	75409482	75410053
chr14	17229088	17229314
chr16	31054741	31054995
chr17	19063407	19063996
chr17	59585205	59585530
chr19	13842077	13842530	MIR23AHG
chr2	73786431	73786665
chr2	91720771	91721061
chr2	236344885	236345119
chr20	52191495	52191860	ZFP64
chr20	53936434	53936648
chr22_KI270731v1_random	14625	15058
chr3	92934262	92934608
chr5	79179972	79180278
chr7	152345288	152345681
chr7	152525304	152525548
chr3_GL000221v1_random	103507	103795
chr5	69709330	69709659
chr7	65167242	65167461
chr17	35110825	35111051
chr2	26244597	26245029	HADHB
chr5	63777090	63777300
chr8	144687482	144687713
chr1	28511421	28511792
chr15	23157679	23157950
chr12	31150	31546
chr1	160098646	160098937
chr1	145281199	145281470
chr5	176095646	176095980
chr3	90889286	90889605
chr10	125895936	125896262	FANK1
chr17	21214135	21214345	TMEM11
chr2	90236917	90237161
chr22	12883474	12883691
chr1	16666157	16667247
chr15	82457857	82458545
chr11	52394601	52394809
chr1	149216844	149217084
chr16	74415771	74416222
chr18	18351809	18352288
chr4	50151104	50151696
chr1	120912607	120913022	LINC00623
chr1	144315025	144315410
chr1	146387520	146387834
chr1	148195881	148196193
chr1	149119144	149119362
chr1	149391275	149391641	NOTCH2NLC
chr1	149631949	149632241
chr1	151327516	151327855
chr1	163546021	163546253
chr1	194181859	194182138
chr1	211197693	211197908
chr1	212065718	212065919
chr11	52196325	52196525
chr11	65445867	65446090
chr12	88101205	88101431
chr13	110714913	110715321
chr15	24351002	24351202
chr15	74981530	74981847
chr17	7686357	7686557	TP53
chr19	13153086	13153761
chr19	18273028	18273434
chr19	54244152	54244507
chr22	39311037	39311334
chr5	46812194	46812399
chr5	70169632	70169954
chr5	71289156	71289704
chr5	138473191	138473786
chr5	181384520	181384846
chr6	26156918	26157352
chr7	152334218	152334508
chr9	65229554	65229885
chr9_KI270718v1_random	7046	7340
chrX	59225344	59225585
chrX	60985348	60985692
chrX	135790938	135791164
chr9	67908337	67908576
chr19	17865797	17866527
chr15	84421329	84421567
chr16	66751578	66751786
chr1	161225936	161226151
chr22	10741767	10742544
chr22	11707053	11707285
chr1	146221102	146221491
chr1	107570599	107570950
chrX	49551737	49552150
chr11	52096949	52097500
chr9	65989664	65989879
chr1	144181552	144181924
chr16	30220112	30220443
chr16	34163034	34163410
chr2	93207480	93207708
chr14	18655344	18655556
chr17	43283432	43284359
chr15	41312528	41312773
chr16	74427497	74427778
chr7	74800820	74801135
chr1	161454306	161455582
chr3	90981175	90981405
chr16	15113750	15113973
chr1	77738542	77738752
chr1	173861026	173861226
chr11	52269184	52269511
chr14	18632791	18633102
chr17	38016500	38016720
chr19	24535948	24536174
chr2	87401756	87402063
chr21	6363310	6363770
chr22	14406967	14407308
chr1	103672945	103673255
chr1	199279	200069
chr17	22750238	22750478
chr9	22316806	22317019
chr1	34097533	34097754
chr1	121396007	121396483
chr1	144232189	144232516
chr1	149317646	149317999
chr1	150589377	150589627
chr1	156238774	156238978
chr1	170529284	170529652
chr1	211778017	211778248
chr1	220208783	220208992
chr1	235406600	235406817
chr1	237592436	237592732
chr1	237653638	237654076
chr10	107464399	107464614
chr11	65446306	65446793
chr11	89860132	89860394
chr12	118350884	118351092
chr13	95845613	95845930
chr15	28469587	28469957
chr15	28514971	28515539
chr16	14910982	14911380
chr16	18311564	18311764
chr16	61782453	61782680
chr17	75775850	75776278
chr19	10387948	10388289
chr19	12956843	12957337	GADD45GIP1
chr19	45472491	45472802
chr20	25312482	25312847
chr20	48517184	48517489
chr20	51879772	51880076
chr21	46698320	46698601
chr22	18234837	18235069
chr22_KI270734v1_random	96084	96404
chr3	91885519	91885890
chr7	73189261	73189880
chr7	75200526	75200726
chr7	152478943	152479215
chr9	16691775	16691997
chr9	41936275	41936497
chrX	60029453	60029653
chrX	62050544	62050786
chr17	43240578	43241310
chr21	9015589	9015974
chr16	29454814	29455211
chr16	69357893	69358128
chr11	53790367	53790837
chr17	43265937	43266360
chr13	85123312	85123535
chr16	21868046	21868247
chr9	44929378	44929612
chr5	142284205	142284452
chr17	46252896	46253341
chr9	41830482	41831045
chr9	67769251	67769521
chr7	73172508	73172720
chr7	102688143	102688499
chr2	93172800	93173019
chr1	144125046	144125307
chr1	144321480	144321770
chr1	149823296	149823901
chr1	248551060	248551340
chr11	51713476	51713865
chr16	25337420	25337634
chr16	30210650	30210876
chr2	87823425	87823629
chr3	92354871	92355071
chr5	70198815	70199458
chrX	141426616	141427066
chr11	52078507	52078801
chr2	91547341	91547577
chrUn_GL000195v1	30483	30986
chr5	70507675	70507908
chr1	161457791	161458336
chr1	149280289	149280515
chr5	177757534	177757803
chr1	212884042	212884354
chr18	15937477	15937699
chr16	21435777	21436105
chr21	6369651	6370019
chr1	168119993	168120354
chr1	10449014	10449249
chr1	13172003	13172203
chr1	21052944	21053169
chr1	145215971	145216395	LINC01145
chr1	145247211	145247459
chr1	146329212	146329415
chr1	149792941	149793239	FCGR1A
chr1	163990643	163990843
chr1	168176570	168177024
chr1	229558858	229559067	ABCB10
chr1	243255858	243256124	SDCCAG8	CEP170
chr11	64161842	64162059
chr12	66097404	66097627
chr14	19313848	19314262
chr15	28581735	28581968
chr15	84200267	84200871
chr16	18431416	18431632
chr17	37956317	37956663
chr17	81506372	81506590
chr19	10732929	10733141
chr19	13154674	13154927
chr19	22803428	22803902
chr19	48691182	48691432
chr1_KI270712v1_random	169649	169863
chr2	16599411	16599630
chr2	88433686	88433946
chr21	45500629	45500834
chr5	141465933	141466133
chr5	176128273	176128473
chr5_GL000208v1_random	50242	50480
chr6	26055531	26055777	H1-2
chr7	105670865	105671194
chr8	28291281	28291481
chr8	74947908	74948300
chr9	2312837	2313190
chr9	61944204	61944551
chrUn_GL000219v1	15465	15732
chr20	29073767	29073967
chr21	10336213	10336543
chr22	10929445	10929734
chr1	145465056	145465292
chr1	144885101	144885366
chr13	48427312	48427540
chr1	148595822	148596164
chr17	43271189	43271589
chr18	15494591	15495089
chr7	26798999	26799269
chr9	62864523	62865001
chr1	143487261	143487519
chr7	152379867	152380086
chr1	173862729	173863529
chr7	102511945	102512242
chr17	30620795	30621128
chr13	94533551	94533751
chr1	121247675	121248149
chr1	149277888	149278135
chr1	196777736	196777993
chr11	51492192	51492602
chr12	35379944	35380513
chr16	14776791	14777072
chr20	28861675	28861876
chr4	184734129	184734451
chr9	60527860	60528123
chr9	68319142	68319477
chr16	30194244	30194760	SLX1A
chr19	25974396	25974878
chr1	151763356	151763612	OAZ3	MRPL9
chr1	206379712	206380088
chr10	95656665	95656885	ALDH18A1
chr4	50314284	50314550
chr5	176044604	176044810
chr1	161461627	161462920
chr16	36841574	36841774
chr8	40434588	40434800
chr9	41110796	41111035
chr1	97920718	97921016
chr5	87026787	87027100
chr1	402446	402899
chr1	77750231	77750456
chr1	143389408	143389705
chr1	144035344	144035821
chr1	144185834	144186039
chr1	144362964	144363254
chr1	146460469	146460872
chr1	147928687	147928963
chr1	149835838	149836313
chr1	151540564	151540777	TUFT1
chr1	172201663	172202050
chr1	179293483	179293912	SOAT1
chr1	197403243	197403469
chr1	201971461	201971827
chr1	227851818	227852181
chr1	233569079	233569298
chr1	238054641	238054870
chr1	238481187	238481452
chr1	241831612	241831812
chr11	65528542	65528742
chr12	3095384	3095584
chr12	52054414	52054947
chr12	95144627	95144849
chr13	84889072	84889312
chr15	32434630	32435177
chr15	55987241	55987725
chr15	82355335	82355837
chr17	20532086	20532311
chr19	13153984	13154295	IER2
chr19	16474390	16474778
chr19	18280896	18281119	JUND
chr19	41872120	41872320
chr19	46454737	46455090
chr2	87018722	87018923
chr20	16288548	16288748
chr20	29445485	29445692
chr20	43465913	43466314
chr20	48996360	48996669
chr20	50253713	50254154
chr20	60755537	60755867
chr22	15776222	15776593
chr22	15871327	15871534
chr22	18868073	18868346
chr4	51734913	51735171
chr5	62410435	62410635
chr5	70600257	70600457
chr5	142261356	142261780
chr7	6808728	6809000
chr7	65660857	65661394
chr7	77044934	77045214
chr7	157982955	157983155
chr9	6862538	6862738
chr9	42030523	42030890
chr9	62663372	62663726
chrUn_GL000219v1	71961	72224
chrUn_GL000224v1	141509	141752
chrUn_KI270741v1	134693	135201
chrX	59449492	59449816
chr1	212265027	212265359
chr16	29466268	29466556
chr22_KI270732v1_random	20997	21405
chr12	44368	44660
chr17	81868008	81868368
chr5	69845103	69845375
chr9	67806896	67807126
chr15	84477629	84477871
chr16	29466921	29467177
chr1	148684098	148684590
chr1	165921003	165921203
chr9	38980923	38981213
chr17_GL000205v2_random	60049	60358
chr1	179111055	179111430
chr1	144749706	144750084
chr1	149238858	149239108
chr1	149285307	149285823
chr1	223928123	223928332
chr12	121597867	121598101
chr15	84195447	84195889
chr16	29460406	29460640
chr2	91864218	91864443
chr2	148192343	148192712
chr5	69707175	69707437
chr5	70934751	70935028
chr9	65963275	65963501
chrUn_GL000218v1	24503	24776
chr1	121016212	121016487
chr1_KI270713v1_random	21662	22024
chr22_KI270732v1_random	5537	5820
chr3	90660022	90660302
chr1	178809951	178810151
chr14_GL000194v1_random	168578	168906
chr7	73216417	73216656
chr18	18434191	18434436
chrUn_KI270743v1	183365	183663
chr11	48926792	48927008
chr1	208964772	208964972
chr2	92211351	92211645
chrUn_GL000224v1	24783	25007
chr3	90916315	90916518
chr3	93445283	93445520
chr1	159045048	159045348
chr9	66155861	66156168
chr1	155849009	155849354
chr19	27380069	27380285
chr9	42603555	42603871
chr1	248563685	248564053
chr18	20468496	20468751
chr2	91869968	91870234
chr3	91787286	91787711
chr9	62912210	62912588
chr1	148786745	148786950
chr1	144934009	144934218
chr21	8815522	8815835
chr1	31254246	31254518
chr1	120191617	120191826
chr1	143973495	143973695
chr1	144813053	144813348
chr1	148607961	148608197
chr1	151119265	151119465
chr1	174080917	174081159
chr1	212145585	212145868
chr1	212609330	212609628
chr13	21192211	21192639
chr15	17722126	17722326
chr15	32595320	32595537
chr15	51569298	51569618
chr15	84347872	84348074
chr16	1191040	1191240
chr16	32115491	32115788
chr16_KI270728v1_random	413888	414166
chr17	617769	617973
chr17	28725779	28726286
chr17	75192764	75193166
chr18	20433617	20433817
chr19	13832915	13833350
chr2	799826	800091
chr20	38629586	38629788
chr20	44672537	44672737
chr20	45436899	45437230
chr20	58043353	58043626
chr20	58320990	58321255
chr5	70297333	70297653
chr5	117543609	117543889
chr7	55730976	55731275
chr9	22496225	22496425
chr9	41928241	41928441
chr9	65894272	65894554
chrX	58645846	58646046
chr1	143293874	143294090
chr7	58954658	58954907
chr2	89538475	89538906
chr3	91799149	91799433
chr5	69929262	69929477
chr1	200339496	200339952
chr1	101191	101391
chr1	144667869	144668109
chr1	144910677	144911123
chr1	225519169	225519478
chr1	248481831	248482174
chr10	68412191	68412417
chr15	82525800	82526005
chr16	29513956	29514205
chr5	181295946	181296164
chr9	28117181	28117458
chrUn_GL000214v1	30499	30741
chr12	35510629	35510852
chr5	71328574	71328902
chr1	149890598	149890798
chr15	85190626	85190928
chr21	10361340	10361543
chr19	12945593	12946119
chr9	7216923	7217123
chr4	49246998	49247509
chr16	22520590	22520816
chr7	75090900	75091473
chr10	102955999	102956268
chr7	72997680	72997944
chr22	10764812	10765045
chr11	52678758	52679113
chr2	92445668	92445905
chr3	92315125	92315436
chr1	153958539	153958789	CRTC2
chr16	74424419	74424851
chr18	19297534	19297835
chr2	112346355	112346555
chr9	41615739	41616003
chrUn_KI270538v1	65394	65961
chr15	84422112	84422371
chrUn_GL000195v1	27916	28265
chr16	21417386	21417622
chr19	27364682	27365012
chr3	90651375	90651575
chr1	161443096	161443534
chr1	149426037	149426319
chr1	144694926	144695282
chr9	41109465	41109861
chr17	22136649	22136873
chr19	27351001	27351201
chr5	69807386	69807595
chr7	65143808	65144041
chr1	16658202	16658547
chr16	37565224	37565480
chr3	93409497	93409752
chr21	10461513	10461802
chr9	113082040	113082323
chr1	145970782	145971106
chr1	171373652	171374084
chr1	182927370	182927671
chr1	230467182	230467382
chr1	237434647	237434996
chr11	52521538	52521771
chr16	16309646	16310053
chr17	19856376	19856638
chr19	56344540	56344889
chr2	60085388	60085635
chr20	47900424	47900636
chr20	61005756	61005956
chr22	18340209	18340443
chr22	18862419	18862619
chr3	135067409	135067609
chr5	18132267	18132487
chr7	2267756	2268010
chr7	2273487	2273704
chr7	152477361	152477721
chr9	809625	809871
chr9	22433821	22434095
chr9	62694407	62694632
chrUn_GL000195v1	178152	178439
chrX	61318057	61318419
chr1	120425769	120426062
chr1	145148291	145148631
chr1_KI270712v1_random	53715	53976
chr1	351173	351545
chr1	143287818	143288044
chr16	32412725	32413198
chr5	48374902	48375112
chr17	59103576	59103776
chr1	237459910	237460218
chr14	85886024	85886301
chr2	91624521	91624917
chr1	143445804	143446004
chr7	5526832	5527179
chr7	65679596	65679815
chr1	233683611	233683811
chr15	85193294	85193494
chr1	161450482	161451025
chr11	54299364	54299619
chr9	42278045	42278267
chr16	21465799	21466014
chr1	149304923	149305261
chr19	22103436	22103651
chr7	152332491	152332814
chr2	87399955	87400243
chr9	61839061	61839378
chr15	19429806	19430031
chr16	30252914	30253200
chr1	122590844	122591101
chr1	28506320	28506520	SNHG3
chr16	70177096	70177418
chr9	707628	707895
chrUn_GL000224v1	134448	134664
chr1	27852473	27852807
chr1	150573714	150574267
chr13	94636022	94636243
chr5	114641616	114641821
chr9	41498964	41499298
chr9	41900364	41900564
chr19	27372293	27372613
chr19	14425291	14425491
chr7	73173994	73174263
chr7	75156905	75157163
chr9	40450910	40451163
chr1	121393212	121393500
chr7	102500656	102500978
chr7	152317566	152318112
chr9	137243795	137244763
chr9	62838619	62838887
chr5	21492847	21493132
chr1	51386526	51386754
chr1	103676678	103676973
chr1	144618718	144618972
chr17_GL000205v2_random	86627	86856
chr3	90614411	90614627
chr12	36030650	36030874
chr1	144490045	144490369
chr5	70763975	70764195
chr2	87357776	87357981
chr9	62850079	62850427
chr1	161447485	161448196
chr2	90269288	90269512
chr19	47926934	47927248
chr9	62837961	62838265	NR_135128.1
chr9	40998995	40999207
chr1	149811750	149811963
chr1	241970761	241970992
chr15	30579704	30579953
chr5	70738214	70738414
chr12	6538172	6538425
chr16_KI270728v1_random	1048991	1049383
chr19	14034517	14034723
chr2	91589978	91590201
chr20	30869268	30869480
chr20	35701164	35701675
chr5	69681638	69681909
chr6	1320101	1320335
chr8	77088601	77088889
chr9	41104046	41104278
chr12	130782367	130782573
chr16	32834236	32834602
chr7	152360599	152360801
chr9	66258596	66258974
chr17	45584390	45584602
chr1	16559782	16560186
chr1	266666	267001
chr20	28785617	28785959
chr5	66503316	66503516
chr17	43289584	43290196
chr1_KI270706v1_random	147565	147772
chr1	144875994	144876521
chr16	15333837	15334112
chr12	23464182	23464396
chr13	18202706	18203207
chr15	23165593	23165892
chr21	9011196	9011418
chr1	144234503	144234733
chr1	146453779	146454016
chr2	93626302	93626605
chr5	70718584	70718972
chr9	45374458	45374686
chr21	10361757	10361975
chr4	49275724	49275973
chr9	39791373	39791807
chr22	12874994	12875365
chr1	144693973	144694243
chr1	145037470	145037688
chr2	76796624	76796903
chr20	36651111	36651338
chr1_KI270713v1_random	29084	29322
chrUn_KI270757v1	65239	65544
chr19	27354305	27354752
chr20	29299178	29299583
chr5	138472268	138472760
chrUn_KI270742v1	167140	167725
chr7	152407369	152407591
chr21	10753464	10753673
chr20	28526180	28526481
chr15	28488282	28488805
chr15	44373210	44373635
chr15	20551199	20551476
chr18	17608274	17608545
chr19	12312648	12312884
chr2	242133643	242133888
chr1	196796350	196796687
chr1	161464552	161464904
chr17	37972797	37973216
chr5	49866408	49866744
chr11	60534294	60534600
chr16	29512806	29513244
chr9	40925170	40925411
chr18	17990838	17991054
chr1	143794391	143794768
chr5	70805737	70806305
chr15	23180031	23180354
chrUn_KI270744v1	34747	34953
chr11	54147101	54147303
chr1	16612825	16613623
chr13	17875246	17875470
chr7	206532	206777
chr2	91474825	91475276
chr22	12341425	12341740
chr10	40011139	40011350
chr20	28809969	28810206
chr1_KI270709v1_random	65172	65431
chr20	28810320	28810563
chr1	122877330	122877546
chr5	48104689	48104918
chr6	371813	372290

## Sheet: filtered peaks
HMGB2 targets in A375 cells identified by ChIP-seq (manually filtered).
chrom	chromStart	chromEnd	genename	alt_genename
chr11	118436039	118436565	KMT2A
chr20	45971726	45972227	ZNF335
chr16	23149384	23149727	USP31
chr20	62794179	62794655	MRGBP
chr1	161132590	161132961	DEDD
chr12	6852364	6852703	USP5
chr1	161202120	161202434	NDUFS2	ADAMTS4
chr19	17075393	17075875	HAUS8	MYO9B
chr2	121755382	121755740	TSN
chr7	106112239	106112586	SYPL1
chr8	126558308	126558633	LRATD2
chr1	155244649	155244983	GBA1
chr1	181022605	181023288	STX6
chr2	17518342	17518666	RAD51AP2
chr8	123041744	123042054	DERL1
chr1	149390314	149390684	NOTCH2NLC
chr10	130301029	130301912	GLRX3
chr14	21511271	21511585	METTL3
chr19	13155146	13156814	IER2
chr2	197499863	197500161	HSPD1
chr9	127224976	127225289	RALGPS1
chr19	12792444	12793081	JUNB
chr7	42911926	42912252	C7orf25
chr12	52055920	52056537	NR4A1
chr12	132687364	132687689	PXMP2
chrX	71068384	71068622	SNX12
chr1	200669927	200670174	DDX59
chr11	65892788	65894535	FOSL1
chr16	22297034	22297334	POLR3E
chr16	67806485	67806828	RANBP10	TSNAXIP1
chr16	70439059	70439511	ST3GAL2
chr20	33731905	33732400	ZNF341
chr20	63658402	63658703	RTEL1
chr7	43582829	43583186	STK17A
chr11	65429748	65430367	NEAT1
chr19	3626784	3627051	CACTIN
chr19	4791279	4791790	FEM1A
chr19	17859509	17859910	RPL18A
chr22	50783534	50783829	RPL23AP82
chr5	5422423	5422726	ICE1
chr1	120069595	120070055	NOTCH2
chr16	1959770	1960896	NDUFB10
chr19	46600969	46601222	CALM3	PPP5D1P
chr4	18021992	18022330	LCORL
chr1	144418418	144418861	NBPF15	RNVU1-15
chr16	30091908	30092121	TBX6	YPEL3
chr17	64496962	64497827	POLG2	DDX5
chr19	39412071	39412369	PLEKHG2
chr20	63641851	63642092	STMN3
chr3	69739203	69739602	MITF
chr1	230978863	230979108	ARV1	TTC13
chr17	7573616	7574152	EIF4A1
chr1	156767277	156767565	PRCC
chr1	150571226	150571498	MCL1
chr1	151281285	151281608	ZNF687
chr10	130300695	130300906	GLRX3
chr17	7717110	7717381	DNAH2
chr19	11089908	11090320	LDLR
chr19	12791980	12792307	JUNB
chr19	48363074	48363325	TMEM143	SYNGR4
chr3	129172445	129172655	CNBP
chr6	26157472	26157784	H1-4	H2BC5
chr9	15422552	15422880	SNAPC3
chr1	149813030	149813268	H2BC18
chr20	26209144	26209879	MIR663A
chr1	193121798	193122046	CDC73
chr19	12791535	12791871	JUNB
chr19	18281229	18281974	JUND
chr19	48644824	48645028	CA11	SEC1P
chr7	5529255	5530211	ACTB
chr19	13842077	13842530	MIR23AHG
chr20	52191495	52191860	ZFP64
chr2	26244597	26245029	HADHB
chr1	160098646	160098937	IGSF8
chr10	125895936	125896262	FANK1
chr17	21214135	21214345	TMEM11
chr1	120912607	120913022	LINC00623
chr1	149391275	149391641	NOTCH2NLC
chr17	7686357	7686557	TP53
chr19	12956843	12957337	GADD45GIP1
chr1	145215971	145216395	LINC01145
chr1	149792941	149793239	FCGR1A
chr1	229558858	229559067	ABCB10
chr1	243255858	243256124	SDCCAG8	CEP170
chr6	26055531	26055777	H1-2
chr16	30194244	30194760	SLX1A
chr1	151763356	151763612	OAZ3	MRPL9
chr10	95656665	95656885	ALDH18A1
chr1	151540564	151540777	TUFT1
chr1	179293483	179293912	SOAT1
chr19	13153984	13154295	IER2
chr19	18280896	18281119	JUND
chr1	153958539	153958789	CRTC2
chr1	28506320	28506520	SNHG3
chr9	62837961	62838265	NR_135128.1
