# Supplementary material for: Mechanical confinement governs phenotypic plasticity in melanoma
Source: Nature. 2025 Aug 27;647(8089):517–27. doi: 10.1038/s41586-025-09445-6 (PMC12611772; doi:10.1038/s41586-025-09445-6)
Supplement: Supplementary file 4 — Supplementary Tables 1–10. [file 41586_2025_9445_MOESM4_ESM.zip › 2024-01-00797D-s4/TableS7_HMGB2_RNAseq_A375.xlsx]

## Sheet: DE genes
Differentially expressed genes in A375 cells overexpressing HMGB2 relative to empty vector control.
	Ensembl	hgnc_symbol	baseMean	log2FoldChange	lfcSE	stat	pvalue	padj
1	ENSG00000156687	UNC5D	299.481	3.1941	0.153193	20.8501	1.52049e-96	9.24458e-93
2	ENSG00000107295	SH3GL2	107.068	2.35756	0.174925	13.4775	2.12097e-41	6.44776e-38
3	ENSG00000198681	MAGEA1	146.567	1.90753	0.161558	11.807	3.59001e-32	8.18523e-29
4	ENSG00000126890	CTAG2	61.5003	1.73565	0.188953	9.18561	4.09202e-20	4.14658e-17
5	ENSG00000187323	DCC	33.936	1.71837	0.188394	9.12113	7.43458e-20	7.13719e-17
6	ENSG00000106236	NPTX2	368.23	1.63928	0.125288	13.0841	4.06109e-39	1.0582e-35
7	ENSG00000115461	IGFBP5	2666.41	1.56637	0.0979195	15.9965	1.35161e-57	4.93066e-54
8	ENSG00000156466	GDF6	43.6438	1.55176	0.188317	8.24016	1.71982e-16	1.08171e-13
9	ENSG00000118785	SPP1	451.639	1.4254	0.130152	10.9518	6.51355e-28	1.32008e-24
10	ENSG00000136999	CCN3	242.952	1.37483	0.143733	9.56514	1.12045e-21	1.27731e-18
11	ENSG00000140937	CDH11	110.612	1.35958	0.168819	8.05348	8.047e-16	4.50903e-13
12	ENSG00000182836	PLCXD3	45.1773	1.3367	0.188361	7.09648	1.27972e-12	4.32263e-10
13	ENSG00000145794	MEGF10	144.468	1.32014	0.163956	8.05181	8.15778e-16	4.50903e-13
14	ENSG00000120594	PLXDC2	68.9558	1.26052	0.185515	6.79471	1.08534e-11	2.99948e-09
15	ENSG00000170961	HAS2	80.4752	1.22635	0.178491	6.87069	6.38938e-12	1.82097e-09
16	ENSG00000159167	STC1	479.056	1.22336	0.128286	9.5362	1.48165e-21	1.58972e-18
17	ENSG00000168874	ATOH8	240.91	1.2184	0.138125	8.82104	1.13397e-18	8.61817e-16
18	ENSG00000164588	HCN1	74.0114	1.17841	0.178481	6.60243	4.04482e-11	9.33892e-09
19	ENSG00000169744	LDB2	133.806	1.11562	0.158228	7.0507	1.78022e-12	5.69671e-10
20	ENSG00000148513	ANKRD30A	35.0004	1.08749	0.188862	5.75811	8.50617e-09	1.25123e-06
21	ENSG00000135333	EPHA7	523.883	1.05731	0.129319	8.17596	2.93516e-16	1.78458e-13
22	ENSG00000196406	SPANXD	19.2974	1.01617	0.182141	5.57906	2.41819e-08	3.21954e-06
23	ENSG00000167772	ANGPTL4	627.868	1.01586	0.111629	9.10028	9.01033e-20	8.15217e-17
24	ENSG00000196549	MME	124.786	1.01401	0.183806	5.51675	3.45323e-08	4.4357e-06
25	ENSG00000117318	ID3	1537.39	1.01092	0.10507	9.62134	6.49819e-22	8.46621e-19
26	ENSG00000139910	NOVA1	77.6456	0.991328	0.183732	5.39551	6.83293e-08	8.19952e-06
27	ENSG00000143195	ILDR2	50.7442	0.980234	0.185469	5.28516	1.25598e-07	1.33192e-05
28	ENSG00000226380	ENSG00000226380	93.9133	0.979041	0.173512	5.6425	1.67602e-08	2.29854e-06
29	ENSG00000164104	HMGB2	11515.4	0.976908	0.0940358	10.3887	2.79178e-25	4.24351e-22
30	ENSG00000078018	MAP2	41.0839	0.966495	0.188348	5.13143	2.87552e-07	2.74605e-05
31	ENSG00000185905	C16orf54	34.5224	0.955912	0.188953	5.059	4.21464e-07	3.88258e-05
32	ENSG00000069535	MAOB	140.173	0.953885	0.152061	6.27306	3.54013e-10	6.79704e-08
33	ENSG00000163430	FSTL1	906.43	0.946966	0.129339	7.32161	2.45022e-13	1.01573e-10
34	ENSG00000134827	TCN1	199.839	0.942823	0.142002	6.63949	3.14768e-11	7.37154e-09
35	ENSG00000133107	TRPC4	40.1634	0.942437	0.188374	5.003	5.64436e-07	5.0221e-05
36	ENSG00000173198	CYSLTR1	13.2318	0.92045	0.169176	5.44077	5.30495e-08	6.49412e-06
37	ENSG00000164484	TMEM200A	169.142	0.909744	0.157824	5.76428	8.20073e-09	1.21611e-06
38	ENSG00000163530	DPPA2	55.641	0.906095	0.184763	4.90409	9.38607e-07	7.88949e-05
39	ENSG00000184588	PDE4B	669.767	0.899385	0.114838	7.83174	4.81156e-15	2.30955e-12
40	ENSG00000131668	BARX1	654.23	0.897644	0.123906	7.24455	4.33875e-13	1.6838e-10
41	ENSG00000135549	PKIB	101.527	0.896195	0.169507	5.28706	1.24296e-07	1.32582e-05
42	ENSG00000123360	PDE1B	24.2511	0.891195	0.186091	4.78902	1.67597e-06	0.000128481
43	ENSG00000181444	ZNF467	207.268	0.887925	0.154798	5.73602	9.6926e-09	1.41434e-06
44	ENSG00000205978	NYNRIN	178.737	0.879724	0.158653	5.54496	2.94015e-08	3.85816e-06
45	ENSG00000123700	KCNJ2	157.421	0.878227	0.15964	5.5013	3.76998e-08	4.8087e-06
46	ENSG00000247095	MIR210HG	98.8165	0.877142	0.173333	5.06044	4.18279e-07	3.8728e-05
47	ENSG00000067445	TRO	61.524	0.872654	0.182202	4.7895	1.67201e-06	0.000128481
48	ENSG00000146411	SLC2A12	83.4709	0.870008	0.179283	4.85271	1.21784e-06	9.96119e-05
49	ENSG00000250120	PCDHA10	123.764	0.845823	0.165788	5.10184	3.36373e-07	3.14638e-05
50	ENSG00000128606	LRRC17	81.3782	0.843003	0.188625	4.46919	7.85147e-06	0.000475783
51	ENSG00000185745	IFIT1	209.839	0.842435	0.164349	5.12589	2.96138e-07	2.81331e-05
52	ENSG00000169851	PCDH7	227.779	0.841389	0.136039	6.18492	6.21324e-10	1.16834e-07
53	ENSG00000111341	MGP	114.854	0.831595	0.17479	4.75768	1.9583e-06	0.000147601
54	ENSG00000158373	H2BC5	172.294	0.825704	0.155094	5.32388	1.01576e-07	1.12973e-05
55	ENSG00000187634	SAMD11	111.754	0.825489	0.164539	5.01697	5.24928e-07	4.71659e-05
56	ENSG00000277586	NEFL	1209.91	0.824499	0.108433	7.60376	2.87647e-14	1.24921e-11
57	ENSG00000104490	NCALD	96.2032	0.823918	0.16752	4.91832	8.72899e-07	7.40543e-05
58	ENSG00000185477	GPRIN3	96.7712	0.820411	0.176807	4.64014	3.48167e-06	0.000239644
59	ENSG00000261115	TMEM178B	111.016	0.818669	0.169558	4.82827	1.37727e-06	0.000110445
60	ENSG00000116661	FBXO2	408.382	0.808708	0.128859	6.27592	3.47575e-10	6.78234e-08
61	ENSG00000174600	CMKLR1	12.3984	0.7946	0.170429	4.66235	3.12612e-06	0.000218469
62	ENSG00000104419	NDRG1	14075.8	0.793463	0.0826665	9.59836	8.12282e-22	9.87735e-19
63	ENSG00000106123	EPHB6	102.089	0.790808	0.187617	4.215	2.49776e-05	0.00127975
64	ENSG00000185736	ADARB2	14.7723	0.786278	0.174196	4.51376	6.36876e-06	0.000396472
65	ENSG00000116741	RGS2	768.701	0.782355	0.137744	5.67977	1.34872e-08	1.89236e-06
66	ENSG00000114861	FOXP1	108.354	0.780211	0.165175	4.72354	2.31773e-06	0.000171851
67	ENSG00000067141	NEO1	492.517	0.779686	0.124602	6.25742	3.91409e-10	7.43676e-08
68	ENSG00000126803	HSPA2	299.807	0.779606	0.145834	5.34583	9.00051e-08	1.02606e-05
69	ENSG00000198121	LPAR1	188.771	0.779343	0.168097	4.63626	3.54765e-06	0.000242356
70	ENSG00000169583	CLIC3	35.9711	0.771929	0.188949	4.08538	4.40054e-05	0.0020476
71	ENSG00000196154	S100A4	15545.9	0.76981	0.136604	5.63533	1.74728e-08	2.37838e-06
72	ENSG00000116016	EPAS1	321.032	0.757095	0.157098	4.81924	1.44104e-06	0.000113786
73	ENSG00000175426	PCSK1	2959.92	0.75491	0.127521	5.91991	3.22126e-09	5.24606e-07
74	ENSG00000231605	LINC01363	1141.58	0.751177	0.145678	5.15642	2.51718e-07	2.4422e-05
75	ENSG00000166963	MAP1A	230.215	0.75021	0.14399	5.21015	1.88684e-07	1.90143e-05
76	ENSG00000196502	SULT1A1	54.2565	0.750134	0.188019	3.98967	6.61656e-05	0.00289435
77	ENSG00000120708	TGFBI	13846.6	0.75004	0.0962266	7.79452	6.46539e-15	3.02382e-12
78	ENSG00000165507	DEPP1	109.464	0.748394	0.176399	4.24262	2.20928e-05	0.00114807
79	ENSG00000072274	TFRC	2510.67	0.738426	0.109444	6.74706	1.50873e-11	4.04695e-09
80	ENSG00000112773	TENT5A	999.889	0.737074	0.128829	5.72132	1.05697e-08	1.52483e-06
81	ENSG00000132639	SNAP25	135.606	0.734976	0.175287	4.19299	2.75306e-05	0.00140661
82	ENSG00000116774	OLFML3	74.2448	0.732299	0.176879	4.14012	3.47127e-05	0.00171133
83	ENSG00000079308	TNS1	59.3796	0.730368	0.188648	3.87159	0.000108129	0.00436343
84	ENSG00000184524	CEND1	191.078	0.730199	0.150781	4.84278	1.28037e-06	0.000104259
85	ENSG00000196656	ENSG00000196656	133.585	0.728493	0.166256	4.38176	1.17725e-05	0.000679579
86	ENSG00000113594	LIFR	1594.57	0.72716	0.100415	7.24156	4.43543e-13	1.68546e-10
87	ENSG00000128510	CPA4	1686.28	0.724306	0.163322	4.43482	9.21494e-06	0.000551084
88	ENSG00000196747	H2AC13	36.4861	0.722909	0.180741	3.99969	6.34264e-05	0.00280363
89	ENSG00000152137	HSPB8	286.751	0.722711	0.153448	4.70981	2.47948e-06	0.000182166
90	ENSG00000100181	TPTEP1	20.0848	0.719438	0.180084	3.99502	6.4688e-05	0.00284316
91	ENSG00000141750	STAC2	40.5101	0.71878	0.187628	3.83089	0.000127683	0.00495519
92	ENSG00000134215	VAV3	73.8595	0.713712	0.178934	3.98869	6.64378e-05	0.0028991
93	ENSG00000144730	IL17RD	332.991	0.711969	0.125627	5.6673	1.45062e-08	2.01979e-06
94	ENSG00000124785	NRN1	2778.41	0.711474	0.111051	6.40676	1.48647e-10	3.08105e-08
95	ENSG00000128340	RAC2	46.6061	0.70776	0.186924	3.78635	0.000152873	0.00572569
96	ENSG00000227051	C14orf132	198.572	0.706003	0.150183	4.70096	2.58947e-06	0.000185138
97	ENSG00000273119	ENSG00000273119	15.8595	0.701646	0.179279	3.91371	9.08895e-05	0.00377636
98	ENSG00000125355	TMEM255A	446.666	0.697908	0.144774	4.82068	1.43069e-06	0.00011346
99	ENSG00000198796	ALPK2	47.7898	0.697499	0.188323	3.70375	0.000212439	0.00742316
100	ENSG00000231574	LINC02015	18.5861	0.697314	0.183057	3.80926	0.000139381	0.00534097
101	ENSG00000223573	TINCR	106.448	0.691916	0.176876	3.91188	9.15808e-05	0.00379644
102	ENSG00000100167	SEPTIN3	262.202	0.690898	0.139881	4.93919	7.84465e-07	6.68628e-05
103	ENSG00000078053	AMPH	17.8933	0.689032	0.179579	3.83692	0.000124586	0.00486607
104	ENSG00000185924	RTN4RL1	22.7094	0.686921	0.182658	3.76069	0.000169448	0.00624389
105	ENSG00000156475	PPP2R2B	108.499	0.685289	0.165962	4.12919	3.64045e-05	0.00176132
106	ENSG00000081189	MEF2C	843.737	0.682422	0.110949	6.15076	7.71104e-10	1.4352e-07
107	ENSG00000172296	SPTLC3	122.573	0.678997	0.160727	4.22453	2.3944e-05	0.00123722
108	ENSG00000173208	ABCD2	31.8781	0.678029	0.167224	4.0546	5.02193e-05	0.0023073
109	ENSG00000254092	ENSG00000254092	140.11	0.67709	0.18184	3.72356	0.000196436	0.00701171
110	ENSG00000064886	CHI3L2	70.472	0.676487	0.175423	3.85633	0.000115103	0.004584
111	ENSG00000136531	SCN2A	158.997	0.675479	0.156882	4.30565	1.66498e-05	0.000898498
112	ENSG00000183287	CCBE1	288.589	0.675261	0.136109	4.96117	7.00707e-07	6.00042e-05
113	ENSG00000151136	BTBD11	342.899	0.674444	0.122753	5.4943	3.92254e-08	4.96855e-06
114	ENSG00000143590	EFNA3	106.056	0.674385	0.161812	4.1677	3.07693e-05	0.00155466
115	ENSG00000187837	H1-2	652.713	0.67349	0.148344	4.54006	5.62375e-06	0.000357412
116	ENSG00000175745	NR2F1	374.696	0.671817	0.124321	5.4039	6.52071e-08	7.87667e-06
117	ENSG00000112137	PHACTR1	33.3353	0.667782	0.187779	3.55622	0.000376234	0.0116511
118	ENSG00000115414	FN1	6641.88	0.666265	0.0922122	7.22535	4.99805e-13	1.8605e-10
119	ENSG00000165795	NDRG2	493.113	0.663336	0.15265	4.34548	1.3897e-05	0.000775472
120	ENSG00000221955	SLC12A8	67.9542	0.659225	0.183755	3.58752	0.000333833	0.0106267
121	ENSG00000183508	TENT5C	63.2356	0.657509	0.181436	3.62392	0.000290171	0.00951928
122	ENSG00000125968	ID1	2886.75	0.657302	0.0905908	7.25572	3.99528e-13	1.58421e-10
123	ENSG00000204388	HSPA1B	641.407	0.655285	0.131509	4.9828	6.26696e-07	5.46934e-05
124	ENSG00000106066	CPVL	644.348	0.649226	0.126927	5.11497	3.13788e-07	2.96554e-05
125	ENSG00000204389	HSPA1A	599.647	0.648979	0.142165	4.56497	4.99557e-06	0.000325426
126	ENSG00000185885	IFITM1	134.955	0.648003	0.166034	3.90283	9.50731e-05	0.00392338
127	ENSG00000078114	NEBL	185.029	0.647092	0.148389	4.36077	1.29604e-05	0.000734157
128	ENSG00000177181	RIMKLA	85.4295	0.646378	0.186716	3.46183	0.000536523	0.0157082
129	ENSG00000185432	METTL7A	77.7909	0.644231	0.178311	3.61296	0.000302723	0.0098601
130	ENSG00000164251	F2RL1	633.235	0.643141	0.161398	3.98482	6.75305e-05	0.00292579
131	ENSG00000143552	NUP210L	13.6828	0.641862	0.174762	3.67278	0.00023993	0.00818005
132	ENSG00000198216	CACNA1E	29.4484	0.639537	0.182617	3.50207	0.000461652	0.0138042
133	ENSG00000121361	KCNJ8	8.45567	0.637345	0.15399	4.13887	3.49022e-05	0.00171133
134	ENSG00000251144	ENSG00000251144	11.2755	0.634748	0.165876	3.82664	0.000129905	0.00503073
135	ENSG00000148053	NTRK2	98.532	0.632913	0.163685	3.86664	0.000110344	0.00443851
136	ENSG00000138735	PDE5A	187.283	0.632396	0.1648	3.83736	0.000124362	0.00486607
137	ENSG00000172348	RCAN2	24.5986	0.628386	0.188191	3.33908	0.000840551	0.0224804
138	ENSG00000082482	KCNK2	43.9697	0.627071	0.188182	3.33226	0.000861442	0.0229048
139	ENSG00000145861	C1QTNF2	22.1	0.622835	0.18307	3.40217	0.000668519	0.0186429
140	ENSG00000181449	SOX2	954.831	0.622697	0.119925	5.1924	2.07602e-07	2.06922e-05
141	ENSG00000139182	CLSTN3	162.387	0.622344	0.161818	3.84595	0.000120086	0.00474105
142	ENSG00000180730	SHISA2	846.013	0.621633	0.128497	4.83774	1.31324e-06	0.000105989
143	ENSG00000187957	DNER	74.4174	0.621557	0.180778	3.43823	0.000585538	0.0167987
144	ENSG00000139209	SLC38A4	31.8301	0.6213	0.186033	3.33972	0.000838623	0.0224618
145	ENSG00000150764	DIXDC1	1087.26	0.6208	0.0950008	6.53468	6.37471e-11	1.41798e-08
146	ENSG00000145242	EPHA5	15.6656	0.616446	0.178174	3.45979	0.00054059	0.015751
147	ENSG00000188158	NHS	423.029	0.616234	0.139088	4.43053	9.40037e-06	0.000558511
148	ENSG00000107159	CA9	1164.41	0.613926	0.141963	4.32454	1.52848e-05	0.000834715
149	ENSG00000130303	BST2	286.955	0.612208	0.160644	3.81097	0.000138422	0.00531541
150	ENSG00000132938	MTUS2	30.9954	0.610842	0.188918	3.23336	0.00122342	0.0294785
151	ENSG00000265190	ANXA8	17.7921	0.608317	0.17697	3.4374	0.000587325	0.0168176
152	ENSG00000115525	ST3GAL5	1574.06	0.607019	0.0990246	6.12998	8.78893e-10	1.6031e-07
153	ENSG00000181458	TMEM45A	739.925	0.605924	0.130207	4.65356	3.26259e-06	0.000226272
154	ENSG00000169169	CPT1C	245.372	0.605525	0.135852	4.45723	8.30238e-06	0.000499787
155	ENSG00000113231	PDE8B	177.318	0.604642	0.143217	4.22186	2.42293e-05	0.00124728
156	ENSG00000165434	PGM2L1	266.076	0.604308	0.138051	4.37741	1.20098e-05	0.000691035
157	ENSG00000176788	BASP1	180.069	0.604199	0.163683	3.69128	0.000223128	0.00772269
158	ENSG00000151490	PTPRO	77.3337	0.601662	0.174312	3.45163	0.000557205	0.0161324
159	ENSG00000269113	TRABD2B	42.3959	0.601581	0.188307	3.19468	0.00139987	0.0326516
160	ENSG00000046653	GPM6B	32.6509	0.59895	0.188941	3.17004	0.0015242	0.0346218
161	ENSG00000135750	KCNK1	805.71	0.598861	0.128731	4.65203	3.2869e-06	0.000227095
162	ENSG00000265107	GJA5	234.624	0.596679	0.139769	4.26905	1.9631e-05	0.00103488
163	ENSG00000038427	VCAN	270.967	0.59585	0.130031	4.58237	4.59728e-06	0.000306038
164	ENSG00000158473	CD1D	84.3225	0.595006	0.173253	3.43432	0.000594036	0.01693
165	ENSG00000159784	FAM131B	531.187	0.594157	0.123504	4.81084	1.50294e-06	0.000118162
166	ENSG00000279117	ENSG00000279117	57.1359	0.593971	0.182577	3.25327	0.00114086	0.0281924
167	ENSG00000197903	H2BC12	397.832	0.593152	0.138817	4.27292	1.92931e-05	0.00102002
168	ENSG00000001617	SEMA3F	653.111	0.591842	0.128732	4.59747	4.27657e-06	0.000286782
169	ENSG00000152217	SETBP1	71.4451	0.590064	0.187792	3.14211	0.00167736	0.0375399
170	ENSG00000154655	L3MBTL4	11.9463	0.589402	0.163583	3.60307	0.000314482	0.0101885
171	ENSG00000196787	H2AC11	79.2217	0.585828	0.18226	3.21425	0.00130786	0.0309811
172	ENSG00000137486	ARRB1	640.955	0.58348	0.11241	5.19065	2.09565e-07	2.07743e-05
173	ENSG00000081138	CDH7	13.3305	0.581755	0.171045	3.40118	0.000670965	0.0186429
174	ENSG00000249741	ENSG00000249741	20.2459	0.581281	0.184853	3.14455	0.00166341	0.0373192
175	ENSG00000203434	ENSG00000203434	22.1625	0.580893	0.185193	3.13669	0.00170868	0.0380542
176	ENSG00000137440	FGFBP1	131.629	0.579115	0.181558	3.1897	0.0014242	0.0330082
177	ENSG00000167552	TUBA1A	5737.52	0.578797	0.135609	4.26814	1.97114e-05	0.00103613
178	ENSG00000166448	TMEM130	54.7772	0.576719	0.187392	3.07761	0.00208671	0.0437992
179	ENSG00000136943	CTSV	60.1866	0.573479	0.187748	3.05452	0.0022542	0.0463026
180	ENSG00000111885	MAN1A1	706.293	0.572252	0.125985	4.54224	5.56605e-06	0.000357412
181	ENSG00000102924	CBLN1	31.6477	0.567991	0.188653	3.01077	0.00260589	0.0512745
182	ENSG00000270124	ENSG00000270124	29.4976	0.567897	0.188739	3.0089	0.00262197	0.0513735
183	ENSG00000144824	PHLDB2	3602.48	0.567812	0.105881	5.36273	8.19754e-08	9.51167e-06
184	ENSG00000162616	DNAJB4	484.67	0.567684	0.12423	4.56963	4.88576e-06	0.000320519
185	ENSG00000186204	CYP4F12	19.1023	0.566801	0.179518	3.15736	0.00159206	0.0359842
186	ENSG00000265763	ZNF488	66.1242	0.566446	0.183131	3.09311	0.00198068	0.0424032
187	ENSG00000277075	H2AC8	56.3887	0.563588	0.185882	3.03196	0.00242968	0.0485936
188	ENSG00000158406	H4C8	64.9399	0.561708	0.18843	2.98099	0.00287317	0.0553397
189	ENSG00000105668	UPK1A	31.2318	0.561568	0.188756	2.9751	0.00292895	0.0560558
190	ENSG00000159618	ADGRG5	82.3579	0.561284	0.182866	3.06937	0.00214511	0.0446143
191	ENSG00000104213	PDGFRL	161.88	0.56107	0.172441	3.25369	0.00113917	0.0281924
192	ENSG00000276180	H4C9	100.586	0.560262	0.175836	3.18628	0.00144114	0.0333161
193	ENSG00000127585	FBXL16	25.5567	0.56018	0.188071	2.97855	0.00289618	0.055724
194	ENSG00000003096	KLHL13	331.713	0.55912	0.147932	3.77957	0.000157101	0.00584801
195	ENSG00000167964	RAB26	1137.74	0.558939	0.118878	4.70178	2.57908e-06	0.000185138
196	ENSG00000184916	JAG2	109.516	0.55694	0.179327	3.10572	0.00189815	0.0411679
197	ENSG00000150782	IL18	106.947	0.554688	0.182583	3.03801	0.00238145	0.0481571
198	ENSG00000171488	LRRC8C	447.285	0.553698	0.124754	4.43833	9.06596e-06	0.000543957
199	ENSG00000099953	MMP11	119.658	0.553695	0.162789	3.4013	0.000670669	0.0186429
200	ENSG00000165548	TMEM63C	26.1599	0.552348	0.187419	2.94712	0.00320746	0.0594553
201	ENSG00000171889	MIR31HG	172.429	0.549566	0.171815	3.19859	0.00138099	0.032305
202	ENSG00000138434	ITPRID2	19580.4	0.549132	0.12226	4.4915	7.07232e-06	0.000437285
203	ENSG00000157734	SNX22	85.5342	0.549122	0.170564	3.21944	0.00128441	0.0305048
204	ENSG00000077943	ITGA8	14.9678	0.548967	0.177473	3.09325	0.00197979	0.0424032
205	ENSG00000211772	TRBC2	64.5001	0.548782	0.182599	3.00539	0.00265238	0.0517981
206	ENSG00000112984	KIF20A	3184.83	0.547505	0.0985228	5.55714	2.74229e-08	3.62459e-06
207	ENSG00000151834	GABRA2	218.874	0.547459	0.145249	3.7691	0.000163839	0.00604946
208	ENSG00000149212	SESN3	286.128	0.547372	0.137858	3.97056	7.17029e-05	0.00309187
209	ENSG00000100664	EIF5	4438.41	0.547322	0.104025	5.26144	1.4293e-07	1.48974e-05
210	ENSG00000197565	COL4A6	35.8839	0.545326	0.188316	2.8958	0.00378195	0.0667145
211	ENSG00000133687	TMTC1	365.289	0.544465	0.125306	4.34509	1.39217e-05	0.000775472
212	ENSG00000278828	H3C10	76.0503	0.543411	0.187847	2.89284	0.00381775	0.067022
213	ENSG00000159713	TPPP3	177.543	0.543217	0.163571	3.32098	0.000897017	0.023508
214	ENSG00000127561	SYNGR3	88.6615	0.542218	0.169806	3.19316	0.00140727	0.0327811
215	ENSG00000188848	BEND4	237.976	0.541989	0.144889	3.74072	0.000183494	0.00670729
216	ENSG00000211445	GPX3	281.862	0.5407	0.147821	3.65779	0.000254399	0.00860898
217	ENSG00000132334	PTPRE	172.941	0.539906	0.148613	3.63297	0.000280173	0.00929155
218	ENSG00000110852	CLEC2B	439.556	0.539866	0.148163	3.64372	0.000268722	0.0090101
219	ENSG00000234511	C5orf58	110.02	0.539606	0.176996	3.04868	0.00229848	0.0468951
220	ENSG00000113532	ST8SIA4	794.698	0.538833	0.126283	4.26686	1.9824e-05	0.00103797
221	ENSG00000238271	IFNWP19	39.6093	0.538625	0.188755	2.85357	0.00432313	0.0737642
222	ENSG00000155974	GRIP1	111.041	0.537578	0.17559	3.06155	0.00220191	0.045433
223	ENSG00000092051	JPH4	26.7138	0.5346	0.186096	2.87271	0.00406972	0.0706296
224	ENSG00000130635	COL5A1	1147.39	0.531621	0.133985	3.96775	7.25534e-05	0.00311412
225	ENSG00000124575	H1-3	30.833	0.531159	0.171515	3.09687	0.00195576	0.0421667
226	ENSG00000275591	XKR5	75.8775	0.530945	0.175415	3.02679	0.00247166	0.0492173
227	ENSG00000164946	FREM1	114.481	0.530929	0.165127	3.21528	0.00130318	0.0309103
228	ENSG00000187955	COL14A1	44.3369	0.530629	0.175695	3.02018	0.00252625	0.0501353
229	ENSG00000169083	AR	264.306	0.530025	0.137842	3.84516	0.000120475	0.00474614
230	ENSG00000163032	VSNL1	377.095	0.52969	0.133777	3.95949	7.51105e-05	0.00320097
231	ENSG00000104833	TUBB4A	671.614	0.529081	0.132685	3.98749	6.67757e-05	0.00290689
232	ENSG00000096092	TMEM14A	1126.22	0.528349	0.153043	3.45229	0.000555849	0.0161187
233	ENSG00000205097	FRG2	12.7295	0.528147	0.155876	3.38824	0.000703417	0.0193519
234	ENSG00000134323	MYCN	16.6198	0.526815	0.178882	2.94505	0.00322906	0.0596178
235	ENSG00000260604	ENSG00000260604	59.2556	0.526021	0.185826	2.83071	0.00464443	0.0776096
236	ENSG00000168140	VASN	226.496	0.525523	0.141858	3.70457	0.000211752	0.00741334
237	ENSG00000183580	FBXL7	138.145	0.524801	0.152641	3.43813	0.000585745	0.0167987
238	ENSG00000173376	NDNF	43.4979	0.523979	0.187316	2.7973	0.0051532	0.0842244
239	ENSG00000189184	PCDH18	243.76	0.523767	0.141044	3.71349	0.000204419	0.00722599
240	ENSG00000186076	ENSG00000186076	130.958	0.521991	0.161132	3.23953	0.00119727	0.0290788
241	ENSG00000069812	HES2	133.668	0.519517	0.161158	3.22365	0.00126566	0.030138
242	ENSG00000162654	GBP4	12.7336	0.518643	0.170852	3.03563	0.00240037	0.0482721
243	ENSG00000167676	PLIN4	209.498	0.517922	0.172746	2.99817	0.00271605	0.0528716
244	ENSG00000171450	CDK5R2	34.7214	0.516961	0.188123	2.748	0.00599596	0.0938777
245	ENSG00000167011	NAT16	55.6615	0.516377	0.188859	2.7342	0.00625317	0.0964924
246	ENSG00000112972	HMGCS1	1528.45	0.515099	0.11786	4.37042	1.24006e-05	0.000706837
247	ENSG00000206538	VGLL3	62.3555	0.514129	0.183228	2.80594	0.00501695	0.0825895
248	ENSG00000143320	CRABP2	383.105	0.513771	0.185455	2.77033	0.00559996	0.0891303
249	ENSG00000138400	MDH1B	95.7913	0.513767	0.166278	3.08981	0.00200286	0.0427168
250	ENSG00000050438	SLC4A8	280.678	0.510781	0.138061	3.69967	0.000215879	0.00751456
251	ENSG00000235601	BARX1-DT	16.3463	0.510743	0.176435	2.8948	0.003794	0.0668623
252	ENSG00000254722	FAM8A2P	23.994	0.510405	0.187438	2.72305	0.00646814	0.0983902
253	ENSG00000171724	VAT1L	2322.36	0.508558	0.109101	4.66137	3.14118e-06	0.000218684
254	ENSG00000139219	COL2A1	128.802	0.507225	0.164421	3.08491	0.00203616	0.0428863
255	ENSG00000123080	CDKN2C	3264.48	0.507207	0.104082	4.87313	1.09844e-06	9.10706e-05
256	ENSG00000148408	CACNA1B	51.0584	0.506514	0.188698	2.68425	0.0072692	0.107014
257	ENSG00000184956	MUC6	11.838	0.506159	0.170241	2.97319	0.00294724	0.0561731
258	ENSG00000088756	ARHGAP28	37.1624	0.505315	0.187838	2.69017	0.00714153	0.105904
259	ENSG00000279192	PWAR5	203.717	0.503287	0.14131	3.56157	0.000368639	0.0114744
260	ENSG00000188042	ARL4C	1501.96	0.502586	0.101063	4.97302	6.59184e-07	5.67147e-05
261	ENSG00000138650	PCDH10	1224.78	0.498907	0.10894	4.57964	4.65785e-06	0.000307823
262	ENSG00000068615	REEP1	215.16	0.498292	0.168098	2.96429	0.0030338	0.057403
263	ENSG00000117148	ACTL8	250.983	0.497963	0.16193	3.07517	0.00210382	0.0439641
264	ENSG00000164096	C4orf3	2800.4	0.497719	0.12103	4.11238	3.91607e-05	0.00187233
265	ENSG00000224543	SNRPGP15	96.1826	0.497623	0.175917	2.82874	0.00467314	0.0779334
266	ENSG00000274750	H3C6	31.7716	0.49575	0.18886	2.62496	0.00866603	0.119413
267	ENSG00000174827	PDZK1	40.6353	0.495491	0.18839	2.63013	0.0085352	0.11847
268	ENSG00000102781	KATNAL1	862.561	0.494787	0.104194	4.7487	2.04732e-06	0.000153586
269	ENSG00000140939	NOL3	977.822	0.494073	0.107624	4.59074	4.4167e-06	0.000295094
270	ENSG00000237149	ZNF503-AS2	165.633	0.493122	0.162254	3.0392	0.00237204	0.04802
271	ENSG00000261780	LINC02582	79.7912	0.492967	0.172367	2.85997	0.00423675	0.0728286
272	ENSG00000086548	CEACAM6	270.815	0.492524	0.18649	2.64101	0.00826581	0.116784
273	ENSG00000138764	CCNG2	1903.79	0.490681	0.129139	3.79962	0.000144916	0.00548395
274	ENSG00000215203	GRXCR1	10.3262	0.48972	0.144123	3.39793	0.00067898	0.018793
275	ENSG00000123095	BHLHE41	169.189	0.48852	0.160096	3.05142	0.00227759	0.0466779
276	ENSG00000281383	ENSG00000281383	35.7855	0.486944	0.158087	3.08022	0.00206848	0.0434666
277	ENSG00000258203	ENSG00000258203	66.2466	0.486205	0.186884	2.60164	0.00927785	0.124734
278	ENSG00000134516	DOCK2	138.414	0.485577	0.158467	3.06422	0.00218239	0.0451448
279	ENSG00000174007	CEP19	117.32	0.485139	0.163129	2.97396	0.00293986	0.0560911
280	ENSG00000172020	GAP43	101.838	0.484827	0.168379	2.87938	0.0039846	0.0694166
281	ENSG00000138741	TRPC3	37.5579	0.482444	0.188459	2.55994	0.010469	0.135524
282	ENSG00000157680	DGKI	48.2308	0.482407	0.184895	2.60909	0.0090783	0.122931
283	ENSG00000006016	CRLF1	263.453	0.482048	0.160138	3.01021	0.00261067	0.0513132
284	ENSG00000226510	UPK1A-AS1	17.9686	0.480693	0.181404	2.64985	0.00805276	0.114688
285	ENSG00000170516	COX7B2	350.306	0.480332	0.139231	3.44988	0.000560838	0.0161862
286	ENSG00000109819	PPARGC1A	18.7805	0.480239	0.181824	2.64123	0.0082606	0.116784
287	ENSG00000227234	SPANXB1	762.842	0.480201	0.110957	4.32782	1.50594e-05	0.000824877
288	ENSG00000196628	TCF4	449.066	0.480105	0.12151	3.95115	7.77777e-05	0.00327636
289	ENSG00000146757	ZNF92	1070.72	0.478077	0.129558	3.69005	0.000224211	0.00774547
290	ENSG00000278705	H4C2	22.3364	0.477939	0.147001	3.25126	0.00114897	0.0282822
291	ENSG00000196950	SLC39A10	999.774	0.477772	0.110867	4.30943	1.63672e-05	0.000888507
292	ENSG00000113212	PCDHB7	334.396	0.47769	0.136556	3.49812	0.000468547	0.0139524
293	ENSG00000151062	CACNA2D4	30.9735	0.477237	0.183786	2.5967	0.0094125	0.125776
294	ENSG00000164638	SLC29A4	244.537	0.475598	0.150731	3.15528	0.00160345	0.0361966
295	ENSG00000254759	NAP1L1P1	16.2549	0.475414	0.181834	2.61455	0.00893442	0.121343
296	ENSG00000109971	HSPA8	69389.8	0.47531	0.127325	3.73305	0.000189172	0.00684623
297	ENSG00000069702	TGFBR3	221.133	0.474264	0.13963	3.39659	0.000682308	0.0188565
298	ENSG00000155368	DBI	3345.27	0.473235	0.134659	3.51432	0.000440878	0.0133029
299	ENSG00000273124	ENSG00000273124	39.8568	0.472292	0.188465	2.50599	0.0122108	0.150388
300	ENSG00000228288	PCAT6	80.0487	0.471771	0.183307	2.57366	0.0100629	0.132062
301	ENSG00000198944	SOWAHA	40.225	0.47063	0.188875	2.49175	0.0127116	0.154882
302	ENSG00000167754	KLK5	31.8024	0.469812	0.179878	2.61183	0.00900586	0.122131
303	ENSG00000204967	PCDHA4	263.613	0.469751	0.132612	3.5423	0.000396652	0.0121188
304	ENSG00000187288	CIDEC	49.3741	0.469225	0.185244	2.533	0.011309	0.143163
305	ENSG00000163395	IGFN1	15.0579	0.468683	0.176472	2.65584	0.00791104	0.113678
306	ENSG00000115541	HSPE1	613.827	0.467508	0.162122	2.88368	0.00393057	0.068672
307	ENSG00000121005	CRISPLD1	688.147	0.467051	0.10413	4.48525	7.28272e-06	0.000448773
308	ENSG00000122133	PAEP	13.437	0.464203	0.167081	2.77832	0.0054641	0.0875792
309	ENSG00000103044	HAS3	255.859	0.46381	0.131985	3.5141	0.000441242	0.0133029
310	ENSG00000198736	MSRB1	1646.99	0.461594	0.149156	3.09471	0.00197007	0.0423252
311	ENSG00000105383	CD33	156.312	0.459745	0.146735	3.13317	0.00172929	0.0384661
312	ENSG00000196139	AKR1C3	877.751	0.458897	0.164208	2.79461	0.00519619	0.0847751
313	ENSG00000122862	SRGN	281.257	0.458017	0.17222	2.65949	0.00782601	0.113022
314	ENSG00000185513	L3MBTL1	29.4324	0.457825	0.188255	2.43194	0.0150182	0.172653
315	ENSG00000213366	GSTM2	50.4606	0.456879	0.187699	2.4341	0.0149287	0.172134
316	ENSG00000277775	H3C7	12.9279	0.456664	0.141332	3.23114	0.00123296	0.0296692
317	ENSG00000239268	ENSG00000239268	9.55562	0.456403	0.154991	2.94471	0.00323257	0.0596178
318	ENSG00000250012	SLC41A3-AS1	7.18026	0.456141	0.148532	3.071	0.00213341	0.0444724
319	ENSG00000153233	PTPRR	186.3	0.456011	0.172335	2.64607	0.00814325	0.11541
320	ENSG00000259560	ENSG00000259560	11.1349	0.455691	0.160187	2.84474	0.00444471	0.0752054
321	ENSG00000204396	VWA7	33.721	0.455548	0.188806	2.41277	0.0158316	0.17705
322	ENSG00000167191	GPRC5B	205.042	0.45545	0.141132	3.22712	0.00125043	0.0299316
323	ENSG00000137975	CLCA2	18.4505	0.454568	0.144915	3.13679	0.00170809	0.0380542
324	ENSG00000135547	HEY2	102.611	0.454534	0.164542	2.76242	0.00573751	0.091002
325	ENSG00000146592	CREB5	74.9653	0.454278	0.185079	2.45451	0.0141077	0.165802
326	ENSG00000056998	GYG2	8.61139	0.454093	0.154449	2.94009	0.00328122	0.0602101
327	ENSG00000224184	MIR3681HG	186.213	0.453682	0.139322	3.25637	0.00112849	0.0281196
328	ENSG00000102290	PCDH11X	12.6235	0.453669	0.160946	2.81877	0.00482079	0.0797923
329	ENSG00000154589	LY96	45.0811	0.452954	0.188805	2.39906	0.0164373	0.180394
330	ENSG00000179218	CALR	40765.5	0.45171	0.0863795	5.22937	1.7009e-07	1.75279e-05
331	ENSG00000197728	RPS26	11595	0.451655	0.110745	4.07833	4.53605e-05	0.00209994
332	ENSG00000108984	MAP2K6	730.949	0.451543	0.154542	2.92182	0.0034799	0.0629072
333	ENSG00000152402	GUCY1A2	11.266	0.451535	0.162812	2.77335	0.00554829	0.0886948
334	ENSG00000124406	ATP8A1	449.613	0.451167	0.13782	3.2736	0.00106187	0.0267522
335	ENSG00000242265	PEG10	281.38	0.450655	0.188247	2.39395	0.0166679	0.181727
336	ENSG00000164308	ERAP2	86.2635	0.450293	0.173752	2.59159	0.0095534	0.127193
337	ENSG00000106511	MEOX2	8220.58	0.450104	0.0903097	4.98401	6.22814e-07	5.4616e-05
338	ENSG00000158270	COLEC12	96.7923	0.44974	0.165211	2.72222	0.00648452	0.0983902
339	ENSG00000148344	PTGES	5888.42	0.449708	0.123575	3.63916	0.000273527	0.0091376
340	ENSG00000177700	POLR2L	2769.21	0.447889	0.12206	3.66941	0.000243111	0.00826255
341	ENSG00000138411	HECW2	52.2527	0.446842	0.185636	2.40709	0.0160803	0.178767
342	ENSG00000197061	H4C3	146.485	0.445811	0.188254	2.36814	0.017878	0.189073
343	ENSG00000203780	FANK1	43.4878	0.445455	0.186778	2.38494	0.0170819	0.183446
344	ENSG00000116005	PCYOX1	2757.87	0.444993	0.0915099	4.86278	1.15746e-06	9.50998e-05
345	ENSG00000178662	CSRNP3	62.4645	0.444626	0.184845	2.4054	0.0161548	0.178909
346	ENSG00000221946	FXYD7	12.9282	0.444332	0.171281	2.59417	0.00948206	0.126613
347	ENSG00000121621	KIF18A	950.516	0.444215	0.110687	4.01326	5.98864e-05	0.00267073
348	ENSG00000180596	H2BC4	36.5183	0.44421	0.181115	2.45264	0.0141813	0.166346
349	ENSG00000115596	WNT6	22.3488	0.443629	0.187716	2.3633	0.0181129	0.190634
350	ENSG00000158164	TMSB15A	28.8176	0.443106	0.186962	2.37004	0.0177863	0.188773
351	ENSG00000018236	CNTN1	317.659	0.441483	0.12418	3.55519	0.000377712	0.0116771
352	ENSG00000255690	TRIL	114.574	0.441459	0.167985	2.62797	0.00858958	0.118782
353	ENSG00000137752	CASP1	20.282	0.441435	0.186354	2.3688	0.0178459	0.18903
354	ENSG00000121236	TRIM6	103.886	0.441401	0.173356	2.54621	0.0108899	0.139488
355	ENSG00000051523	CYBA	10834	0.440677	0.109069	4.04033	5.33756e-05	0.00242786
356	ENSG00000132561	MATN2	38.5743	0.440606	0.18247	2.41468	0.0157491	0.176561
357	ENSG00000250510	GPR162	270.033	0.440228	0.133576	3.29572	0.000981698	0.025327
358	ENSG00000242732	RTL5	95.6606	0.439997	0.178377	2.46666	0.0136378	0.161679
359	ENSG00000144810	COL8A1	282.491	0.439877	0.161585	2.72227	0.00648348	0.0983902
360	ENSG00000121904	CSMD2	37.2608	0.439224	0.188045	2.33574	0.0195047	0.197978
361	ENSG00000225542	ZNF385D-AS1	28.9913	0.439055	0.188649	2.32737	0.0199457	0.201172
362	ENSG00000172318	B3GALT1	36.2644	0.438729	0.188037	2.3332	0.0196374	0.198772
363	ENSG00000060566	CREB3L3	29.195	0.438173	0.188883	2.31981	0.0203512	0.203623
364	ENSG00000080573	COL5A3	414.771	0.438096	0.166149	2.63676	0.00837027	0.117986
365	ENSG00000122035	RASL11A	111.016	0.438045	0.177638	2.46594	0.0136652	0.161853
366	ENSG00000211459	MT-RNR1	42018.9	0.437878	0.163554	2.67727	0.00742248	0.108569
367	ENSG00000283422	LINC02452	10.4586	0.437596	0.163806	2.67143	0.00755284	0.110123
368	ENSG00000182022	CHST15	75.9249	0.437539	0.173207	2.5261	0.0115337	0.144389
369	ENSG00000165868	HSPA12A	392.5	0.437295	0.116832	3.74294	0.000181882	0.00666172
370	ENSG00000163283	ALPP	48.9517	0.43722	0.188609	2.31813	0.0204425	0.20409
371	ENSG00000102271	KLHL4	39.5261	0.437175	0.188047	2.32482	0.0200818	0.201933
372	ENSG00000134532	SOX5	8140.84	0.436963	0.11075	3.94547	7.96436e-05	0.00334724
373	ENSG00000240583	AQP1	22.6038	0.436399	0.185338	2.35461	0.0185423	0.193651
374	ENSG00000282911	DUX4L35	27.1983	0.435666	0.188393	2.31254	0.0207482	0.205901
375	ENSG00000213694	S1PR3	23.0787	0.435303	0.177666	2.45012	0.0142811	0.166872
376	ENSG00000112276	BVES	342.993	0.434876	0.123215	3.5294	0.000416504	0.0126617
377	ENSG00000278910	BANCR	45.2933	0.434791	0.188735	2.30372	0.0212386	0.209661
378	ENSG00000167779	IGFBP6	7173.27	0.434479	0.100002	4.34473	1.39449e-05	0.000775472
379	ENSG00000171408	PDE7B	72.462	0.434359	0.182329	2.38228	0.0172058	0.1845
380	ENSG00000277157	H4C4	14.5528	0.433679	0.142441	3.04462	0.00232978	0.0473221
381	ENSG00000102109	PCSK1N	105.607	0.431967	0.185725	2.32585	0.0200265	0.201592
382	ENSG00000136108	CKAP2	4378.89	0.431314	0.104205	4.13911	3.48658e-05	0.00171133
383	ENSG00000116132	PRRX1	5664.07	0.431178	0.0947649	4.54998	5.36516e-06	0.000347023
384	ENSG00000114023	FAM162A	3732.45	0.43079	0.11142	3.86635	0.000110476	0.00443851
385	ENSG00000133083	DCLK1	14.7685	0.430227	0.176751	2.43408	0.0149296	0.172134
386	ENSG00000196196	HRCT1	175.476	0.429133	0.176762	2.42774	0.0151933	0.17355
387	ENSG00000125378	BMP4	534.276	0.428538	0.109293	3.92101	8.81796e-05	0.00368054
388	ENSG00000120868	APAF1	758.111	0.427819	0.108104	3.95747	7.57473e-05	0.00321356
389	ENSG00000113494	PRLR	6.51755	0.427747	0.142785	2.99575	0.00273773	0.0532368
390	ENSG00000109705	NKX3-2	54.7083	0.427346	0.184192	2.32011	0.0203349	0.203572
391	ENSG00000164056	SPRY1	579.268	0.426934	0.116398	3.66788	0.000244574	0.00829187
392	ENSG00000147872	PLIN2	32719.4	0.426858	0.114266	3.73565	0.000187234	0.00680309
393	ENSG00000272655	ENSG00000272655	124.848	0.426744	0.165636	2.5764	0.00998343	0.131574
394	ENSG00000105649	RAB3A	519.357	0.426666	0.146707	2.90828	0.00363421	0.0648611
395	ENSG00000180573	H2AC6	699.033	0.426264	0.118667	3.59212	0.000328002	0.0105145
396	ENSG00000143387	CTSK	886.479	0.426089	0.118893	3.58381	0.000338614	0.0107228
397	ENSG00000261504	LINC01686	33.7743	0.426056	0.188573	2.25937	0.0238603	0.226555
398	ENSG00000112139	MDGA1	71.1201	0.424546	0.180406	2.35327	0.0186089	0.194044
399	ENSG00000157111	TMEM171	173.505	0.424449	0.170393	2.49101	0.0127382	0.155032
400	ENSG00000197635	DPP4	88.0058	0.424321	0.175722	2.41473	0.0157468	0.176561
401	ENSG00000176171	BNIP3	10886.2	0.423779	0.135043	3.13811	0.00170043	0.0379631
402	ENSG00000125629	INSIG2	580.103	0.423153	0.130064	3.25341	0.00114028	0.0281924
403	ENSG00000125895	TMEM74B	21.9666	0.422882	0.187282	2.25799	0.0239462	0.226769
404	ENSG00000164619	BMPER	15.3868	0.422369	0.168084	2.51285	0.0119761	0.148098
405	ENSG00000151623	NR3C2	54.6686	0.421626	0.184421	2.28621	0.0222419	0.216314
406	ENSG00000171843	MLLT3	995.728	0.421256	0.125252	3.36326	0.000770281	0.0208766
407	ENSG00000139190	VAMP1	26.8087	0.420592	0.187958	2.23769	0.0252413	0.235139
408	ENSG00000102048	ASB9	1286.44	0.419961	0.160155	2.62222	0.00873592	0.119755
409	ENSG00000146352	CLVS2	53.9596	0.419778	0.186383	2.25223	0.0243075	0.228942
410	ENSG00000148120	AOPEP	1007.86	0.419563	0.119476	3.51169	0.000445267	0.01338
411	ENSG00000179242	CDH4	21.7907	0.419234	0.185646	2.25824	0.0239306	0.226769
412	ENSG00000101335	MYL9	729.745	0.418896	0.132996	3.1497	0.0016344	0.0367589
413	ENSG00000122420	PTGFR	20.5937	0.417693	0.183423	2.27721	0.0227735	0.219944
414	ENSG00000080824	HSP90AA1	44133	0.417612	0.0942126	4.43266	9.30788e-06	0.000554823
415	ENSG00000111913	RIPOR2	151.903	0.416955	0.158223	2.63523	0.00840794	0.118224
416	ENSG00000183876	ARSI	35.3134	0.416492	0.174182	2.39113	0.0167967	0.18204
417	ENSG00000118276	B4GALT6	2714.41	0.415573	0.0895773	4.63927	3.49642e-06	0.000239755
418	ENSG00000145632	PLK2	2986.18	0.415463	0.103377	4.01891	5.84671e-05	0.00262024
419	ENSG00000138207	RBP4	46.4694	0.415236	0.187898	2.2099	0.0271119	0.24662
420	ENSG00000091986	CCDC80	179.246	0.415009	0.14455	2.87105	0.00409113	0.070732
421	ENSG00000138738	PRDM5	132.323	0.413996	0.153629	2.69478	0.00704342	0.104704
422	ENSG00000169946	ZFPM2	148.835	0.413926	0.14988	2.76171	0.00574987	0.0910396
423	ENSG00000178386	ZNF223	23.7496	0.413618	0.187544	2.20544	0.0274233	0.247645
424	ENSG00000150636	CCDC102B	1911.07	0.413387	0.101081	4.08967	4.31992e-05	0.00202039
425	ENSG00000115738	ID2	91.582	0.413279	0.174383	2.36995	0.0177906	0.188773
426	ENSG00000176386	CDC26	560.864	0.413161	0.135619	3.04648	0.00231537	0.0471344
427	ENSG00000163273	NPPC	109.504	0.413062	0.170673	2.42019	0.0155122	0.175428
428	ENSG00000137941	TTLL7	177.076	0.412871	0.148389	2.78236	0.00539645	0.0869251
429	ENSG00000168778	TCTN2	769.928	0.411814	0.122969	3.34893	0.000811255	0.0218572
430	ENSG00000184305	CCSER1	72.9651	0.411707	0.184603	2.23023	0.0257324	0.238495
431	ENSG00000076716	GPC4	191.714	0.411544	0.166088	2.47787	0.0132169	0.158995
432	ENSG00000138336	TET1	87.1187	0.411094	0.178487	2.30322	0.0212665	0.20979
433	ENSG00000178695	KCTD12	393.789	0.411074	0.123843	3.31931	0.000902401	0.0235814
434	ENSG00000151789	ZNF385D	77.1557	0.410446	0.174593	2.35087	0.0187296	0.194438
435	ENSG00000122884	P4HA1	4387.9	0.410285	0.0916164	4.47829	7.52441e-06	0.000462105
436	ENSG00000224865	ENSG00000224865	9.2108	0.409885	0.155778	2.63122	0.00850788	0.11826
437	ENSG00000113209	PCDHB5	580.504	0.409855	0.14078	2.91132	0.00359908	0.0644865
438	ENSG00000189186	DCAF8L2	32.1746	0.409035	0.188948	2.16481	0.0304025	0.263315
439	ENSG00000205403	CFI	1032.6	0.40897	0.116763	3.50255	0.000460819	0.0138042
440	ENSG00000277918	RNVU1-28	19.6611	0.408642	0.131555	3.10624	0.00189484	0.0411452
441	ENSG00000104324	CPQ	98.6901	0.408236	0.183411	2.2258	0.0260277	0.240499
442	ENSG00000250657	ENSG00000250657	7.71781	0.408221	0.152126	2.68344	0.00728683	0.107101
443	ENSG00000227496	ENSG00000227496	52.5766	0.408199	0.18462	2.21102	0.0270344	0.246322
444	ENSG00000148926	ADM	518.564	0.407436	0.139183	2.92734	0.00341874	0.061986
445	ENSG00000183032	SLC25A21	42.4381	0.406921	0.18786	2.16608	0.0303047	0.262992
446	ENSG00000049130	KITLG	203.718	0.406871	0.184426	2.20615	0.0273735	0.247543
447	ENSG00000120322	PCDHB8	285.853	0.406637	0.149472	2.72049	0.00651855	0.0986708
448	ENSG00000088305	DNMT3B	139.207	0.406447	0.152702	2.6617	0.0077746	0.112726
449	ENSG00000181104	F2R	4927.18	0.406131	0.110545	3.67392	0.000238862	0.00817226
450	ENSG00000164442	CITED2	2328.33	0.405885	0.0982364	4.13171	3.60068e-05	0.00175137
451	ENSG00000251350	LINC02475	50.9172	0.405567	0.188059	2.15659	0.0310375	0.266662
452	ENSG00000196659	TTC30B	543.524	0.405562	0.12557	3.22976	0.00123894	0.0297737
453	ENSG00000162873	KLHDC8A	32.7516	0.405258	0.188932	2.145	0.0319531	0.271089
454	ENSG00000138641	HERC3	567.034	0.405096	0.12958	3.12621	0.00177072	0.0392054
455	ENSG00000169071	ROR2	15.4936	0.404772	0.180468	2.2429	0.0249034	0.23276
456	ENSG00000214548	MEG3	84.6768	0.404714	0.188497	2.14706	0.0317882	0.27102
457	ENSG00000176490	DIRAS1	634.185	0.403299	0.124097	3.24987	0.00115458	0.0283822
458	ENSG00000132357	CARD6	522.854	0.402779	0.135568	2.97105	0.00296786	0.0564481
459	ENSG00000180066	LINC02870	6.55566	0.402649	0.143559	2.80477	0.00503524	0.0827413
460	ENSG00000210196	MT-TP	1318.04	0.401949	0.15539	2.58672	0.00968945	0.128535
461	ENSG00000235655	H3P6	1539.26	0.401889	0.125246	3.20879	0.00133293	0.0314116
462	ENSG00000226887	ERVMER34-1	38.6084	0.401818	0.188557	2.13102	0.0330877	0.276428
463	ENSG00000197872	CYRIA	24.3879	0.40123	0.183973	2.18092	0.0291896	0.256835
464	ENSG00000102575	ACP5	531.32	0.400827	0.112004	3.57868	0.000345328	0.0108227
465	ENSG00000145536	ADAMTS16	161.69	0.400662	0.148	2.70718	0.00678584	0.101871
466	ENSG00000131969	ABHD12B	49.5483	0.400449	0.183962	2.1768	0.0294955	0.258529
467	ENSG00000185130	H2BC13	11.2802	0.400435	0.143485	2.79079	0.00525797	0.0854772
468	ENSG00000268686	ENSG00000268686	37.2348	0.400231	0.188668	2.12135	0.033892	0.279977
469	ENSG00000164841	TMEM74	62.918	0.399153	0.18761	2.12757	0.0333724	0.277697
470	ENSG00000196968	FUT11	372.122	0.399003	0.130243	3.06353	0.00218745	0.0451859
471	ENSG00000130881	LRP3	497.582	0.397785	0.130794	3.0413	0.0023556	0.0477401
472	ENSG00000159674	SPON2	2034.52	0.397654	0.135543	2.93379	0.0033485	0.0610157
473	ENSG00000131771	PPP1R1B	509.173	0.3975	0.128329	3.09751	0.00195157	0.0421508
474	ENSG00000237440	ZNF737	139.246	0.396847	0.153127	2.59161	0.0095528	0.127193
475	ENSG00000221843	C2orf16	63.1258	0.396844	0.180761	2.19541	0.0281341	0.250432
476	ENSG00000111335	OAS2	361.382	0.396672	0.128552	3.0857	0.00203074	0.0428248
477	ENSG00000231999	LRRC8C-DT	26.6311	0.396585	0.18763	2.11365	0.0345448	0.283542
478	ENSG00000258947	TUBB3	63.7989	0.396532	0.17778	2.23046	0.0257167	0.238471
479	ENSG00000168542	COL3A1	282.546	0.396493	0.183334	2.16268	0.0305655	0.263975
480	ENSG00000029534	ANK1	54.3672	0.39639	0.185868	2.13264	0.0329543	0.275855
481	ENSG00000249592	ENSG00000249592	66.2965	0.39636	0.178415	2.22156	0.0263131	0.242399
482	ENSG00000179603	GRM8	80.9137	0.395649	0.173808	2.27636	0.0228244	0.220157
483	ENSG00000177875	CCDC184	198.947	0.395248	0.163649	2.41522	0.0157255	0.176561
484	ENSG00000004799	PDK4	2564.64	0.394765	0.0965904	4.08701	4.36975e-05	0.00203847
485	ENSG00000120694	HSPH1	7965.52	0.393889	0.0996587	3.95238	7.73776e-05	0.00326706
486	ENSG00000180834	MAP6D1	22.6098	0.393712	0.186668	2.10915	0.0349314	0.284439
487	ENSG00000273983	H3C8	16.7277	0.393119	0.164275	2.39305	0.0167088	0.181959
488	ENSG00000134986	NREP	1895.85	0.39256	0.119819	3.27628	0.00105184	0.0265808
489	ENSG00000184260	H2AC20	69.8166	0.392272	0.181919	2.15631	0.0310598	0.266728
490	ENSG00000079931	MOXD1	1282.74	0.392186	0.0954894	4.10711	4.00634e-05	0.00190301
491	ENSG00000204767	INSYN2B	34.239	0.391972	0.188808	2.07603	0.037891	0.29864
492	ENSG00000156970	BUB1B	2422.08	0.391779	0.0959747	4.0821	4.46303e-05	0.00207139
493	ENSG00000162636	FAM102B	467.993	0.391736	0.122232	3.20485	0.00135132	0.0317222
494	ENSG00000143333	RGS16	1028.59	0.391515	0.117154	3.34188	0.000832128	0.0223206
495	ENSG00000184160	ADRA2C	17.7297	0.390837	0.171043	2.28503	0.0223113	0.216697
496	ENSG00000169499	PLEKHA2	436.35	0.390737	0.126513	3.08852	0.00201156	0.0427633
497	ENSG00000276410	H2BC3	10.073	0.390641	0.134341	2.90782	0.00363957	0.0648932
498	ENSG00000175772	LINC01106	39.855	0.390612	0.18785	2.07939	0.0375817	0.29746
499	ENSG00000196415	PRTN3	9.94124	0.390017	0.157325	2.47904	0.0131735	0.158604
500	ENSG00000251169	LINC01843	50.8058	0.389474	0.18868	2.0642	0.0389985	0.302052
501	ENSG00000106031	HOXA13	124.235	0.389087	0.159494	2.43951	0.0147073	0.170541
502	ENSG00000133863	TEX15	12.5846	0.388964	0.173217	2.24553	0.024734	0.231751
503	ENSG00000121871	SLITRK3	33.3092	0.388524	0.187939	2.06729	0.038707	0.301325
504	ENSG00000163814	CDCP1	1416.79	0.388395	0.154455	2.51461	0.0119163	0.147558
505	ENSG00000182359	KBTBD3	243.194	0.388223	0.151248	2.5668	0.0102641	0.133631
506	ENSG00000163536	SERPINI1	94.6612	0.388045	0.180483	2.15003	0.0315526	0.269817
507	ENSG00000081059	TCF7	108.732	0.387829	0.179101	2.16543	0.030355	0.263055
508	ENSG00000237807	ENSG00000237807	10.6255	0.387701	0.165679	2.34008	0.0192797	0.196861
509	ENSG00000214357	NEURL1B	57.973	0.387637	0.182392	2.1253	0.0335619	0.278513
510	ENSG00000078098	FAP	24.0973	0.387448	0.182617	2.12165	0.0338674	0.279943
511	ENSG00000250920	ENSG00000250920	15.1634	0.387407	0.180263	2.14912	0.0316246	0.270195
512	ENSG00000109458	GAB1	346	0.387204	0.159282	2.43094	0.0150598	0.172653
513	ENSG00000005981	ASB4	11.5131	0.387014	0.162193	2.38613	0.0170266	0.183209
514	ENSG00000141540	TTYH2	304.427	0.386975	0.127422	3.03695	0.00238986	0.0482202
515	ENSG00000101670	LIPG	29.1139	0.386816	0.175333	2.20618	0.0273711	0.247543
516	ENSG00000198743	SLC5A3	7040.89	0.386666	0.102263	3.78108	0.000156151	0.00582455
517	ENSG00000134757	DSG3	16.0555	0.386646	0.146174	2.64511	0.00816644	0.115649
518	ENSG00000121104	FAM117A	118.824	0.385933	0.160394	2.40616	0.0161212	0.178909
519	ENSG00000102057	KCND1	181.226	0.385529	0.145679	2.64643	0.00813464	0.11541
520	ENSG00000167642	SPINT2	370.538	0.385055	0.181366	2.12308	0.033747	0.27954
521	ENSG00000138794	CASP6	496.189	0.384977	0.126404	3.0456	0.00232214	0.0472195
522	ENSG00000120328	PCDHB12	173.704	0.384974	0.151515	2.54083	0.0110589	0.140764
523	ENSG00000204962	PCDHA8	96.5183	0.384942	0.176038	2.1867	0.0287646	0.254446
524	ENSG00000162946	DISC1	97.4945	0.384818	0.165719	2.32211	0.0202272	0.203052
525	ENSG00000134940	ACRV1	15.3088	0.384651	0.177844	2.16285	0.0305526	0.263975
526	ENSG00000104967	NOVA2	33.8264	0.384316	0.188595	2.03778	0.0415719	0.313353
527	ENSG00000137691	CFAP300	130.427	0.384096	0.163708	2.34622	0.0189648	0.195877
528	ENSG00000180739	S1PR5	260.488	0.383797	0.132518	2.89619	0.00377724	0.0666959
529	ENSG00000155980	KIF5A	93.104	0.383595	0.183349	2.09216	0.0364246	0.291141
530	ENSG00000108821	COL1A1	2761.82	0.383343	0.165593	2.31498	0.0206141	0.205087
531	ENSG00000128567	PODXL	793.287	0.38332	0.13928	2.75215	0.00592052	0.0929059
532	ENSG00000157456	CCNB2	4098.87	0.383275	0.14733	2.60147	0.00928259	0.124734
533	ENSG00000137959	IFI44L	89.0438	0.383189	0.18695	2.04969	0.0403945	0.307836
534	ENSG00000178977	LINC00324	80.529	0.383109	0.18811	2.03662	0.041688	0.313763
535	ENSG00000173281	PPP1R3B	350.909	0.382793	0.121955	3.13881	0.00169634	0.0379183
536	ENSG00000173852	DPY19L1	3599.28	0.382681	0.122526	3.12327	0.00178852	0.0394946
537	ENSG00000129521	EGLN3	38.6642	0.38256	0.188842	2.02581	0.0427838	0.317743
538	ENSG00000113578	FGF1	171.737	0.38249	0.152267	2.51197	0.012006	0.148367
539	ENSG00000233384	CNIH3-AS2	33.1703	0.382481	0.188952	2.02423	0.0429468	0.318564
540	ENSG00000272163	ENSG00000272163	29.6669	0.382285	0.188287	2.03033	0.0423232	0.316513
541	ENSG00000101144	BMP7	155.708	0.381671	0.157773	2.41912	0.0155581	0.175715
542	ENSG00000072682	P4HA2	3422.21	0.381627	0.094846	4.02365	5.73037e-05	0.00258079
543	ENSG00000071575	TRIB2	5080.05	0.381522	0.119351	3.19664	0.00139039	0.0324722
544	ENSG00000074219	TEAD2	1484.37	0.381514	0.11645	3.2762	0.00105216	0.0265808
545	ENSG00000101447	FAM83D	2342.39	0.381419	0.133788	2.85093	0.00435913	0.0742395
546	ENSG00000142619	PADI3	133.856	0.381388	0.164863	2.31336	0.0207028	0.205563
547	ENSG00000182050	MGAT4C	65.7554	0.381236	0.180378	2.11354	0.0345542	0.283542
548	ENSG00000230479	ENSG00000230479	7.44773	0.381155	0.14511	2.62665	0.00862289	0.119062
549	ENSG00000145604	SKP2	2442.41	0.3809	0.125794	3.02795	0.00246215	0.0490816
550	ENSG00000075218	GTSE1	1365.92	0.380472	0.100745	3.77659	0.00015899	0.00590626
551	ENSG00000126787	DLGAP5	1843.23	0.380296	0.108924	3.49138	0.000480525	0.0142285
552	ENSG00000266970	SOCS3-DT	102.87	0.380286	0.176148	2.1589	0.0308577	0.265618
553	ENSG00000151882	CCL28	492.899	0.380059	0.113063	3.36147	0.00077529	0.0209811
554	ENSG00000277224	H2BC7	14.5327	0.380031	0.138733	2.7393	0.0061571	0.0954979
555	ENSG00000184678	H2BC21	274.47	0.379993	0.149672	2.53885	0.0111218	0.141398
556	ENSG00000142494	SLC47A1	384.846	0.379175	0.133072	2.84941	0.00438004	0.0745226
557	ENSG00000146856	AGBL3	28.0411	0.379154	0.187931	2.01752	0.0436413	0.321104
558	ENSG00000171033	PKIA	736.987	0.379075	0.144042	2.6317	0.00849597	0.11826
559	ENSG00000152284	TCF7L1	106.363	0.378988	0.167676	2.26023	0.0238068	0.226283
560	ENSG00000171303	KCNK3	40.1035	0.378811	0.188904	2.0053	0.0449305	0.326377
561	ENSG00000196611	MMP1	117.559	0.377817	0.169806	2.225	0.0260812	0.24075
562	ENSG00000203814	H2BC18	65.6427	0.377754	0.188609	2.00285	0.0451937	0.32763
563	ENSG00000279348	ENSG00000279348	58.9903	0.377749	0.186407	2.02648	0.0427159	0.31755
564	ENSG00000182168	UNC5C	53.5594	0.377654	0.184257	2.0496	0.0404035	0.307836
565	ENSG00000103740	ACSBG1	9.3792	0.377293	0.161674	2.33366	0.0196135	0.19864
566	ENSG00000169550	MUC15	188.943	0.377034	0.153416	2.45758	0.0139875	0.164814
567	ENSG00000234740	ENSG00000234740	16.3952	0.376612	0.178565	2.10911	0.0349354	0.284439
568	ENSG00000253958	CLDN23	138.22	0.375916	0.164805	2.28097	0.0225503	0.218553
569	ENSG00000272205	POU2F1-DT	10.6274	0.375833	0.16151	2.327	0.0199652	0.201172
570	ENSG00000183831	ANKRD45	110.874	0.375723	0.165466	2.2707	0.0231651	0.222151
571	ENSG00000112297	CRYBG1	2061.25	0.375243	0.0982641	3.81872	0.000134148	0.00517305
572	ENSG00000244398	ENSG00000244398	1361.23	0.375146	0.127118	2.95116	0.00316587	0.0591403
573	ENSG00000110492	MDK	4187.5	0.374301	0.1277	2.93109	0.00337775	0.0613647
574	ENSG00000134138	MEIS2	943.489	0.373174	0.129492	2.88183	0.00395376	0.0690111
575	ENSG00000161981	SNRNP25	1974.45	0.373054	0.122272	3.05101	0.00228074	0.046681
576	ENSG00000188452	CERKL	482.098	0.372687	0.115485	3.22714	0.00125032	0.0299316
577	ENSG00000236423	LINC01134	29.6596	0.372323	0.188496	1.97523	0.0482417	0.338175
578	ENSG00000250220	ANKRD17-DT	10.0568	0.372188	0.161257	2.30804	0.0209968	0.207803
579	ENSG00000087303	NID2	139.207	0.37205	0.179372	2.07418	0.0380629	0.298867
580	ENSG00000198945	L3MBTL3	204.404	0.371705	0.146229	2.54194	0.0110239	0.140514
581	ENSG00000145623	OSMR	3247.76	0.371571	0.113294	3.27972	0.00103911	0.0263241
582	ENSG00000172803	SNX32	23.289	0.371431	0.187309	1.98299	0.047369	0.33508
583	ENSG00000117600	PLPPR4	10.4166	0.371402	0.164813	2.25347	0.0242294	0.228631
584	ENSG00000184357	H1-5	12.9785	0.370475	0.130545	2.83791	0.004541	0.0764095
585	ENSG00000028528	SNX1	8228.81	0.370436	0.0845408	4.38174	1.17734e-05	0.000679579
586	ENSG00000213190	MLLT11	1299.88	0.370418	0.106034	3.4934	0.00047692	0.0141448
587	ENSG00000100593	ISM2	10.7515	0.36971	0.163329	2.2636	0.023599	0.225011
588	ENSG00000023839	ABCC2	1023.97	0.36968	0.116095	3.1843	0.00145104	0.0335025
589	ENSG00000274895	ENSG00000274895	14.5659	0.369584	0.177858	2.07797	0.0377126	0.298299
590	ENSG00000180592	SKIDA1	35.7958	0.369425	0.188924	1.95541	0.0505345	0.346675
591	ENSG00000134107	BHLHE40	1955.8	0.369401	0.114543	3.225	0.00125974	0.0300652
592	ENSG00000132196	HSD17B7	892.478	0.368701	0.168839	2.18374	0.0289814	0.255619
593	ENSG00000239521	CASTOR3	224.346	0.368516	0.141491	2.60451	0.00920053	0.124126
594	ENSG00000116254	CHD5	24.1503	0.368305	0.160328	2.29719	0.0216077	0.212009
595	ENSG00000197180	ENSG00000197180	70.4347	0.368052	0.174726	2.10645	0.035165	0.284897
596	ENSG00000167693	NXN	175.7	0.367495	0.154142	2.38413	0.0171195	0.183682
597	ENSG00000138798	EGF	46.7481	0.367476	0.184759	1.98895	0.0467065	0.332943
598	ENSG00000173227	SYT12	44.8344	0.367206	0.176211	2.0839	0.0371696	0.294771
599	ENSG00000233058	ATP13A3-DT	9.24103	0.367013	0.156783	2.3409	0.0192373	0.196796
600	ENSG00000157216	SSBP3	1261.34	0.366458	0.111605	3.28353	0.00102515	0.026152
601	ENSG00000163803	PLB1	37.2427	0.365866	0.188356	1.94241	0.0520871	0.351227
602	ENSG00000253669	GASAL1	30.0702	0.365624	0.187798	1.9469	0.051547	0.350153
603	ENSG00000229108	LINC02587	96.6478	0.365575	0.171591	2.1305	0.0331306	0.276569
604	ENSG00000150551	LYPD1	340.571	0.365121	0.150217	2.43062	0.0150731	0.172697
605	ENSG00000273802	H2BC8	64.6421	0.36472	0.184565	1.97611	0.0481424	0.338128
606	ENSG00000248712	CCDC153	73.2902	0.364681	0.180577	2.01953	0.0434327	0.320344
607	ENSG00000163132	MSX1	424.439	0.364298	0.134037	2.7179	0.00656984	0.0992003
608	ENSG00000138496	PARP9	1276.88	0.363889	0.0931144	3.90798	9.30723e-05	0.00384952
609	ENSG00000246090	ENSG00000246090	14.3405	0.363443	0.176241	2.0622	0.0391891	0.302629
610	ENSG00000010704	HFE	335.287	0.363217	0.132652	2.73811	0.00617926	0.0957601
611	ENSG00000132485	ZRANB2	5403.96	0.362933	0.11757	3.08694	0.00202225	0.0428248
612	ENSG00000185585	OLFML2A	485.909	0.362566	0.163997	2.2108	0.0270495	0.246322
613	ENSG00000284237	LINC02767	6.75841	0.362552	0.144149	2.51511	0.0118995	0.14755
614	ENSG00000124172	ATP5F1E	11090.9	0.362205	0.107659	3.36438	0.000767168	0.0208231
615	ENSG00000214389	RPS3AP26	368.023	0.362156	0.126708	2.85819	0.00426072	0.0730988
616	ENSG00000221866	PLXNA4	7.71827	0.361899	0.153815	2.35281	0.0186319	0.194065
617	ENSG00000088986	DYNLL1	11273.6	0.361462	0.137754	2.62397	0.00869115	0.119576
618	ENSG00000137804	NUSAP1	4064.8	0.361357	0.106643	3.38846	0.000702862	0.0193519
619	ENSG00000137843	PAK6	39.2647	0.36117	0.184366	1.95899	0.0501145	0.3452
620	ENSG00000224078	SNHG14	1881.21	0.361138	0.106105	3.4036	0.000665032	0.0185761
621	ENSG00000172731	LRRC20	354.495	0.361006	0.122855	2.93846	0.00329845	0.0604054
622	ENSG00000169860	P2RY1	178.44	0.360861	0.159215	2.2665	0.0234207	0.223662
623	ENSG00000102024	PLS3	3930.86	0.360817	0.109509	3.29486	0.000984701	0.0253686
624	ENSG00000131174	COX7B	3033.29	0.360073	0.127208	2.83058	0.00464636	0.0776096
625	ENSG00000197557	TTC30A	566.788	0.359759	0.129293	2.78252	0.00539392	0.0869251
626	ENSG00000240476	LINC00973	303.814	0.359548	0.142138	2.52957	0.0114201	0.143698
627	ENSG00000108370	RGS9	207.855	0.35866	0.180716	1.98466	0.0471819	0.334342
628	ENSG00000158887	MPZ	304.492	0.358575	0.12826	2.79568	0.00517904	0.0845708
629	ENSG00000257826	ENSG00000257826	15.4073	0.357811	0.17447	2.05084	0.0402822	0.307683
630	ENSG00000082074	FYB1	34.0399	0.357388	0.188329	1.89768	0.0577381	0.37372
631	ENSG00000205078	SYCE1L	12.8708	0.35728	0.172917	2.0662	0.03881	0.301382
632	ENSG00000139679	LPAR6	453.185	0.357095	0.161798	2.20705	0.0273108	0.24722
633	ENSG00000188015	S100A3	887.034	0.356774	0.158958	2.24446	0.0248031	0.232004
634	ENSG00000256745	ARPC3P3	19.6946	0.356744	0.181923	1.96096	0.0498833	0.344736
635	ENSG00000274618	H4C6	43.5223	0.356706	0.167544	2.12903	0.0332514	0.277196
636	ENSG00000248275	TRIM52-AS1	229.553	0.35667	0.138746	2.57068	0.01015	0.132714
637	ENSG00000167634	NLRP7	4.28095	0.356438	0.119872	2.97349	0.00294432	NA
638	ENSG00000248690	HAS2-AS1	12.9408	0.356415	0.170104	2.09528	0.0361464	0.289298
639	ENSG00000138160	KIF11	5299.99	0.356367	0.0955714	3.7288	0.000192394	0.00694906
640	ENSG00000173805	HAP1	15.0323	0.356297	0.174067	2.04689	0.0406686	0.309226
641	ENSG00000145703	IQGAP2	132.848	0.356289	0.166011	2.14617	0.0318595	0.271089
642	ENSG00000180720	CHRM4	22.0718	0.355816	0.185994	1.91305	0.0557413	0.366386
643	ENSG00000163590	PPM1L	221.893	0.35566	0.137732	2.58226	0.00981545	0.129735
644	ENSG00000277462	ZNF670	450.476	0.355617	0.148549	2.39394	0.0166683	0.181727
645	ENSG00000187608	ISG15	329.658	0.355488	0.15002	2.3696	0.0178072	0.188839
646	ENSG00000164938	TP53INP1	101.64	0.355457	0.173597	2.0476	0.040599	0.308939
647	ENSG00000114268	PFKFB4	3903.81	0.355425	0.0830055	4.28194	1.85267e-05	0.000988093
648	ENSG00000276527	ENSG00000276527	20.1426	0.355405	0.181423	1.95898	0.0501146	0.3452
649	ENSG00000198963	RORB	636.916	0.35538	0.148706	2.38981	0.0168571	0.18225
650	ENSG00000272870	SAP30-DT	47.7858	0.355097	0.18829	1.8859	0.0593079	0.379437
651	ENSG00000079150	FKBP7	436.844	0.35485	0.122995	2.88508	0.00391317	0.0684403
652	ENSG00000180011	ZADH2	2610.15	0.354541	0.11053	3.20764	0.00133828	0.031497
653	ENSG00000236078	LINC01447	5.67512	0.35451	0.140236	2.52795	0.011473	0.144124
654	ENSG00000253330	ENSG00000253330	39.4372	0.354363	0.186567	1.89938	0.057514	0.373047
655	ENSG00000267051	ENSG00000267051	21.7691	0.354268	0.186347	1.90112	0.0572862	0.372248
656	ENSG00000206052	DOK6	55.3149	0.35412	0.186075	1.9031	0.0570275	0.371228
657	ENSG00000103018	CYB5B	9712.1	0.353643	0.145516	2.43027	0.0150876	0.172755
658	ENSG00000131941	RHPN2	1957.82	0.353206	0.0933151	3.78509	0.000153655	0.00574317
659	ENSG00000268621	IGFL2-AS1	19.2197	0.352977	0.161031	2.19198	0.0283807	0.2521
660	ENSG00000211448	DIO2	28.6076	0.352955	0.172618	2.04472	0.0408823	0.310228
661	ENSG00000124193	SRSF6	3769.48	0.352502	0.0953955	3.69516	0.000219746	0.0076201
662	ENSG00000160050	CCDC28B	1281.67	0.352172	0.109703	3.21022	0.00132633	0.0313371
663	ENSG00000106025	TSPAN12	964.2	0.352036	0.140232	2.51037	0.0120603	0.148937
664	ENSG00000251141	MRPS30-DT	120.704	0.351802	0.167321	2.10255	0.0355049	0.286807
665	ENSG00000168685	IL7R	715.329	0.35172	0.159691	2.2025	0.02763	0.248629
666	ENSG00000258927	ENSG00000258927	49.0657	0.351665	0.187941	1.87115	0.061325	0.384401
667	ENSG00000144406	UNC80	20.9965	0.351421	0.173883	2.02102	0.0432774	0.31955
668	ENSG00000283633	ENSG00000283633	14.8406	0.351226	0.176549	1.98939	0.046658	0.332943
669	ENSG00000074966	TXK	306.934	0.350966	0.157925	2.22236	0.0262593	0.242026
670	ENSG00000171617	ENC1	1013.77	0.350887	0.118462	2.96202	0.0030563	0.0577089
671	ENSG00000139737	SLAIN1	717.218	0.350762	0.110815	3.1653	0.00154923	0.0351466
672	ENSG00000076641	PAG1	259.158	0.350685	0.140425	2.49731	0.0125139	0.152985
673	ENSG00000162630	B3GALT2	59.5908	0.350426	0.188358	1.86042	0.0628261	0.388989
674	ENSG00000129295	DNAAF11	51.4079	0.350393	0.185873	1.88512	0.0594136	0.379523
675	ENSG00000143344	RGL1	569.139	0.349955	0.114181	3.06491	0.00217733	0.0451448
676	ENSG00000139291	TMEM19	964.758	0.349902	0.137107	2.55203	0.0107097	0.137956
677	ENSG00000117569	PTBP2	390.864	0.349832	0.123312	2.83697	0.00455442	0.0765647
678	ENSG00000268758	ADGRE4P	5.15495	0.349776	0.131519	2.65951	0.00782538	NA
679	ENSG00000228474	OST4	3540.3	0.34948	0.119857	2.91582	0.00354755	0.0638174
680	ENSG00000183598	H3C13	18.8116	0.348816	0.14232	2.45092	0.014249	0.166766
681	ENSG00000147400	CETN2	1685.68	0.348651	0.127879	2.72642	0.00640257	0.0980041
682	ENSG00000144821	MYH15	306.969	0.348633	0.153171	2.2761	0.02284	0.220191
683	ENSG00000114573	ATP6V1A	3955.6	0.348615	0.0854998	4.07738	4.55468e-05	0.00210322
684	ENSG00000128578	STRIP2	281.077	0.348572	0.133023	2.62039	0.00878295	0.120181
685	ENSG00000197106	SLC6A17	26.6851	0.347869	0.187773	1.85261	0.0639385	0.391355
686	ENSG00000164237	CMBL	4036.8	0.347627	0.0978919	3.55113	0.00038358	0.0118384
687	ENSG00000149968	MMP3	27.9975	0.347564	0.18866	1.84227	0.065435	0.394426
688	ENSG00000282851	BISPR	39.4137	0.34727	0.186848	1.85857	0.0630888	0.389685
689	ENSG00000167100	SAMD14	211.37	0.347177	0.168855	2.05607	0.0397761	0.305352
690	ENSG00000175886	RPL7AP66	42.7242	0.34708	0.18639	1.86212	0.0625867	0.388354
691	ENSG00000177459	ERICH5	10.5072	0.346542	0.140397	2.4683	0.0135756	0.161333
692	ENSG00000137502	RAB30	386.228	0.345996	0.146904	2.35525	0.0185104	0.193484
693	ENSG00000221890	NPTXR	375.463	0.345993	0.145571	2.3768	0.0174634	0.186385
694	ENSG00000274641	H2BC17	9.23416	0.345824	0.137408	2.51677	0.0118435	0.147157
695	ENSG00000168671	UGT3A2	14.287	0.345752	0.175617	1.96879	0.0489777	0.341496
696	ENSG00000272031	ANKRD34A	838.804	0.345751	0.130738	2.64462	0.00817826	0.115727
697	ENSG00000137970	RPL7P9	950.156	0.345193	0.121218	2.84771	0.00440347	0.0746462
698	ENSG00000164616	FBXL21P	21.5983	0.345137	0.186434	1.85125	0.064133	0.391977
699	ENSG00000091844	RGS17	389.726	0.344985	0.146207	2.35956	0.0182966	0.19202
700	ENSG00000180776	ZDHHC20	8533.2	0.344897	0.0864479	3.98965	6.61702e-05	0.00289435
701	ENSG00000134769	DTNA	156.651	0.344733	0.147461	2.33779	0.0193982	0.197556
702	ENSG00000170891	CYTL1	13.0845	0.344528	0.174715	1.97195	0.0486157	0.340273
703	ENSG00000164761	TNFRSF11B	532.005	0.344524	0.118196	2.91485	0.00355855	0.0638738
704	ENSG00000072422	RHOBTB1	225.93	0.343951	0.132998	2.58614	0.00970581	0.128658
705	ENSG00000187626	ZKSCAN4	245.819	0.343518	0.140437	2.44606	0.0144427	0.168544
706	ENSG00000186231	KLHL32	18.1803	0.343127	0.180468	1.90132	0.0572606	0.372214
707	ENSG00000169715	MT1E	78.9617	0.34288	0.184351	1.85993	0.062896	0.389162
708	ENSG00000205890	ENSG00000205890	11.6114	0.342785	0.171307	2.001	0.0453922	0.328293
709	ENSG00000198203	SULT1C2	32.0602	0.342744	0.188532	1.81796	0.0690705	0.405404
710	ENSG00000263266	RPS7P1	427.154	0.342626	0.134775	2.5422	0.0110156	0.140506
711	ENSG00000120659	TNFSF11	4.5343	0.342514	0.122508	2.79586	0.00517622	NA
712	ENSG00000100650	SRSF5	2728.73	0.342406	0.0938543	3.64827	0.000264011	0.00886842
713	ENSG00000275131	PDE4DIPP2	11.4857	0.342267	0.170668	2.00546	0.0449144	0.326377
714	ENSG00000269973	ENSG00000269973	38.3073	0.342258	0.187746	1.82299	0.0683056	0.403093
715	ENSG00000178531	CTXN1	953.607	0.342105	0.133729	2.55821	0.0105213	0.136009
716	ENSG00000119640	ACYP1	266.025	0.342038	0.14445	2.36786	0.0178914	0.189073
717	ENSG00000011426	ANLN	5186.97	0.341988	0.103211	3.31348	0.000921426	0.0239755
718	ENSG00000103710	RASL12	187.097	0.341674	0.153591	2.22457	0.0261101	0.240894
719	ENSG00000125398	SOX9	200.077	0.341585	0.14551	2.34749	0.0189002	0.195589
720	ENSG00000253853	ENSG00000253853	5.15521	0.3414	0.130065	2.62484	0.00866903	NA
721	ENSG00000154856	APCDD1	45.3921	0.341399	0.166393	2.05176	0.040193	0.307388
722	ENSG00000200959	SNORA74A	5.87744	0.341165	0.128479	2.65541	0.0079213	0.113678
723	ENSG00000002745	WNT16	46.3587	0.340922	0.187548	1.81779	0.0690964	0.405404
724	ENSG00000005812	FBXL3	2170.17	0.340897	0.1365	2.49741	0.0125105	0.152985
725	ENSG00000173221	GLRX	1945.63	0.340578	0.135436	2.51468	0.0119141	0.147558
726	ENSG00000165092	ALDH1A1	81.1866	0.340306	0.187347	1.81645	0.0693016	0.405929
727	ENSG00000116791	CRYZ	3053.29	0.340268	0.158381	2.14841	0.0316811	0.270409
728	ENSG00000257167	TMPO-AS1	129.37	0.340203	0.15499	2.195	0.028164	0.250432
729	ENSG00000164283	ESM1	689.334	0.340042	0.114306	2.97483	0.00293152	0.0560558
730	ENSG00000114646	CSPG5	90.5598	0.339861	0.17976	1.89063	0.0586734	0.376586
731	ENSG00000118113	MMP8	77.1132	0.339757	0.180515	1.88216	0.0598145	0.380543
732	ENSG00000170373	CST1	26.4562	0.339485	0.159316	2.13089	0.0330986	0.276428
733	ENSG00000181744	DIPK2A	943.924	0.339266	0.11555	2.9361	0.00332371	0.0606851
734	ENSG00000272006	ENSG00000272006	5.78516	0.339245	0.133311	2.54476	0.0109354	0.139875
735	ENSG00000124788	ATXN1	786.698	0.339117	0.116711	2.90563	0.0036652	0.0650957
736	ENSG00000159921	GNE	13436.2	0.338864	0.094639	3.5806	0.000342804	0.0107806
737	ENSG00000122026	RPL21	29189	0.338794	0.0880715	3.84681	0.000119666	0.00473471
738	ENSG00000092969	TGFB2	67.5042	0.338616	0.184605	1.83427	0.0666138	0.397981
739	ENSG00000099840	IZUMO4	25.0254	0.338575	0.188452	1.79661	0.072397	0.415781
740	ENSG00000217241	CBX3P9	25.2236	0.338473	0.188563	1.79501	0.0726519	0.416458
741	ENSG00000167565	SERTAD3	772.532	0.338197	0.10625	3.18303	0.00145743	0.0336075
742	ENSG00000003989	SLC7A2	1114.36	0.338105	0.11273	2.99926	0.00270635	0.0527391
743	ENSG00000150630	VEGFC	641.455	0.337893	0.113154	2.98612	0.0028254	0.0545926
744	ENSG00000160712	IL6R	713.854	0.337752	0.108477	3.11358	0.0018483	0.0404717
745	ENSG00000229403	ENSG00000229403	127.135	0.33773	0.172034	1.96315	0.0496282	0.34419
746	ENSG00000231050	GNB1-DT	21.7522	0.337612	0.186546	1.80981	0.070326	0.409285
747	ENSG00000103485	QPRT	157.91	0.337494	0.172114	1.96087	0.0498943	0.344736
748	ENSG00000130948	HSD17B3	141.453	0.337435	0.157278	2.14547	0.031915	0.271089
749	ENSG00000136940	PDCL	1163.37	0.336595	0.104351	3.2256	0.00125708	0.0300514
750	ENSG00000180914	OXTR	26.9589	0.336039	0.18878	1.78005	0.0750675	0.42191
751	ENSG00000077616	NAALAD2	84.6453	0.335908	0.174237	1.92788	0.0538703	0.358088
752	ENSG00000060718	COL11A1	36.2077	0.335885	0.188764	1.77939	0.0751755	0.422038
753	ENSG00000133466	C1QTNF6	112.123	0.335874	0.168723	1.99068	0.0465164	0.332943
754	ENSG00000108219	TSPAN14	7292.61	0.335532	0.0966239	3.47255	0.000515531	0.0151178
755	ENSG00000224831	TMEM183BP	59.018	0.335508	0.187519	1.78919	0.0735835	0.418883
756	ENSG00000086061	DNAJA1	11581.4	0.335448	0.0937711	3.57731	0.000347147	0.010861
757	ENSG00000135378	PRRG4	177.763	0.335409	0.159908	2.09752	0.0359479	0.288485
758	ENSG00000130270	ATP8B3	90.7782	0.335175	0.178133	1.8816	0.0598905	0.3808
759	ENSG00000151135	TMEM263	4964.08	0.33517	0.117658	2.84868	0.00439016	0.0745592
760	ENSG00000112902	SEMA5A	41.8647	0.334972	0.181776	1.84278	0.0653618	0.394386
761	ENSG00000279636	ENSG00000279636	6.64726	0.334795	0.145332	2.30366	0.021242	0.209661
762	ENSG00000228506	ENSG00000228506	87.3248	0.334591	0.171837	1.94714	0.0515177	0.350153
763	ENSG00000172175	MALT1	1431.43	0.33449	0.120246	2.78172	0.00540715	0.0869251
764	ENSG00000100321	SYNGR1	984.683	0.334356	0.113732	2.93987	0.00328354	0.0602101
765	ENSG00000139200	PIANP	178.164	0.334236	0.161319	2.0719	0.0382746	0.2997
766	ENSG00000148735	PLEKHS1	28.6726	0.334139	0.188552	1.77214	0.0763718	0.425822
767	ENSG00000186871	ERCC6L	584.576	0.334032	0.123674	2.7009	0.00691512	0.103134
768	ENSG00000261461	UBE2MP1	28.1797	0.333985	0.188891	1.76813	0.0770384	0.427636
769	ENSG00000168036	CTNNB1	22845.6	0.333944	0.0860268	3.88186	0.000103662	0.00421112
770	ENSG00000187398	LUZP2	8.43441	0.333788	0.148338	2.25018	0.0244373	0.229879
771	ENSG00000171155	C1GALT1C1	1354.86	0.333686	0.13992	2.38483	0.0170869	0.183446
772	ENSG00000175093	SPSB4	214.086	0.33365	0.140124	2.3811	0.0172608	0.184679
773	ENSG00000145687	SSBP2	663.637	0.333448	0.122005	2.73307	0.00627473	0.0965832
774	ENSG00000160446	ZDHHC12	1244.49	0.333314	0.109865	3.03386	0.00241448	0.0484699
775	ENSG00000272282	LINC02084	16.5903	0.333201	0.178645	1.86516	0.0621586	0.38738
776	ENSG00000152952	PLOD2	5665.62	0.333018	0.111893	2.97622	0.00291829	0.0560312
777	ENSG00000177706	FAM20C	5063.02	0.332999	0.133321	2.49772	0.0124994	0.152985
778	ENSG00000174684	B4GAT1	2210.31	0.332908	0.0966262	3.44532	0.000570385	0.0164098
779	ENSG00000188833	ENTPD8	23.8521	0.332897	0.186929	1.78087	0.0749337	0.421838
780	ENSG00000197020	ZNF100	554.516	0.332862	0.13811	2.41013	0.0159468	0.17812
781	ENSG00000135114	OASL	51.7123	0.332849	0.186023	1.7893	0.0735673	0.418883
782	ENSG00000113083	LOX	136.622	0.332715	0.18876	1.76263	0.0779621	0.43032
783	ENSG00000178343	SHISA3	53.8354	0.33232	0.187714	1.77035	0.0766686	0.426482
784	ENSG00000052802	MSMO1	2798.58	0.33226	0.153709	2.16162	0.0306478	0.264435
785	ENSG00000176974	SHMT1	5864.2	0.332221	0.108204	3.07033	0.00213821	0.0445216
786	ENSG00000163535	SGO2	442.618	0.332111	0.14514	2.28821	0.0221254	0.215812
787	ENSG00000226950	DANCR	2249.36	0.332064	0.112562	2.95005	0.00317727	0.0591866
788	ENSG00000149948	HMGA2	7446.39	0.332025	0.0998852	3.32406	0.00088716	0.0233841
789	ENSG00000241684	ADAMTS9-AS2	15.9876	0.33201	0.167202	1.98569	0.0470681	0.334056
790	ENSG00000179163	FUCA1	1546.53	0.33196	0.0980204	3.38664	0.00070755	0.0194363
791	ENSG00000156103	MMP16	7272.71	0.331898	0.123255	2.69278	0.00708589	0.10525
792	ENSG00000174028	FAM3C2P	997.891	0.331849	0.107509	3.08671	0.00202386	0.0428248
793	ENSG00000253802	SIRLNT	6.88495	0.331705	0.136959	2.42194	0.0154381	0.175382
794	ENSG00000111052	LIN7A	58.2867	0.331614	0.185649	1.78624	0.0740607	0.419642
795	ENSG00000149489	ROM1	170.743	0.331423	0.14461	2.29184	0.021915	0.214103
796	ENSG00000118640	VAMP8	1401.39	0.331189	0.123189	2.68847	0.00717803	0.106272
797	ENSG00000124635	H2BC11	45.4511	0.331186	0.187787	1.76362	0.0777957	0.430126
798	ENSG00000183049	CAMK1D	21.1359	0.330772	0.185413	1.78398	0.0744272	0.420946
799	ENSG00000123094	RASSF8	13794.5	0.330567	0.0853071	3.87502	0.000106617	0.00431195
800	ENSG00000153237	CCDC148	18.1882	0.330552	0.177047	1.86703	0.0618968	0.386684
801	ENSG00000109107	ALDOC	5028.15	0.330348	0.0962308	3.43287	0.000597228	0.0169416
802	ENSG00000131389	SLC6A6	1671.15	0.33027	0.137806	2.39664	0.0165461	0.181371
803	ENSG00000281903	LINC02246	15.7513	0.330266	0.181611	1.81854	0.0689823	0.405404
804	ENSG00000171236	LRG1	11.2778	0.330173	0.159577	2.06905	0.0385418	0.301072
805	ENSG00000113583	C5orf15	5004.69	0.329622	0.112014	2.94268	0.00325387	0.0598896
806	ENSG00000144339	TMEFF2	22.8216	0.328965	0.187142	1.75784	0.0787751	0.432024
807	ENSG00000205611	LINC01597	17.7354	0.328724	0.178282	1.84384	0.0652066	0.394178
808	ENSG00000229543	ENSG00000229543	24.9154	0.328608	0.187095	1.75637	0.0790256	0.432432
809	ENSG00000173705	SUSD5	608.354	0.328382	0.124555	2.63644	0.00837814	0.118006
810	ENSG00000163599	CTLA4	25.9947	0.32834	0.187302	1.753	0.0796014	0.433688
811	ENSG00000173914	RBM4B	852.053	0.328276	0.1184	2.77259	0.00556119	0.0887642
812	ENSG00000197747	S100A10	15928.5	0.328135	0.10045	3.26664	0.00108832	0.0273428
813	ENSG00000004838	ZMYND10	36.0551	0.328092	0.188618	1.73945	0.0819548	0.437885
814	ENSG00000272341	ENSG00000272341	31.4795	0.328067	0.186629	1.75786	0.0787712	0.432024
815	ENSG00000255341	OR8Q1P	17.4839	0.327928	0.18413	1.78095	0.0749198	0.421838
816	ENSG00000137561	TTPA	25.0305	0.327666	0.186438	1.75751	0.0788308	0.432098
817	ENSG00000196227	FAM217B	1564.7	0.32759	0.106497	3.07606	0.00209756	0.043926
818	ENSG00000118418	HMGN3	294.007	0.327444	0.154785	2.11547	0.0343897	0.283191
819	ENSG00000272482	ENSG00000272482	130.976	0.327416	0.177222	1.84748	0.0646771	0.393105
820	ENSG00000188868	ZNF563	85.9805	0.327295	0.182826	1.7902	0.073422	0.418506
821	ENSG00000226819	MEIS1-AS3	9.0526	0.326836	0.156313	2.09091	0.0365365	0.291652
822	ENSG00000231407	GORAB-AS1	123.827	0.326804	0.162016	2.01711	0.0436836	0.321286
823	ENSG00000121743	GJA3	734.155	0.326509	0.107027	3.05073	0.00228286	0.046681
824	ENSG00000135245	HILPDA	651.412	0.326459	0.167354	1.9507	0.0510923	0.349166
825	ENSG00000237978	KCNMB2-AS1	62.8424	0.326448	0.179089	1.82283	0.0683294	0.403093
826	ENSG00000249196	TMEM132D-AS1	164.911	0.326266	0.153171	2.13007	0.0331657	0.276609
827	ENSG00000139832	RAB20	1517.52	0.326012	0.135557	2.40498	0.0161735	0.179007
828	ENSG00000204261	PSMB8-AS1	15.1371	0.325918	0.177865	1.83239	0.0668926	0.398733
829	ENSG00000263934	SNORD3A	332.053	0.325783	0.124573	2.61519	0.00891778	0.121207
830	ENSG00000187566	NHLRC1	58.9993	0.325762	0.180398	1.80579	0.0709506	0.411491
831	ENSG00000264734	ENSG00000264734	15.8712	0.325574	0.173708	1.87426	0.0608945	0.383402
832	ENSG00000175130	MARCKSL1	10883.2	0.325331	0.105147	3.09406	0.00197437	0.0423677
833	ENSG00000139687	RB1	4588.92	0.325234	0.10345	3.14388	0.00166722	0.0373588
834	ENSG00000180530	NRIP1	3402.91	0.324651	0.0938105	3.46072	0.000538742	0.0157465
835	ENSG00000103034	NDRG4	876.655	0.324261	0.110115	2.94474	0.00323226	0.0596178
836	ENSG00000109255	NMU	223.934	0.324096	0.167442	1.93557	0.0529202	0.354455
837	ENSG00000143977	SNRPG	6711.28	0.324031	0.147576	2.19569	0.0281139	0.250389
838	ENSG00000145569	OTULINL	66.456	0.323965	0.182587	1.7743	0.0760129	0.424648
839	ENSG00000152270	PDE3B	43.9151	0.323877	0.187505	1.7273	0.0841137	0.442908
840	ENSG00000198176	TFDP1	9420.12	0.323319	0.112817	2.86588	0.00415856	0.0718296
841	ENSG00000160213	CSTB	3065.24	0.323278	0.107931	2.99522	0.00274244	0.0532718
842	ENSG00000258088	ENSG00000258088	69.2145	0.32295	0.179214	1.80203	0.0715402	0.41268
843	ENSG00000220842	RPL21P16	123.071	0.322695	0.155892	2.06999	0.0384537	0.300512
844	ENSG00000138316	ADAMTS14	11.5681	0.322659	0.161532	1.9975	0.0457711	0.329725
845	ENSG00000174871	CNIH2	312.44	0.322626	0.129406	2.49314	0.0126618	0.15438
846	ENSG00000189403	HMGB1	26255.5	0.322556	0.0990334	3.25704	0.00112581	0.0280914
847	ENSG00000224960	PPP4R3C	16.9994	0.322513	0.176211	1.83026	0.0672105	0.399728
848	ENSG00000203722	RAET1G	7.35761	0.322258	0.15016	2.1461	0.0318653	0.271089
849	ENSG00000120149	MSX2	224.396	0.32191	0.134826	2.38759	0.0169591	0.18293
850	ENSG00000183549	ACSM5	7.17994	0.321891	0.15008	2.14479	0.0319695	0.271089
851	ENSG00000121316	PLBD1	42.8165	0.321451	0.183545	1.75134	0.0798865	0.434083
852	ENSG00000254343	ENSG00000254343	11.2816	0.320681	0.168288	1.90555	0.0567084	0.370284
853	ENSG00000085377	PREP	3514.09	0.320622	0.0885282	3.62169	0.000292684	0.00958448
854	ENSG00000232150	ST13P4	22.2323	0.320428	0.18785	1.70576	0.0880523	0.452778
855	ENSG00000250519	ENSG00000250519	9.47203	0.32042	0.161412	1.98511	0.0471325	0.334253
856	ENSG00000166794	PPIB	6103.45	0.320378	0.113373	2.82587	0.00471528	0.078545
857	ENSG00000248593	DSTNP2	51.7492	0.320313	0.187152	1.71151	0.0869862	0.450707
858	ENSG00000108830	RND2	66.5232	0.320308	0.18834	1.70069	0.0890011	0.454582
859	ENSG00000089220	PEBP1	6050.44	0.320258	0.10368	3.08891	0.00200889	0.0427563
860	ENSG00000162614	NEXN	44.1297	0.320246	0.186478	1.71734	0.0859175	0.447753
861	ENSG00000268996	MAN1B1-DT	63.1301	0.319909	0.184072	1.73796	0.0822176	0.438751
862	ENSG00000139278	GLIPR1	203.369	0.31981	0.163418	1.95701	0.0503459	0.3462
863	ENSG00000132383	RPA1	10245.7	0.319685	0.112865	2.83245	0.00461931	0.0772994
864	ENSG00000138175	ARL3	2472.98	0.319497	0.11486	2.78161	0.00540899	0.0869251
865	ENSG00000235545	DOCK7-DT	22.3815	0.319383	0.187314	1.70507	0.088181	0.452949
866	ENSG00000274012	RN7SL2	5139.97	0.318715	0.144865	2.20009	0.0278007	0.2493
867	ENSG00000197380	DACT3	35.0813	0.318675	0.188693	1.68886	0.0912468	0.460399
868	ENSG00000091592	NLRP1	481.526	0.318584	0.116398	2.73702	0.0061998	0.0958888
869	ENSG00000249699	LINC02261	17.323	0.318533	0.181982	1.75036	0.0800563	0.434186
870	ENSG00000234797	RPS3AP6	459.909	0.31845	0.122157	2.6069	0.00913665	0.123538
871	ENSG00000205213	LGR4	560.395	0.3183	0.140408	2.26697	0.0233921	0.223623
872	ENSG00000104808	DHDH	15.1733	0.318265	0.175757	1.81082	0.0701683	0.409035
873	ENSG00000163041	H3-3A	11981.6	0.318231	0.107883	2.94978	0.00317998	0.0591866
874	ENSG00000119139	TJP2	1484.66	0.318169	0.123822	2.56957	0.0101825	0.132972
875	ENSG00000130332	LSM7	3142.31	0.318086	0.124581	2.55325	0.0106722	0.137698
876	ENSG00000166292	TMEM100	30.5729	0.318036	0.187329	1.69774	0.0895571	0.456051
877	ENSG00000266651	ENSG00000266651	14.2862	0.317991	0.177373	1.79279	0.0730068	0.417432
878	ENSG00000166478	ZNF143	1312.35	0.31785	0.111888	2.84079	0.00450017	0.0757924
879	ENSG00000254122	PCDHGB7	31.1916	0.317418	0.188921	1.68016	0.0929261	0.464758
880	ENSG00000200087	SNORA73B	84.7575	0.317379	0.125514	2.52864	0.0114504	0.143939
881	ENSG00000009780	FAM76A	328.804	0.317018	0.128603	2.46508	0.0136982	0.162138
882	ENSG00000224982	TMEM233	5.32969	0.317013	0.130842	2.42288	0.0153981	NA
883	ENSG00000100196	KDELR3	1850.03	0.316897	0.130932	2.42031	0.0155072	0.175428
884	ENSG00000158290	CUL4B	4391.63	0.316826	0.10338	3.06467	0.00217907	0.0451448
885	ENSG00000213066	CEP43	81.9421	0.316643	0.177434	1.78457	0.0743316	0.420645
886	ENSG00000198258	UBL5	7714.08	0.316274	0.134777	2.34665	0.0189432	0.195764
887	ENSG00000279561	ENSG00000279561	52.6473	0.31594	0.183833	1.71862	0.0856834	0.447029
888	ENSG00000164574	GALNT10	2240.61	0.315901	0.0859947	3.6735	0.000239254	0.00817226
889	ENSG00000128739	SNRPN	43.6992	0.315865	0.188937	1.6718	0.094564	0.468836
890	ENSG00000267082	ENSG00000267082	15.3687	0.315825	0.179903	1.75553	0.0791688	0.432476
891	ENSG00000152990	ADGRA3	2640.32	0.315686	0.0876523	3.60158	0.000316292	0.0102109
892	ENSG00000102384	CENPI	242.699	0.315669	0.155409	2.03122	0.0422329	0.316227
893	ENSG00000188997	KCTD21	169.036	0.315653	0.146092	2.16065	0.0307227	0.264929
894	ENSG00000174343	CHRNA9	13.8973	0.315579	0.172107	1.83362	0.0667107	0.398168
895	ENSG00000104549	SQLE	2644.51	0.31553	0.122823	2.56899	0.0101995	0.13298
896	ENSG00000188243	COMMD6	1688.52	0.315474	0.137223	2.29899	0.0215054	0.211346
897	ENSG00000164023	SGMS2	303.577	0.315427	0.154712	2.0388	0.0414705	0.31305
898	ENSG00000145730	PAM	7495.16	0.315346	0.0877884	3.59212	0.000328001	0.0105145
899	ENSG00000168772	CXXC4	93.6306	0.315106	0.182463	1.72696	0.0841751	0.443104
900	ENSG00000260725	ENSG00000260725	4.44247	0.315028	0.123426	2.55237	0.0106993	NA
901	ENSG00000183597	TANGO2	212.907	0.314933	0.144643	2.17731	0.0294578	0.258446
902	ENSG00000233822	H2BC15	42.2254	0.314911	0.185901	1.69397	0.0902703	0.45826
903	ENSG00000188153	COL4A5	284.406	0.314863	0.155166	2.0292	0.0424379	0.316861
904	ENSG00000238129	ENSG00000238129	118.832	0.314591	0.179868	1.74902	0.0802882	0.434557
905	ENSG00000064201	TSPAN32	16.9738	0.314479	0.18026	1.74459	0.0810567	0.435937
906	ENSG00000101162	TUBB1	10.6663	0.314273	0.157958	1.9896	0.0466354	0.332943
907	ENSG00000163513	TGFBR2	2615.33	0.313791	0.0886636	3.53911	0.000401471	0.0122455
908	ENSG00000127084	FGD3	77.1059	0.313601	0.17402	1.8021	0.0715296	0.41268
909	ENSG00000041353	RAB27B	470.363	0.313531	0.163833	1.91373	0.0556553	0.366293
910	ENSG00000273703	H2BC14	5.73026	0.313319	0.12881	2.43242	0.0149984	0.172653
911	ENSG00000251396	LINC01301	67.9767	0.313134	0.185741	1.68586	0.0918226	0.46234
912	ENSG00000079462	PAFAH1B3	537.791	0.312953	0.130401	2.39993	0.0163984	0.180185
913	ENSG00000225137	DYNC1I2P1	13.0998	0.312638	0.163196	1.91572	0.0554003	0.365573
914	ENSG00000100302	RASD2	60.1976	0.312519	0.186184	1.67855	0.0932405	0.465182
915	ENSG00000164220	F2RL2	207.87	0.312516	0.14572	2.14463	0.0319822	0.271089
916	ENSG00000132932	ATP8A2	181.259	0.312295	0.139882	2.23256	0.0255779	0.237425
917	ENSG00000128617	OPN1SW	112.471	0.312241	0.166524	1.87505	0.0607853	0.383057
918	ENSG00000119878	CRIPT	3677.4	0.312235	0.125785	2.48229	0.013054	0.158314
919	ENSG00000132640	BTBD3	7583.98	0.312121	0.136152	2.29244	0.0218802	0.213877
920	ENSG00000261801	LOXL1-AS1	7.91494	0.311951	0.15366	2.03014	0.042342	0.316524
921	ENSG00000111684	LPCAT3	1386.61	0.311918	0.101253	3.08058	0.00206596	0.0434638
922	ENSG00000174807	CD248	50.819	0.31166	0.187864	1.65897	0.0971227	0.474048
923	ENSG00000184368	MAP7D2	21.1185	0.311656	0.180401	1.72757	0.084065	0.442908
924	ENSG00000179542	SLITRK4	199.657	0.311635	0.142432	2.18795	0.0286729	0.253881
925	ENSG00000155660	PDIA4	6665.64	0.311423	0.137948	2.25754	0.0239741	0.226769
926	ENSG00000151322	NPAS3	22.7104	0.311128	0.186287	1.67016	0.0948886	0.469486
927	ENSG00000171320	ESCO2	617.39	0.311106	0.132317	2.35123	0.0187117	0.194438
928	ENSG00000154723	ATP5PF	1886.48	0.311002	0.126888	2.451	0.0142459	0.166766
929	ENSG00000138271	GPR87	10.1586	0.310771	0.145552	2.13512	0.0327511	0.274784
930	ENSG00000169962	TAS1R3	27.5414	0.310703	0.188468	1.64857	0.0992357	0.477733
931	ENSG00000162521	RBBP4	6721.09	0.310548	0.100464	3.09113	0.00199397	0.0425879
932	ENSG00000220749	RPL21P28	34.8497	0.310357	0.18895	1.64254	0.100478	0.480526
933	ENSG00000117461	PIK3R3	794.822	0.310239	0.108806	2.85132	0.00435385	0.0742189
934	ENSG00000214050	FBXO16	66.6225	0.310196	0.179523	1.72789	0.0840081	0.442908
935	ENSG00000157379	DHRS1	715.35	0.31019	0.111019	2.79403	0.00520555	0.084787
936	ENSG00000075426	FOSL2	1363.9	0.310155	0.104853	2.958	0.00309647	0.0583467
937	ENSG00000164684	ZNF704	59.3494	0.310015	0.185517	1.67109	0.094704	0.46908
938	ENSG00000183833	CFAP91	31.2148	0.309373	0.188885	1.63789	0.101445	0.483501
939	ENSG00000204442	NALF1	68.0423	0.3092	0.186993	1.65354	0.0982209	0.476264
940	ENSG00000145050	MANF	5437.1	0.309057	0.0861688	3.58664	0.000334962	0.0106441
941	ENSG00000156735	BAG4	1394.97	0.309005	0.0971549	3.18054	0.00146999	0.0337691
942	ENSG00000170540	ARL6IP1	5882.39	0.308877	0.134021	2.3047	0.0211835	0.20931
943	ENSG00000213707	HMGB1P10	93.0119	0.308871	0.178153	1.73374	0.0829648	0.440163
944	ENSG00000213096	ZNF254	790.327	0.308765	0.145975	2.11519	0.0344135	0.283259
945	ENSG00000225969	ABHD11-AS1	47	0.308519	0.183546	1.68089	0.0927852	0.464563
946	ENSG00000119681	LTBP2	296.236	0.308472	0.128277	2.40474	0.0161841	0.179014
947	ENSG00000233559	LINC00513	50.235	0.308383	0.187287	1.64658	0.0996442	0.478392
948	ENSG00000148798	INA	13.7454	0.308053	0.145791	2.11298	0.0346025	0.283542
949	ENSG00000187266	EPOR	551.07	0.307857	0.115883	2.65662	0.00789294	0.113539
950	ENSG00000170017	ALCAM	1179.74	0.30773	0.0989078	3.11128	0.00186276	0.0406907
951	ENSG00000130203	APOE	219.343	0.307531	0.172179	1.78611	0.0740816	0.419642
952	ENSG00000281566	ENSG00000281566	35.3068	0.307528	0.188948	1.62758	0.103614	0.488985
953	ENSG00000184731	FAM110C	17.4833	0.307149	0.18229	1.68495	0.0919982	0.46291
954	ENSG00000231066	NPM1P9	14.321	0.307098	0.1785	1.72044	0.0853531	0.446279
955	ENSG00000142188	TMEM50B	1316.79	0.307086	0.145526	2.11018	0.0348428	0.284439
956	ENSG00000171729	TMEM51	340.141	0.307007	0.124059	2.47469	0.0133351	0.159916
957	ENSG00000135747	ZNF670-ZNF695	10.1567	0.307001	0.158644	1.93516	0.0529708	0.354455
958	ENSG00000183128	CALHM3	69.1865	0.306913	0.185712	1.65263	0.0984067	0.476473
959	ENSG00000123570	RAB9B	93.5234	0.306655	0.180308	1.70072	0.0889951	0.454582
960	ENSG00000223478	ZDHHC12-DT	182.497	0.306551	0.174877	1.75295	0.0796102	0.433688
961	ENSG00000132952	USPL1	897.717	0.306302	0.116942	2.61926	0.00881197	0.120242
962	ENSG00000165572	KBTBD6	1586.9	0.306186	0.0964248	3.17539	0.00149635	0.034109
963	ENSG00000078043	PIAS2	1305.93	0.306031	0.123354	2.48092	0.0131044	0.158504
964	ENSG00000149256	TENM4	10.6429	0.306016	0.160745	1.90374	0.0569443	0.37095
965	ENSG00000162390	ACOT11	32.4369	0.305841	0.188898	1.61908	0.105431	0.492714
966	ENSG00000179403	VWA1	472.004	0.305629	0.13819	2.21166	0.0269905	0.246153
967	ENSG00000144792	ZNF660	23.0024	0.305298	0.185067	1.64966	0.0990126	0.47727
968	ENSG00000111665	CDCA3	1178.14	0.305041	0.13771	2.2151	0.0267531	0.245036
969	ENSG00000164919	COX6C	3138.52	0.304948	0.124375	2.45185	0.0142122	0.166601
970	ENSG00000198573	SPANXC	16.1011	0.304923	0.176787	1.7248	0.084563	0.444248
971	ENSG00000167653	PSCA	74.6044	0.304564	0.188739	1.61368	0.106597	0.494993
972	ENSG00000067064	IDI1	2197.46	0.304413	0.146933	2.07178	0.0382862	0.2997
973	ENSG00000095303	PTGS1	384.257	0.304407	0.136124	2.23625	0.0253357	0.235745
974	ENSG00000253632	ENSG00000253632	36.6355	0.304397	0.188947	1.61102	0.107176	0.496636
975	ENSG00000116478	HDAC1	15234.2	0.304205	0.0924139	3.29177	0.000995594	0.0255063
976	ENSG00000185565	LSAMP	435.092	0.304153	0.125681	2.42004	0.0155186	0.175428
977	ENSG00000213347	MXD3	602.324	0.304119	0.133131	2.28436	0.0223501	0.216959
978	ENSG00000186868	MAPT	216.471	0.304082	0.156665	1.94097	0.0522616	0.351704
979	ENSG00000197712	FAM114A1	2027.02	0.303929	0.119726	2.53853	0.011132	0.141398
980	ENSG00000099849	RASSF7	341.369	0.303924	0.147316	2.06308	0.0391052	0.302365
981	ENSG00000151632	AKR1C2	925.12	0.303822	0.126895	2.39428	0.0166532	0.181727
982	ENSG00000176697	BDNF	311.827	0.303758	0.12573	2.41597	0.0156935	0.176371
983	ENSG00000170379	TCAF2	206.399	0.303681	0.145805	2.08279	0.0372702	0.295184
984	ENSG00000134716	CYP2J2	135.048	0.303621	0.165912	1.83001	0.0672488	0.39981
985	ENSG00000262454	MIR193BHG	15.2177	0.303428	0.17409	1.74294	0.0813442	0.436645
986	ENSG00000162980	ARL5A	1389	0.30337	0.141332	2.1465	0.031833	0.271071
987	ENSG00000011347	SYT7	68.5431	0.303053	0.175783	1.72402	0.084705	0.44461
988	ENSG00000105854	PON2	2579	0.302987	0.120997	2.50409	0.0122766	0.150994
989	ENSG00000227706	ENSG00000227706	3.72009	0.302654	0.112081	2.70031	0.00692753	NA
990	ENSG00000172243	CLEC7A	8.8981	0.302406	0.139123	2.17365	0.0297314	0.260096
991	ENSG00000136231	IGF2BP3	6552.4	0.302125	0.100957	2.99262	0.00276598	0.0536717
992	ENSG00000198618	PPIAP22	6131.29	0.3021	0.143012	2.11241	0.0346511	0.283542
993	ENSG00000260804	LINC01963	107.279	0.302021	0.166164	1.81761	0.0691233	0.405405
994	ENSG00000102753	KPNA3	3978.98	0.30193	0.108222	2.78992	0.00527209	0.0856304
995	ENSG00000237172	B3GNT9	23.2003	0.301695	0.180421	1.67217	0.0944908	0.468836
996	ENSG00000137094	DNAJB5	248.616	0.301686	0.140305	2.15021	0.0315389	0.269817
997	ENSG00000164548	TRA2A	1533.75	0.301522	0.103245	2.92046	0.00349514	0.0630577
998	ENSG00000230772	VN1R108P	6.31103	0.301471	0.142725	2.11224	0.0346655	0.283542
999	ENSG00000215146	ENSG00000215146	125.962	0.301309	0.167857	1.79504	0.0726481	0.416458
1000	ENSG00000154479	CFAP210	10.25	0.301203	0.1657	1.81776	0.0691009	0.405404
1001	ENSG00000182670	TTC3	2283.73	0.300779	0.137245	2.19155	0.028412	0.252182
1002	ENSG00000146072	TNFRSF21	7857.49	0.300659	0.0907714	3.31227	0.000925429	0.0240453
1003	ENSG00000106330	MOSPD3	721.345	0.300619	0.11671	2.57578	0.0100015	0.131637
1004	ENSG00000163637	PRICKLE2	44.2605	0.300495	0.188559	1.59364	0.111017	0.503468
1005	ENSG00000245149	RNF139-DT	23.3844	0.300293	0.187059	1.60534	0.10842	0.498381
1006	ENSG00000101003	GINS1	1106.96	0.300261	0.10293	2.91714	0.00353257	0.0636701
1007	ENSG00000198961	PJA2	7727.26	0.300045	0.0907266	3.30713	0.000942569	0.0244211
1008	ENSG00000106003	LFNG	224.47	0.299997	0.152236	1.97061	0.0487689	0.340791
1009	ENSG00000188315	C3orf62	72.5899	0.299955	0.187033	1.60375	0.108769	0.499104
1010	ENSG00000166106	ADAMTS15	94.6951	0.299908	0.166291	1.80352	0.0713068	0.412273
1011	ENSG00000092841	MYL6	6942.11	0.29977	0.126598	2.36789	0.0178898	0.189073
1012	ENSG00000229422	ENSG00000229422	35.1058	0.299595	0.188323	1.59086	0.111642	0.504671
1013	ENSG00000005249	PRKAR2B	1322.71	0.29959	0.115548	2.59278	0.00952026	0.126937
1014	ENSG00000119013	NDUFB3	1851.65	0.299432	0.14619	2.04824	0.040537	0.308595
1015	ENSG00000105122	RASAL3	11.2957	0.299373	0.160195	1.8688	0.0616506	0.385766
1016	ENSG00000213169	ENSG00000213169	15.7228	0.298906	0.177206	1.68677	0.0916482	0.461784
1017	ENSG00000183648	NDUFB1	1243.86	0.298611	0.123962	2.40889	0.0160011	0.178289
1018	ENSG00000160014	CALM3	11602.2	0.298407	0.0906528	3.29176	0.000995639	0.0255063
1019	ENSG00000087884	AAMDC	123.066	0.29833	0.167294	1.78326	0.0745437	0.421214
1020	ENSG00000196937	FAM3C	12433.8	0.298294	0.0827159	3.60625	0.000310658	0.0101006
1021	ENSG00000235363	SNRPGP10	746.206	0.298212	0.144974	2.05701	0.0396856	0.305154
1022	ENSG00000154734	ADAMTS1	543.119	0.29799	0.126739	2.35121	0.0187126	0.194438
1023	ENSG00000180447	GAS1	131.918	0.297988	0.177821	1.67577	0.0937828	0.466484
1024	ENSG00000108785	HSD17B1P1	67.3256	0.297764	0.187171	1.59086	0.11164	0.504671
1025	ENSG00000135960	EDAR	10.6304	0.297743	0.159261	1.86953	0.0615498	0.385664
1026	ENSG00000182585	EPGN	8.25676	0.297706	0.123896	2.40288	0.0162667	0.179386
1027	ENSG00000161133	USP41	35.5587	0.297683	0.188937	1.57556	0.115126	0.512796
1028	ENSG00000100934	SEC23A	4533.56	0.297507	0.131696	2.25905	0.0238804	0.226626
1029	ENSG00000123870	ZNF137P	7.19034	0.29749	0.147556	2.01611	0.0437884	0.321797
1030	ENSG00000224631	RPS27AP16	459.403	0.297435	0.124158	2.39563	0.0165919	0.181609
1031	ENSG00000185261	KIAA0825	71.264	0.297282	0.188353	1.57833	0.114491	0.511466
1032	ENSG00000073464	CLCN4	692.814	0.297264	0.115588	2.57174	0.0101188	0.1324
1033	ENSG00000101160	CTSZ	19620.1	0.297213	0.123139	2.41363	0.0157943	0.176741
1034	ENSG00000112186	CAP2	882.311	0.297104	0.119356	2.48923	0.012802	0.155673
1035	ENSG00000113732	ATP6V0E1	6441.26	0.297026	0.128798	2.30614	0.0211028	0.208626
1036	ENSG00000022267	FHL1	1250.93	0.297018	0.103194	2.87826	0.00399881	0.0695795
1037	ENSG00000144746	ARL6IP5	7309.1	0.29683	0.10968	2.70633	0.00680316	0.102047
1038	ENSG00000266680	ENSG00000266680	17.4503	0.29681	0.181966	1.63113	0.102863	0.487076
1039	ENSG00000137501	SYTL2	638.199	0.29671	0.13438	2.20799	0.0272449	0.246951
1040	ENSG00000129116	PALLD	736.776	0.296511	0.106597	2.78162	0.00540883	0.0869251
1041	ENSG00000268080	ENSG00000268080	38.2063	0.296117	0.188457	1.57127	0.116119	0.515596
1042	ENSG00000144747	TMF1	1280.64	0.296004	0.114383	2.58783	0.00965832	0.128308
1043	ENSG00000264281	ENSG00000264281	235.015	0.296003	0.170788	1.73316	0.0830667	0.44046
1044	ENSG00000164176	EDIL3	506.857	0.29593	0.122992	2.4061	0.016124	0.178909
1045	ENSG00000278962	ENSG00000278962	8.05796	0.295777	0.149424	1.97945	0.0477657	0.336851
1046	ENSG00000128591	FLNC	222.438	0.295753	0.158428	1.8668	0.0619295	0.386715
1047	ENSG00000181885	CLDN7	100.072	0.29554	0.169664	1.74191	0.081524	0.436838
1048	ENSG00000165655	ZNF503	503.043	0.295358	0.14006	2.10879	0.0349623	0.284439
1049	ENSG00000090661	CERS4	412.072	0.29534	0.119505	2.47136	0.01346	0.160968
1050	ENSG00000158286	RNF207	129.854	0.295264	0.161283	1.83072	0.0671421	0.399697
1051	ENSG00000153395	LPCAT1	2336.41	0.295098	0.12335	2.39236	0.0167404	0.182035
1052	ENSG00000083750	RRAGB	441.321	0.294811	0.141277	2.08677	0.0369093	0.293089
1053	ENSG00000112852	PCDHB2	457.128	0.2947	0.136025	2.1665	0.0302727	0.26294
1054	ENSG00000173930	SLCO4C1	253.245	0.294543	0.13847	2.12712	0.0334099	0.277883
1055	ENSG00000161547	SRSF2	3003.34	0.294511	0.130462	2.25745	0.0239801	0.226769
1056	ENSG00000113396	SLC27A6	3.87569	0.294345	0.115726	2.54346	0.0109762	NA
1057	ENSG00000185630	PBX1	1285.26	0.294278	0.114854	2.56219	0.0104013	0.135032
1058	ENSG00000263528	IKBKE	467.389	0.294245	0.118758	2.47769	0.0132234	0.158995
1059	ENSG00000184557	SOCS3	701.914	0.294207	0.123998	2.37266	0.0176603	0.187828
1060	ENSG00000120875	DUSP4	28893.6	0.294174	0.0800488	3.67493	0.000237916	0.00815711
1061	ENSG00000174370	C11orf45	94.4058	0.294126	0.170224	1.72788	0.0840105	0.442908
1062	ENSG00000115137	DNAJC27	81.2904	0.293786	0.180365	1.62885	0.103345	0.488347
1063	ENSG00000213906	LTB4R2	7.56156	0.293679	0.146917	1.99894	0.0456149	0.329381
1064	ENSG00000198574	SH2D1B	141.167	0.293563	0.167604	1.75153	0.0798553	0.434083
1065	ENSG00000170325	PRDM10	479.495	0.293441	0.1334	2.19971	0.0278276	0.2493
1066	ENSG00000152977	ZIC1	343.815	0.293395	0.131608	2.22931	0.0257931	0.238694
1067	ENSG00000139354	GAS2L3	694.193	0.293273	0.112685	2.6026	0.00925204	0.124544
1068	ENSG00000120256	LRP11	932.047	0.293011	0.106271	2.7572	0.00582994	0.0919085
1069	ENSG00000138613	APH1B	424.508	0.292981	0.120706	2.42723	0.0152144	0.173553
1070	ENSG00000119919	NKX2-3	9.23994	0.292887	0.160196	1.82831	0.0675033	0.40041
1071	ENSG00000156463	SH3RF2	28.0247	0.292643	0.186737	1.56714	0.117081	0.517211
1072	ENSG00000170412	GPRC5C	68.093	0.292556	0.185435	1.57768	0.114639	0.51169
1073	ENSG00000228343	ENSG00000228343	41.8712	0.292296	0.18675	1.56517	0.117544	0.517875
1074	ENSG00000272599	ENSG00000272599	14.3168	0.292166	0.170643	1.71214	0.0868706	0.450396
1075	ENSG00000253710	ALG11	424.254	0.29206	0.135899	2.1491	0.0316264	0.270195
1076	ENSG00000206567	ENSG00000206567	28.4387	0.292012	0.188716	1.54736	0.121776	0.525383
1077	ENSG00000136205	TNS3	3912.66	0.291759	0.119631	2.43882	0.0147353	0.170649
1078	ENSG00000136490	LIMD2	718.03	0.291609	0.116426	2.50468	0.0122563	0.150847
1079	ENSG00000197056	ZMYM1	623.74	0.291565	0.120397	2.42169	0.0154485	0.175382
1080	ENSG00000205809	KLRC2	32.043	0.291464	0.188409	1.54698	0.121869	0.525383
1081	ENSG00000248243	LINC02014	18.1154	0.291394	0.179924	1.61954	0.105331	0.492714
1082	ENSG00000085063	CD59	19636.1	0.291245	0.118576	2.45619	0.014042	0.165268
1083	ENSG00000171314	PGAM1	22981	0.291136	0.137671	2.11472	0.0344541	0.283466
1084	ENSG00000150471	ADGRL3	387.104	0.291124	0.143561	2.02788	0.0425728	0.317339
1085	ENSG00000172061	LRRC15	56.8376	0.291018	0.188704	1.54219	0.123026	0.527244
1086	ENSG00000156113	KCNMA1	2019.6	0.290902	0.0876065	3.32055	0.000898413	0.0235108
1087	ENSG00000144320	LNPK	1514.36	0.290701	0.138966	2.09188	0.0364491	0.29121
1088	ENSG00000102144	PGK1	65664.3	0.29067	0.12023	2.41761	0.0156227	0.176038
1089	ENSG00000113161	HMGCR	7172.54	0.290658	0.108489	2.67914	0.00738118	0.10817
1090	ENSG00000275895	ENSG00000275895	39.1512	0.290509	0.188262	1.5431	0.122805	0.526857
1091	ENSG00000158639	PAGE5	9527.51	0.290243	0.131894	2.20057	0.0277664	0.2493
1092	ENSG00000217455	ENSG00000217455	15.6428	0.29024	0.175657	1.65231	0.0984722	0.476473
1093	ENSG00000117000	RLF	1597.4	0.290092	0.105115	2.75975	0.00578464	0.0914314
1094	ENSG00000260834	ENSG00000260834	3.59424	0.290054	0.110101	2.63443	0.00842779	NA
1095	ENSG00000186994	KANK3	18.6258	0.290003	0.182339	1.59046	0.11173	0.504671
1096	ENSG00000244687	UBE2V1	131.236	0.289811	0.157006	1.84586	0.0649127	0.393358
1097	ENSG00000111639	MRPL51	7614.99	0.289789	0.113917	2.54386	0.0109637	0.140138
1098	ENSG00000183625	CCR3	5.66028	0.289544	0.132456	2.18596	0.0288183	0.254796
1099	ENSG00000196104	SPOCK3	73.9725	0.288908	0.17411	1.65935	0.0970459	0.473908
1100	ENSG00000166598	HSP90B1	29263.6	0.288777	0.118652	2.43381	0.0149408	0.172154
1101	ENSG00000251893	ENSG00000251893	8.87162	0.288765	0.155011	1.86287	0.0624808	0.388164
1102	ENSG00000106069	CHN2	46.6416	0.288347	0.188491	1.52977	0.126075	0.533398
1103	ENSG00000163638	ADAMTS9	154.014	0.288337	0.165061	1.74685	0.0806633	0.435399
1104	ENSG00000112312	GMNN	1845.3	0.288314	0.149918	1.92315	0.0544617	0.361098
1105	ENSG00000106546	AHR	1346.36	0.288285	0.139519	2.06628	0.0388021	0.301382
1106	ENSG00000188338	SLC38A3	115.646	0.288155	0.162048	1.77821	0.0753702	0.42274
1107	ENSG00000260941	LINC00622	103.867	0.288004	0.160015	1.79986	0.0718834	0.413743
1108	ENSG00000247516	MIR4458HG	61.7464	0.287804	0.182435	1.57757	0.114664	0.51169
1109	ENSG00000256223	ZNF10	92.2942	0.287668	0.171461	1.67775	0.0933964	0.465479
1110	ENSG00000131724	IL13RA1	1859.55	0.287646	0.110496	2.60323	0.00923504	0.124407
1111	ENSG00000279602	ENSG00000279602	35.275	0.287635	0.187357	1.53523	0.124728	0.531055
1112	ENSG00000123505	AMD1	7009.64	0.287458	0.121949	2.35721	0.0184129	0.19289
1113	ENSG00000133135	RNF128	435.279	0.28738	0.119771	2.39941	0.0164215	0.18033
1114	ENSG00000181544	FANCB	433.644	0.287348	0.145316	1.9774	0.0479962	0.337621
1115	ENSG00000137834	SMAD6	442.938	0.287244	0.113402	2.53297	0.0113102	0.143163
1116	ENSG00000223834	ENSG00000223834	7.22051	0.287227	0.150623	1.90692	0.0565305	0.369576
1117	ENSG00000104205	SGK3	107.271	0.287194	0.17249	1.66499	0.0959147	0.471469
1118	ENSG00000156298	TSPAN7	6.27947	0.287177	0.145647	1.97173	0.04864	0.340312
1119	ENSG00000162373	BEND5	83.0909	0.287055	0.176907	1.62263	0.104669	0.491168
1120	ENSG00000104371	DKK4	6.01755	0.287	0.123961	2.31525	0.0205995	0.205087
1121	ENSG00000167081	PBX3	943.335	0.286934	0.102032	2.8122	0.00492038	0.0812932
1122	ENSG00000121741	ZMYM2	2997.43	0.286893	0.0859927	3.33625	0.000849181	0.022678
1123	ENSG00000162976	SLC66A3	244.893	0.286689	0.157533	1.81987	0.0687791	0.405077
1124	ENSG00000165181	SHOC1	5.14554	0.28662	0.136088	2.10615	0.0351917	NA
1125	ENSG00000226137	BAIAP2-DT	578.498	0.286486	0.176148	1.6264	0.103865	0.489661
1126	ENSG00000149218	ENDOD1	1923.37	0.28625	0.0927127	3.0875	0.0020185	0.042811
1127	ENSG00000117450	PRDX1	24803.2	0.285928	0.135746	2.10634	0.0351748	0.284897
1128	ENSG00000167103	PIP5KL1	95.4704	0.285864	0.169585	1.68567	0.0918596	0.46234
1129	ENSG00000007516	BAIAP3	78.5042	0.285795	0.177411	1.61092	0.107196	0.496636
1130	ENSG00000225783	MIAT	7.64985	0.285712	0.138741	2.05931	0.0394646	0.304369
1131	ENSG00000151366	NDUFC2	74.3209	0.285361	0.18446	1.54701	0.121861	0.525383
1132	ENSG00000200795	RNU4-1	113.91	0.285347	0.115221	2.47651	0.0132673	0.159313
1133	ENSG00000127863	TNFRSF19	6461.19	0.285123	0.0992963	2.87143	0.00408617	0.070732
1134	ENSG00000164687	FABP5	838.717	0.285033	0.14474	1.96928	0.0489211	0.34138
1135	ENSG00000231747	ENSG00000231747	17.7345	0.284997	0.179278	1.58969	0.111905	0.505234
1136	ENSG00000245648	KLRK1-AS1	120.363	0.284928	0.172505	1.65171	0.0985939	0.476764
1137	ENSG00000254302	ENSG00000254302	28.7698	0.284924	0.188948	1.50795	0.131568	0.543065
1138	ENSG00000248265	ENSG00000248265	5.20004	0.284798	0.136447	2.08724	0.0368662	NA
1139	ENSG00000104368	PLAT	9054.46	0.284596	0.0837243	3.3992	0.000675828	0.0187342
1140	ENSG00000124496	TRERF1	369.877	0.28458	0.156975	1.8129	0.0698471	0.407934
1141	ENSG00000116668	SWT1	378.229	0.284336	0.141666	2.00708	0.044741	0.325283
1142	ENSG00000206535	LNP1	191.647	0.284034	0.13998	2.0291	0.0424478	0.316861
1143	ENSG00000132623	ANKEF1	414.49	0.284008	0.133092	2.13392	0.0328491	0.275226
1144	ENSG00000180304	OAZ2	3760.84	0.283988	0.0912731	3.11141	0.00186198	0.0406907
1145	ENSG00000072182	ASIC4	10.948	0.283892	0.170158	1.66841	0.0952352	0.469866
1146	ENSG00000264278	ZNF236-DT	10.1414	0.28386	0.168584	1.68379	0.0922227	0.463272
1147	ENSG00000173706	HEG1	2228.97	0.283818	0.152019	1.86699	0.0619033	0.386684
1148	ENSG00000283464	ENSG00000283464	21.1265	0.283599	0.180877	1.56791	0.116903	0.517048
1149	ENSG00000054356	PTPRN	203.36	0.283362	0.141804	1.99827	0.0456875	0.329637
1150	ENSG00000169297	NR0B1	44.6333	0.283247	0.187541	1.51032	0.130961	0.542496
1151	ENSG00000123131	PRDX4	5073.96	0.2831	0.137037	2.06587	0.0388408	0.301382
1152	ENSG00000138080	EMILIN1	11656.9	0.283018	0.139067	2.03512	0.0418384	0.31434
1153	ENSG00000142065	ZFP14	191.96	0.28283	0.144716	1.95438	0.0506565	0.346967
1154	ENSG00000109654	TRIM2	4370.22	0.28281	0.0874323	3.23462	0.00121806	0.0294221
1155	ENSG00000198331	HYLS1	1053.17	0.282418	0.138468	2.03959	0.0413909	0.312617
1156	ENSG00000181085	MAPK15	14.802	0.282147	0.166747	1.69207	0.0906333	0.459062
1157	ENSG00000104894	CD37	28.6628	0.28187	0.186784	1.50907	0.131281	0.542861
1158	ENSG00000187867	PALM3	143.64	0.281823	0.17539	1.60684	0.108089	0.497781
1159	ENSG00000253910	PCDHGB2	128.997	0.281712	0.167026	1.68664	0.0916733	0.461784
1160	ENSG00000137261	KIAA0319	8.13988	0.281707	0.149913	1.87914	0.0602251	0.38158
1161	ENSG00000130045	NXNL2	11.4276	0.281674	0.168133	1.6753	0.0938749	0.466815
1162	ENSG00000125257	ABCC4	2348.44	0.281636	0.113588	2.47945	0.0131586	0.158604
1163	ENSG00000163605	PPP4R2	2585.17	0.281614	0.0979161	2.87607	0.00402654	0.0699468
1164	ENSG00000116157	GPX7	379.391	0.281538	0.129162	2.17972	0.0292781	0.257365
1165	ENSG00000109846	CRYAB	21.756	0.281523	0.180416	1.56041	0.118662	0.519731
1166	ENSG00000070087	PFN2	8330.14	0.281509	0.144858	1.94334	0.0519747	0.350988
1167	ENSG00000146250	PRSS35	8.37109	0.2815	0.15988	1.76069	0.0782902	0.430903
1168	ENSG00000110002	VWA5A	971.549	0.281471	0.125699	2.23925	0.0251395	0.23455
1169	ENSG00000106780	MEGF9	1231.44	0.281459	0.100134	2.81083	0.00494135	0.0815659
1170	ENSG00000025434	NR1H3	1824.2	0.281252	0.117854	2.38644	0.0170125	0.183181
1171	ENSG00000185829	ARL17A	34.7347	0.281172	0.187985	1.49572	0.134727	0.549269
1172	ENSG00000155893	PXYLP1	4352.21	0.280798	0.0986	2.84785	0.00440156	0.0746462
1173	ENSG00000162511	LAPTM5	91.871	0.280501	0.177788	1.57773	0.114628	0.51169
1174	ENSG00000115548	KDM3A	1896.36	0.28048	0.104694	2.67904	0.00738333	0.10817
1175	ENSG00000102452	NALCN	267.373	0.280431	0.147296	1.90386	0.0569279	0.37095
1176	ENSG00000064199	SPA17	74.647	0.280199	0.18174	1.54176	0.123133	0.527464
1177	ENSG00000065154	OAT	9773.44	0.28017	0.135785	2.06334	0.0390802	0.3023
1178	ENSG00000129128	SPCS3	4769.44	0.27995	0.111606	2.50837	0.0121289	0.149582
1179	ENSG00000173801	JUP	1061.55	0.279759	0.139047	2.01197	0.0442229	0.323038
1180	ENSG00000129173	E2F8	255.778	0.279595	0.13776	2.02958	0.0423988	0.316818
1181	ENSG00000179981	TSHZ1	985.237	0.279406	0.173218	1.61303	0.106738	0.495522
1182	ENSG00000127920	GNG11	1801.35	0.27927	0.135018	2.06839	0.0386032	0.301165
1183	ENSG00000148019	CEP78	1142.16	0.279247	0.107391	2.60027	0.00931506	0.124926
1184	ENSG00000229018	PMS2P7	16.6882	0.279239	0.183235	1.52394	0.127525	0.534971
1185	ENSG00000107611	CUBN	131.138	0.278858	0.161435	1.72737	0.0841018	0.442908
1186	ENSG00000205268	PDE7A	674.318	0.278813	0.116465	2.39397	0.0166673	0.181727
1187	ENSG00000122378	PRXL2A	2885.39	0.278772	0.107074	2.60354	0.00922659	0.124385
1188	ENSG00000196136	SERPINA3	52.0246	0.278693	0.184812	1.50798	0.13156	0.543065
1189	ENSG00000256597	LINC02393	64.2518	0.278548	0.182678	1.52481	0.127307	0.534422
1190	ENSG00000018408	WWTR1	38894.8	0.278402	0.0891885	3.1215	0.00179934	0.0396376
1191	ENSG00000176244	ACBD7	93.0772	0.278171	0.169036	1.64564	0.0998385	0.478682
1192	ENSG00000111087	GLI1	14.6194	0.278011	0.176028	1.57935	0.114256	0.511147
1193	ENSG00000029363	BCLAF1	3965.78	0.277961	0.12867	2.16026	0.0307529	0.264929
1194	ENSG00000163755	HPS3	687.167	0.277936	0.151647	1.83279	0.066834	0.398557
1195	ENSG00000242071	RPL7AP6	415.044	0.27786	0.118572	2.34339	0.0191092	0.19632
1196	ENSG00000122873	CISD1	985.783	0.277694	0.139806	1.98628	0.0470018	0.333845
1197	ENSG00000099194	SCD	37082.4	0.277614	0.0878783	3.15908	0.00158271	0.0358171
1198	ENSG00000120693	SMAD9	28.6486	0.277603	0.188124	1.47564	0.140041	0.559797
1199	ENSG00000120696	KBTBD7	717.312	0.277543	0.135132	2.05387	0.0399884	0.306466
1200	ENSG00000243147	MRPL33	2401.37	0.277521	0.141605	1.95982	0.050017	0.345049
1201	ENSG00000251432	LINC02615	17.9218	0.27745	0.176947	1.56798	0.116886	0.517048
1202	ENSG00000230330	HMGN2P3	343.183	0.277446	0.132212	2.09849	0.035862	0.288287
1203	ENSG00000197153	H3C12	84.3261	0.277387	0.188751	1.46959	0.141673	0.563779
1204	ENSG00000243232	PCDHAC2	133.014	0.277001	0.1672	1.6567	0.0975794	0.475025
1205	ENSG00000136156	ITM2B	8336.83	0.276702	0.0976493	2.83364	0.00460218	0.0770833
1206	ENSG00000168843	FSTL5	54.5418	0.276508	0.183145	1.50978	0.1311	0.542641
1207	ENSG00000185527	PDE6G	6.45455	0.276487	0.142119	1.94546	0.0517194	0.350153
1208	ENSG00000108423	TUBD1	416.53	0.276039	0.149507	1.84633	0.0648449	0.393208
1209	ENSG00000181215	C4orf50	9.08219	0.276006	0.158404	1.74242	0.0814354	0.436763
1210	ENSG00000165617	DACT1	259.696	0.27599	0.142199	1.94087	0.0522735	0.351704
1211	ENSG00000249242	TMEM150C	21.8847	0.275934	0.187206	1.47396	0.140492	0.56074
1212	ENSG00000066279	ASPM	2605.61	0.275888	0.14978	1.84196	0.0654817	0.394447
1213	ENSG00000183666	GUSBP1	307.695	0.275768	0.134872	2.04467	0.0408875	0.310228
1214	ENSG00000153558	FBXL2	198.968	0.275746	0.145102	1.90036	0.0573859	0.372498
1215	ENSG00000106829	TLE4	2595.9	0.275577	0.147752	1.86513	0.0621635	0.38738
1216	ENSG00000109586	GALNT7	1075.77	0.275552	0.100312	2.74694	0.00601535	0.0940995
1217	ENSG00000140832	MARVELD3	12.5836	0.275542	0.159252	1.73022	0.0835912	0.44247
1218	ENSG00000184661	CDCA2	1067.92	0.275491	0.102972	2.6754	0.0074639	0.109
1219	ENSG00000227081	ENSG00000227081	1206.42	0.275405	0.128841	2.13755	0.0325532	0.273879
1220	ENSG00000132646	PCNA	10280.7	0.275353	0.151322	1.81965	0.0688119	0.405077
1221	ENSG00000188295	ZNF669	288.893	0.275321	0.132593	2.07644	0.037853	0.29864
1222	ENSG00000172733	PURG	14.7449	0.275256	0.179998	1.52922	0.12621	0.533629
1223	ENSG00000131495	NDUFA2	1004.68	0.275001	0.128349	2.14261	0.0321446	0.272221
1224	ENSG00000168672	LRATD2	14706.4	0.274973	0.0833055	3.30078	0.000964168	0.0249453
1225	ENSG00000269293	ZSCAN16-AS1	109.478	0.27491	0.177267	1.55082	0.120945	0.524621
1226	ENSG00000128917	DLL4	28.0248	0.274816	0.188109	1.46094	0.144033	0.566565
1227	ENSG00000113391	FAM172A	1053.6	0.274653	0.0961879	2.85538	0.00429854	0.073482
1228	ENSG00000185033	SEMA4B	1601.56	0.274515	0.133454	2.05699	0.0396868	0.305154
1229	ENSG00000139343	SNRPF	3988.89	0.274404	0.114745	2.39142	0.0167832	0.18204
1230	ENSG00000137460	FHDC1	56.9193	0.274322	0.188536	1.45501	0.145666	0.569182
1231	ENSG00000158402	CDC25C	717.43	0.274171	0.116125	2.361	0.0182256	0.191441
1232	ENSG00000136161	RCBTB2	195.897	0.274127	0.16469	1.6645	0.0960125	0.471785
1233	ENSG00000235314	LINC00957	9.49196	0.273827	0.164039	1.66928	0.0950628	0.469679
1234	ENSG00000184347	SLIT3	10.3959	0.273809	0.142107	1.92679	0.0540062	0.358779
1235	ENSG00000170860	LSM3	3811.31	0.273789	0.107672	2.54281	0.0109966	0.140362
1236	ENSG00000169679	BUB1	2672.66	0.273528	0.114421	2.39054	0.0168235	0.182143
1237	ENSG00000185641	ENSG00000185641	375.905	0.273402	0.14237	1.92036	0.0548126	0.362765
1238	ENSG00000181031	RPH3AL	122.709	0.273401	0.170139	1.60692	0.108071	0.497781
1239	ENSG00000068001	HYAL2	1109.28	0.273394	0.147737	1.85055	0.0642345	0.391977
1240	ENSG00000165806	CASP7	1665.12	0.273391	0.101548	2.69224	0.00709742	0.105335
1241	ENSG00000227630	LINC01132	3.53918	0.273342	0.107314	2.54713	0.0108614	NA
1242	ENSG00000101638	ST8SIA5	31.3975	0.273259	0.18732	1.45879	0.144624	0.56791
1243	ENSG00000106080	FKBP14	1041.06	0.272975	0.109227	2.49916	0.012449	0.152703
1244	ENSG00000249307	LINC01088	10.2749	0.27289	0.157336	1.73444	0.0828396	0.439802
1245	ENSG00000214535	RPS15AP1	78.1087	0.272888	0.176333	1.54757	0.121726	0.525383
1246	ENSG00000115290	GRB14	27.6807	0.272868	0.181707	1.50169	0.133177	0.546368
1247	ENSG00000158560	DYNC1I1	96.7845	0.272577	0.168061	1.62189	0.104826	0.491612
1248	ENSG00000203999	LINC01270	56.8743	0.272538	0.180461	1.51023	0.130984	0.542496
1249	ENSG00000101333	PLCB4	232.696	0.272343	0.174369	1.56187	0.118318	0.519403
1250	ENSG00000272263	ENSG00000272263	10.6438	0.2723	0.162343	1.67731	0.093482	0.465496
1251	ENSG00000150995	ITPR1	603.134	0.272157	0.162941	1.67028	0.0948637	0.469486
1252	ENSG00000259917	HNRNPLP2	41.5825	0.271992	0.188941	1.43956	0.149992	0.576092
1253	ENSG00000154930	ACSS1	856.679	0.271978	0.116095	2.34272	0.0191438	0.19632
1254	ENSG00000100916	BRMS1L	407.063	0.271919	0.128893	2.10964	0.034889	0.284439
1255	ENSG00000138495	COX17	2306.08	0.271653	0.126166	2.15315	0.0313069	0.268093
1256	ENSG00000138792	ENPEP	38.0568	0.271617	0.187647	1.44749	0.14776	0.571972
1257	ENSG00000153006	SREK1IP1	1072.59	0.271483	0.11353	2.39128	0.0167896	0.18204
1258	ENSG00000166578	IQCD	50.1284	0.271405	0.187318	1.4489	0.147365	0.571536
1259	ENSG00000168214	RBPJ	7626.47	0.271402	0.0933776	2.9065	0.00365499	0.0650409
1260	ENSG00000135821	GLUL	1376.36	0.271387	0.112417	2.41411	0.0157736	0.176726
1261	ENSG00000260400	ENSG00000260400	15.208	0.271218	0.168499	1.60962	0.107482	0.497327
1262	ENSG00000185055	EFCAB10	18.123	0.271193	0.181479	1.49435	0.135084	0.550476
1263	ENSG00000120802	TMPO	5286.5	0.271188	0.0997682	2.71818	0.00656427	0.0991983
1264	ENSG00000089692	LAG3	7.92648	0.271085	0.146859	1.84589	0.0649085	0.393358
1265	ENSG00000133935	ERG28	1207.97	0.271052	0.111609	2.42857	0.0151583	0.173347
1266	ENSG00000265681	RPL17	143.424	0.271034	0.178595	1.51759	0.129117	0.538324
1267	ENSG00000111450	STX2	704.995	0.270737	0.122236	2.21488	0.0267686	0.245036
1268	ENSG00000095203	EPB41L4B	106.977	0.270708	0.169051	1.60134	0.109302	0.500538
1269	ENSG00000239213	NCK1-DT	78.5738	0.270593	0.177958	1.52054	0.128375	0.5373
1270	ENSG00000119508	NR4A3	56.5419	0.270591	0.183287	1.47632	0.139858	0.559797
1271	ENSG00000108309	RUNDC3A	46.2174	0.270537	0.187601	1.44208	0.149279	0.574682
1272	ENSG00000185482	STAC3	9.15716	0.270472	0.15397	1.75666	0.078976	0.432395
1273	ENSG00000133256	PDE6B	50.0233	0.270424	0.18799	1.43851	0.150291	0.576752
1274	ENSG00000158773	USF1	1605.26	0.270376	0.134489	2.01039	0.0443901	0.32413
1275	ENSG00000152076	CCDC74B	253.347	0.270319	0.154158	1.75352	0.0795127	0.433688
1276	ENSG00000180884	ZNF792	264.273	0.270211	0.150002	1.80138	0.0716428	0.413141
1277	ENSG00000136159	NUDT15	1933.63	0.270196	0.124116	2.17697	0.0294832	0.258529
1278	ENSG00000115657	ABCB6	4.04242	0.269927	0.121818	2.21582	0.0267039	NA
1279	ENSG00000177106	EPS8L2	753.688	0.269694	0.131421	2.05213	0.0401567	0.307239
1280	ENSG00000243244	STON1	296.744	0.269353	0.128973	2.08844	0.0367578	0.292531
1281	ENSG00000163359	COL6A3	1197.83	0.269288	0.147499	1.8257	0.0678956	0.401953
1282	ENSG00000171004	HS6ST2	1287.26	0.269166	0.101492	2.65209	0.00799954	0.114172
1283	ENSG00000077092	RARB	32.7849	0.268885	0.188608	1.42563	0.153976	0.582905
1284	ENSG00000226532	ENSG00000226532	4.53308	0.26872	0.131244	2.04749	0.0406097	NA
1285	ENSG00000123349	PFDN5	9226.24	0.26854	0.101158	2.65467	0.00793871	0.113744
1286	ENSG00000049247	UTS2	10.4461	0.268514	0.16011	1.67706	0.0935305	0.46561
1287	ENSG00000112320	SOBP	265.428	0.268399	0.159439	1.68339	0.0922988	0.463272
1288	ENSG00000074590	NUAK1	390.237	0.268287	0.141651	1.894	0.0582252	0.375695
1289	ENSG00000163069	SGCB	5102.86	0.268229	0.0909049	2.95065	0.00317101	0.0591403
1290	ENSG00000172687	ZNF738	567.962	0.268208	0.140673	1.9066	0.0565721	0.369715
1291	ENSG00000233817	ENSG00000233817	12.5725	0.268159	0.174756	1.53448	0.124912	0.53139
1292	ENSG00000275713	H2BC9	20.1546	0.268149	0.16914	1.58537	0.112882	0.507645
1293	ENSG00000114948	ADAM23	1544.43	0.26814	0.12762	2.10108	0.0356336	0.287338
1294	ENSG00000234869	LINC02925	7.05481	0.268061	0.132284	2.02641	0.0427231	0.31755
1295	ENSG00000136160	EDNRB	3511.26	0.268033	0.0949671	2.82237	0.00476697	0.079045
1296	ENSG00000280369	ENSG00000280369	5.46816	0.267996	0.137628	1.94725	0.0515052	NA
1297	ENSG00000196890	H2BU1	48.3996	0.267917	0.184425	1.45272	0.146303	0.570328
1298	ENSG00000158201	ABHD3	438.878	0.267841	0.143132	1.87128	0.0613058	0.384401
1299	ENSG00000129518	EAPP	1617.44	0.267747	0.118885	2.25215	0.0243125	0.228942
1300	ENSG00000069974	RAB27A	555.629	0.267648	0.123416	2.16867	0.0301079	0.261634
1301	ENSG00000134853	PDGFRA	144.78	0.267303	0.150218	1.77943	0.0751689	0.422038
1302	ENSG00000105141	CASP14	14.0856	0.267219	0.126505	2.11233	0.0346581	0.283542
1303	ENSG00000065243	PKN2	2287.57	0.2672	0.093498	2.85782	0.00426566	0.0730988
1304	ENSG00000278771	RN7SL3	187.226	0.267117	0.132937	2.00935	0.0445005	0.324416
1305	ENSG00000117707	PROX1	251.811	0.266841	0.145229	1.83738	0.0661531	0.396582
1306	ENSG00000201998	SNORA23	11.478	0.266808	0.150089	1.77766	0.0754596	0.422982
1307	ENSG00000237491	LINC01409	12.1686	0.266731	0.150643	1.77062	0.0766246	0.426482
1308	ENSG00000110917	MLEC	6580.83	0.266714	0.0821338	3.24732	0.00116499	0.0285611
1309	ENSG00000105048	TNNT1	2154.58	0.266697	0.118401	2.2525	0.0242909	0.228942
1310	ENSG00000040275	SPDL1	1467.05	0.26667	0.102194	2.60944	0.00906894	0.122896
1311	ENSG00000213722	DDAH2	1114.71	0.266615	0.120634	2.21012	0.0270967	0.24662
1312	ENSG00000169427	KCNK9	25.7186	0.266615	0.187876	1.4191	0.155871	0.585238
1313	ENSG00000079263	SP140	12.6181	0.266603	0.171115	1.55804	0.119224	0.520622
1314	ENSG00000019549	SNAI2	53.5898	0.266506	0.188268	1.41557	0.156902	0.587281
1315	ENSG00000100442	FKBP3	3778.78	0.266422	0.105196	2.53262	0.0113212	0.143203
1316	ENSG00000102531	FNDC3A	2944.78	0.266363	0.103864	2.56454	0.0103313	0.134315
1317	ENSG00000150347	ARID5B	777.608	0.266109	0.156212	1.70351	0.088472	0.453422
1318	ENSG00000275807	ENSG00000275807	30.5898	0.266076	0.188853	1.4089	0.158864	0.589664
1319	ENSG00000188662	H1-9P	348.657	0.265976	0.126093	2.10936	0.0349132	0.284439
1320	ENSG00000114480	GBE1	5081.11	0.26589	0.112807	2.35703	0.0184219	0.19289
1321	ENSG00000130558	OLFM1	22.4331	0.265862	0.134386	1.97834	0.0478901	0.337265
1322	ENSG00000177788	ENSG00000177788	29.281	0.265762	0.187977	1.4138	0.157421	0.588032
1323	ENSG00000275714	H3C1	5.1478	0.26557	0.113465	2.34054	0.0192559	NA
1324	ENSG00000123572	NRK	6.05195	0.265503	0.128378	2.06814	0.0386272	0.301223
1325	ENSG00000235904	RBMS3-AS3	96.9847	0.265481	0.170228	1.55956	0.118864	0.520046
1326	ENSG00000279864	NCOR1P4	8.73758	0.265461	0.153001	1.73503	0.0827348	0.439773
1327	ENSG00000136982	DSCC1	2024.85	0.265379	0.139766	1.89874	0.0575992	0.373218
1328	ENSG00000137267	TUBB2A	911.454	0.265364	0.120608	2.20022	0.0277913	0.2493
1329	ENSG00000102054	RBBP7	12206	0.265337	0.125038	2.12206	0.033833	0.279943
1330	ENSG00000069667	RORA	66.6471	0.265246	0.1771	1.49772	0.134206	0.548297
1331	ENSG00000207442	SNORD116-6	6.26146	0.265207	0.142535	1.86064	0.0627948	0.388989
1332	ENSG00000197769	MAP1LC3C	45.9696	0.265069	0.187321	1.41505	0.157053	0.587379
1333	ENSG00000182141	ZNF708	149.086	0.265057	0.155025	1.70976	0.0873098	0.451269
1334	ENSG00000164406	LEAP2	6.84185	0.265038	0.142528	1.85954	0.06295	0.389223
1335	ENSG00000162576	MXRA8	369.494	0.264992	0.139719	1.89661	0.0578796	0.374105
1336	ENSG00000108950	FAM20A	116.496	0.264903	0.17689	1.49755	0.13425	0.548297
1337	ENSG00000115232	ITGA4	3109.56	0.264784	0.0967633	2.73641	0.00621132	0.095931
1338	ENSG00000159884	CCDC107	76.0053	0.264719	0.175226	1.51073	0.130858	0.542341
1339	ENSG00000261371	PECAM1	44.5102	0.264575	0.187686	1.40967	0.158637	0.589664
1340	ENSG00000199568	RNU5A-1	9.99389	0.26444	0.12378	2.13637	0.0326492	0.27456
1341	ENSG00000261715	LINC01477	6.29389	0.264409	0.139446	1.89614	0.0579417	0.374373
1342	ENSG00000132967	HMGB1P5	426.004	0.264296	0.123587	2.13854	0.0324727	0.273581
1343	ENSG00000171604	CXXC5	3101.98	0.264264	0.106517	2.48097	0.0131027	0.158504
1344	ENSG00000075461	CACNG4	11.0527	0.264226	0.166836	1.58374	0.113252	0.508298
1345	ENSG00000139163	ETNK1	4273.29	0.264206	0.111642	2.36654	0.0179552	0.189527
1346	ENSG00000157613	CREB3L1	63.8459	0.264023	0.184707	1.42942	0.152884	0.581758
1347	ENSG00000206573	THUMPD3-AS1	194.675	0.26397	0.145773	1.81083	0.0701671	0.409035
1348	ENSG00000256287	LINC02398	7.20653	0.263891	0.143124	1.84379	0.0652133	0.394178
1349	ENSG00000168427	KLHL30	15.4239	0.263776	0.175314	1.50459	0.132428	0.545013
1350	ENSG00000172247	C1QTNF4	7.49195	0.263555	0.146045	1.80462	0.0711347	0.412023
1351	ENSG00000065320	NTN1	71.0867	0.26347	0.188349	1.39884	0.16186	0.5943
1352	ENSG00000164512	ANKRD55	78.0985	0.263359	0.173274	1.5199	0.128536	0.537361
1353	ENSG00000244716	ENSG00000244716	204.533	0.263213	0.143456	1.8348	0.0665347	0.397639
1354	ENSG00000280219	ENSG00000280219	10.9236	0.263049	0.160666	1.63724	0.101581	0.483894
1355	ENSG00000167562	ZNF701	101.6	0.26295	0.169543	1.55093	0.120918	0.524621
1356	ENSG00000134333	LDHA	75416.7	0.262905	0.129353	2.03246	0.0421073	0.315675
1357	ENSG00000132963	POMP	16856.6	0.262795	0.126152	2.08316	0.0372368	0.295047
1358	ENSG00000232527	LINC02802	99.5205	0.262483	0.181492	1.44625	0.148106	0.572464
1359	ENSG00000092096	SLC22A17	179.305	0.262124	0.155269	1.68819	0.0913753	0.460665
1360	ENSG00000204217	BMPR2	1114.97	0.261989	0.107917	2.42769	0.0151952	0.17355
1361	ENSG00000104081	BMF	158.151	0.26172	0.157557	1.66111	0.0966906	0.472753
1362	ENSG00000140990	NDUFB10	6257.34	0.261572	0.0924718	2.82866	0.0046743	0.0779334
1363	ENSG00000232320	MXRA7P1	16.787	0.26154	0.173377	1.50851	0.131424	0.543065
1364	ENSG00000198556	ZNF789	195.247	0.261492	0.159154	1.64301	0.10038	0.480183
1365	ENSG00000134049	IER3IP1	774.766	0.261414	0.138152	1.89222	0.0584612	0.375836
1366	ENSG00000163762	TM4SF18	184.857	0.261325	0.18594	1.40542	0.159895	0.591133
1367	ENSG00000141279	NPEPPS	4194.27	0.261184	0.0818934	3.18931	0.00142611	0.0330104
1368	ENSG00000269837	IPO5P1	117.547	0.261095	0.159786	1.63403	0.102253	0.485321
1369	ENSG00000210082	MT-RNR2	154858	0.261046	0.157641	1.65595	0.0977315	0.475025
1370	ENSG00000242779	ZNF702P	197.018	0.260953	0.151504	1.72242	0.0849936	0.44574
1371	ENSG00000182253	SYNM	1064.38	0.260881	0.161541	1.61495	0.106322	0.494595
1372	ENSG00000049540	ELN	48.0131	0.260788	0.184427	1.41404	0.15735	0.588007
1373	ENSG00000100201	DDX17	5484.56	0.260593	0.0982155	2.65328	0.00797131	0.113908
1374	ENSG00000010610	CD4	24.5307	0.260566	0.18691	1.39407	0.163296	0.597016
1375	ENSG00000137571	SLCO5A1	146.17	0.260509	0.166525	1.56438	0.117729	0.518064
1376	ENSG00000091137	SLC26A4	197.977	0.260477	0.15793	1.64932	0.0990816	0.477476
1377	ENSG00000155792	DEPTOR	585.424	0.260156	0.106845	2.4349	0.0148958	0.171961
1378	ENSG00000145675	PIK3R1	858.203	0.259989	0.118296	2.19778	0.0279651	0.249823
1379	ENSG00000091428	RAPGEF4	180.985	0.259812	0.166873	1.55694	0.119485	0.52089
1380	ENSG00000257052	PRPF19-DT	13.0736	0.259806	0.17491	1.48537	0.137446	0.555675
1381	ENSG00000123933	MXD4	1935.4	0.259697	0.107315	2.41994	0.0155231	0.175428
1382	ENSG00000243660	ZNF487	15.805	0.259643	0.17882	1.45198	0.146507	0.570483
1383	ENSG00000187772	LIN28B	307.601	0.25958	0.148666	1.74606	0.0808002	0.435647
1384	ENSG00000139926	FRMD6	4669.61	0.25956	0.100291	2.58807	0.00965145	0.128308
1385	ENSG00000152127	MGAT5	4292.08	0.25922	0.0954772	2.71499	0.0066277	0.0999911
1386	ENSG00000131171	SH3BGRL	1493.27	0.259188	0.0961335	2.69612	0.00701514	0.104539
1387	ENSG00000125999	BPIFB1	39.3625	0.259168	0.187146	1.38484	0.166102	0.600153
1388	ENSG00000077420	APBB1IP	5.04012	0.259158	0.121196	2.13833	0.0324896	NA
1389	ENSG00000223784	LINP1	327.802	0.259146	0.166413	1.55724	0.119413	0.520825
1390	ENSG00000158769	F11R	319.896	0.259027	0.127109	2.03784	0.0415659	0.313353
1391	ENSG00000276850	ENSG00000276850	10.3071	0.258969	0.154976	1.67103	0.094716	0.46908
1392	ENSG00000108018	SORCS1	1067.35	0.258842	0.167305	1.54712	0.121833	0.525383
1393	ENSG00000083642	PDS5B	1467.54	0.25883	0.140158	1.84669	0.0647914	0.393206
1394	ENSG00000124116	WFDC3	121.732	0.258789	0.161629	1.60113	0.109347	0.500538
1395	ENSG00000109158	GABRA4	3.13608	0.25875	0.104913	2.46633	0.0136507	NA
1396	ENSG00000135541	AHI1	550.319	0.258407	0.123163	2.09808	0.0358978	0.288448
1397	ENSG00000039560	RAI14	1212.81	0.258142	0.146854	1.75782	0.078778	0.432024
1398	ENSG00000242445	RPL7AP11	6.35371	0.258129	0.143308	1.80122	0.0716677	0.413154
1399	ENSG00000167371	PRRT2	25.8535	0.258051	0.180732	1.42781	0.153346	0.582474
1400	ENSG00000116350	SRSF4	4660.77	0.257983	0.108919	2.36858	0.0178566	0.189033
1401	ENSG00000165533	TTC8	981.629	0.257929	0.14737	1.75022	0.0800806	0.434186
1402	ENSG00000257671	KRT7-AS	11.7429	0.257831	0.170226	1.51464	0.129864	0.539817
1403	ENSG00000165300	SLITRK5	763.884	0.257807	0.126377	2.03998	0.041352	0.312453
1404	ENSG00000233461	ENSG00000233461	244.407	0.257624	0.137554	1.87289	0.0610831	0.383646
1405	ENSG00000204052	LRRC73	410.275	0.257205	0.149105	1.72499	0.0845294	0.4442
1406	ENSG00000170369	CST2	8.65974	0.257127	0.156951	1.63826	0.101367	0.483382
1407	ENSG00000166923	GREM1	328.887	0.257116	0.172536	1.49021	0.136168	0.552363
1408	ENSG00000173320	STOX2	45.5783	0.25696	0.188866	1.36054	0.173659	0.609321
1409	ENSG00000262165	C17orf114	10.3283	0.256716	0.167123	1.53609	0.124517	0.5307
1410	ENSG00000164603	BMT2	1223.8	0.256676	0.139793	1.83612	0.0663397	0.397016
1411	ENSG00000102908	NFAT5	608.073	0.256674	0.148538	1.728	0.0839887	0.442908
1412	ENSG00000164211	STARD4	1430.87	0.256517	0.146465	1.75139	0.0798792	0.434083
1413	ENSG00000204381	LAYN	23.9062	0.256487	0.177974	1.44115	0.149543	0.575215
1414	ENSG00000198835	GJC2	215.738	0.256127	0.146802	1.74471	0.0810351	0.435937
1415	ENSG00000140264	SERF2	2353.95	0.256076	0.12827	1.99638	0.0458925	0.330209
1416	ENSG00000233476	EEF1A1P6	1357.79	0.256036	0.118813	2.15494	0.0311661	0.26739
1417	ENSG00000178795	GDPD4	6.10281	0.255855	0.14068	1.8187	0.0689568	0.405404
1418	ENSG00000186197	EDARADD	20.151	0.255797	0.183815	1.3916	0.164044	0.597833
1419	ENSG00000267296	CEBPA-DT	27.1545	0.255737	0.179706	1.42309	0.154711	0.583768
1420	ENSG00000123353	ORMDL2	1091.45	0.255708	0.141704	1.80452	0.07115	0.412023
1421	ENSG00000136634	IL10	25.0057	0.255671	0.183444	1.39373	0.1634	0.597088
1422	ENSG00000142731	PLK4	1023.1	0.255556	0.111403	2.29398	0.0217917	0.213127
1423	ENSG00000233381	AK4P3	21.8696	0.255412	0.181038	1.41081	0.158299	0.589021
1424	ENSG00000070961	ATP2B1	3767.32	0.255384	0.100151	2.54999	0.0107727	0.138669
1425	ENSG00000185946	RNPC3	360.362	0.255338	0.126645	2.01616	0.0437828	0.321797
1426	ENSG00000248308	ENSG00000248308	8.26142	0.255277	0.156756	1.6285	0.10342	0.488482
1427	ENSG00000129534	MIS18BP1	656.02	0.255098	0.134812	1.89225	0.0584576	0.375836
1428	ENSG00000146376	ARHGAP18	1767.4	0.255044	0.096242	2.65003	0.00804854	0.114688
1429	ENSG00000216775	ENSG00000216775	441.742	0.25489	0.121399	2.0996	0.0357644	0.287883
1430	ENSG00000089041	P2RX7	118.88	0.254864	0.169859	1.50044	0.1335	0.54654
1431	ENSG00000101856	PGRMC1	5758.24	0.254859	0.127795	1.99428	0.046121	0.331069
1432	ENSG00000260896	ARLNC1	105.231	0.254801	0.162168	1.57122	0.116132	0.515596
1433	ENSG00000086289	EPDR1	1323.2	0.254576	0.117377	2.16888	0.0300921	0.261634
1434	ENSG00000198225	FKBP1C	71.3285	0.254567	0.178655	1.4249	0.154185	0.583108
1435	ENSG00000227372	TP73-AS1	352.675	0.25456	0.14305	1.77952	0.0751549	0.422038
1436	ENSG00000227954	TARID	18.6509	0.254478	0.182313	1.39583	0.162766	0.596326
1437	ENSG00000230513	THAP7-AS1	132.59	0.254473	0.15401	1.65232	0.0984702	0.476473
1438	ENSG00000196482	ESRRG	53.8651	0.254284	0.186865	1.36079	0.173581	0.60922
1439	ENSG00000174804	FZD4	204.686	0.254281	0.139136	1.82757	0.0676137	0.400804
1440	ENSG00000170962	PDGFD	113.897	0.254204	0.177236	1.43427	0.151496	0.579183
1441	ENSG00000130643	CALY	10.2826	0.254154	0.157956	1.60901	0.107613	0.497434
1442	ENSG00000228929	RPS13P2	41.7141	0.254146	0.187475	1.35563	0.175217	0.611163
1443	ENSG00000196557	CACNA1H	19.9793	0.254124	0.17893	1.42025	0.155536	0.584824
1444	ENSG00000162777	DENND2D	14.6471	0.254037	0.166615	1.52469	0.127335	0.534422
1445	ENSG00000185634	SHC4	739.037	0.254029	0.105521	2.40738	0.0160675	0.178767
1446	ENSG00000231607	DLEU2	100.877	0.254019	0.177314	1.4326	0.151972	0.580033
1447	ENSG00000197358	BNIP3P1	31.9689	0.253932	0.186131	1.36426	0.172485	0.607978
1448	ENSG00000205777	GAGE1	110.332	0.25388	0.179381	1.41531	0.156979	0.587341
1449	ENSG00000087086	FTL	40534	0.253828	0.11513	2.20471	0.0274746	0.247705
1450	ENSG00000229388	TAF12-DT	14.9522	0.253681	0.179733	1.41143	0.158117	0.588461
1451	ENSG00000143815	LBR	4764.14	0.253652	0.114629	2.21281	0.0269107	0.245917
1452	ENSG00000118193	KIF14	1569.26	0.25359	0.147439	1.71996	0.085439	0.446279
1453	ENSG00000184292	TACSTD2	381.096	0.253432	0.167904	1.50938	0.131202	0.542657
1454	ENSG00000128609	NDUFA5	4465.38	0.253258	0.102498	2.47085	0.0134793	0.160968
1455	ENSG00000174891	RSRC1	951.469	0.253173	0.108196	2.33994	0.0192867	0.196861
1456	ENSG00000114127	XRN1	1912.02	0.253049	0.0928873	2.72426	0.00644453	0.0983667
1457	ENSG00000232533	ENSG00000232533	248.435	0.252873	0.149511	1.69133	0.0907736	0.459062
1458	ENSG00000198542	ITGBL1	10.5192	0.252623	0.165418	1.52718	0.126715	0.534194
1459	ENSG00000186594	MIR22HG	90.1022	0.252456	0.170946	1.47682	0.139724	0.559797
1460	ENSG00000237594	TIAM1-AS1	67.6504	0.252419	0.178488	1.41421	0.1573	0.588007
1461	ENSG00000146414	SHPRH	426.076	0.252366	0.117659	2.14489	0.031962	0.271089
1462	ENSG00000279738	ENSG00000279738	32.7571	0.252306	0.188164	1.34088	0.179959	0.617658
1463	ENSG00000267280	TBX2-AS1	112.774	0.25219	0.161082	1.5656	0.117442	0.517801
1464	ENSG00000105699	LSR	424.493	0.252181	0.149107	1.69127	0.0907844	0.459062
1465	ENSG00000259781	HMGB1P6	318.537	0.25217	0.134898	1.86934	0.0615751	0.38569
1466	ENSG00000083123	BCKDHB	582.875	0.252139	0.136043	1.85338	0.0638283	0.391222
1467	ENSG00000232809	VDAC1P10	3.36866	0.25213	0.115175	2.18911	0.0285892	NA
1468	ENSG00000271127	ENSG00000271127	14.0111	0.252045	0.173676	1.45124	0.146714	0.570526
1469	ENSG00000151151	IPMK	820.449	0.251959	0.134818	1.86888	0.0616391	0.385766
1470	ENSG00000234917	ENSG00000234917	4.63177	0.251949	0.133138	1.89239	0.0584387	NA
1471	ENSG00000085662	AKR1B1	10927.5	0.251813	0.116368	2.16393	0.0304697	0.263772
1472	ENSG00000120324	PCDHB10	194.803	0.251736	0.140502	1.7917	0.0731815	0.417683
1473	ENSG00000135930	EIF4E2	5413.04	0.25138	0.110867	2.26741	0.023365	0.223481
1474	ENSG00000179008	C14orf39	13.7808	0.251372	0.174478	1.44071	0.149667	0.575448
1475	ENSG00000187676	B3GLCT	470.487	0.251349	0.139689	1.79935	0.0719636	0.41395
1476	ENSG00000250159	PKD2L2-DT	71.9977	0.251328	0.184633	1.36123	0.17344	0.609078
1477	ENSG00000139083	ETV6	617.335	0.251295	0.144894	1.73433	0.0828596	0.439802
1478	ENSG00000102466	FGF14	65.7607	0.251211	0.177559	1.4148	0.157127	0.587536
1479	ENSG00000171051	FPR1	3.59264	0.25104	0.120532	2.08277	0.0372723	NA
1480	ENSG00000117114	ADGRL2	2099.99	0.250991	0.0966159	2.59782	0.00938173	0.125457
1481	ENSG00000102003	SYP	70.9966	0.25084	0.175142	1.43221	0.152084	0.580335
1482	ENSG00000181982	CCDC149	602.905	0.250802	0.164265	1.52681	0.126807	0.534194
1483	ENSG00000119699	TGFB3	38.729	0.250759	0.1886	1.32958	0.183658	0.623114
1484	ENSG00000137575	SDCBP	8141.29	0.250756	0.106971	2.34415	0.0190707	0.19632
1485	ENSG00000205871	RPS3AP47	45.613	0.250735	0.185667	1.35046	0.176869	0.614141
1486	ENSG00000168301	KCTD6	435.147	0.250556	0.114661	2.18519	0.0288748	0.254925
1487	ENSG00000103160	HSDL1	1747.79	0.250545	0.121421	2.06344	0.0390711	0.3023
1488	ENSG00000184270	H2AC21	9.55756	0.250404	0.121267	2.06489	0.0389337	0.301806
1489	ENSG00000163288	GABRB1	4.73889	0.250398	0.121216	2.06572	0.0388549	NA
1490	ENSG00000135362	PRR5L	24.857	0.250251	0.18865	1.32654	0.184662	0.623347
1491	ENSG00000213337	ANKRD39	81.0392	0.250229	0.169046	1.48025	0.138808	0.55861
1492	ENSG00000163346	PBXIP1	3265.03	0.250124	0.139652	1.79105	0.0732857	0.417859
1493	ENSG00000198908	BHLHB9	93.1807	0.250035	0.173214	1.44351	0.148877	0.573863
1494	ENSG00000166669	ATF7IP2	244.858	0.249952	0.142786	1.75053	0.0800262	0.434186
1495	ENSG00000109606	DHX15	12881.4	0.249898	0.1187	2.10528	0.0352665	0.285387
1496	ENSG00000189064	GAGE2A	117.954	0.249841	0.17484	1.42897	0.153013	0.581815
1497	ENSG00000165194	PCDH19	14.6778	0.249618	0.174909	1.42713	0.153542	0.582571
1498	ENSG00000069275	NUCKS1	26483.9	0.24952	0.0828082	3.01322	0.00258489	0.0510265
1499	ENSG00000149591	TAGLN	78.3126	0.249482	0.185911	1.34195	0.179614	0.617327
1500	ENSG00000171502	COL24A1	17.4142	0.249439	0.18002	1.38562	0.165864	0.599702
1501	ENSG00000169067	ACTBL2	22.9976	0.249331	0.185708	1.3426	0.179403	0.616834
1502	ENSG00000234535	ENSG00000234535	119.572	0.249278	0.158817	1.56959	0.11651	0.516312
1503	ENSG00000185271	KLHL33	6.14964	0.249265	0.138919	1.79432	0.0727618	0.416827
1504	ENSG00000168273	SMIM4	787.723	0.249174	0.154363	1.61421	0.106482	0.49471
1505	ENSG00000225411	ENSG00000225411	12.0583	0.248903	0.167008	1.49037	0.136128	0.552363
1506	ENSG00000173237	C11orf86	4.32757	0.248761	0.123041	2.02178	0.0431992	NA
1507	ENSG00000207445	SNORD15B	12.7959	0.248741	0.130547	1.90537	0.0567323	0.370284
1508	ENSG00000131095	GFAP	21.3076	0.248719	0.187181	1.32876	0.183926	0.623192
1509	ENSG00000186638	KIF24	254.983	0.248653	0.137446	1.80909	0.0704369	0.409293
1510	ENSG00000227615	ENSG00000227615	376.071	0.248575	0.139739	1.77885	0.0752636	0.422272
1511	ENSG00000268573	ENSG00000268573	43.9455	0.248564	0.185247	1.34179	0.179663	0.617379
1512	ENSG00000169764	UGP2	5029.9	0.248488	0.110328	2.25227	0.0243055	0.228942
1513	ENSG00000172638	EFEMP2	406.697	0.248429	0.130155	1.90871	0.0562994	0.368593
1514	ENSG00000226084	ENSG00000226084	93.6143	0.248368	0.178387	1.3923	0.163832	0.597661
1515	ENSG00000165355	FBXO33	475.41	0.248294	0.119735	2.0737	0.0381076	0.299089
1516	ENSG00000174059	CD34	3.87413	0.24819	0.118329	2.09745	0.0359535	NA
1517	ENSG00000170456	DENND5B	1900.76	0.248048	0.0983604	2.52183	0.0116748	0.145655
1518	ENSG00000067992	PDK3	639.476	0.247807	0.139479	1.77666	0.0756241	0.423514
1519	ENSG00000182752	PAPPA	100.994	0.247767	0.170106	1.45654	0.145242	0.56902
1520	ENSG00000013619	MAMLD1	87.4828	0.247728	0.17631	1.40507	0.160001	0.591133
1521	ENSG00000144642	RBMS3	725.357	0.247702	0.109364	2.26494	0.0235165	0.224341
1522	ENSG00000114270	COL7A1	184.654	0.24767	0.152581	1.62321	0.104545	0.491085
1523	ENSG00000169490	TM2D2	1246.01	0.247659	0.140538	1.76222	0.0780328	0.430323
1524	ENSG00000113328	CCNG1	14315.4	0.247649	0.142798	1.73425	0.0828729	0.439802
1525	ENSG00000186470	BTN3A2	1098.8	0.247562	0.0973328	2.54347	0.0109759	0.140196
1526	ENSG00000253738	OTUD6B-AS1	537.797	0.247549	0.118576	2.08769	0.0368259	0.292681
1527	ENSG00000170043	TRAPPC1	3051.73	0.247517	0.0972179	2.546	0.0108965	0.139488
1528	ENSG00000088881	EBF4	41.0558	0.247351	0.188119	1.31486	0.188556	0.629786
1529	ENSG00000088280	ASAP3	1645.42	0.247329	0.125774	1.96646	0.049246	0.342419
1530	ENSG00000276644	DACH1	26.2286	0.247212	0.187403	1.31915	0.187119	0.627624
1531	ENSG00000165322	ARHGAP12	5194.21	0.247202	0.0860869	2.87155	0.00408469	0.070732
1532	ENSG00000114770	ABCC5	649.555	0.246982	0.11274	2.19072	0.0284724	0.252595
1533	ENSG00000178033	CALHM5	23.2341	0.246869	0.18514	1.33342	0.182395	0.621732
1534	ENSG00000116209	TMEM59	14767.8	0.246861	0.133091	1.85483	0.0636209	0.390895
1535	ENSG00000119686	FLVCR2	19.1566	0.246833	0.182965	1.34907	0.177314	0.614283
1536	ENSG00000159256	MORC3	1032.51	0.246713	0.111537	2.21195	0.0269704	0.246153
1537	ENSG00000102898	NUTF2	8117.03	0.246659	0.112076	2.20081	0.0277493	0.2493
1538	ENSG00000145779	TNFAIP8	482.57	0.246613	0.150378	1.63995	0.101016	0.482084
1539	ENSG00000107186	MPDZ	2101.57	0.246612	0.147813	1.6684	0.0952355	0.469866
1540	ENSG00000179222	MAGED1	5704.69	0.246531	0.100616	2.45022	0.0142768	0.166872
1541	ENSG00000173915	ATP5MK	10568.6	0.246242	0.144487	1.70425	0.0883341	0.453225
1542	ENSG00000261578	ENSG00000261578	33.1897	0.246013	0.18848	1.30525	0.191809	0.634294
1543	ENSG00000176533	GNG7	508.191	0.245812	0.156757	1.56811	0.116857	0.517048
1544	ENSG00000226284	ARPC3P1	6.61393	0.245698	0.146479	1.67736	0.0934719	0.465496
1545	ENSG00000267680	ZNF224	101.98	0.245687	0.168379	1.45913	0.144529	0.567658
1546	ENSG00000123427	EEF1AKMT3	210.102	0.245593	0.153403	1.60096	0.109386	0.50055
1547	ENSG00000174473	GALNTL6	49.3502	0.245469	0.185578	1.32272	0.185928	0.625821
1548	ENSG00000235174	RPL39P3	769.718	0.245459	0.135227	1.81516	0.0694991	0.406558
1549	ENSG00000180318	ALX1	769.874	0.245455	0.128167	1.91512	0.0554773	0.365573
1550	ENSG00000184164	CRELD2	1295.6	0.245371	0.104848	2.34026	0.0192702	0.196861
1551	ENSG00000156299	TIAM1	708.367	0.245356	0.161192	1.52213	0.127976	0.536361
1552	ENSG00000143494	VASH2	71.7405	0.245353	0.186187	1.31778	0.187578	0.628477
1553	ENSG00000188171	ZNF626	94.7159	0.245002	0.173089	1.41547	0.15693	0.587281
1554	ENSG00000132970	WASF3	514.346	0.244872	0.125655	1.94876	0.0513238	0.349849
1555	ENSG00000197959	DNM3	492.069	0.244856	0.133338	1.83635	0.0663056	0.397016
1556	ENSG00000197238	H4C11	15.8253	0.244779	0.179262	1.36548	0.172103	0.607978
1557	ENSG00000203808	BVES-AS1	12.598	0.244764	0.168092	1.45613	0.145356	0.56902
1558	ENSG00000186280	KDM4D	81.7559	0.244738	0.178905	1.36798	0.171319	0.607274
1559	ENSG00000278637	H4C1	12.5059	0.244701	0.12426	1.96926	0.0489237	0.34138
1560	ENSG00000101639	CEP192	840.25	0.244649	0.108968	2.24514	0.0247591	0.23183
1561	ENSG00000126016	AMOT	2279.92	0.244579	0.104196	2.34731	0.0189097	0.195589
1562	ENSG00000144840	RABL3	1129.62	0.244555	0.115146	2.12387	0.0336811	0.27912
1563	ENSG00000163207	IVL	5.92371	0.244544	0.118595	2.062	0.0392073	0.302641
1564	ENSG00000127720	METTL25	91.3364	0.244513	0.165957	1.47335	0.140656	0.561025
1565	ENSG00000117632	STMN1	11824.2	0.244469	0.130054	1.87974	0.0601432	0.381512
1566	ENSG00000154518	ATP5MC3	10057.1	0.244361	0.133996	1.82364	0.0682068	0.40301
1567	ENSG00000175899	A2M	1872.55	0.244265	0.169182	1.4438	0.148795	0.57379
1568	ENSG00000271447	MMP28	20.5812	0.244234	0.17996	1.35715	0.174732	0.610813
1569	ENSG00000143554	SLC27A3	542.83	0.244234	0.118068	2.06859	0.0385844	0.301146
1570	ENSG00000083307	GRHL2	25.1272	0.244095	0.178032	1.37107	0.170352	0.605882
1571	ENSG00000167037	SGSM1	3.66769	0.243895	0.118204	2.06333	0.0390813	NA
1572	ENSG00000204839	MROH6	463.404	0.243774	0.140529	1.73469	0.0827963	0.439802
1573	ENSG00000133103	COG6	1329.68	0.243731	0.121769	2.00158	0.0453299	0.327972
1574	ENSG00000165072	MAMDC2	35.7255	0.243612	0.188509	1.29231	0.19625	0.639213
1575	ENSG00000242262	ENSG00000242262	31.3867	0.243473	0.188951	1.28855	0.197555	0.641044
1576	ENSG00000197696	NMB	980.601	0.24337	0.118279	2.05759	0.0396297	0.305127
1577	ENSG00000198794	SCAMP5	1111.15	0.243257	0.0980225	2.48165	0.0130777	0.158391
1578	ENSG00000168461	RAB31	889.247	0.243221	0.103021	2.36089	0.018231	0.191441
1579	ENSG00000141429	GALNT1	2029.87	0.243006	0.0941193	2.58189	0.00982605	0.129781
1580	ENSG00000185245	GP1BA	6.6407	0.242907	0.144259	1.68382	0.0922165	0.463272
1581	ENSG00000184304	PRKD1	1062.2	0.242802	0.100329	2.42006	0.015518	0.175428
1582	ENSG00000007312	CD79B	6.4558	0.242624	0.141314	1.71691	0.0859958	0.447905
1583	ENSG00000260027	HOXB7	1004.76	0.242585	0.118349	2.04975	0.0403892	0.307836
1584	ENSG00000165476	REEP3	2620.2	0.242485	0.115692	2.09595	0.0360862	0.28907
1585	ENSG00000163584	RPL22L1	7599.12	0.242463	0.140938	1.72035	0.0853682	0.446279
1586	ENSG00000204961	PCDHA9	110.211	0.242457	0.158912	1.52573	0.127077	0.534282
1587	ENSG00000169418	NPR1	13.6727	0.242342	0.175307	1.38239	0.166853	0.601208
1588	ENSG00000099866	MADCAM1	3.9663	0.242337	0.12255	1.97745	0.0479906	NA
1589	ENSG00000145284	SCD5	428.152	0.24228	0.120046	2.01823	0.0435674	0.321078
1590	ENSG00000171150	SOCS5	3659.17	0.242089	0.12344	1.9612	0.0498561	0.344736
1591	ENSG00000103202	NME4	10625.8	0.241956	0.082149	2.94533	0.00322605	0.0596178
1592	ENSG00000253771	TPTE2P1	13.6341	0.24175	0.177694	1.36049	0.173676	0.609321
1593	ENSG00000182612	TSPAN10	97.6832	0.241664	0.175168	1.37961	0.167706	0.602329
1594	ENSG00000198830	HMGN2	22448.3	0.241533	0.0965322	2.5021	0.0123458	0.151642
1595	ENSG00000123999	INHA	55.8243	0.241462	0.182928	1.31998	0.186841	0.627506
1596	ENSG00000008324	SS18L2	1249.29	0.241354	0.132643	1.81958	0.0688231	0.405077
1597	ENSG00000270038	ENSG00000270038	14.071	0.24121	0.174684	1.38083	0.16733	0.602176
1598	ENSG00000141570	CBX8	966.965	0.241176	0.115247	2.09269	0.0363772	0.29089
1599	ENSG00000160551	TAOK1	3792.66	0.241148	0.10617	2.27134	0.0231262	0.221894
1600	ENSG00000183873	SCN5A	35.396	0.240988	0.188834	1.27619	0.201889	0.645088
1601	ENSG00000153294	ADGRF4	12.1866	0.240979	0.145344	1.65799	0.0973193	0.4745
1602	ENSG00000007402	CACNA2D2	11.4828	0.240946	0.171079	1.40839	0.159017	0.589664
1603	ENSG00000171295	ZNF440	343.798	0.240934	0.141411	1.70379	0.0884209	0.453422
1604	ENSG00000233452	STXBP5-AS1	17.6755	0.240874	0.176368	1.36575	0.172018	0.607978
1605	ENSG00000154258	ABCA9	6.17871	0.240604	0.126635	1.89998	0.0574362	0.372692
1606	ENSG00000110900	TSPAN11	908.17	0.240593	0.130121	1.849	0.0644574	0.392555
1607	ENSG00000164434	FABP7	652.418	0.240479	0.147875	1.62623	0.1039	0.489699
1608	ENSG00000161634	DCD	4.96471	0.240313	0.134245	1.7901	0.0734373	NA
1609	ENSG00000271503	CCL5	7.72186	0.240245	0.141839	1.69378	0.0903074	0.458306
1610	ENSG00000075336	TIMM21	1452.99	0.240224	0.112538	2.1346	0.0327938	0.275015
1611	ENSG00000122566	HNRNPA2B1	69669.5	0.240203	0.088079	2.72714	0.00638865	0.0980041
1612	ENSG00000143164	DCAF6	2932.27	0.240128	0.0953742	2.51774	0.011811	0.146852
1613	ENSG00000257950	P2RX5-TAX1BP3	25.3453	0.24012	0.188244	1.27558	0.202105	0.645376
1614	ENSG00000136149	RPL13AP25	214.46	0.240064	0.147669	1.6257	0.104014	0.490112
1615	ENSG00000102218	RP2	2240.37	0.240058	0.151471	1.58485	0.113001	0.50767
1616	ENSG00000170775	GPR37	454.602	0.239966	0.121343	1.97758	0.0479758	0.337621
1617	ENSG00000168906	MAT2A	7370.47	0.239903	0.0837273	2.86529	0.00416622	0.0718939
1618	ENSG00000166710	B2M	42299.7	0.239812	0.131087	1.8294	0.0673394	0.399827
1619	ENSG00000027697	IFNGR1	1134.69	0.239769	0.122065	1.96427	0.0494987	0.343814
1620	ENSG00000233369	GTF2IP4	842.536	0.239671	0.110168	2.17551	0.0295919	0.259125
1621	ENSG00000160179	ABCG1	126.182	0.239662	0.170495	1.40568	0.159819	0.591133
1622	ENSG00000107798	LIPA	3922.61	0.239443	0.130024	1.84154	0.0655431	0.394557
1623	ENSG00000119227	PIGZ	39.84	0.239395	0.188575	1.26949	0.204265	0.647762
1624	ENSG00000151552	QDPR	7961.99	0.239291	0.0908271	2.63458	0.00842417	0.11826
1625	ENSG00000104381	GDAP1	1025.87	0.239243	0.103039	2.32186	0.0202403	0.203071
1626	ENSG00000234964	FABP5P7	27.3661	0.239097	0.18846	1.26869	0.204551	0.647971
1627	ENSG00000177888	ZBTB41	1199.92	0.239083	0.101812	2.34828	0.0188604	0.195462
1628	ENSG00000245281	ASAH1-AS1	23.2111	0.239017	0.186686	1.28031	0.200435	0.643831
1629	ENSG00000234264	DEPDC1-AS1	8.86644	0.238974	0.156075	1.53115	0.125733	0.533093
1630	ENSG00000185621	LMLN	280.633	0.238915	0.150079	1.59193	0.111401	0.504298
1631	ENSG00000143797	MBOAT2	1739.9	0.238914	0.135077	1.76872	0.0769405	0.427636
1632	ENSG00000172586	CHCHD1	1246.38	0.238892	0.129569	1.84374	0.0652209	0.394178
1633	ENSG00000062038	CDH3	166.759	0.238758	0.156988	1.52086	0.128294	0.5373
1634	ENSG00000113966	ARL6	936.981	0.238601	0.148319	1.6087	0.107681	0.497473
1635	ENSG00000106367	AP1S1	17231.1	0.238574	0.12494	1.90952	0.0561952	0.368043
1636	ENSG00000111785	RIC8B	1360.33	0.238565	0.0981273	2.43118	0.0150496	0.172653
1637	ENSG00000126804	ZBTB1	955.297	0.238555	0.11805	2.0208	0.0433009	0.31955
1638	ENSG00000072571	HMMR	1621.13	0.238464	0.097562	2.44423	0.0145161	0.169076
1639	ENSG00000167861	HID1	136.812	0.238414	0.17476	1.36423	0.172494	0.607978
1640	ENSG00000235238	SUMO2P1	54.9756	0.238317	0.183255	1.30047	0.193441	0.636508
1641	ENSG00000241741	RPL7AP30	15.327	0.238291	0.175756	1.35581	0.175161	0.611163
1642	ENSG00000003137	CYP26B1	90.087	0.238249	0.171586	1.38851	0.164981	0.59896
1643	ENSG00000266969	CEP192-DT	17.9109	0.238163	0.182242	1.30685	0.191264	0.633526
1644	ENSG00000124107	SLPI	79.3883	0.238143	0.131076	1.81683	0.0692436	0.40585
1645	ENSG00000269028	MTRNR2L12	45.5743	0.238043	0.188559	1.26243	0.206793	0.650666
1646	ENSG00000089723	OTUB2	223.485	0.238029	0.14036	1.69585	0.0899144	0.457217
1647	ENSG00000181991	MRPS11	1661.97	0.238018	0.110864	2.14695	0.0317973	0.27102
1648	ENSG00000061337	LZTS1	353.789	0.237881	0.168672	1.41032	0.158446	0.589386
1649	ENSG00000246889	CTTN-DT	49.9493	0.237784	0.184745	1.2871	0.198061	0.641219
1650	ENSG00000122034	GTF3A	5370.76	0.237675	0.127302	1.86702	0.0618987	0.386684
1651	ENSG00000234664	HMGN2P5	361.262	0.237541	0.139349	1.70465	0.0882605	0.452974
1652	ENSG00000151575	TEX9	126.054	0.237186	0.164248	1.44408	0.148718	0.57379
1653	ENSG00000177374	HIC1	14.6614	0.237143	0.170742	1.38889	0.164866	0.598905
1654	ENSG00000106868	SUSD1	112.622	0.237133	0.16571	1.43101	0.152426	0.580815
1655	ENSG00000250539	KRT8P33	20.446	0.23693	0.176788	1.34019	0.180184	0.617658
1656	ENSG00000183775	KCTD16	9.45523	0.236921	0.156477	1.51409	0.130002	0.539956
1657	ENSG00000139187	KLRG1	180.4	0.236798	0.169908	1.39368	0.163413	0.597088
1658	ENSG00000117616	RSRP1	413.601	0.236796	0.144044	1.64392	0.100194	0.479704
1659	ENSG00000258130	ENSG00000258130	13.4144	0.236781	0.174722	1.35519	0.175358	0.611458
1660	ENSG00000214114	MYCBP	693.33	0.236723	0.148194	1.59738	0.110181	0.501672
1661	ENSG00000224877	NDUFAF8	1720.81	0.236663	0.101666	2.32785	0.0199203	0.201172
1662	ENSG00000197594	ENPP1	232.898	0.236656	0.148119	1.59774	0.1101	0.501554
1663	ENSG00000171241	SHCBP1	3200.84	0.236576	0.104965	2.25386	0.0242047	0.228517
1664	ENSG00000261122	LINC02167	3.08255	0.236424	0.106771	2.2143	0.0268085	NA
1665	ENSG00000122970	IFT81	884.876	0.236404	0.107057	2.2082	0.0272301	0.246951
1666	ENSG00000186297	GABRA5	4.22818	0.236382	0.126901	1.86273	0.0624996	NA
1667	ENSG00000128228	SDF2L1	1493.83	0.236336	0.127817	1.84902	0.0644553	0.392555
1668	ENSG00000109511	ANXA10	25.2458	0.236297	0.174	1.35803	0.174453	0.610401
1669	ENSG00000124490	CRISP2	10.4939	0.236148	0.162396	1.45415	0.145904	0.569742
1670	ENSG00000112175	BMP5	8.53003	0.236061	0.127169	1.85628	0.0634138	0.390624
1671	ENSG00000172508	CARNS1	26.6046	0.236035	0.186235	1.26741	0.20501	0.648614
1672	ENSG00000125356	NDUFA1	2970.57	0.235969	0.13017	1.81277	0.0698677	0.407934
1673	ENSG00000126217	MCF2L	913.567	0.23587	0.147859	1.59524	0.110658	0.502592
1674	ENSG00000116266	STXBP3	2486.9	0.235761	0.118786	1.98475	0.0471718	0.334342
1675	ENSG00000258405	ZNF578	12.3129	0.235649	0.170997	1.37809	0.168175	0.60289
1676	ENSG00000275763	ZNF516-DT	60.0362	0.235607	0.180046	1.3086	0.190671	0.632742
1677	ENSG00000157851	DPYSL5	1013.47	0.235565	0.118345	1.9905	0.0465356	0.332943
1678	ENSG00000149596	JPH2	21.9519	0.235543	0.181366	1.29871	0.194042	0.637237
1679	ENSG00000143870	PDIA6	18566.1	0.235529	0.107252	2.19604	0.0280889	0.25031
1680	ENSG00000251365	LINC02236	9.43464	0.235363	0.156515	1.50377	0.132639	0.545388
1681	ENSG00000169220	RGS14	331.354	0.235269	0.142896	1.64644	0.0996738	0.478392
1682	ENSG00000172428	COPS9	1523.53	0.235209	0.136735	1.72018	0.0853999	0.446279
1683	ENSG00000067225	PKM	190074	0.234722	0.106124	2.21176	0.0269832	0.246153
1684	ENSG00000150403	TMCO3	3548.55	0.23459	0.102203	2.29534	0.0217134	0.212703
1685	ENSG00000253569	VENTXP5	22.833	0.234514	0.181419	1.29266	0.196128	0.639058
1686	ENSG00000156411	ATP5MJ	2611.69	0.234427	0.135001	1.73648	0.0824785	0.439327
1687	ENSG00000104765	BNIP3L	3745.26	0.23438	0.119004	1.96951	0.0488945	0.34138
1688	ENSG00000232022	FAAHP1	20.1342	0.234355	0.180218	1.3004	0.193465	0.636508
1689	ENSG00000148303	RPL7A	89450.6	0.234341	0.0882898	2.65423	0.00794905	0.113744
1690	ENSG00000163428	LRRC58	5798.54	0.234322	0.113317	2.06784	0.0386549	0.30131
1691	ENSG00000159214	CCDC24	166.021	0.234317	0.146724	1.59699	0.110268	0.5017
1692	ENSG00000065518	NDUFB4	3890.94	0.234303	0.109899	2.13199	0.0330079	0.276049
1693	ENSG00000123562	MORF4L2	13037.2	0.234296	0.119247	1.9648	0.0494371	0.343517
1694	ENSG00000175344	CHRNA7	15.5428	0.234144	0.170647	1.3721	0.170034	0.605272
1695	ENSG00000080224	EPHA6	49.6522	0.234129	0.187001	1.25202	0.210562	0.655962
1696	ENSG00000234068	PAGE2	3061.65	0.233929	0.132123	1.77053	0.0766387	0.426482
1697	ENSG00000165029	ABCA1	320.759	0.23392	0.143047	1.63526	0.101994	0.484726
1698	ENSG00000176454	LPCAT4	950.757	0.233884	0.120339	1.94355	0.05195	0.350951
1699	ENSG00000106803	SEC61B	3585.69	0.233662	0.122004	1.91521	0.0554659	0.365573
1700	ENSG00000189143	CLDN4	1710.55	0.233461	0.0956587	2.44057	0.0146643	0.170258
1701	ENSG00000197757	HOXC6	355.126	0.233398	0.133386	1.74979	0.080154	0.434186
1702	ENSG00000174021	GNG5	3134.42	0.233286	0.116956	1.99464	0.046082	0.330919
1703	ENSG00000233085	ENSG00000233085	6.94623	0.233013	0.132163	1.76307	0.0778892	0.430247
1704	ENSG00000189091	SF3B3	22465.5	0.233012	0.0879603	2.64906	0.00807168	0.114842
1705	ENSG00000168505	GBX2	20.442	0.232978	0.186458	1.24949	0.211484	0.657262
1706	ENSG00000137713	PPP2R1B	3239.82	0.232957	0.119986	1.94153	0.052194	0.351704
1707	ENSG00000069509	FUNDC1	972.921	0.232864	0.117656	1.97919	0.0477945	0.336851
1708	ENSG00000166592	RRAD	14.8278	0.232813	0.165639	1.40554	0.15986	0.591133
1709	ENSG00000100380	ST13	21038.1	0.2328	0.082934	2.80706	0.00499963	0.0823787
1710	ENSG00000205940	HSP90AB2P	20.7401	0.232608	0.181782	1.2796	0.200685	0.643831
1711	ENSG00000108861	DUSP3	1975.21	0.231906	0.0959399	2.4172	0.0156406	0.176038
1712	ENSG00000130584	ZBTB46	186.196	0.231827	0.145609	1.59212	0.111358	0.504298
1713	ENSG00000185222	TCEAL9	1152.95	0.231738	0.106718	2.1715	0.0298934	0.260743
1714	ENSG00000005700	IBTK	3470.28	0.23164	0.117555	1.97048	0.0487833	0.340791
1715	ENSG00000117519	CNN3	8819.4	0.231621	0.117794	1.96633	0.0492603	0.342419
1716	ENSG00000258711	ENSG00000258711	49.9793	0.231553	0.187091	1.23765	0.215846	0.663522
1717	ENSG00000133067	LGR6	36.0951	0.231377	0.188939	1.22461	0.220721	0.66932
1718	ENSG00000132581	SDF2	1944.84	0.231364	0.113539	2.03776	0.0415742	0.313353
1719	ENSG00000176769	TCERG1L	4.21135	0.231303	0.118708	1.94851	0.0513539	NA
1720	ENSG00000160285	LSS	2779.88	0.23112	0.0926071	2.4957	0.0125709	0.153476
1721	ENSG00000118503	TNFAIP3	258.691	0.231085	0.133698	1.72841	0.0839154	0.442908
1722	ENSG00000114353	GNAI2	17343.8	0.230982	0.0836038	2.76282	0.00573049	0.0909697
1723	ENSG00000207652	MIR621	159.232	0.230889	0.150745	1.53165	0.12561	0.532943
1724	ENSG00000145833	DDX46	3508.64	0.230769	0.124139	1.85895	0.0630337	0.389608
1725	ENSG00000206634	SNORA22	4.28692	0.230727	0.113763	2.02813	0.042547	NA
1726	ENSG00000267284	ENSG00000267284	61.3424	0.230581	0.18101	1.27386	0.202713	0.645979
1727	ENSG00000172345	STARD5	22.9096	0.230547	0.184784	1.24766	0.212156	0.657884
1728	ENSG00000261799	ENSG00000261799	39.1045	0.230447	0.188824	1.22043	0.222301	0.671652
1729	ENSG00000184432	COPB2	16071.4	0.230309	0.087425	2.63436	0.00842963	0.11826
1730	ENSG00000168890	TMEM150A	466.173	0.230296	0.115311	1.99718	0.0458062	0.329848
1731	ENSG00000242571	RPL21P11	6.64875	0.230151	0.148828	1.54642	0.122002	0.525383
1732	ENSG00000100387	RBX1	3935.45	0.230023	0.148207	1.55204	0.120654	0.524416
1733	ENSG00000119906	SLF2	728.216	0.229996	0.117323	1.96037	0.0499527	0.344736
1734	ENSG00000168938	PPIC	581.136	0.229728	0.123515	1.85992	0.0628975	0.389162
1735	ENSG00000136143	SUCLA2	2455.15	0.22971	0.106467	2.15757	0.0309613	0.266259
1736	ENSG00000140600	SH3GL3	82.1681	0.229602	0.173673	1.32204	0.186156	0.626357
1737	ENSG00000234476	LINC02765	60.2619	0.229555	0.188917	1.21511	0.224325	0.674364
1738	ENSG00000188994	ZNF292	751.839	0.229473	0.138577	1.65593	0.0977357	0.475025
1739	ENSG00000214049	UCA1	298.377	0.229395	0.131091	1.74989	0.0801365	0.434186
1740	ENSG00000272674	PCDHB16	354.219	0.229375	0.162724	1.4096	0.158659	0.589664
1741	ENSG00000123119	NECAB1	76.5901	0.229334	0.183611	1.24902	0.211659	0.657325
1742	ENSG00000166670	MMP10	21.9008	0.229326	0.179069	1.28066	0.200314	0.643831
1743	ENSG00000196074	SYCP2	23.438	0.229275	0.1738	1.31918	0.187107	0.627624
1744	ENSG00000111674	ENO2	5191.74	0.229128	0.0956392	2.39575	0.0165865	0.181609
1745	ENSG00000136250	AOAH	10.1937	0.229084	0.152879	1.49846	0.134013	0.547947
1746	ENSG00000070831	CDC42	22183.5	0.229047	0.124029	1.84673	0.0647865	0.393206
1747	ENSG00000075234	TTC38	1039.69	0.22887	0.13832	1.65464	0.0979973	0.475518
1748	ENSG00000153140	CETN3	1665.54	0.228868	0.114573	1.99758	0.0457618	0.329725
1749	ENSG00000131730	CKMT2	18.4442	0.22873	0.184552	1.23938	0.215207	0.662398
1750	ENSG00000151929	BAG3	4814.23	0.228683	0.134431	1.70111	0.0889214	0.454576
1751	ENSG00000119922	IFIT2	207.102	0.228673	0.148513	1.53975	0.123621	0.528812
1752	ENSG00000128791	TWSG1	3145.81	0.228623	0.136068	1.68022	0.0929153	0.464758
1753	ENSG00000152601	MBNL1	5756.66	0.228581	0.0928878	2.46082	0.0138618	0.163544
1754	ENSG00000092295	TGM1	15.373	0.228539	0.175619	1.30133	0.193145	0.636471
1755	ENSG00000121898	CPXM2	8.01391	0.228527	0.108648	2.10338	0.0354328	0.286351
1756	ENSG00000105290	APLP1	287.509	0.228519	0.149304	1.53056	0.125877	0.533398
1757	ENSG00000105974	CAV1	9679.83	0.228082	0.145895	1.56332	0.117976	0.518527
1758	ENSG00000197044	ZNF441	152.884	0.22798	0.149444	1.52552	0.127129	0.534282
1759	ENSG00000170677	SOCS6	2482.08	0.227971	0.10918	2.08803	0.0367954	0.292567
1760	ENSG00000167088	SNRPD1	5053.15	0.227966	0.116902	1.95006	0.0511687	0.349535
1761	ENSG00000258101	ENSG00000258101	10.3592	0.227964	0.164637	1.38465	0.166161	0.600153
1762	ENSG00000074370	ATP2A3	170.079	0.227957	0.178149	1.27958	0.200692	0.643831
1763	ENSG00000272047	GTF2H5	1774.17	0.227777	0.12494	1.8231	0.0682888	0.403093
1764	ENSG00000165272	AQP3	651.331	0.227763	0.111586	2.04114	0.0412369	0.311841
1765	ENSG00000215256	DHRS4-AS1	554.084	0.227683	0.133799	1.70168	0.088815	0.454414
1766	ENSG00000207148	ENSG00000207148	16.1147	0.227646	0.177442	1.28293	0.199516	0.643305
1767	ENSG00000177098	SCN4B	5.40596	0.227623	0.136568	1.66673	0.0955671	NA
1768	ENSG00000130224	LRCH2	670.115	0.227599	0.113656	2.00253	0.0452275	0.32763
1769	ENSG00000182568	SATB1	730.729	0.227599	0.124405	1.8295	0.0673252	0.399827
1770	ENSG00000154096	THY1	31.3455	0.227525	0.18885	1.20479	0.228284	0.678381
1771	ENSG00000234545	FAM133B	377.54	0.227475	0.129287	1.75946	0.0784998	0.431406
1772	ENSG00000095002	MSH2	5084	0.2274	0.106263	2.13997	0.0323574	0.272735
1773	ENSG00000160201	U2AF1	30.7785	0.22734	0.185437	1.22597	0.220212	0.668731
1774	ENSG00000134996	OSTF1	1187.03	0.227321	0.0975413	2.33051	0.0197794	0.199987
1775	ENSG00000089199	CHGB	154.024	0.227223	0.171298	1.32648	0.18468	0.623347
1776	ENSG00000260328	ENSG00000260328	101.514	0.227176	0.177395	1.28062	0.200328	0.643831
1777	ENSG00000158856	DMTN	74.3544	0.227047	0.176941	1.28319	0.199427	0.643233
1778	ENSG00000131127	ZNF141	431.698	0.227039	0.134066	1.69349	0.0903621	0.458344
1779	ENSG00000227076	ENSG00000227076	16.6253	0.226865	0.168016	1.35026	0.176933	0.614204
1780	ENSG00000132874	SLC14A2	4.30441	0.226851	0.118101	1.92082	0.0547545	NA
1781	ENSG00000101557	USP14	3887.66	0.226701	0.0981172	2.31051	0.0208599	0.206561
1782	ENSG00000204021	LIPK	4.24023	0.226691	0.112801	2.00965	0.0444677	NA
1783	ENSG00000070214	SLC44A1	11446.3	0.22654	0.114456	1.97927	0.0477857	0.336851
1784	ENSG00000214184	GCC2-AS1	28.9483	0.226515	0.186525	1.21439	0.224597	0.674364
1785	ENSG00000091622	PITPNM3	63.1876	0.226319	0.180238	1.25567	0.209236	0.654563
1786	ENSG00000100298	APOBEC3H	41.8983	0.22622	0.188849	1.19789	0.23096	0.680898
1787	ENSG00000187601	MAGEH1	441.43	0.226189	0.13162	1.7185	0.085705	0.447029
1788	ENSG00000198488	B3GNT6	14.9816	0.226133	0.127528	1.7732	0.0761963	0.425151
1789	ENSG00000179331	RAB39A	38.7845	0.226048	0.188831	1.19709	0.231271	0.681153
1790	ENSG00000261777	DDX19A-DT	29.448	0.225993	0.185802	1.21631	0.223867	0.674176
1791	ENSG00000023516	AKAP11	3713.68	0.225911	0.103135	2.19043	0.0284928	0.252654
1792	ENSG00000166603	MC4R	10.5115	0.225854	0.144417	1.5639	0.117841	0.518383
1793	ENSG00000182481	KPNA2	14724.3	0.225761	0.108103	2.0884	0.0367621	0.292531
1794	ENSG00000070010	UFD1	2717.58	0.225751	0.125463	1.79934	0.0719646	0.41395
1795	ENSG00000250299	MRPS31P4	15.3111	0.225714	0.167293	1.34921	0.177268	0.614283
1796	ENSG00000225255	PSLNR	5.27456	0.225604	0.136459	1.65328	0.0982737	NA
1797	ENSG00000143799	PARP1	14016.8	0.225534	0.126171	1.78753	0.0738522	0.419604
1798	ENSG00000185813	PCYT2	1675.16	0.225526	0.102301	2.20454	0.0274866	0.247705
1799	ENSG00000081870	HSPB11	1717.13	0.225506	0.141396	1.59486	0.110744	0.502857
1800	ENSG00000080493	SLC4A4	43.6837	0.225479	0.185802	1.21354	0.224923	0.674715
1801	ENSG00000213639	PPP1CB	9464.9	0.225416	0.0988686	2.27995	0.0226105	0.218898
1802	ENSG00000224189	HAGLR	515.701	0.225398	0.125018	1.80293	0.0713992	0.412518
1803	ENSG00000162378	ZYG11B	1919.76	0.225395	0.11201	2.01228	0.0441903	0.322997
1804	ENSG00000167523	SPATA33	213.616	0.225199	0.152511	1.4766	0.139782	0.559797
1805	ENSG00000204758	ENSG00000204758	7.71162	0.225069	0.156052	1.44227	0.149226	0.574682
1806	ENSG00000183283	DAZAP2	7128.22	0.225053	0.0939801	2.39469	0.0166345	0.181727
1807	ENSG00000165240	ATP7A	969.064	0.224967	0.102429	2.19633	0.0280684	0.25031
1808	ENSG00000106211	HSPB1	13189	0.224964	0.0875597	2.56926	0.0101916	0.132972
1809	ENSG00000119946	CNNM1	10.8456	0.224819	0.148763	1.51125	0.130724	0.542033
1810	ENSG00000107779	BMPR1A	2400.42	0.224774	0.0933001	2.40916	0.0159895	0.178289
1811	ENSG00000273102	ENSG00000273102	5.40384	0.224744	0.135902	1.65371	0.0981855	NA
1812	ENSG00000137040	RANBP6	2628.74	0.224714	0.109784	2.04687	0.0406707	0.309226
1813	ENSG00000151835	SACS	4833.43	0.224709	0.106534	2.10927	0.0349214	0.284439
1814	ENSG00000204682	MIR1915HG	306.774	0.224694	0.150883	1.48919	0.136437	0.553026
1815	ENSG00000150961	SEC24D	1556.53	0.224524	0.0939348	2.39021	0.0168387	0.18217
1816	ENSG00000112146	FBXO9	1345.06	0.224492	0.0976472	2.29902	0.021504	0.211346
1817	ENSG00000125505	MBOAT7	4714.31	0.224442	0.100493	2.23342	0.0255215	0.237264
1818	ENSG00000135829	DHX9	14097.7	0.224436	0.0945537	2.37364	0.0176139	0.187553
1819	ENSG00000124097	HMGB1P1	15.7599	0.22443	0.177001	1.26796	0.204813	0.648174
1820	ENSG00000162244	RPL29	73165.8	0.224365	0.100337	2.2361	0.0253452	0.235745
1821	ENSG00000162599	NFIA	152.662	0.22436	0.170208	1.31815	0.187452	0.628285
1822	ENSG00000163728	TTC14	263.831	0.224337	0.136038	1.64908	0.099132	0.47749
1823	ENSG00000158445	KCNB1	8.75695	0.224273	0.115051	1.94933	0.0512563	0.349632
1824	ENSG00000081913	PHLPP1	749.908	0.224149	0.153213	1.46299	0.14347	0.565763
1825	ENSG00000153214	TMEM87B	1206.05	0.224091	0.0990558	2.26227	0.0236805	0.225665
1826	ENSG00000136842	TMOD1	46.3138	0.224064	0.187532	1.1948	0.232163	0.682095
1827	ENSG00000135905	DOCK10	150.72	0.224029	0.148314	1.5105	0.130915	0.542456
1828	ENSG00000186787	SPIN2B	337.692	0.224028	0.124773	1.79548	0.0725769	0.416404
1829	ENSG00000153936	HS2ST1	1732.5	0.224013	0.104568	2.14226	0.0321722	0.272307
1830	ENSG00000172888	ZNF621	505.775	0.223974	0.119075	1.88095	0.0599783	0.381053
1831	ENSG00000169174	PCSK9	37.9584	0.223839	0.188144	1.18972	0.234156	0.684147
1832	ENSG00000127955	GNAI1	1100.58	0.223788	0.112571	1.98798	0.0468141	0.33304
1833	ENSG00000165487	MICU2	4463.85	0.223786	0.120641	1.85497	0.0636011	0.390895
1834	ENSG00000138744	NAAA	447.22	0.223752	0.115422	1.93855	0.0525559	0.353213
1835	ENSG00000128872	TMOD2	429.858	0.223732	0.13365	1.67402	0.0941273	0.467433
1836	ENSG00000198937	CCDC167	583.191	0.223731	0.139759	1.60083	0.109414	0.500555
1837	ENSG00000181908	LINC02724	4.30054	0.223625	0.123521	1.81041	0.070232	NA
1838	ENSG00000102893	PHKB	3144.79	0.223563	0.105816	2.11276	0.0346216	0.283542
1839	ENSG00000267249	ENSG00000267249	20.3938	0.223516	0.184582	1.21093	0.225921	0.675802
1840	ENSG00000176973	FAM89B	38.4058	0.223511	0.188714	1.18439	0.236258	0.68631
1841	ENSG00000008394	MGST1	4098.88	0.223438	0.142394	1.56915	0.116613	0.516392
1842	ENSG00000253626	EIF5AL1	132.362	0.223309	0.164032	1.36138	0.173394	0.609065
1843	ENSG00000065609	SNAP91	14.9743	0.223231	0.166695	1.33915	0.180521	0.618339
1844	ENSG00000160310	PRMT2	3403.14	0.223128	0.090461	2.46656	0.0136416	0.161679
1845	ENSG00000123352	SPATS2	1729.7	0.223109	0.0915646	2.43663	0.0148249	0.171577
1846	ENSG00000178460	MCMDC2	35.8764	0.223098	0.188953	1.1807	0.23772	0.688106
1847	ENSG00000167283	ATP5MG	1602.86	0.223063	0.146691	1.52063	0.128352	0.5373
1848	ENSG00000151692	RNF144A	1883.17	0.223045	0.0927608	2.40452	0.0161937	0.179014
1849	ENSG00000196205	EEF1A1P5	7804.36	0.222977	0.108385	2.05727	0.0396602	0.305154
1850	ENSG00000256971	LINC00508	117.363	0.222958	0.163836	1.36086	0.173559	0.60922
1851	ENSG00000274723	ENSG00000274723	22.8765	0.222947	0.185326	1.203	0.228975	0.67895
1852	ENSG00000174243	DDX23	5633.42	0.222875	0.111881	1.99207	0.0463636	0.332157
1853	ENSG00000122694	GLIPR2	154.225	0.222817	0.159255	1.39912	0.161777	0.5943
1854	ENSG00000143198	MGST3	2779.92	0.222694	0.135403	1.64468	0.100036	0.479166
1855	ENSG00000139826	ABHD13	1978.39	0.222657	0.136627	1.62967	0.103171	0.488251
1856	ENSG00000132432	SEC61G	5595.08	0.222551	0.11598	1.91888	0.0549998	0.36374
1857	ENSG00000133627	ACTR3B	717.531	0.222515	0.107173	2.07622	0.0378737	0.29864
1858	ENSG00000255042	SEPTIN7P11	599.889	0.222404	0.13899	1.60014	0.109568	0.501006
1859	ENSG00000143512	HHIPL2	7.04223	0.222376	0.134023	1.65924	0.0970681	0.473908
1860	ENSG00000170270	GON7	989.164	0.222192	0.134828	1.64796	0.0993601	0.477895
1861	ENSG00000166961	MS4A15	4.87604	0.222161	0.112162	1.98071	0.0476233	NA
1862	ENSG00000049323	LTBP1	430.321	0.22213	0.124698	1.78134	0.0748571	0.421838
1863	ENSG00000250305	TRMT9B	13.3615	0.222099	0.176542	1.25805	0.208373	0.65317
1864	ENSG00000206337	HCP5	280.576	0.222048	0.129399	1.716	0.0861623	0.447979
1865	ENSG00000155111	CDK19	978.574	0.221978	0.119775	1.85329	0.0638413	0.391222
1866	ENSG00000103528	SYT17	82.1012	0.22195	0.180082	1.2325	0.217763	0.665438
1867	ENSG00000273226	ENSG00000273226	21.8382	0.221905	0.182183	1.21803	0.223212	0.673291
1868	ENSG00000129235	TXNDC17	3863.81	0.221903	0.138757	1.59922	0.109772	0.501151
1869	ENSG00000153823	PID1	33.5603	0.221895	0.188952	1.17435	0.240256	0.691427
1870	ENSG00000112576	CCND3	2978.76	0.221895	0.0982698	2.25802	0.0239446	0.226769
1871	ENSG00000197142	ACSL5	76.8889	0.221845	0.17944	1.23632	0.21634	0.664093
1872	ENSG00000235169	SMIM1	21.3149	0.221625	0.18082	1.22567	0.220324	0.668822
1873	ENSG00000183496	MEX3B	141.302	0.221498	0.151265	1.46431	0.143111	0.565763
1874	ENSG00000112742	TTK	1691.94	0.221231	0.117741	1.87896	0.0602503	0.38158
1875	ENSG00000158163	DZIP1L	138.562	0.221212	0.152428	1.45125	0.146709	0.570526
1876	ENSG00000268516	ZNF8-DT	81.3613	0.221192	0.174654	1.26646	0.205349	0.649006
1877	ENSG00000179915	NRXN1	13.3844	0.221127	0.176561	1.25241	0.210421	0.655856
1878	ENSG00000170525	PFKFB3	4890.35	0.221089	0.103996	2.12595	0.0335077	0.278442
1879	ENSG00000171863	RPS7	44870.6	0.221017	0.113569	1.94611	0.0516416	0.350153
1880	ENSG00000234028	EIF2AK3-DT	73.6236	0.220968	0.179071	1.23397	0.217216	0.6652
1881	ENSG00000026950	BTN3A1	547.248	0.22095	0.121208	1.82289	0.0683197	0.403093
1882	ENSG00000198569	SLC34A3	9.18681	0.220899	0.159729	1.38296	0.166678	0.600951
1883	ENSG00000031003	FAM13B	219.504	0.220797	0.173487	1.2727	0.203124	0.646367
1884	ENSG00000052850	ALX4	59.1806	0.220782	0.179901	1.22724	0.219731	0.667905
1885	ENSG00000100351	GRAP2	98.3037	0.220731	0.173119	1.27503	0.2023	0.645773
1886	ENSG00000099290	WASHC2A	542.121	0.220623	0.152148	1.45006	0.147043	0.571016
1887	ENSG00000225733	FGD5-AS1	5258.82	0.220589	0.12262	1.79897	0.0720242	0.414031
1888	ENSG00000199347	RNU5E-1	4.63888	0.220548	0.115169	1.915	0.0554929	NA
1889	ENSG00000172123	SLFN12	399.946	0.220497	0.122337	1.80237	0.0714874	0.41268
1890	ENSG00000136122	BORA	417.042	0.220436	0.133872	1.64661	0.0996385	0.478392
1891	ENSG00000182841	RRP7BP	74.7041	0.22041	0.173076	1.27348	0.202846	0.646039
1892	ENSG00000141562	NARF	1268.41	0.220351	0.115843	1.90216	0.0571508	0.371765
1893	ENSG00000258655	ARHGAP5-AS1	261.252	0.220308	0.134273	1.64075	0.10085	0.481716
1894	ENSG00000122565	CBX3	23265.6	0.220293	0.126318	1.74395	0.0811671	0.436079
1895	ENSG00000059804	SLC2A3	5089.77	0.220267	0.0914267	2.40922	0.0159867	0.178289
1896	ENSG00000213918	DNASE1	112.626	0.220186	0.175714	1.25309	0.210172	0.655529
1897	ENSG00000069424	KCNAB2	848.01	0.220132	0.150335	1.46428	0.143119	0.565763
1898	ENSG00000111186	WNT5B	42.0972	0.220078	0.186998	1.1769	0.239234	0.69049
1899	ENSG00000271133	ITGB8-AS1	39.4145	0.22001	0.18865	1.16624	0.243518	0.694692
1900	ENSG00000180543	TSPYL5	11.3289	0.219858	0.163484	1.34483	0.178681	0.615747
1901	ENSG00000255031	ENSG00000255031	9.63547	0.219837	0.164815	1.33384	0.182256	0.621596
1902	ENSG00000145725	PPIP5K2	2169.06	0.219835	0.116125	1.8931	0.0583452	0.375836
1903	ENSG00000197223	C1D	2175.23	0.219784	0.136844	1.60609	0.108254	0.497781
1904	ENSG00000178074	C2orf69	529.377	0.21974	0.12055	1.82282	0.0683314	0.403093
1905	ENSG00000162407	PLPP3	592.436	0.21972	0.117882	1.86391	0.0623349	0.387654
1906	ENSG00000268001	CARD8-AS1	63.3794	0.219656	0.188152	1.16744	0.243031	0.694376
1907	ENSG00000176700	SCAND2P	16.2612	0.219467	0.178402	1.23018	0.21863	0.666466
1908	ENSG00000276390	ENSG00000276390	7.19532	0.219426	0.151972	1.44385	0.14878	0.57379
1909	ENSG00000168268	NT5DC2	1475.68	0.219359	0.110653	1.9824	0.047435	0.335224
1910	ENSG00000197587	DMBX1	11.76	0.219324	0.165087	1.32854	0.184	0.623192
1911	ENSG00000188501	LCTL	623.299	0.2193	0.129638	1.69163	0.0907169	0.459062
1912	ENSG00000168653	NDUFS5	10341.7	0.219237	0.120045	1.82629	0.0678071	0.401689
1913	ENSG00000261542	ENSG00000261542	8.23615	0.219131	0.15814	1.38568	0.165845	0.599702
1914	ENSG00000264350	SNRPGP2	363.521	0.219091	0.172941	1.26686	0.205207	0.648808
1915	ENSG00000135414	GDF11	4892.47	0.219083	0.142497	1.53746	0.124181	0.530071
1916	ENSG00000182700	IGIP	112.568	0.218911	0.159986	1.36831	0.171214	0.607274
1917	ENSG00000069431	ABCC9	4.8214	0.218908	0.118185	1.85224	0.0639912	NA
1918	ENSG00000198821	CD247	39.4513	0.218898	0.188911	1.15873	0.246565	0.697797
1919	ENSG00000255874	PRECSIT	253.097	0.218748	0.148016	1.47787	0.139443	0.559614
1920	ENSG00000255320	ENSG00000255320	42.0209	0.218644	0.188628	1.15913	0.246403	0.697797
1921	ENSG00000236544	EN2-DT	7.20833	0.218639	0.147086	1.48647	0.137156	0.555075
1922	ENSG00000117016	RIMS3	49.5296	0.218614	0.18312	1.19383	0.232545	0.682243
1923	ENSG00000140459	CYP11A1	68.355	0.218517	0.179941	1.21438	0.224603	0.674364
1924	ENSG00000079950	STX7	1678.43	0.218331	0.12876	1.69564	0.0899535	0.457289
1925	ENSG00000180354	MTURN	660.967	0.218222	0.103284	2.11283	0.0346155	0.283542
1926	ENSG00000186684	CYP27C1	196.915	0.218138	0.139276	1.56623	0.117295	0.517285
1927	ENSG00000250056	LINC01018	4.27232	0.218134	0.122988	1.77361	0.0761269	NA
1928	ENSG00000257038	ARHGEF17-AS1	8.9327	0.218122	0.162849	1.33942	0.180435	0.618171
1929	ENSG00000116793	PHTF1	1654.08	0.218007	0.108343	2.01219	0.0441996	0.322997
1930	ENSG00000101888	NXT2	745.239	0.217937	0.164155	1.32763	0.184299	0.623214
1931	ENSG00000181827	RFX7	1180.08	0.217893	0.139333	1.56383	0.117858	0.518383
1932	ENSG00000235609	ENSG00000235609	59.6235	0.217878	0.181932	1.19758	0.231079	0.680979
1933	ENSG00000168078	PBK	4034.67	0.217819	0.143903	1.51365	0.130115	0.540136
1934	ENSG00000168589	DYNLRB2	17.451	0.217728	0.176264	1.23524	0.216741	0.664713
1935	ENSG00000280047	ENSG00000280047	5.71761	0.217549	0.13742	1.5831	0.113399	0.508624
1936	ENSG00000138771	SHROOM3	932.86	0.217493	0.129299	1.68209	0.0925515	0.463775
1937	ENSG00000106852	LHX6	143.362	0.217336	0.160524	1.35392	0.175763	0.611633
1938	ENSG00000143947	RPS27A	43676.1	0.217315	0.115735	1.8777	0.0604226	0.381968
1939	ENSG00000154309	DISP1	377.423	0.217309	0.162861	1.33433	0.182097	0.621295
1940	ENSG00000163485	ADORA1	367.34	0.217275	0.14043	1.54721	0.121812	0.525383
1941	ENSG00000237499	WAKMAR2	22.3355	0.216972	0.186867	1.1611	0.245601	0.697348
1942	ENSG00000164898	FMC1	23.1717	0.216962	0.187266	1.15858	0.246629	0.697797
1943	ENSG00000213609	RPL7AP50	27.1536	0.216774	0.180108	1.20358	0.228752	0.678932
1944	ENSG00000143569	UBAP2L	12029.3	0.216599	0.108895	1.98905	0.0466952	0.332943
1945	ENSG00000143847	PPFIA4	107.65	0.216595	0.164444	1.31714	0.187792	0.628962
1946	ENSG00000136237	RAPGEF5	172.292	0.216527	0.143731	1.50648	0.131945	0.543637
1947	ENSG00000269821	KCNQ1OT1	43.8134	0.216488	0.187933	1.15195	0.249343	0.701855
1948	ENSG00000204406	MBD5	429.584	0.216469	0.123304	1.75558	0.0791609	0.432476
1949	ENSG00000150907	FOXO1	610.45	0.216404	0.129268	1.67408	0.0941156	0.467433
1950	ENSG00000227063	RPL41P1	9217.73	0.216364	0.134	1.61466	0.106385	0.494612
1951	ENSG00000235703	EOLA2-DT	6.44856	0.21624	0.147583	1.46521	0.142863	0.5655
1952	ENSG00000238741	SCARNA7	8.72282	0.216058	0.134452	1.60695	0.108064	0.497781
1953	ENSG00000178974	FBXO34	775.784	0.216058	0.111806	1.93243	0.0533062	0.355422
1954	ENSG00000152749	GPR180	1822.52	0.21602	0.133795	1.61456	0.106407	0.494612
1955	ENSG00000167525	PROCA1	31.1606	0.215999	0.188239	1.14747	0.251188	0.702816
1956	ENSG00000136146	MED4	924.818	0.215926	0.121244	1.78092	0.0749252	0.421838
1957	ENSG00000186854	TRABD2A	146.539	0.215847	0.162295	1.32996	0.18353	0.623038
1958	ENSG00000232573	RPL3P4	339.301	0.215791	0.127521	1.6922	0.0906071	0.459062
1959	ENSG00000100422	CERK	2117.04	0.215778	0.0892653	2.41726	0.0156376	0.176038
1960	ENSG00000264575	LINC00526	72.4807	0.21562	0.174518	1.23552	0.216637	0.664558
1961	ENSG00000113441	LNPEP	1750.43	0.215603	0.105228	2.04892	0.0404702	0.308215
1962	ENSG00000134287	ARF3	6682.32	0.215586	0.0854451	2.52309	0.0116329	0.145331
1963	ENSG00000241644	INMT	21.2797	0.215582	0.184978	1.16545	0.243836	0.694692
1964	ENSG00000081377	CDC14B	814.032	0.21556	0.102292	2.10731	0.0350905	0.284628
1965	ENSG00000269378	ITGB1P1	52.1287	0.215555	0.184181	1.17035	0.241862	0.693822
1966	ENSG00000088832	FKBP1A	21252.7	0.21551	0.103439	2.08346	0.0372097	0.294961
1967	ENSG00000116711	PLA2G4A	688.381	0.215477	0.117052	1.84087	0.0656408	0.394884
1968	ENSG00000116133	DHCR24	17148.6	0.215468	0.111246	1.93687	0.0527615	0.353942
1969	ENSG00000008196	TFAP2B	5486.91	0.215412	0.156447	1.37689	0.168545	0.603387
1970	ENSG00000197008	ZNF138	286.125	0.215404	0.152354	1.41384	0.157409	0.588032
1971	ENSG00000250420	AACSP1	20.8392	0.215322	0.18165	1.18536	0.235874	0.685819
1972	ENSG00000167524	RSKR	8.56189	0.215188	0.151095	1.42419	0.154391	0.583585
1973	ENSG00000083720	OXCT1	2566.45	0.215159	0.0943533	2.28035	0.0225868	0.218791
1974	ENSG00000156162	DPY19L4	2668.33	0.215129	0.127119	1.69235	0.0905793	0.459062
1975	ENSG00000126267	COX6B1	8919.73	0.215103	0.111315	1.93238	0.0533122	0.355422
1976	ENSG00000136897	MRPL50	2956.63	0.215012	0.137773	1.56062	0.118613	0.519731
1977	ENSG00000159228	CBR1	1478.7	0.214962	0.128271	1.67584	0.0937699	0.466484
1978	ENSG00000153944	MSI2	2718.86	0.21495	0.0926825	2.31921	0.0203838	0.203727
1979	ENSG00000177757	FAM87B	10.4838	0.21489	0.16541	1.29914	0.193897	0.637046
1980	ENSG00000248869	LINC02511	18.0707	0.214878	0.183449	1.17132	0.24147	0.693282
1981	ENSG00000140285	FGF7	26.4273	0.214842	0.18846	1.13998	0.254293	0.706412
1982	ENSG00000179044	EXOC3L1	33.5526	0.214725	0.188796	1.13734	0.255398	0.706925
1983	ENSG00000129083	COPB1	7444.11	0.214681	0.127805	1.67976	0.0930044	0.464775
1984	ENSG00000144045	DQX1	7.05711	0.214579	0.141471	1.51676	0.129326	0.538564
1985	ENSG00000010404	IDS	1960.7	0.214569	0.0892651	2.40373	0.0162288	0.179293
1986	ENSG00000117500	TMED5	3152	0.214496	0.125973	1.70272	0.0886212	0.453804
1987	ENSG00000105088	OLFM2	25.5044	0.21444	0.180625	1.18721	0.235146	0.685482
1988	ENSG00000233836	ENSG00000233836	178.399	0.214387	0.16719	1.28229	0.199739	0.643417
1989	ENSG00000243137	PSG4	6.48034	0.214381	0.136125	1.57488	0.115284	0.513374
1990	ENSG00000182263	FIGN	163.453	0.214344	0.152473	1.40578	0.159789	0.591133
1991	ENSG00000213881	NPM1P6	84.9946	0.214326	0.1752	1.22332	0.221208	0.670014
1992	ENSG00000237649	KIFC1	2280.72	0.214314	0.113337	1.89095	0.058631	0.37656
1993	ENSG00000113389	NPR3	11.5135	0.214308	0.163286	1.31247	0.189361	0.630628
1994	ENSG00000249740	OSMR-DT	22.9173	0.214299	0.185874	1.15293	0.24894	0.701044
1995	ENSG00000067082	KLF6	2579.49	0.214269	0.0986684	2.1716	0.0298857	0.260743
1996	ENSG00000162664	ZNF326	1054.33	0.214188	0.129763	1.65061	0.0988188	0.477065
1997	ENSG00000171094	ALK	76.3811	0.213913	0.177143	1.20757	0.227211	0.676934
1998	ENSG00000167004	PDIA3	11527.7	0.213883	0.0865278	2.47184	0.0134419	0.16088
[truncated: 30,614 more rows]

## Sheet: GSEA
GSEA of HMGB2OE.
	pathway	pval	log10pval	padj	ES	NES
1	GOBP_NEUROGENESIS	0.00198413	2.70243	0.239518	0.344148	2.52763
2	GOBP_CELL_GROWTH	0.0019685	2.70586	0.239518	0.533288	2.4926
3	GOBP_NEURON_DEVELOPMENT	0.00196464	2.70672	0.239518	0.367256	2.41495
4	GOBP_NEURON_DIFFERENTIATION	0.00199601	2.69984	0.239518	0.336776	2.36948
5	GOBP_CELL_PART_MORPHOGENESIS	0.00184162	2.7348	0.239518	0.404509	2.33689
6	GOBP_CELL_PROJECTION_ORGANIZATION	0.0019802	2.70329	0.239518	0.341066	2.32426
7	GOBP_CELLULAR_COMPONENT_MORPHOGENESIS	0.00191571	2.71767	0.239518	0.389229	2.30807
8	GOBP_AXON_DEVELOPMENT	0.00193798	2.71265	0.239518	0.430834	2.30226
9	GOBP_CELL_MORPHOGENESIS_INVOLVED_IN_NEURON_DIFFERENTIATION	0.00186916	2.72835	0.239518	0.417807	2.29479
10	GOBP_CELL_MORPHOGENESIS_INVOLVED_IN_DIFFERENTIATION	0.00191939	2.71684	0.239518	0.375627	2.24129
11	GOBP_DEVELOPMENTAL_CELL_GROWTH	0.00375235	2.4257	0.350294	0.583242	2.18559
12	GOBP_CELL_MORPHOGENESIS	0.0019802	2.70329	0.239518	0.337918	2.16674
13	GOBP_NEGATIVE_REGULATION_OF_CELL_PROJECTION_ORGANIZATION	0.00381679	2.4183	0.350294	0.594784	2.15702
14	GOBP_NEGATIVE_REGULATION_OF_AXONOGENESIS	0.00195312	2.70927	0.239518	0.851464	2.14943
15	GOBP_LOCOMOTION	0.00194932	2.71012	0.239518	0.291149	2.14067
16	GOBP_HOMEOSTATIC_PROCESS	0.002	2.69897	0.239518	0.291869	2.10992
17	GOBP_NEGATIVE_REGULATION_OF_CELL_GROWTH	0.00375235	2.4257	0.350294	0.560995	2.10223
18	GOBP_MUSCLE_CELL_MIGRATION	0.00191571	2.71767	0.239518	0.715808	2.09939
19	GOBP_DEVELOPMENTAL_GROWTH_INVOLVED_IN_MORPHOGENESIS	0.00375235	2.4257	0.350294	0.556582	2.08569
20	GOBP_HOMEOSTASIS_OF_NUMBER_OF_CELLS	0.00376648	2.42406	0.350294	0.534829	2.0753
21	GOBP_NEGATIVE_REGULATION_OF_NEURON_PROJECTION_DEVELOPMENT	0.00968992	2.01368	0.541242	0.585209	2.05877
22	GOBP_GROWTH	0.00184162	2.7348	0.239518	0.355593	2.0543
23	GOBP_COLLATERAL_SPROUTING	0.00194932	2.71012	0.239518	0.859397	2.00941
24	GOBP_REGULATION_OF_COLLATERAL_SPROUTING	0.00194932	2.71012	0.239518	0.859397	2.00941
25	GOBP_REGULATION_OF_AXONOGENESIS	0.00572519	2.24221	0.4357	0.55325	2.00639
26	GOBP_NEGATIVE_REGULATION_OF_COLLATERAL_SPROUTING	0.00203666	2.69108	0.239518	0.968421	2.00239
27	GOBP_REGULATION_OF_EXTENT_OF_CELL_GROWTH	0.00381679	2.4183	0.350294	0.648326	1.99937
28	GOBP_REGULATION_OF_NEURON_PROJECTION_DEVELOPMENT	0.00788955	2.10295	0.498	0.400523	1.99218
29	GOBP_NEGATIVE_REGULATION_OF_GROWTH	0.00573614	2.24138	0.4357	0.448455	1.95117
30	GOBP_CELL_MIGRATION	0.00196464	2.70672	0.239518	0.271865	1.92449
31	GOBP_SKELETAL_SYSTEM_DEVELOPMENT	0.00990099	2.00432	0.541242	0.391039	1.9219
32	GOBP_DEVELOPMENTAL_GROWTH	0.0136719	1.86417	0.541242	0.37508	1.91973
33	GOBP_NEGATIVE_REGULATION_OF_MULTICELLULAR_ORGANISMAL_PROCESS	0.00578035	2.23805	0.4357	0.297486	1.90978
34	GOBP_NEGATIVE_REGULATION_OF_NERVOUS_SYSTEM_DEVELOPMENT	0.0135659	1.86755	0.541242	0.587731	1.9095
35	GOBP_TAXIS	0.00383142	2.41664	0.350294	0.342048	1.90112
36	GOBP_REGULATION_OF_CELL_SIZE	0.0193798	1.71265	0.541242	0.539056	1.8964
37	GOBP_REGULATION_OF_GROWTH	0.00968992	2.01368	0.541242	0.348199	1.86068
38	GOBP_REGULATION_OF_CELL_DIFFERENTIATION	0.004	2.39794	0.350694	0.256635	1.85521
39	GOBP_CELLULAR_RESPONSE_TO_ORGANIC_CYCLIC_COMPOUND	0.00986193	2.00604	0.541242	0.387548	1.84101
40	GOBP_CELL_CELL_ADHESION	0.00784314	2.10551	0.498	0.302585	1.84027
41	GOBP_RESPONSE_TO_ORGANIC_CYCLIC_COMPOUND	0.00375235	2.4257	0.350294	0.336458	1.8314
42	GOBP_REGULATION_OF_SYSTEM_PROCESS	0.0219561	1.65845	0.555391	0.38037	1.82921
43	GOBP_NEURON_MIGRATION	0.019084	1.71933	0.541242	0.503816	1.82712
44	GOBP_NEGATIVE_REGULATION_OF_DEVELOPMENTAL_GROWTH	0.0252918	1.59702	0.585593	0.538213	1.81342
45	GOBP_CENTRAL_NERVOUS_SYSTEM_NEURON_AXONOGENESIS	0.0136452	1.86502	0.541242	0.775272	1.81272
46	GOBP_CENTRAL_NERVOUS_SYSTEM_PROJECTION_NEURON_AXONOGENESIS	0.0136452	1.86502	0.541242	0.775272	1.81272
47	GOBP_ANTEROGRADE_AXONAL_TRANSPORT	0.00203666	2.69108	0.239518	0.873684	1.8065
48	GOBP_AXO_DENDRITIC_TRANSPORT	0.00203666	2.69108	0.239518	0.873684	1.8065
49	GOBP_AXONAL_TRANSPORT	0.00203666	2.69108	0.239518	0.873684	1.8065
50	GOBP_TRANSPORT_ALONG_MICROTUBULE	0.00203666	2.69108	0.239518	0.873684	1.8065
51	GOBP_SMOOTH_MUSCLE_CELL_MIGRATION	0.0195312	1.70927	0.541242	0.657187	1.79588
52	GOBP_RELAXATION_OF_CARDIAC_MUSCLE	0.0136452	1.86502	0.541242	0.768014	1.79575
53	GOBP_RELAXATION_OF_MUSCLE	0.0136452	1.86502	0.541242	0.768014	1.79575
54	GOBP_CENTRAL_NERVOUS_SYSTEM_NEURON_DEVELOPMENT	0.0209924	1.67794	0.549898	0.579808	1.78807
55	GOBP_PROTEIN_DNA_COMPLEX_ASSEMBLY	0.0272374	1.56484	0.611816	0.527531	1.77743
56	GOBP_PROTEIN_DNA_COMPLEX_SUBUNIT_ORGANIZATION	0.0272374	1.56484	0.611816	0.527531	1.77743
57	GOBP_CELLULAR_RESPONSE_TO_CAMP	0.0136452	1.86502	0.541242	0.759914	1.77681
58	GOBP_REGULATION_OF_CELL_PROJECTION_ORGANIZATION	0.00959693	2.01787	0.541242	0.330056	1.77554
59	GOBP_CENTRAL_NERVOUS_SYSTEM_NEURON_DIFFERENTIATION	0.0291829	1.53487	0.62551	0.525017	1.76896
60	GOBP_CARTILAGE_DEVELOPMENT	0.0368217	1.4339	0.656312	0.501217	1.76329
61	GOBP_CATECHOL_CONTAINING_COMPOUND_METABOLIC_PROCESS	0.0214844	1.66788	0.550461	0.695479	1.75566
62	GOBP_REGULATION_OF_MUSCLE_SYSTEM_PROCESS	0.0368217	1.4339	0.656312	0.497675	1.75082
63	GOBP_MULTICELLULAR_ORGANISMAL_MOVEMENT	0.0101833	1.99211	0.541242	0.845614	1.74846
64	GOBP_ANATOMICAL_STRUCTURE_HOMEOSTASIS	0.0173077	1.76176	0.541242	0.427237	1.74494
65	GOBP_NETRIN_ACTIVATED_SIGNALING_PATHWAY	0.00196078	2.70757	0.239518	0.994746	1.73812
66	GOBP_RESPONSE_TO_CAMP	0.0253906	1.59533	0.585593	0.685357	1.73011
67	GOBP_ASSOCIATIVE_LEARNING	0.0253906	1.59533	0.585593	0.63292	1.72957
68	GOBP_RENAL_SYSTEM_PROCESS	0.0343511	1.46406	0.656312	0.558796	1.72327
69	GOBP_CHROMATIN_ASSEMBLY_OR_DISASSEMBLY	0.0406977	1.39043	0.656312	0.527318	1.71322
70	GOBP_CHROMATIN_REMODELING	0.0406977	1.39043	0.656312	0.527318	1.71322
71	GOBP_DNA_CONFORMATION_CHANGE	0.0406977	1.39043	0.656312	0.527318	1.71322
72	GOBP_DNA_PACKAGING	0.0406977	1.39043	0.656312	0.527318	1.71322
73	GOBP_NUCLEOSOME_ASSEMBLY	0.0406977	1.39043	0.656312	0.527318	1.71322
74	GOBP_NUCLEOSOME_ORGANIZATION	0.0406977	1.39043	0.656312	0.527318	1.71322
75	GOBP_CELLULAR_RESPONSE_TO_OXYGEN_LEVELS	0.0406977	1.39043	0.656312	0.524823	1.70511
76	GOBP_MYOBLAST_PROLIFERATION	0.00196078	2.70757	0.239518	0.97373	1.7014
77	GOBP_NEGATIVE_REGULATION_OF_GENE_EXPRESSION	0.0189753	1.72181	0.541242	0.293717	1.69544
78	GOBP_PALLIUM_DEVELOPMENT	0.0273438	1.56314	0.611816	0.618065	1.68897
79	GOBP_RESPONSE_TO_PURINE_CONTAINING_COMPOUND	0.0273438	1.56314	0.611816	0.617604	1.68771
80	GOBP_CHONDROCYTE_PROLIFERATION	0.0162933	1.78799	0.541242	0.811131	1.67716
81	GOBP_RESPONSE_TO_STEROID_HORMONE	0.0382409	1.41747	0.656312	0.417844	1.66971
82	GOBP_NEGATIVE_REGULATION_OF_CELL_DEVELOPMENT	0.0562016	1.25025	0.693651	0.471315	1.65809
83	GOBP_RESPONSE_TO_VITAMIN_D	0.0244399	1.6119	0.580077	0.801066	1.65635
84	GOBP_POSITIVE_REGULATION_OF_SMOOTH_MUSCLE_CELL_MIGRATION	0.0244399	1.6119	0.580077	0.800695	1.65558
85	GOBP_HEMATOPOIETIC_STEM_CELL_HOMEOSTASIS	0.00588235	2.23045	0.4357	0.945709	1.65243
86	GOBP_REGULATION_OF_NEUROGENESIS	0.0315582	1.50089	0.654947	0.347394	1.65026
87	GOBP_NEURON_PROJECTION_GUIDANCE	0.0267686	1.57237	0.611692	0.378151	1.64528
88	GOBP_REGULATION_OF_CARDIAC_MUSCLE_CONTRACTION	0.0534351	1.27217	0.693651	0.532755	1.64296
89	GOBP_REGULATION_OF_STRIATED_MUSCLE_CONTRACTION	0.0534351	1.27217	0.693651	0.532755	1.64296
90	GOBP_REGULATION_OF_BLOOD_CIRCULATION	0.0487805	1.31175	0.693651	0.438207	1.6421
91	GOBP_PHENOL_CONTAINING_COMPOUND_METABOLIC_PROCESS	0.0410156	1.38705	0.656312	0.598892	1.63658
92	GOBP_TRANSMEMBRANE_RECEPTOR_PROTEIN_SERINE_THREONINE_KINASE_SIGNALING_PATHWAY	0.0343511	1.46406	0.656312	0.382458	1.63489
93	GOBP_CYTOSKELETON_DEPENDENT_INTRACELLULAR_TRANSPORT	0.042885	1.36769	0.67983	0.695958	1.62727
94	GOBP_SMAD_PROTEIN_SIGNAL_TRANSDUCTION	0.0572519	1.24221	0.693651	0.527567	1.62696
95	GOBP_INCLUSION_BODY_ASSEMBLY	0.0325866	1.48696	0.656312	0.785965	1.62513
96	GOBP_NEGATIVE_REGULATION_OF_INCLUSION_BODY_ASSEMBLY	0.0325866	1.48696	0.656312	0.785965	1.62513
97	GOBP_POSITIVE_REGULATION_OF_ERYTHROCYTE_DIFFERENTIATION	0.0325866	1.48696	0.656312	0.785965	1.62513
98	GOBP_PROTEIN_REFOLDING	0.0325866	1.48696	0.656312	0.785965	1.62513
99	GOBP_REGULATION_OF_INCLUSION_BODY_ASSEMBLY	0.0325866	1.48696	0.656312	0.785965	1.62513
100	GOBP_RESPONSE_TO_AXON_INJURY	0.0613027	1.21252	0.693651	0.553334	1.62287
101	GOBP_REGULATION_OF_CELL_DEVELOPMENT	0.0392157	1.40654	0.656312	0.30637	1.61929
102	GOBP_POSITIVE_REGULATION_OF_PATTERN_RECOGNITION_RECEPTOR_SIGNALING_PATHWAY	0.0366599	1.43581	0.656312	0.777193	1.60699
103	GOBP_REGULATION_OF_TUMOR_NECROSIS_FACTOR_MEDIATED_SIGNALING_PATHWAY	0.0366599	1.43581	0.656312	0.777193	1.60699
104	GOBP_NEUROMUSCULAR_PROCESS	0.0527344	1.27791	0.693651	0.58789	1.60651
105	GOBP_NEGATIVE_REGULATION_OF_OSTEOBLAST_DIFFERENTIATION	0.0366599	1.43581	0.656312	0.775394	1.60327
106	GOBP_MICROTUBULE_BASED_TRANSPORT	0.0526316	1.27875	0.693651	0.684946	1.60152
107	GOBP_MRNA_METABOLIC_PROCESS	0.0639535	1.19414	0.693651	0.455113	1.60109
108	GOBP_CHAPERONE_COFACTOR_DEPENDENT_PROTEIN_REFOLDING	0.0526316	1.27875	0.693651	0.683656	1.5985
109	GOBP_CHAPERONE_MEDIATED_PROTEIN_FOLDING	0.0526316	1.27875	0.693651	0.683656	1.5985
110	GOBP_DE_NOVO_PROTEIN_FOLDING	0.0526316	1.27875	0.693651	0.683656	1.5985
111	GOBP_PROTEIN_FOLDING	0.0526316	1.27875	0.693651	0.683656	1.5985
112	GOBP_REGULATION_OF_ACTIN_FILAMENT_BASED_MOVEMENT	0.0644531	1.19076	0.693651	0.631379	1.59385
113	GOBP_REGULATION_OF_CELLULAR_COMPONENT_MOVEMENT	0.0253411	1.59617	0.585593	0.254089	1.5917
114	GOBP_CHROMOSOME_ORGANIZATION	0.0576923	1.23888	0.693651	0.389091	1.58914
115	GOBP_ORGANELLE_TRANSPORT_ALONG_MICROTUBULE	0.0156863	1.80448	0.541242	0.905429	1.58205
116	GOBP_REGULATION_OF_NOTCH_SIGNALING_PATHWAY	0.0683594	1.1652	0.709352	0.625183	1.57821
117	GOBP_REGULATION_OF_MEGAKARYOCYTE_DIFFERENTIATION	0.0604288	1.21876	0.693651	0.669596	1.56563
118	GOBP_G_PROTEIN_COUPLED_RECEPTOR_SIGNALING_PATHWAY_INVOLVED_IN_HEART_PROCESS	0.0196078	1.70757	0.541242	0.889667	1.55451
119	GOBP_NEGATIVE_REGULATION_OF_MUSCLE_HYPERTROPHY	0.0196078	1.70757	0.541242	0.889667	1.55451
120	GOBP_RESPONSE_TO_AMPHETAMINE	0.0196078	1.70757	0.541242	0.889667	1.55451
121	GOBP_ORGANIC_CYCLIC_COMPOUND_CATABOLIC_PROCESS	0.0677966	1.16879	0.708429	0.400391	1.55364
122	GOBP_TISSUE_MIGRATION	0.0458891	1.33829	0.693651	0.356897	1.55281
123	GOBP_CENTRAL_NERVOUS_SYSTEM_DEVELOPMENT	0.0355731	1.44888	0.656312	0.238013	1.54844
124	GOBP_REGULATION_OF_ATP_DEPENDENT_ACTIVITY	0.0196078	1.70757	0.541242	0.884413	1.54533
125	GOBP_CELL_CELL_ADHESION_VIA_PLASMA_MEMBRANE_ADHESION_MOLECULES	0.0458891	1.33829	0.693651	0.354771	1.54356
126	GOBP_NEGATIVE_REGULATION_OF_VIRAL_GENOME_REPLICATION	0.0529532	1.27611	0.693651	0.74386	1.53807
127	GOBP_STRIATED_MUSCLE_CONTRACTION	0.0919325	1.03653	0.781843	0.410004	1.53641
128	GOBP_PANCREAS_DEVELOPMENT	0.0235294	1.62839	0.571087	0.875657	1.53003
129	GOBP_SIGNALING_RECEPTOR_LIGAND_PRECURSOR_PROCESSING	0.0235294	1.62839	0.571087	0.875657	1.53003
130	GOBP_RETROGRADE_AXONAL_TRANSPORT	0.0254902	1.59363	0.585593	0.872154	1.52391
131	GOBP_REGULATION_OF_CELLULAR_COMPONENT_SIZE	0.0573614	1.24138	0.693651	0.349638	1.52123
132	GOBP_REGULATION_OF_NEUROTRANSMITTER_LEVELS	0.0833333	1.07918	0.781843	0.467979	1.52043
133	GOBP_REGULATION_OF_ANATOMICAL_STRUCTURE_SIZE	0.0558882	1.25268	0.693651	0.316071	1.52
134	GOBP_MICROTUBULE_POLYMERIZATION	0.078125	1.10721	0.762784	0.602113	1.51997
135	GOBP_REGULATION_OF_MUSCLE_CONTRACTION	0.0833333	1.07918	0.781843	0.467284	1.51817
136	GOBP_POSITIVE_REGULATION_OF_BONE_RESORPTION	0.0294118	1.53148	0.62551	0.865149	1.51167
137	GOBP_NEGATIVE_REGULATION_OF_CELL_DIFFERENTIATION	0.0415094	1.38185	0.660461	0.266989	1.50819
138	GOBP_MULTICELLULAR_ORGANISMAL_HOMEOSTASIS	0.0699029	1.1555	0.720151	0.286755	1.49819
139	GOBP_CEREBRAL_CORTEX_DEVELOPMENT	0.0878906	1.05606	0.781843	0.593327	1.49779
140	GOBP_MULTI_MULTICELLULAR_ORGANISM_PROCESS	0.106942	0.970852	0.781843	0.397896	1.49104
141	GOBP_EMBRYO_IMPLANTATION	0.101533	0.993395	0.781843	0.507414	1.48819
142	GOBP_REGULATION_OF_NERVOUS_SYSTEM_DEVELOPMENT	0.0683594	1.1652	0.709352	0.290408	1.48636
143	GOBP_RESPONSE_TO_ENDOGENOUS_STIMULUS	0.0491159	1.30878	0.693651	0.218821	1.48626
144	GOBP_TELENCEPHALON_DEVELOPMENT	0.0988372	1.00508	0.781843	0.456828	1.4842
145	GOBP_TELOMERE_ORGANIZATION	0.0935673	1.02888	0.781843	0.634446	1.48344
146	GOBP_MIDBRAIN_DEVELOPMENT	0.0935673	1.02888	0.781843	0.630931	1.47522
147	GOBP_SUBSTANTIA_NIGRA_DEVELOPMENT	0.0935673	1.02888	0.781843	0.630931	1.47522
148	GOBP_SKELETAL_MUSCLE_CONTRACTION	0.0431373	1.36515	0.681315	0.844133	1.47495
149	GOBP_POSITIVE_REGULATION_OF_AXONOGENESIS	0.107422	0.968907	0.781843	0.539683	1.47478
150	GOBP_NEURON_PROJECTION_EXTENSION	0.0935115	1.02914	0.781843	0.47719	1.47161
151	GOBP_NEGATIVE_REGULATION_OF_SMOOTH_MUSCLE_CELL_PROLIFERATION	0.0955166	1.01992	0.781843	0.62846	1.46944
152	GOBP_DECIDUALIZATION	0.0955166	1.01992	0.781843	0.628395	1.46929
153	GOBP_MATERNAL_PLACENTA_DEVELOPMENT	0.0955166	1.01992	0.781843	0.628395	1.46929
154	GOBP_NEGATIVE_REGULATION_OF_CHEMOTAXIS	0.0875764	1.05761	0.781843	0.710526	1.46914
155	GOBP_NEURAL_NUCLEUS_DEVELOPMENT	0.0976562	1.0103	0.781843	0.579225	1.46219
156	GOBP_REGULATION_OF_NEURON_MIGRATION	0.0936864	1.02832	0.781843	0.704665	1.45703
157	GOBP_NEGATIVE_REGULATION_OF_PROTEIN_MODIFICATION_BY_SMALL_PROTEIN_CONJUGATION_OR_REMOVAL	0.0936864	1.02832	0.781843	0.703509	1.45463
158	GOBP_POSITIVE_REGULATION_OF_RHO_PROTEIN_SIGNAL_TRANSDUCTION	0.0936864	1.02832	0.781843	0.703509	1.45463
159	GOBP_POSITIVE_REGULATION_OF_SMALL_GTPASE_MEDIATED_SIGNAL_TRANSDUCTION	0.0936864	1.02832	0.781843	0.703509	1.45463
160	GOBP_INFLAMMATORY_RESPONSE_TO_ANTIGENIC_STIMULUS	0.0936864	1.02832	0.781843	0.702601	1.45276
161	GOBP_REGULATION_OF_MONONUCLEAR_CELL_MIGRATION	0.0936864	1.02832	0.781843	0.702488	1.45252
162	GOBP_POSITIVE_REGULATION_OF_B_CELL_PROLIFERATION	0.105263	0.977724	0.781843	0.620749	1.45141
163	GOBP_MRNA_CATABOLIC_PROCESS	0.105469	0.976876	0.781843	0.574831	1.4511
164	GOBP_RNA_CATABOLIC_PROCESS	0.105469	0.976876	0.781843	0.574831	1.4511
165	GOBP_MATERNAL_PROCESS_INVOLVED_IN_FEMALE_PREGNANCY	0.117188	0.931119	0.79532	0.529752	1.44764
166	GOBP_AMINE_METABOLIC_PROCESS	0.114943	0.939519	0.786374	0.49294	1.44574
167	GOBP_POSITIVE_REGULATION_OF_CELL_DIFFERENTIATION	0.0721063	1.14203	0.739304	0.25033	1.445
168	GOBP_PROTEIN_LOCALIZATION_TO_SYNAPSE	0.107212	0.969755	0.781843	0.616872	1.44235
169	GOBP_BONE_MORPHOGENESIS	0.109375	0.961082	0.781843	0.569721	1.4382
170	GOBP_NEGATIVE_REGULATION_OF_VASCULAR_PERMEABILITY	0.0568627	1.24517	0.693651	0.822431	1.43703
171	GOBP_REGULATION_OF_BLOOD_BRAIN_BARRIER_PERMEABILITY	0.0568627	1.24517	0.693651	0.822431	1.43703
172	GOBP_REGULATION_OF_VASCULAR_PERMEABILITY	0.0568627	1.24517	0.693651	0.822431	1.43703
173	GOBP_NEGATIVE_REGULATION_OF_NEURON_PROJECTION_REGENERATION	0.0627451	1.20242	0.693651	0.821366	1.43517
174	GOBP_MUSCLE_HYPERTROPHY	0.11306	0.946689	0.786374	0.611419	1.4296
175	GOBP_REGULATION_OF_MUSCLE_ADAPTATION	0.11306	0.946689	0.786374	0.611419	1.4296
176	GOBP_REGULATION_OF_MUSCLE_HYPERTROPHY	0.11306	0.946689	0.786374	0.611419	1.4296
177	GOBP_NEGATIVE_REGULATION_OF_SMOOTH_MUSCLE_CELL_MIGRATION	0.0647059	1.18906	0.693651	0.817863	1.42905
178	GOBP_REGULATION_OF_MUSCLE_ORGAN_DEVELOPMENT	0.0647059	1.18906	0.693651	0.817863	1.42905
179	GOBP_REGULATION_OF_SKELETAL_MUSCLE_TISSUE_DEVELOPMENT	0.0647059	1.18906	0.693651	0.817863	1.42905
180	GOBP_OSSIFICATION	0.0898438	1.04651	0.781843	0.279191	1.42895
181	GOBP_MYELIN_MAINTENANCE	0.0666667	1.17609	0.701961	0.814361	1.42293
182	GOBP_NEURON_PROJECTION_MAINTENANCE	0.0666667	1.17609	0.701961	0.814361	1.42293
183	GOBP_REACTIVE_OXYGEN_SPECIES_BIOSYNTHETIC_PROCESS	0.0666667	1.17609	0.701961	0.814361	1.42293
184	GOBP_CHROMATIN_ORGANIZATION	0.140713	0.851666	0.829222	0.379653	1.42268
185	GOBP_VESICLE_MEDIATED_TRANSPORT_IN_SYNAPSE	0.134766	0.870421	0.807986	0.519123	1.4186
186	GOBP_CHONDROCYTE_DIFFERENTIATION	0.114504	0.94118	0.786374	0.459844	1.41811
187	GOBP_TYPE_B_PANCREATIC_CELL_PROLIFERATION	0.107943	0.966806	0.781843	0.685477	1.41735
188	GOBP_REGULATION_OF_HEART_CONTRACTION	0.125954	0.899787	0.807986	0.390723	1.41698
189	GOBP_AMEBOIDAL_TYPE_CELL_MIGRATION	0.104536	0.980732	0.781843	0.297877	1.41503
190	GOBP_EXTRACELLULAR_MATRIX_ASSEMBLY	0.10998	0.958688	0.781843	0.684211	1.41473
191	GOBP_MUSCLE_SYSTEM_PROCESS	0.110687	0.955903	0.781843	0.330765	1.41392
192	GOBP_REGULATION_OF_RENAL_SYSTEM_PROCESS	0.130859	0.883195	0.807986	0.558443	1.40973
193	GOBP_BONE_DEVELOPMENT	0.118217	0.92732	0.796319	0.400567	1.4092
194	GOBP_ORGANIC_HYDROXY_COMPOUND_CATABOLIC_PROCESS	0.10998	0.958688	0.781843	0.680702	1.40748
195	GOBP_NEGATIVE_REGULATION_OF_RESPONSE_TO_EXTERNAL_STIMULUS	0.131783	0.880141	0.807986	0.432737	1.40593
196	GOBP_REGULATION_OF_MICROTUBULE_POLYMERIZATION	0.118908	0.924788	0.796319	0.601054	1.40537
197	GOBP_BIOLOGICAL_ADHESION	0.0790514	1.10209	0.770079	0.194764	1.40127
198	GOBP_RESPONSE_TO_CORTICOSTERONE	0.118126	0.927653	0.796319	0.676228	1.39823
199	GOBP_RESPONSE_TO_MINERALOCORTICOID	0.118126	0.927653	0.796319	0.676228	1.39823
200	GOBP_NEGATIVE_REGULATION_OF_STRIATED_MUSCLE_CELL_DIFFERENTIATION	0.118126	0.927653	0.796319	0.675666	1.39706
201	GOBP_DENDRITE_EXTENSION	0.120163	0.920229	0.800341	0.674541	1.39474
202	GOBP_ACTIN_FILAMENT_BASED_PROCESS	0.114563	0.940955	0.786374	0.266774	1.3938
203	GOBP_MONOCYTE_ACTIVATION	0.0901961	1.04481	0.781843	0.796848	1.39233
204	GOBP_CARDIAC_MUSCLE_CONTRACTION	0.150763	0.821704	0.845078	0.382318	1.3865
205	GOBP_REGULATION_OF_HYDROLASE_ACTIVITY	0.110687	0.955903	0.781843	0.258019	1.38599
206	GOBP_NEGATIVE_REGULATION_OF_MRNA_CATABOLIC_PROCESS	0.0901961	1.04481	0.781843	0.791594	1.38315
207	GOBP_NEGATIVE_REGULATION_OF_MRNA_METABOLIC_PROCESS	0.0901961	1.04481	0.781843	0.791594	1.38315
208	GOBP_NEGATIVE_REGULATION_OF_RNA_CATABOLIC_PROCESS	0.0901961	1.04481	0.781843	0.791594	1.38315
209	GOBP_REGULATION_OF_MRNA_CATABOLIC_PROCESS	0.0901961	1.04481	0.781843	0.791594	1.38315
210	GOBP_RNA_STABILIZATION	0.0901961	1.04481	0.781843	0.791594	1.38315
211	GOBP_HOMOPHILIC_CELL_ADHESION_VIA_PLASMA_MEMBRANE_ADHESION_MOLECULES	0.127907	0.893106	0.807986	0.392408	1.38049
212	GOBP_DENDRITE_DEVELOPMENT	0.157598	0.802448	0.847363	0.368305	1.38015
213	GOBP_POSITIVE_REGULATION_OF_ACTIN_FILAMENT_BUNDLE_ASSEMBLY	0.0921569	1.03547	0.781843	0.789842	1.38009
214	GOBP_CIRCULATORY_SYSTEM_PROCESS	0.114504	0.94118	0.786374	0.256779	1.37932
215	GOBP_CELLULAR_RESPONSE_TO_BRAIN_DERIVED_NEUROTROPHIC_FACTOR_STIMULUS	0.0980392	1.0086	0.781843	0.786605	1.37443
216	GOBP_HEAT_ACCLIMATION	0.101961	0.991567	0.781843	0.784588	1.37091
217	GOBP_MICROTUBULE_NUCLEATION	0.101961	0.991567	0.781843	0.784588	1.37091
218	GOBP_NUCLEOTIDE_BINDING_OLIGOMERIZATION_DOMAIN_CONTAINING_2_SIGNALING_PATHWAY	0.101961	0.991567	0.781843	0.784588	1.37091
219	GOBP_POSITIVE_REGULATION_OF_MICROTUBULE_NUCLEATION	0.101961	0.991567	0.781843	0.784588	1.37091
220	GOBP_POSITIVE_REGULATION_OF_MICROTUBULE_POLYMERIZATION_OR_DEPOLYMERIZATION	0.101961	0.991567	0.781843	0.784588	1.37091
221	GOBP_POSITIVE_REGULATION_OF_NUCLEASE_ACTIVITY	0.101961	0.991567	0.781843	0.784588	1.37091
222	GOBP_POSITIVE_REGULATION_OF_NUCLEOTIDE_BINDING_OLIGOMERIZATION_DOMAIN_CONTAINING_2_SIGNALING_PATHWAY	0.101961	0.991567	0.781843	0.784588	1.37091
223	GOBP_POSITIVE_REGULATION_OF_NUCLEOTIDE_BINDING_OLIGOMERIZATION_DOMAIN_CONTAINING_SIGNALING_PATHWAY	0.101961	0.991567	0.781843	0.784588	1.37091
224	GOBP_POSITIVE_REGULATION_OF_TUMOR_NECROSIS_FACTOR_MEDIATED_SIGNALING_PATHWAY	0.101961	0.991567	0.781843	0.784588	1.37091
225	GOBP_REGULATION_OF_MICROTUBULE_NUCLEATION	0.101961	0.991567	0.781843	0.784588	1.37091
226	GOBP_REGULATION_OF_MITOTIC_SPINDLE_ASSEMBLY	0.101961	0.991567	0.781843	0.784588	1.37091
227	GOBP_REGULATION_OF_NUCLEASE_ACTIVITY	0.101961	0.991567	0.781843	0.784588	1.37091
228	GOBP_REGULATION_OF_NUCLEOTIDE_BINDING_OLIGOMERIZATION_DOMAIN_CONTAINING_2_SIGNALING_PATHWAY	0.101961	0.991567	0.781843	0.784588	1.37091
229	GOBP_REGULATION_OF_SPINDLE_ASSEMBLY	0.101961	0.991567	0.781843	0.784588	1.37091
230	GOBP_REGULATION_OF_SPINDLE_ORGANIZATION	0.101961	0.991567	0.781843	0.784588	1.37091
231	GOBP_NOTCH_SIGNALING_PATHWAY	0.145038	0.838518	0.834032	0.443929	1.36903
232	GOBP_CHEMICAL_HOMEOSTASIS	0.105263	0.977724	0.781843	0.217871	1.36482
233	GOBP_NEURON_PROJECTION_REGENERATION	0.166016	0.779851	0.857178	0.539087	1.36087
234	GOBP_REGULATION_OF_NERVOUS_SYSTEM_PROCESS	0.169922	0.769751	0.867996	0.497822	1.36039
235	GOBP_ENDOTHELIAL_CELL_MIGRATION	0.133588	0.874233	0.807986	0.318161	1.36004
236	GOBP_REGULATION_OF_MULTICELLULAR_ORGANISMAL_DEVELOPMENT	0.106719	0.971757	0.781843	0.188912	1.35917
237	GOBP_REGULATION_OF_DEVELOPMENTAL_GROWTH	0.125749	0.900497	0.807986	0.312911	1.35857
238	GOBP_INTERLEUKIN_1_PRODUCTION	0.115686	0.936718	0.786374	0.775832	1.35561
239	GOBP_REGULATION_OF_DEFENSE_RESPONSE_TO_BACTERIUM	0.115686	0.936718	0.786374	0.775832	1.35561
240	GOBP_UROGENITAL_SYSTEM_DEVELOPMENT	0.135827	0.867015	0.809309	0.28999	1.35542
241	GOBP_RESPONSE_TO_XENOBIOTIC_STIMULUS	0.156788	0.804688	0.845078	0.338705	1.35347
242	GOBP_LIMBIC_SYSTEM_DEVELOPMENT	0.148148	0.829304	0.837427	0.578207	1.35195
243	GOBP_REGULATION_OF_LEUKOCYTE_CHEMOTAXIS	0.168582	0.773188	0.862178	0.459785	1.3485
244	GOBP_PRESYNAPTIC_ENDOCYTOSIS	0.144603	0.839823	0.834032	0.652177	1.3485
245	GOBP_SYNAPTIC_VESICLE_RECYCLING	0.144603	0.839823	0.834032	0.652177	1.3485
246	GOBP_RESPONSE_TO_VITAMIN	0.148148	0.829304	0.837427	0.576563	1.3481
247	GOBP_TISSUE_DEVELOPMENT	0.108911	0.962929	0.781843	0.18068	1.34802
248	GOBP_SMOOTH_MUSCLE_CELL_PROLIFERATION	0.151751	0.818869	0.845078	0.400013	1.34778
249	GOBP_MUSCLE_CONTRACTION	0.164436	0.784003	0.856127	0.337212	1.3475
250	GOBP_RESPONSE_TO_OXYGEN_LEVELS	0.164436	0.784003	0.856127	0.336389	1.34421
251	GOBP_REGULATION_OF_TRANS_SYNAPTIC_SIGNALING	0.149901	0.824194	0.845078	0.282933	1.34404
252	GOBP_AMYLOID_BETA_METABOLIC_PROCESS	0.123529	0.90823	0.807986	0.767075	1.34031
253	GOBP_AMYLOID_PRECURSOR_PROTEIN_CATABOLIC_PROCESS	0.123529	0.90823	0.807986	0.767075	1.34031
254	GOBP_AMYLOID_PRECURSOR_PROTEIN_METABOLIC_PROCESS	0.123529	0.90823	0.807986	0.767075	1.34031
255	GOBP_REGULATION_OF_AMYLOID_PRECURSOR_PROTEIN_CATABOLIC_PROCESS	0.123529	0.90823	0.807986	0.767075	1.34031
256	GOBP_SCHWANN_CELL_DEVELOPMENT	0.123529	0.90823	0.807986	0.767075	1.34031
257	GOBP_SCHWANN_CELL_DIFFERENTIATION	0.123529	0.90823	0.807986	0.767075	1.34031
258	GOBP_DOPAMINE_METABOLIC_PROCESS	0.150713	0.82185	0.845078	0.647805	1.33946
259	GOBP_REGULATION_OF_CATECHOLAMINE_METABOLIC_PROCESS	0.150713	0.82185	0.845078	0.647805	1.33946
260	GOBP_REGULATION_OF_CELLULAR_AMINE_METABOLIC_PROCESS	0.150713	0.82185	0.845078	0.647805	1.33946
261	GOBP_POSITIVE_REGULATION_OF_CALCIUM_ION_TRANSPORT	0.185547	0.731546	0.88555	0.529373	1.33635
262	GOBP_PYRAMIDAL_NEURON_DIFFERENTIATION	0.00587084	2.2313	0.4357	1	1.33358
263	GOBP_REGULATION_OF_MUSCLE_CELL_DIFFERENTIATION	0.164122	0.784833	0.856127	0.432249	1.33301
264	GOBP_NEGATIVE_REGULATION_OF_NOTCH_SIGNALING_PATHWAY	0.12549	0.90139	0.807986	0.762263	1.3319
265	GOBP_SYNAPTIC_VESICLE_UNCOATING	0.0117417	1.93027	0.541242	0.998252	1.33125
266	GOBP_VESICLE_UNCOATING	0.0117417	1.93027	0.541242	0.998252	1.33125
267	GOBP_TRNA_THREONYLCARBAMOYLADENOSINE_METABOLIC_PROCESS	0.0195695	1.70842	0.541242	0.994755	1.32658
268	GOBP_LOCOMOTORY_BEHAVIOR	0.191406	0.718044	0.88555	0.525412	1.32635
269	GOBP_TISSUE_REGENERATION	0.131373	0.881495	0.807986	0.758319	1.32501
270	GOBP_ANTERIOR_POSTERIOR_AXON_GUIDANCE	0.0215264	1.66703	0.550461	0.993007	1.32425
271	GOBP_NEGATIVE_REGULATION_OF_DENDRITE_DEVELOPMENT	0.0215264	1.66703	0.550461	0.993007	1.32425
272	GOBP_POSTSYNAPTIC_MODULATION_OF_CHEMICAL_SYNAPTIC_TRANSMISSION	0.0215264	1.66703	0.550461	0.993007	1.32425
273	GOBP_FOREBRAIN_DEVELOPMENT	0.181644	0.740778	0.88555	0.330997	1.32267
274	GOBP_REGULATION_OF_POSTSYNAPTIC_NEUROTRANSMITTER_RECEPTOR_ACTIVITY	0.0254403	1.59448	0.585593	0.991259	1.32192
275	GOBP_MAMMARY_GLAND_INVOLUTION	0.0293542	1.53233	0.62551	0.98951	1.31959
276	GOBP_NEGATIVE_REGULATION_OF_MUSCLE_ADAPTATION	0.0293542	1.53233	0.62551	0.98951	1.31959
277	GOBP_NEGATIVE_REGULATION_OF_MUSCLE_TISSUE_DEVELOPMENT	0.0293542	1.53233	0.62551	0.98951	1.31959
278	GOBP_REGULATION_OF_SKELETAL_MUSCLE_ADAPTATION	0.0293542	1.53233	0.62551	0.98951	1.31959
279	GOBP_SKELETAL_MUSCLE_ADAPTATION	0.0293542	1.53233	0.62551	0.98951	1.31959
280	GOBP_STRIATED_MUSCLE_ADAPTATION	0.0293542	1.53233	0.62551	0.98951	1.31959
281	GOBP_RETINAL_CELL_APOPTOTIC_PROCESS	0.0313112	1.5043	0.652974	0.987762	1.31726
282	GOBP_ANDROGEN_CATABOLIC_PROCESS	0.037182	1.42967	0.656312	0.986014	1.31493
283	GOBP_ANDROGEN_METABOLIC_PROCESS	0.037182	1.42967	0.656312	0.986014	1.31493
284	GOBP_HORMONE_CATABOLIC_PROCESS	0.037182	1.42967	0.656312	0.986014	1.31493
285	GOBP_STEROID_CATABOLIC_PROCESS	0.037182	1.42967	0.656312	0.986014	1.31493
286	GOBP_CONNECTIVE_TISSUE_DEVELOPMENT	0.192308	0.716003	0.88555	0.321583	1.31342
287	GOBP_EPITHELIAL_CELL_CELL_ADHESION	0.0410959	1.3862	0.656312	0.984266	1.31259
288	GOBP_NEGATIVE_REGULATION_OF_CHONDROCYTE_PROLIFERATION	0.0410959	1.3862	0.656312	0.984266	1.31259
289	GOBP_NEGATIVE_REGULATION_OF_LEUKOCYTE_CHEMOTAXIS	0.0410959	1.3862	0.656312	0.984266	1.31259
290	GOBP_NEGATIVE_REGULATION_OF_LEUKOCYTE_MIGRATION	0.0410959	1.3862	0.656312	0.984266	1.31259
291	GOBP_NEGATIVE_REGULATION_OF_MONOCYTE_CHEMOTAXIS	0.0410959	1.3862	0.656312	0.984266	1.31259
292	GOBP_NEGATIVE_REGULATION_OF_MONONUCLEAR_CELL_MIGRATION	0.0410959	1.3862	0.656312	0.984266	1.31259
293	GOBP_NEGATIVE_REGULATION_OF_MYOTUBE_DIFFERENTIATION	0.0410959	1.3862	0.656312	0.984266	1.31259
294	GOBP_NEGATIVE_REGULATION_OF_NERVOUS_SYSTEM_PROCESS	0.0410959	1.3862	0.656312	0.984266	1.31259
295	GOBP_NEGATIVE_REGULATION_OF_NIK_NF_KAPPAB_SIGNALING	0.0410959	1.3862	0.656312	0.984266	1.31259
296	GOBP_REGULATION_OF_MONOCYTE_CHEMOTAXIS	0.0410959	1.3862	0.656312	0.984266	1.31259
297	GOBP_CORTICOSPINAL_TRACT_MORPHOGENESIS	0.0450098	1.34669	0.693651	0.982517	1.31026
298	GOBP_DNA_REPLICATION_DEPENDENT_CHROMATIN_ORGANIZATION	0.167006	0.777268	0.857178	0.633333	1.30953
299	GOBP_DNA_RECOMBINATION	0.191406	0.718044	0.88555	0.477954	1.30609
300	GOBP_MYOBLAST_MIGRATION	0.0489237	1.31048	0.693651	0.979021	1.3056
301	GOBP_POSITIVE_REGULATION_OF_MYOBLAST_PROLIFERATION	0.0489237	1.31048	0.693651	0.979021	1.3056
302	GOBP_RECOGNITION_OF_APOPTOTIC_CELL	0.0489237	1.31048	0.693651	0.979021	1.3056
303	GOBP_REGULATION_OF_MYOBLAST_PROLIFERATION	0.0489237	1.31048	0.693651	0.979021	1.3056
304	GOBP_IRON_ION_HOMEOSTASIS	0.199219	0.70067	0.88555	0.515922	1.30239
305	GOBP_NEUROTRANSMITTER_UPTAKE	0.167006	0.777268	0.857178	0.629825	1.30228
306	GOBP_SOMATIC_DIVERSIFICATION_OF_IMMUNE_RECEPTORS	0.167006	0.777268	0.857178	0.629631	1.30188
307	GOBP_ENGULFMENT_OF_APOPTOTIC_CELL	0.167006	0.777268	0.857178	0.629348	1.30129
308	GOBP_ENDOCARDIAL_CUSHION_TO_MESENCHYMAL_TRANSITION	0.0528376	1.27706	0.693651	0.975524	1.30094
309	GOBP_ESTROUS_CYCLE	0.0528376	1.27706	0.693651	0.975524	1.30094
310	GOBP_KERATINOCYTE_MIGRATION	0.0528376	1.27706	0.693651	0.975524	1.30094
311	GOBP_POSITIVE_REGULATION_OF_KERATINOCYTE_PROLIFERATION	0.0528376	1.27706	0.693651	0.975524	1.30094
312	GOBP_POSITIVE_REGULATION_OF_URINE_VOLUME	0.0528376	1.27706	0.693651	0.975524	1.30094
313	GOBP_REGULATION_OF_KERATINOCYTE_MIGRATION	0.0528376	1.27706	0.693651	0.975524	1.30094
314	GOBP_REGULATION_OF_KERATINOCYTE_PROLIFERATION	0.0528376	1.27706	0.693651	0.975524	1.30094
315	GOBP_REGULATION_OF_URINE_VOLUME	0.0528376	1.27706	0.693651	0.975524	1.30094
316	GOBP_RENAL_ABSORPTION	0.0528376	1.27706	0.693651	0.975524	1.30094
317	GOBP_RENAL_WATER_TRANSPORT	0.0528376	1.27706	0.693651	0.975524	1.30094
318	GOBP_WATER_TRANSPORT	0.0528376	1.27706	0.693651	0.975524	1.30094
319	GOBP_METAL_ION_TRANSPORT	0.16092	0.793391	0.855362	0.222658	1.30056
320	GOBP_NEGATIVE_REGULATION_OF_CELLULAR_COMPONENT_ORGANIZATION	0.156977	0.804165	0.845078	0.243214	1.29967
321	GOBP_CARTILAGE_MORPHOGENESIS	0.0567515	1.24602	0.693651	0.973776	1.29861
322	GOBP_ENDOTHELIAL_CELL_MORPHOGENESIS	0.0567515	1.24602	0.693651	0.973776	1.29861
323	GOBP_GROWTH_PLATE_CARTILAGE_DEVELOPMENT	0.0567515	1.24602	0.693651	0.973776	1.29861
324	GOBP_NEGATIVE_REGULATION_OF_CALCIUM_ION_TRANSPORT	0.0567515	1.24602	0.693651	0.973776	1.29861
325	GOBP_REGULATION_OF_EXCRETION	0.0567515	1.24602	0.693651	0.973776	1.29861
326	GOBP_RENAL_TUBULAR_SECRETION	0.0567515	1.24602	0.693651	0.973776	1.29861
327	GOBP_RESPONSE_TO_INTERFERON_BETA	0.156863	0.80448	0.845078	0.742557	1.29747
328	GOBP_SKIN_EPIDERMIS_DEVELOPMENT	0.201172	0.696433	0.88555	0.513735	1.29687
329	GOBP_INTERLEUKIN_12_PRODUCTION	0.167006	0.777268	0.857178	0.62704	1.29652
330	GOBP_POSITIVE_REGULATION_OF_ENDOTHELIAL_CELL_DIFFERENTIATION	0.0587084	1.2313	0.693651	0.972028	1.29627
331	GOBP_PROTEIN_DEPOLYMERIZATION	0.203125	0.692237	0.88555	0.513067	1.29518
332	GOBP_HYDROGEN_PEROXIDE_METABOLIC_PROCESS	0.167006	0.777268	0.857178	0.626316	1.29502
333	GOBP_APICAL_PROTEIN_LOCALIZATION	0.0626223	1.20327	0.693651	0.97028	1.29394
334	GOBP_RETINAL_CONE_CELL_DIFFERENTIATION	0.0626223	1.20327	0.693651	0.97028	1.29394
335	GOBP_REGULATION_OF_ACTIN_FILAMENT_BASED_PROCESS	0.16	0.79588	0.855362	0.283838	1.29383
336	GOBP_NEGATIVE_REGULATION_OF_PHOSPHOLIPASE_ACTIVITY	0.160784	0.793756	0.855362	0.739054	1.29135
337	GOBP_ENZYME_LINKED_RECEPTOR_PROTEIN_SIGNALING_PATHWAY	0.153846	0.812913	0.845078	0.207941	1.28873
338	GOBP_EPITHELIAL_CELL_PROLIFERATION	0.177645	0.750448	0.879094	0.26797	1.28868
339	GOBP_POSITIVE_REGULATION_OF_INSULIN_LIKE_GROWTH_FACTOR_RECEPTOR_SIGNALING_PATHWAY	0.162745	0.788492	0.856127	0.736665	1.28717
340	GOBP_BRANCHING_MORPHOGENESIS_OF_A_NERVE	0.074364	1.12864	0.73949	0.965035	1.28695
341	GOBP_NEPHRIC_DUCT_DEVELOPMENT	0.074364	1.12864	0.73949	0.965035	1.28695
342	GOBP_NEPHRIC_DUCT_MORPHOGENESIS	0.074364	1.12864	0.73949	0.965035	1.28695
343	GOBP_PROTEIN_HOMOTETRAMERIZATION	0.189084	0.723346	0.88555	0.548759	1.28309
344	GOBP_PROTEIN_TETRAMERIZATION	0.189084	0.723346	0.88555	0.548759	1.28309
345	GOBP_MUSCLE_CELL_PROLIFERATION	0.209615	0.678577	0.88555	0.313784	1.28157
346	GOBP_CERAMIDE_BIOSYNTHETIC_PROCESS	0.185336	0.73204	0.88555	0.619298	1.28051
347	GOBP_CERAMIDE_METABOLIC_PROCESS	0.185336	0.73204	0.88555	0.619298	1.28051
348	GOBP_MEMBRANE_LIPID_BIOSYNTHETIC_PROCESS	0.185336	0.73204	0.88555	0.619298	1.28051
349	GOBP_MEMBRANE_LIPID_METABOLIC_PROCESS	0.185336	0.73204	0.88555	0.619298	1.28051
350	GOBP_SPHINGOLIPID_BIOSYNTHETIC_PROCESS	0.185336	0.73204	0.88555	0.619298	1.28051
351	GOBP_SPHINGOLIPID_METABOLIC_PROCESS	0.185336	0.73204	0.88555	0.619298	1.28051
352	GOBP_AMYLOID_BETA_CLEARANCE_BY_CELLULAR_CATABOLIC_PROCESS	0.0900196	1.04566	0.781843	0.95979	1.27995
353	GOBP_CELLULAR_RESPONSE_TO_UV_A	0.0900196	1.04566	0.781843	0.95979	1.27995
354	GOBP_CELLULAR_RESPONSE_TO_UV_B	0.0900196	1.04566	0.781843	0.95979	1.27995
355	GOBP_POSITIVE_REGULATION_OF_LONG_TERM_SYNAPTIC_POTENTIATION	0.0900196	1.04566	0.781843	0.95979	1.27995
356	GOBP_RESPONSE_TO_UV_A	0.0900196	1.04566	0.781843	0.95979	1.27995
357	GOBP_RESPONSE_TO_UV_B	0.0900196	1.04566	0.781843	0.95979	1.27995
358	GOBP_CAMP_CATABOLIC_PROCESS	0.17451	0.75818	0.874415	0.732049	1.27911
359	GOBP_REGULATION_OF_PHOSPHOLIPASE_ACTIVITY	0.194932	0.710117	0.88555	0.545933	1.27648
360	GOBP_REGULATION_OF_MRNA_METABOLIC_PROCESS	0.202729	0.693084	0.88555	0.544624	1.27342
361	GOBP_HOMEOSTASIS_OF_NUMBER_OF_CELLS_WITHIN_A_TISSUE	0.0939335	1.02718	0.781843	0.954545	1.27296
362	GOBP_DNA_GEOMETRIC_CHANGE	0.0998043	1.00085	0.781843	0.951049	1.2683
363	GOBP_DNA_TOPOLOGICAL_CHANGE	0.0998043	1.00085	0.781843	0.951049	1.2683
364	GOBP_DOUBLE_STRAND_BREAK_REPAIR	0.0998043	1.00085	0.781843	0.951049	1.2683
365	GOBP_DOUBLE_STRAND_BREAK_REPAIR_VIA_NONHOMOLOGOUS_END_JOINING	0.0998043	1.00085	0.781843	0.951049	1.2683
366	GOBP_NUCLEUS_ORGANIZATION	0.0998043	1.00085	0.781843	0.951049	1.2683
367	GOBP_POSITIVE_REGULATION_OF_MEGAKARYOCYTE_DIFFERENTIATION	0.0998043	1.00085	0.781843	0.951049	1.2683
368	GOBP_SPERMATID_NUCLEUS_DIFFERENTIATION	0.0998043	1.00085	0.781843	0.951049	1.2683
369	GOBP_V_D_J_RECOMBINATION	0.0998043	1.00085	0.781843	0.951049	1.2683
370	GOBP_ANTEROGRADE_NEURONAL_DENSE_CORE_VESICLE_TRANSPORT	0.0998043	1.00085	0.781843	0.949301	1.26597
371	GOBP_DENSE_CORE_GRANULE_TRANSPORT	0.0998043	1.00085	0.781843	0.949301	1.26597
372	GOBP_POSITIVE_REGULATION_OF_CYTOPLASMIC_TRANSPORT	0.0998043	1.00085	0.781843	0.949301	1.26597
373	GOBP_REGULATION_OF_CYTOPLASMIC_TRANSPORT	0.0998043	1.00085	0.781843	0.949301	1.26597
374	GOBP_REGULATION_OF_MICROTUBULE_BINDING	0.0998043	1.00085	0.781843	0.949301	1.26597
375	GOBP_REGULATION_OF_ORGANELLE_TRANSPORT_ALONG_MICROTUBULE	0.0998043	1.00085	0.781843	0.949301	1.26597
376	GOBP_REGULATION_OF_SYNAPTIC_VESICLE_TRANSPORT	0.0998043	1.00085	0.781843	0.949301	1.26597
377	GOBP_REGULATION_OF_VESICLE_TRANSPORT_ALONG_MICROTUBULE	0.0998043	1.00085	0.781843	0.949301	1.26597
378	GOBP_SECRETORY_GRANULE_LOCALIZATION	0.0998043	1.00085	0.781843	0.949301	1.26597
379	GOBP_SYNAPTIC_VESICLE_CYTOSKELETAL_TRANSPORT	0.0998043	1.00085	0.781843	0.949301	1.26597
380	GOBP_SYNAPTIC_VESICLE_LOCALIZATION	0.0998043	1.00085	0.781843	0.949301	1.26597
381	GOBP_SYNAPTIC_VESICLE_TRANSPORT	0.0998043	1.00085	0.781843	0.949301	1.26597
382	GOBP_VESICLE_CYTOSKELETAL_TRAFFICKING	0.0998043	1.00085	0.781843	0.949301	1.26597
383	GOBP_VESICLE_LOCALIZATION	0.0998043	1.00085	0.781843	0.949301	1.26597
384	GOBP_VESICLE_TRANSPORT_ALONG_MICROTUBULE	0.0998043	1.00085	0.781843	0.949301	1.26597
385	GOBP_MYELOID_CELL_HOMEOSTASIS	0.206226	0.685657	0.88555	0.37568	1.26579
386	GOBP_ANTIGEN_RECEPTOR_MEDIATED_SIGNALING_PATHWAY	0.222222	0.653213	0.88555	0.431483	1.2655
387	GOBP_SEROTONIN_TRANSPORT	0.188235	0.725299	0.88555	0.723292	1.26381
388	GOBP_CATECHOL_CONTAINING_COMPOUND_CATABOLIC_PROCESS	0.105675	0.976027	0.781843	0.945804	1.2613
389	GOBP_HYDROGEN_PEROXIDE_BIOSYNTHETIC_PROCESS	0.105675	0.976027	0.781843	0.945804	1.2613
390	GOBP_NEGATIVE_REGULATION_OF_SEROTONIN_SECRETION	0.105675	0.976027	0.781843	0.945804	1.2613
391	GOBP_NEUROTRANSMITTER_CATABOLIC_PROCESS	0.105675	0.976027	0.781843	0.945804	1.2613
392	GOBP_NEUROTRANSMITTER_METABOLIC_PROCESS	0.105675	0.976027	0.781843	0.945804	1.2613
393	GOBP_PHENOL_CONTAINING_COMPOUND_CATABOLIC_PROCESS	0.105675	0.976027	0.781843	0.945804	1.2613
394	GOBP_POSITIVE_REGULATION_OF_CATECHOLAMINE_METABOLIC_PROCESS	0.105675	0.976027	0.781843	0.945804	1.2613
395	GOBP_POSITIVE_REGULATION_OF_CELLULAR_AMINE_METABOLIC_PROCESS	0.105675	0.976027	0.781843	0.945804	1.2613
396	GOBP_REGULATION_OF_SEROTONIN_SECRETION	0.105675	0.976027	0.781843	0.945804	1.2613
397	GOBP_RESPONSE_TO_SELENIUM_ION	0.105675	0.976027	0.781843	0.945804	1.2613
398	GOBP_SEROTONIN_SECRETION	0.105675	0.976027	0.781843	0.945804	1.2613
399	GOBP_REGULATION_OF_RESTING_MEMBRANE_POTENTIAL	0.190196	0.720798	0.88555	0.721541	1.26075
400	GOBP_STABILIZATION_OF_MEMBRANE_POTENTIAL	0.190196	0.720798	0.88555	0.721541	1.26075
401	GOBP_AXON_EXTENSION	0.210526	0.676694	0.88555	0.537786	1.25743
402	GOBP_COBALAMIN_TRANSPORT	0.111546	0.952546	0.781843	0.942308	1.25664
403	GOBP_COBALT_ION_TRANSPORT	0.111546	0.952546	0.781843	0.942308	1.25664
404	GOBP_VITAMIN_TRANSPORT	0.111546	0.952546	0.781843	0.942308	1.25664
405	GOBP_ENDOCHONDRAL_BONE_MORPHOGENESIS	0.195519	0.70881	0.88555	0.607339	1.25579
406	GOBP_SPINAL_CORD_DEVELOPMENT	0.210526	0.676694	0.88555	0.53667	1.25482
407	GOBP_ACID_SECRETION	0.119374	0.923091	0.796319	0.940559	1.25431
408	GOBP_GAMMA_AMINOBUTYRIC_ACID_SECRETION	0.119374	0.923091	0.796319	0.940559	1.25431
409	GOBP_GAMMA_AMINOBUTYRIC_ACID_TRANSPORT	0.119374	0.923091	0.796319	0.940559	1.25431
410	GOBP_MANGANESE_ION_TRANSPORT	0.119374	0.923091	0.796319	0.940559	1.25431
411	GOBP_POSITIVE_REGULATION_OF_CYTOSKELETON_ORGANIZATION	0.236641	0.62591	0.88555	0.406706	1.25424
412	GOBP_POSITIVE_REGULATION_OF_SUPRAMOLECULAR_FIBER_ORGANIZATION	0.236641	0.62591	0.88555	0.406706	1.25424
413	GOBP_NEGATIVE_REGULATION_OF_INSULIN_LIKE_GROWTH_FACTOR_RECEPTOR_SIGNALING_PATHWAY	0.194118	0.711935	0.88555	0.717013	1.25283
414	GOBP_HEART_PROCESS	0.227533	0.642955	0.88555	0.313489	1.2527
415	GOBP_LEUKOTRIENE_SIGNALING_PATHWAY	0.125245	0.902241	0.807986	0.938811	1.25198
416	GOBP_REGULATION_OF_LEUKOCYTE_MEDIATED_CYTOTOXICITY	0.196078	0.70757	0.88555	0.716287	1.25157
417	GOBP_NEGATIVE_REGULATION_OF_MUSCLE_CELL_DIFFERENTIATION	0.210526	0.676694	0.88555	0.534681	1.25017
418	GOBP_LEUKOCYTE_AGGREGATION	0.197556	0.70431	0.88555	0.604291	1.24948
419	GOBP_CELLULAR_RESPONSE_TO_TESTOSTERONE_STIMULUS	0.196078	0.70757	0.88555	0.714935	1.2492
420	GOBP_TRANSITION_METAL_ION_TRANSPORT	0.230469	0.637388	0.88555	0.456669	1.24793
421	GOBP_RESPONSE_TO_TESTOSTERONE	0.197556	0.70431	0.88555	0.603509	1.24787
422	GOBP_POSITIVE_REGULATION_OF_VASCULAR_ASSOCIATED_SMOOTH_MUSCLE_CELL_MIGRATION	0.2	0.69897	0.88555	0.713014	1.24585
423	GOBP_ADENYLATE_CYCLASE_ACTIVATING_ADRENERGIC_RECEPTOR_SIGNALING_PATHWAY_INVOLVED_IN_HEART_PROCESS	0.135029	0.869572	0.807986	0.933566	1.24498
424	GOBP_CELLULAR_RESPONSE_TO_EPINEPHRINE_STIMULUS	0.135029	0.869572	0.807986	0.933566	1.24498
425	GOBP_NEGATIVE_REGULATION_OF_ADENYLATE_CYCLASE_ACTIVATING_ADRENERGIC_RECEPTOR_SIGNALING_PATHWAY	0.135029	0.869572	0.807986	0.933566	1.24498
426	GOBP_NEGATIVE_REGULATION_OF_ADENYLATE_CYCLASE_ACTIVATING_G_PROTEIN_COUPLED_RECEPTOR_SIGNALING_PATHWAY	0.135029	0.869572	0.807986	0.933566	1.24498
427	GOBP_NEGATIVE_REGULATION_OF_RELAXATION_OF_MUSCLE	0.135029	0.869572	0.807986	0.933566	1.24498
428	GOBP_REGULATION_OF_ADENYLATE_CYCLASE_ACTIVATING_G_PROTEIN_COUPLED_RECEPTOR_SIGNALING_PATHWAY	0.135029	0.869572	0.807986	0.933566	1.24498
429	GOBP_REGULATION_OF_HIGH_VOLTAGE_GATED_CALCIUM_CHANNEL_ACTIVITY	0.135029	0.869572	0.807986	0.933566	1.24498
430	GOBP_REGULATION_OF_RELAXATION_OF_CARDIAC_MUSCLE	0.135029	0.869572	0.807986	0.933566	1.24498
431	GOBP_REGULATION_OF_RELAXATION_OF_MUSCLE	0.135029	0.869572	0.807986	0.933566	1.24498
432	GOBP_RESPONSE_TO_EPINEPHRINE	0.135029	0.869572	0.807986	0.933566	1.24498
433	GOBP_T_CELL_RECEPTOR_SIGNALING_PATHWAY	0.135029	0.869572	0.807986	0.933566	1.24498
434	GOBP_REGULATION_OF_MICROTUBULE_CYTOSKELETON_ORGANIZATION	0.23062	0.637103	0.88555	0.382281	1.242
435	GOBP_NEGATIVE_REGULATION_OF_CAMP_DEPENDENT_PROTEIN_KINASE_ACTIVITY	0.146771	0.83336	0.834032	0.93007	1.24032
436	GOBP_POSITIVE_REGULATION_OF_TELOMERE_CAPPING	0.146771	0.83336	0.834032	0.93007	1.24032
437	GOBP_POSITIVE_REGULATION_OF_TELOMERE_MAINTENANCE	0.146771	0.83336	0.834032	0.93007	1.24032
438	GOBP_POSITIVE_REGULATION_OF_TELOMERE_MAINTENANCE_VIA_TELOMERE_LENGTHENING	0.146771	0.83336	0.834032	0.93007	1.24032
439	GOBP_REGULATION_OF_TELOMERE_CAPPING	0.146771	0.83336	0.834032	0.93007	1.24032
440	GOBP_REGULATION_OF_TELOMERE_MAINTENANCE	0.146771	0.83336	0.834032	0.93007	1.24032
441	GOBP_REGULATION_OF_TELOMERE_MAINTENANCE_VIA_TELOMERE_LENGTHENING	0.146771	0.83336	0.834032	0.93007	1.24032
442	GOBP_RNA_DEPENDENT_DNA_BIOSYNTHETIC_PROCESS	0.146771	0.83336	0.834032	0.93007	1.24032
443	GOBP_TELOMERE_CAPPING	0.146771	0.83336	0.834032	0.93007	1.24032
444	GOBP_TELOMERE_MAINTENANCE	0.146771	0.83336	0.834032	0.93007	1.24032
445	GOBP_TELOMERE_MAINTENANCE_VIA_TELOMERE_LENGTHENING	0.146771	0.83336	0.834032	0.93007	1.24032
446	GOBP_CELL_MIGRATION_INVOLVED_IN_KIDNEY_DEVELOPMENT	0.203922	0.690537	0.88555	0.709384	1.2395
447	GOBP_CELL_MIGRATION_INVOLVED_IN_METANEPHROS_DEVELOPMENT	0.203922	0.690537	0.88555	0.709384	1.2395
448	GOBP_PLACENTA_DEVELOPMENT	0.218992	0.659571	0.88555	0.352322	1.23947
449	GOBP_BLASTODERM_SEGMENTATION	0.205882	0.686381	0.88555	0.709282	1.23933
450	GOBP_EMBRYONIC_PATTERN_SPECIFICATION	0.205882	0.686381	0.88555	0.709282	1.23933
451	GOBP_NEGATIVE_CHEMOTAXIS	0.205882	0.686381	0.88555	0.709282	1.23933
452	GOBP_NEGATIVE_REGULATION_OF_AXON_EXTENSION	0.205882	0.686381	0.88555	0.709282	1.23933
453	GOBP_NEURAL_CREST_CELL_MIGRATION_INVOLVED_IN_AUTONOMIC_NERVOUS_SYSTEM_DEVELOPMENT	0.205882	0.686381	0.88555	0.709282	1.23933
454	GOBP_MOLTING_CYCLE	0.238281	0.62291	0.88555	0.453397	1.23899
455	GOBP_MUSCLE_ADAPTATION	0.253906	0.595327	0.88555	0.490588	1.23844
456	GOBP_AMMONIUM_ION_METABOLIC_PROCESS	0.156556	0.805331	0.845078	0.928322	1.23799
457	GOBP_INDOLE_CONTAINING_COMPOUND_METABOLIC_PROCESS	0.156556	0.805331	0.845078	0.928322	1.23799
458	GOBP_PRIMARY_AMINO_COMPOUND_METABOLIC_PROCESS	0.156556	0.805331	0.845078	0.928322	1.23799
459	GOBP_RESPONSE_TO_MACROPHAGE_COLONY_STIMULATING_FACTOR	0.156556	0.805331	0.845078	0.928322	1.23799
460	GOBP_SEROTONIN_METABOLIC_PROCESS	0.156556	0.805331	0.845078	0.928322	1.23799
461	GOBP_CYCLIC_NUCLEOTIDE_CATABOLIC_PROCESS	0.222222	0.653213	0.88555	0.529272	1.23753
462	GOBP_LEARNING	0.222868	0.651952	0.88555	0.35112	1.23524
463	GOBP_REGULATION_OF_LIPASE_ACTIVITY	0.242188	0.615848	0.88555	0.451535	1.2339
464	GOBP_NEGATIVE_REGULATION_OF_PEPTIDE_SECRETION	0.209804	0.678186	0.88555	0.706116	1.23379
465	GOBP_DNA_INTEGRATION	0.168297	0.773922	0.862178	0.924825	1.23333
466	GOBP_ION_HOMEOSTASIS	0.221374	0.654873	0.88555	0.229309	1.23177
467	GOBP_CELLULAR_POTASSIUM_ION_HOMEOSTASIS	0.172211	0.763938	0.8714	0.923077	1.23099
468	GOBP_MAGNESIUM_ION_TRANSPORT	0.172211	0.763938	0.8714	0.923077	1.23099
469	GOBP_REGULATION_OF_SKELETAL_MUSCLE_CONTRACTION	0.172211	0.763938	0.8714	0.923077	1.23099
470	GOBP_NEGATIVE_REGULATION_OF_DEVELOPMENTAL_PROCESS	0.196498	0.706642	0.88555	0.193708	1.2286
471	GOBP_ACTIN_FILAMENT_BASED_MOVEMENT	0.24031	0.619228	0.88555	0.377746	1.22727
472	GOBP_ACTIN_MEDIATED_CELL_CONTRACTION	0.24031	0.619228	0.88555	0.377746	1.22727
473	GOBP_CARDIAC_MUSCLE_CELL_CONTRACTION	0.24031	0.619228	0.88555	0.377746	1.22727
474	GOBP_REGULATION_OF_STRIATED_MUSCLE_CELL_DIFFERENTIATION	0.259766	0.585418	0.88555	0.485759	1.22625
475	GOBP_SKELETAL_SYSTEM_MORPHOGENESIS	0.242248	0.61574	0.88555	0.377358	1.22601
476	GOBP_MEMBRANE_INVAGINATION	0.253906	0.595327	0.88555	0.448295	1.22505
477	GOBP_REGULATION_OF_EPITHELIAL_CELL_MIGRATION	0.235182	0.628597	0.88555	0.30564	1.22134
478	GOBP_NEGATIVE_REGULATION_OF_DNA_METABOLIC_PROCESS	0.231969	0.63457	0.88555	0.521968	1.22045
479	GOBP_POSITIVE_REGULATION_OF_B_CELL_ACTIVATION	0.263672	0.578936	0.88555	0.483406	1.22031
480	GOBP_BONE_MARROW_DEVELOPMENT	0.18591	0.730697	0.88555	0.914336	1.21934
481	GOBP_NEGATIVE_REGULATION_OF_OSTEOCLAST_DIFFERENTIATION	0.18591	0.730697	0.88555	0.914336	1.21934
482	GOBP_SCF_DEPENDENT_PROTEASOMAL_UBIQUITIN_DEPENDENT_PROTEIN_CATABOLIC_PROCESS	0.226069	0.645759	0.88555	0.589474	1.21885
483	GOBP_B_CELL_PROLIFERATION	0.265625	0.575731	0.88555	0.482734	1.21861
484	GOBP_REGULATION_OF_B_CELL_PROLIFERATION	0.265625	0.575731	0.88555	0.482734	1.21861
485	GOBP_RENAL_SYSTEM_PROCESS_INVOLVED_IN_REGULATION_OF_BLOOD_VOLUME	0.265625	0.575731	0.88555	0.482274	1.21745
486	GOBP_RENAL_SYSTEM_PROCESS_INVOLVED_IN_REGULATION_OF_SYSTEMIC_ARTERIAL_BLOOD_PRESSURE	0.265625	0.575731	0.88555	0.482274	1.21745
487	GOBP_ANTIVIRAL_INNATE_IMMUNE_RESPONSE	0.18591	0.730697	0.88555	0.912587	1.21701
488	GOBP_CELLULAR_RESPONSE_TO_DSRNA	0.18591	0.730697	0.88555	0.912587	1.21701
489	GOBP_CELLULAR_RESPONSE_TO_EXOGENOUS_DSRNA	0.18591	0.730697	0.88555	0.912587	1.21701
490	GOBP_NEGATIVE_REGULATION_OF_ATP_DEPENDENT_ACTIVITY	0.18591	0.730697	0.88555	0.912587	1.21701
491	GOBP_NEGATIVE_REGULATION_OF_HELICASE_ACTIVITY	0.18591	0.730697	0.88555	0.912587	1.21701
492	GOBP_POSITIVE_REGULATION_OF_VIRAL_GENOME_REPLICATION	0.18591	0.730697	0.88555	0.912587	1.21701
493	GOBP_REGULATION_BY_VIRUS_OF_VIRAL_PROTEIN_LEVELS_IN_HOST_CELL	0.18591	0.730697	0.88555	0.912587	1.21701
494	GOBP_REGULATION_OF_HELICASE_ACTIVITY	0.18591	0.730697	0.88555	0.912587	1.21701
495	GOBP_MAINTENANCE_OF_BLOOD_BRAIN_BARRIER	0.230143	0.638003	0.88555	0.588016	1.21583
496	GOBP_NEGATIVE_REGULATION_OF_IMMUNE_SYSTEM_PROCESS	0.241245	0.617541	0.88555	0.360831	1.21576
497	GOBP_REGULATION_OF_ANATOMICAL_STRUCTURE_MORPHOGENESIS	0.240848	0.618257	0.88555	0.189308	1.21531
498	GOBP_SKELETAL_MUSCLE_CELL_PROLIFERATION	0.233333	0.632023	0.88555	0.694855	1.21412
499	GOBP_SKELETAL_MUSCLE_SATELLITE_CELL_ACTIVATION	0.233333	0.632023	0.88555	0.694855	1.21412
500	GOBP_SKELETAL_MUSCLE_SATELLITE_CELL_DIFFERENTIATION	0.233333	0.632023	0.88555	0.694855	1.21412
501	GOBP_NEGATIVE_REGULATION_OF_ION_TRANSPORT	0.25	0.60206	0.88555	0.393654	1.21399
502	GOBP_NEGATIVE_REGULATION_OF_DEFENSE_RESPONSE	0.233333	0.632023	0.88555	0.69462	1.21371
503	GOBP_NEGATIVE_REGULATION_OF_INFLAMMATORY_RESPONSE	0.233333	0.632023	0.88555	0.69462	1.21371
504	GOBP_NEGATIVE_REGULATION_OF_SMAD_PROTEIN_SIGNAL_TRANSDUCTION	0.235294	0.628389	0.88555	0.693592	1.21191
505	GOBP_REGULATION_OF_VIRAL_GENOME_REPLICATION	0.241715	0.616696	0.88555	0.51759	1.21021
506	GOBP_VIRAL_GENOME_REPLICATION	0.241715	0.616696	0.88555	0.51759	1.21021
507	GOBP_PROTEIN_CONTAINING_COMPLEX_DISASSEMBLY	0.269531	0.569391	0.88555	0.441881	1.20752
508	GOBP_POSITIVE_REGULATION_OF_CHONDROCYTE_DIFFERENTIATION	0.237255	0.624785	0.88555	0.690712	1.20688
509	GOBP_AXONAL_TRANSPORT_OF_MITOCHONDRION	0.201566	0.695584	0.88555	0.903846	1.20535
510	GOBP_ESTABLISHMENT_OF_MITOCHONDRION_LOCALIZATION	0.201566	0.695584	0.88555	0.903846	1.20535
511	GOBP_INTERMEDIATE_FILAMENT_BASED_PROCESS	0.201566	0.695584	0.88555	0.903846	1.20535
512	GOBP_INTERMEDIATE_FILAMENT_BUNDLE_ASSEMBLY	0.201566	0.695584	0.88555	0.903846	1.20535
513	GOBP_INTERMEDIATE_FILAMENT_ORGANIZATION	0.201566	0.695584	0.88555	0.903846	1.20535
514	GOBP_MITOCHONDRION_LOCALIZATION	0.201566	0.695584	0.88555	0.903846	1.20535
515	GOBP_NEUROFILAMENT_CYTOSKELETON_ORGANIZATION	0.201566	0.695584	0.88555	0.903846	1.20535
516	GOBP_PERIPHERAL_NERVOUS_SYSTEM_AXON_REGENERATION	0.201566	0.695584	0.88555	0.903846	1.20535
517	GOBP_POSTSYNAPTIC_CYTOSKELETON_ORGANIZATION	0.201566	0.695584	0.88555	0.903846	1.20535
518	GOBP_REGULATION_OF_AXON_DIAMETER	0.201566	0.695584	0.88555	0.903846	1.20535
519	GOBP_REGULATION_OF_CELL_PROJECTION_SIZE	0.201566	0.695584	0.88555	0.903846	1.20535
520	GOBP_RESPONSE_TO_SALT	0.201566	0.695584	0.88555	0.903846	1.20535
521	GOBP_RESPONSE_TO_SODIUM_ARSENITE	0.201566	0.695584	0.88555	0.903846	1.20535
522	GOBP_SYNAPSE_MATURATION	0.201566	0.695584	0.88555	0.903846	1.20535
523	GOBP_REGULATION_OF_DNA_RECOMBINATION	0.277344	0.556982	0.88555	0.477113	1.20442
524	GOBP_GLYCOPROTEIN_CATABOLIC_PROCESS	0.245098	0.61066	0.88555	0.688266	1.2026
525	GOBP_UBIQUITIN_DEPENDENT_ERAD_PATHWAY	0.245098	0.61066	0.88555	0.688266	1.2026
526	GOBP_NEGATIVE_REGULATION_OF_MYELOID_CELL_DIFFERENTIATION	0.277344	0.556982	0.88555	0.475352	1.19998
527	GOBP_REGULATION_OF_ERYTHROCYTE_DIFFERENTIATION	0.277344	0.556982	0.88555	0.475352	1.19998
528	GOBP_CEREBELLAR_CORTEX_FORMATION	0.245098	0.61066	0.88555	0.686515	1.19954
529	GOBP_CEREBELLAR_CORTEX_MORPHOGENESIS	0.245098	0.61066	0.88555	0.686515	1.19954
530	GOBP_CEREBELLAR_GRANULAR_LAYER_DEVELOPMENT	0.245098	0.61066	0.88555	0.686515	1.19954
531	GOBP_HINDBRAIN_MORPHOGENESIS	0.245098	0.61066	0.88555	0.686515	1.19954
532	GOBP_NEGATIVE_REGULATION_OF_SYNAPSE_ASSEMBLY	0.245098	0.61066	0.88555	0.686515	1.19954
533	GOBP_NEGATIVE_REGULATION_OF_SYNAPSE_ORGANIZATION	0.245098	0.61066	0.88555	0.686515	1.19954
534	GOBP_MICROTUBULE_BASED_MOVEMENT	0.275391	0.560051	0.88555	0.43889	1.19934
535	GOBP_ENSHEATHMENT_OF_NEURONS	0.258621	0.587337	0.88555	0.408272	1.19742
536	GOBP_CARBOHYDRATE_DERIVATIVE_CATABOLIC_PROCESS	0.257752	0.588798	0.88555	0.368293	1.19656
537	GOBP_NEGATIVE_REGULATION_OF_INTERLEUKIN_12_PRODUCTION	0.213307	0.670994	0.88555	0.895105	1.19369
538	GOBP_HIPPOCAMPUS_DEVELOPMENT	0.252546	0.59766	0.88555	0.577193	1.19345
539	GOBP_REGULATION_OF_EXTRACELLULAR_MATRIX_ASSEMBLY	0.25098	0.60036	0.88555	0.683012	1.19342
540	GOBP_EXCRETION	0.25098	0.60036	0.88555	0.682922	1.19327
541	GOBP_CARDIAC_MUSCLE_CELL_DIFFERENTIATION	0.260536	0.584132	0.88555	0.406634	1.19262
542	GOBP_REGULATION_OF_BONE_REMODELING	0.254582	0.594171	0.88555	0.576624	1.19228
543	GOBP_REGULATION_OF_BONE_RESORPTION	0.254582	0.594171	0.88555	0.576624	1.19228
544	GOBP_PERIPHERAL_NERVOUS_SYSTEM_MYELIN_MAINTENANCE	0.215264	0.667028	0.88555	0.893357	1.19136
545	GOBP_CELLULAR_RESPONSE_TO_ENDOGENOUS_STIMULUS	0.237154	0.624969	0.88555	0.183125	1.19135
546	GOBP_VASODILATION	0.249513	0.602907	0.88555	0.509394	1.19105
547	GOBP_REGULATION_OF_SYNAPSE_STRUCTURE_OR_ACTIVITY	0.288136	0.540403	0.88555	0.306784	1.19041
548	GOBP_CARTILAGE_DEVELOPMENT_INVOLVED_IN_ENDOCHONDRAL_BONE_MORPHOGENESIS	0.254902	0.593627	0.88555	0.680635	1.18927
549	GOBP_RENAL_WATER_HOMEOSTASIS	0.256863	0.590299	0.88555	0.67951	1.1873
550	GOBP_VERY_LONG_CHAIN_FATTY_ACID_METABOLIC_PROCESS	0.256863	0.590299	0.88555	0.67951	1.1873
551	GOBP_BONE_GROWTH	0.256863	0.590299	0.88555	0.679162	1.1867
552	GOBP_ADENOSINE_TO_INOSINE_EDITING	0.223092	0.651516	0.88555	0.88986	1.1867
553	GOBP_BASE_CONVERSION_OR_SUBSTITUTION_EDITING	0.223092	0.651516	0.88555	0.88986	1.1867
554	GOBP_REGULATION_OF_INSULIN_LIKE_GROWTH_FACTOR_RECEPTOR_SIGNALING_PATHWAY	0.256619	0.590711	0.88555	0.573276	1.18535
555	GOBP_RESPONSE_TO_HORMONE	0.262136	0.581473	0.88555	0.226813	1.18502
556	GOBP_REGULATION_OF_MICROTUBULE_POLYMERIZATION_OR_DEPOLYMERIZATION	0.262452	0.58095	0.88555	0.403887	1.18456
557	GOBP_NEGATIVE_REGULATION_OF_CELL_GROWTH_INVOLVED_IN_CARDIAC_MUSCLE_CELL_DEVELOPMENT	0.225049	0.647723	0.88555	0.888112	1.18437
558	GOBP_OVULATION	0.225049	0.647723	0.88555	0.888112	1.18437
559	GOBP_PHYSIOLOGICAL_CARDIAC_MUSCLE_HYPERTROPHY	0.225049	0.647723	0.88555	0.888112	1.18437
560	GOBP_POSITIVE_REGULATION_OF_CARDIAC_MUSCLE_CONTRACTION	0.225049	0.647723	0.88555	0.888112	1.18437
561	GOBP_POSITIVE_REGULATION_OF_MUSCLE_CONTRACTION	0.225049	0.647723	0.88555	0.888112	1.18437
562	GOBP_POSITIVE_REGULATION_OF_STRIATED_MUSCLE_CONTRACTION	0.225049	0.647723	0.88555	0.888112	1.18437
563	GOBP_REGULATION_OF_CELL_GROWTH_INVOLVED_IN_CARDIAC_MUSCLE_CELL_DEVELOPMENT	0.225049	0.647723	0.88555	0.888112	1.18437
564	GOBP_REGULATION_OF_CYCLASE_ACTIVITY	0.225049	0.647723	0.88555	0.888112	1.18437
565	GOBP_RELAXATION_OF_SMOOTH_MUSCLE	0.225049	0.647723	0.88555	0.888112	1.18437
566	GOBP_RELAXATION_OF_VASCULAR_ASSOCIATED_SMOOTH_MUSCLE	0.225049	0.647723	0.88555	0.888112	1.18437
567	GOBP_NEGATIVE_REGULATION_OF_LOCOMOTION	0.265774	0.575487	0.88555	0.296299	1.18401
568	GOBP_REGULATION_OF_MYELOID_CELL_DIFFERENTIATION	0.287054	0.542036	0.88555	0.315709	1.18306
569	GOBP_REGULATION_OF_HEART_GROWTH	0.294922	0.530293	0.88555	0.432693	1.18241
570	GOBP_B_CELL_APOPTOTIC_PROCESS	0.227006	0.643963	0.88555	0.886364	1.18203
571	GOBP_ENDOTHELIAL_CELL_ACTIVATION	0.227006	0.643963	0.88555	0.886364	1.18203
572	GOBP_INTERLEUKIN_21_PRODUCTION	0.227006	0.643963	0.88555	0.886364	1.18203
573	GOBP_LYMPHOCYTE_APOPTOTIC_PROCESS	0.227006	0.643963	0.88555	0.886364	1.18203
574	GOBP_MORPHOGENESIS_OF_AN_ENDOTHELIUM	0.227006	0.643963	0.88555	0.886364	1.18203
575	GOBP_NEGATIVE_REGULATION_OF_ANDROGEN_RECEPTOR_SIGNALING_PATHWAY	0.227006	0.643963	0.88555	0.886364	1.18203
576	GOBP_NEGATIVE_REGULATION_OF_B_CELL_APOPTOTIC_PROCESS	0.227006	0.643963	0.88555	0.886364	1.18203
577	GOBP_NEGATIVE_REGULATION_OF_INTRACELLULAR_STEROID_HORMONE_RECEPTOR_SIGNALING_PATHWAY	0.227006	0.643963	0.88555	0.886364	1.18203
578	GOBP_NEGATIVE_REGULATION_OF_LYMPHOCYTE_APOPTOTIC_PROCESS	0.227006	0.643963	0.88555	0.886364	1.18203
579	GOBP_OSTEOCLAST_DEVELOPMENT	0.227006	0.643963	0.88555	0.886364	1.18203
580	GOBP_POSITIVE_REGULATION_OF_ANTIGEN_RECEPTOR_MEDIATED_SIGNALING_PATHWAY	0.227006	0.643963	0.88555	0.886364	1.18203
581	GOBP_POSITIVE_REGULATION_OF_B_CELL_RECEPTOR_SIGNALING_PATHWAY	0.227006	0.643963	0.88555	0.886364	1.18203
582	GOBP_REGULATION_OF_ANDROGEN_RECEPTOR_SIGNALING_PATHWAY	0.227006	0.643963	0.88555	0.886364	1.18203
583	GOBP_REGULATION_OF_B_CELL_APOPTOTIC_PROCESS	0.227006	0.643963	0.88555	0.886364	1.18203
584	GOBP_REGULATION_OF_ENDOTHELIAL_TUBE_MORPHOGENESIS	0.227006	0.643963	0.88555	0.886364	1.18203
585	GOBP_REGULATION_OF_LYMPHOCYTE_APOPTOTIC_PROCESS	0.227006	0.643963	0.88555	0.886364	1.18203
586	GOBP_REGULATION_OF_MONOCYTE_DIFFERENTIATION	0.227006	0.643963	0.88555	0.886364	1.18203
587	GOBP_T_FOLLICULAR_HELPER_CELL_DIFFERENTIATION	0.227006	0.643963	0.88555	0.886364	1.18203
588	GOBP_POSITIVE_REGULATION_OF_ATP_DEPENDENT_ACTIVITY	0.23092	0.636539	0.88555	0.882867	1.17737
589	GOBP_POSITIVE_REGULATION_OF_ATPASE_COUPLED_CALCIUM_TRANSMEMBRANE_TRANSPORTER_ACTIVITY	0.23092	0.636539	0.88555	0.882867	1.17737
590	GOBP_POSITIVE_REGULATION_OF_CELL_CYCLE_G2_M_PHASE_TRANSITION	0.23092	0.636539	0.88555	0.882867	1.17737
591	GOBP_REGULATION_OF_ATPASE_COUPLED_CALCIUM_TRANSMEMBRANE_TRANSPORTER_ACTIVITY	0.23092	0.636539	0.88555	0.882867	1.17737
592	GOBP_REGULATION_OF_CELL_CYCLE_G2_M_PHASE_TRANSITION	0.23092	0.636539	0.88555	0.882867	1.17737
593	GOBP_SYNAPTONEMAL_COMPLEX_ORGANIZATION	0.23092	0.636539	0.88555	0.882867	1.17737
594	GOBP_CELLULAR_RESPONSE_TO_XENOBIOTIC_STIMULUS	0.276718	0.557963	0.88555	0.381289	1.17586
595	GOBP_NEGATIVE_REGULATION_OF_CELLULAR_AMIDE_METABOLIC_PROCESS	0.294922	0.530293	0.88555	0.465769	1.17579
596	GOBP_REGULATION_OF_POSTSYNAPTIC_MEMBRANE_NEUROTRANSMITTER_RECEPTOR_LEVELS	0.255361	0.592846	0.88555	0.502636	1.17525
597	GOBP_POSITIVE_REGULATION_OF_STRESS_FIBER_ASSEMBLY	0.238748	0.622061	0.88555	0.881119	1.17504
598	GOBP_EPITHELIAL_CELL_MORPHOGENESIS	0.268627	0.57085	0.88555	0.671443	1.17321
599	GOBP_GLUTATHIONE_METABOLIC_PROCESS	0.242661	0.614999	0.88555	0.879371	1.17271
600	GOBP_ADRENERGIC_RECEPTOR_SIGNALING_PATHWAY	0.261209	0.583013	0.88555	0.500726	1.17078
601	GOBP_MAMMARY_GLAND_MORPHOGENESIS	0.266802	0.57381	0.88555	0.566207	1.17074
602	GOBP_PLASMA_MEMBRANE_ORGANIZATION	0.308594	0.510613	0.88555	0.428355	1.17055
603	GOBP_COGNITION	0.274	0.562249	0.88555	0.256369	1.16862
604	GOBP_NOREPINEPHRINE_METABOLIC_PROCESS	0.250489	0.601211	0.88555	0.875874	1.16805
605	GOBP_PROTEIN_NEDDYLATION	0.250489	0.601211	0.88555	0.875874	1.16805
606	GOBP_REGULATION_OF_PROTEIN_NEDDYLATION	0.250489	0.601211	0.88555	0.875874	1.16805
607	GOBP_HOMOTYPIC_CELL_CELL_ADHESION	0.272912	0.563977	0.88555	0.564747	1.16772
608	GOBP_REGULATION_OF_TRANSMEMBRANE_RECEPTOR_PROTEIN_SERINE_THREONINE_KINASE_SIGNALING_PATHWAY	0.282983	0.54824	0.88555	0.29203	1.16696
609	GOBP_DNA_REPLICATION_INDEPENDENT_CHROMATIN_ORGANIZATION	0.272549	0.564555	0.88555	0.66725	1.16588
610	GOBP_NEGATIVE_REGULATION_OF_MEGAKARYOCYTE_DIFFERENTIATION	0.272549	0.564555	0.88555	0.66725	1.16588
611	GOBP_RESPONSE_TO_ISOQUINOLINE_ALKALOID	0.254403	0.594478	0.88555	0.874126	1.16571
612	GOBP_BEHAVIOR	0.268245	0.571469	0.88555	0.245065	1.16415
613	GOBP_PRESYNAPSE_ORGANIZATION	0.270955	0.567103	0.88555	0.497364	1.16292
614	GOBP_AXO_DENDRITIC_PROTEIN_TRANSPORT	0.262231	0.581316	0.88555	0.870629	1.16105
615	GOBP_NEGATIVE_REGULATION_OF_PROTEASOMAL_UBIQUITIN_DEPENDENT_PROTEIN_CATABOLIC_PROCESS	0.262231	0.581316	0.88555	0.870629	1.16105
616	GOBP_NEGATIVE_REGULATION_OF_PROTEIN_LOCALIZATION_TO_MICROTUBULE	0.262231	0.581316	0.88555	0.870629	1.16105
617	GOBP_NEGATIVE_REGULATION_OF_UBIQUITIN_DEPENDENT_PROTEIN_CATABOLIC_PROCESS	0.262231	0.581316	0.88555	0.870629	1.16105
618	GOBP_POSITIVE_REGULATION_OF_PROTEIN_LOCALIZATION_TO_CELL_SURFACE	0.262231	0.581316	0.88555	0.870629	1.16105
619	GOBP_PROTEIN_LOCALIZATION_TO_CYTOSKELETON	0.262231	0.581316	0.88555	0.870629	1.16105
620	GOBP_PROTEIN_LOCALIZATION_TO_MICROTUBULE	0.262231	0.581316	0.88555	0.870629	1.16105
621	GOBP_PROTEIN_LOCALIZATION_TO_PRESYNAPSE	0.262231	0.581316	0.88555	0.870629	1.16105
622	GOBP_PROTEIN_TRANSPORT_ALONG_MICROTUBULE	0.262231	0.581316	0.88555	0.870629	1.16105
623	GOBP_VOLUNTARY_MUSCULOSKELETAL_MOVEMENT	0.262231	0.581316	0.88555	0.870629	1.16105
624	GOBP_RETINAL_GANGLION_CELL_AXON_GUIDANCE	0.276803	0.557829	0.88555	0.495606	1.15881
625	GOBP_3_PHOSPHOADENOSINE_5_PHOSPHOSULFATE_METABOLIC_PROCESS	0.264188	0.578087	0.88555	0.868881	1.15872
626	GOBP_ALCOHOL_CATABOLIC_PROCESS	0.264188	0.578087	0.88555	0.868881	1.15872
627	GOBP_ESTROGEN_METABOLIC_PROCESS	0.264188	0.578087	0.88555	0.868881	1.15872
628	GOBP_ETHANOL_CATABOLIC_PROCESS	0.264188	0.578087	0.88555	0.868881	1.15872
629	GOBP_ETHANOL_METABOLIC_PROCESS	0.264188	0.578087	0.88555	0.868881	1.15872
630	GOBP_FLAVONOID_METABOLIC_PROCESS	0.264188	0.578087	0.88555	0.868881	1.15872
631	GOBP_PRIMARY_ALCOHOL_CATABOLIC_PROCESS	0.264188	0.578087	0.88555	0.868881	1.15872
632	GOBP_SULFATION	0.264188	0.578087	0.88555	0.868881	1.15872
633	GOBP_MYOBLAST_DIFFERENTIATION	0.282946	0.548297	0.88555	0.355643	1.15546
634	GOBP_REGULATION_OF_OSTEOBLAST_DIFFERENTIATION	0.290698	0.536558	0.88555	0.32794	1.1537
635	GOBP_RESPONSE_TO_ALCOHOL	0.318359	0.497082	0.88555	0.421896	1.15291
636	GOBP_TRANSITION_METAL_ION_HOMEOSTASIS	0.318359	0.497082	0.88555	0.421823	1.15271
637	GOBP_POSTSYNAPSE_ORGANIZATION	0.284884	0.545332	0.88555	0.354679	1.15233
638	GOBP_MITOCHONDRIAL_FUSION	0.273973	0.562293	0.88555	0.863636	1.15173
639	GOBP_NEGATIVE_REGULATION_OF_MITOCHONDRIAL_FUSION	0.273973	0.562293	0.88555	0.863636	1.15173
640	GOBP_REGULATION_OF_MITOCHONDRIAL_FUSION	0.273973	0.562293	0.88555	0.863636	1.15173
641	GOBP_RESPONSE_TO_IRON_ION	0.273973	0.562293	0.88555	0.863636	1.15173
642	GOBP_RESPONSE_TO_MANGANESE_ION	0.273973	0.562293	0.88555	0.863636	1.15173
643	GOBP_TRANSFERRIN_TRANSPORT	0.273973	0.562293	0.88555	0.863636	1.15173
644	GOBP_REGULATION_OF_HEMOPOIESIS	0.309751	0.508987	0.88555	0.288056	1.15108
645	GOBP_POSITIVE_REGULATION_OF_RESPONSE_TO_BIOTIC_STIMULUS	0.282651	0.548749	0.88555	0.491972	1.15031
646	GOBP_SIGNAL_RELEASE	0.29771	0.526207	0.88555	0.269041	1.15007
647	GOBP_RENAL_FILTRATION	0.306641	0.51337	0.88555	0.454904	1.14836
648	GOBP_NEGATIVE_REGULATION_OF_SECRETION	0.324219	0.489162	0.88555	0.419918	1.1475
649	GOBP_SYNAPTIC_VESICLE_DOCKING	0.2818	0.550058	0.88555	0.86014	1.14706
650	GOBP_SYNAPTIC_VESICLE_PRIMING	0.2818	0.550058	0.88555	0.86014	1.14706
651	GOBP_VESICLE_DOCKING_INVOLVED_IN_EXOCYTOSIS	0.2818	0.550058	0.88555	0.86014	1.14706
652	GOBP_REGULATION_OF_SECRETION	0.284024	0.546645	0.88555	0.24115	1.14556
653	GOBP_CELL_PROLIFERATION_IN_HINDBRAIN	0.293542	0.53233	0.88555	0.854895	1.14007
654	GOBP_CEREBELLAR_PURKINJE_CELL_LAYER_FORMATION	0.293542	0.53233	0.88555	0.854895	1.14007
655	GOBP_CEREBELLAR_PURKINJE_CELL_LAYER_MORPHOGENESIS	0.293542	0.53233	0.88555	0.854895	1.14007
656	GOBP_HINDBRAIN_RADIAL_GLIA_GUIDED_CELL_MIGRATION	0.293542	0.53233	0.88555	0.854895	1.14007
657	GOBP_REGULATION_OF_CEREBELLAR_GRANULE_CELL_PRECURSOR_PROLIFERATION	0.293542	0.53233	0.88555	0.854895	1.14007
658	GOBP_WALKING_BEHAVIOR	0.293542	0.53233	0.88555	0.854895	1.14007
659	GOBP_MONOCYTE_AGGREGATION	0.298039	0.525727	0.88555	0.652118	1.13944
660	GOBP_ATRIOVENTRICULAR_CANAL_DEVELOPMENT	0.298039	0.525727	0.88555	0.651901	1.13906
661	GOBP_METAL_ION_HOMEOSTASIS	0.306641	0.51337	0.88555	0.222458	1.13858
662	GOBP_CELL_CHEMOTAXIS	0.286853	0.542341	0.88555	0.255972	1.13798
663	GOBP_EYE_PHOTORECEPTOR_CELL_DEVELOPMENT	0.315682	0.50075	0.88555	0.54935	1.13588
664	GOBP_PHOTORECEPTOR_CELL_DEVELOPMENT	0.315682	0.50075	0.88555	0.54935	1.13588
665	GOBP_REGULATION_OF_VOLTAGE_GATED_CALCIUM_CHANNEL_ACTIVITY	0.315682	0.50075	0.88555	0.549312	1.13581
666	GOBP_ENDOSOMAL_TRANSPORT	0.315682	0.50075	0.88555	0.549123	1.13541
667	GOBP_CILIARY_NEUROTROPHIC_FACTOR_MEDIATED_SIGNALING_PATHWAY	0.295499	0.529444	0.88555	0.851399	1.13541
668	GOBP_ONCOSTATIN_M_MEDIATED_SIGNALING_PATHWAY	0.295499	0.529444	0.88555	0.851399	1.13541
669	GOBP_REGULATION_OF_RESPONSE_TO_BIOTIC_STIMULUS	0.301527	0.520674	0.88555	0.367954	1.13473
670	GOBP_ACTOMYOSIN_STRUCTURE_ORGANIZATION	0.296935	0.527339	0.88555	0.386894	1.13472
671	GOBP_EPHRIN_RECEPTOR_SIGNALING_PATHWAY	0.300766	0.521771	0.88555	0.386361	1.13316
672	GOBP_MEMBRANE_ORGANIZATION	0.308	0.511449	0.88555	0.24853	1.13288
673	GOBP_REGULATION_OF_B_CELL_ACTIVATION	0.335938	0.473742	0.88555	0.414462	1.13259
674	GOBP_POLYSACCHARIDE_BIOSYNTHETIC_PROCESS	0.301961	0.520049	0.88555	0.64749	1.13136
675	GOBP_POSITIVE_REGULATION_OF_CARBOHYDRATE_METABOLIC_PROCESS	0.301961	0.520049	0.88555	0.64749	1.13136
676	GOBP_REGULATION_OF_HYALURONAN_BIOSYNTHETIC_PROCESS	0.301961	0.520049	0.88555	0.64749	1.13136
677	GOBP_REGULATION_OF_POLYSACCHARIDE_METABOLIC_PROCESS	0.301961	0.520049	0.88555	0.64749	1.13136
678	GOBP_NEGATIVE_REGULATION_OF_LIPASE_ACTIVITY	0.302144	0.519786	0.88555	0.483355	1.13017
679	GOBP_AGGREPHAGY	0.311155	0.507024	0.88555	0.846154	1.12841
680	GOBP_POSITIVE_REGULATION_OF_CALCIUM_ION_IMPORT	0.307843	0.511671	0.88555	0.645199	1.12735
681	GOBP_CALCIUM_ION_TRANSPORT	0.309942	0.50872	0.88555	0.270729	1.12699
682	GOBP_HORMONE_TRANSPORT	0.333959	0.476307	0.88555	0.300152	1.12476
683	GOBP_REGULATION_OF_PROTEIN_LOCALIZATION_TO_CELL_SURFACE	0.329939	0.481566	0.88555	0.54386	1.12453
684	GOBP_POSITIVE_REGULATION_OF_VOLTAGE_GATED_CALCIUM_CHANNEL_ACTIVITY	0.318982	0.496233	0.88555	0.842657	1.12375
685	GOBP_CYTOSKELETON_DEPENDENT_CYTOKINESIS	0.319608	0.495383	0.88555	0.642732	1.12304
686	GOBP_POSITIVE_REGULATION_OF_CARTILAGE_DEVELOPMENT	0.329939	0.481566	0.88555	0.543092	1.12294
687	GOBP_POSITIVE_REGULATION_OF_HYDROLASE_ACTIVITY	0.340866	0.467416	0.88555	0.289019	1.12148
688	GOBP_FC_EPSILON_RECEPTOR_SIGNALING_PATHWAY	0.324853	0.488313	0.88555	0.840909	1.12142
689	GOBP_ACTIVIN_RECEPTOR_SIGNALING_PATHWAY	0.321569	0.492726	0.88555	0.641307	1.12055
690	GOBP_PROGRAMMED_CELL_DEATH	0.317365	0.498441	0.88555	0.154808	1.1202
691	GOBP_INHIBITORY_SYNAPSE_ASSEMBLY	0.321569	0.492726	0.88555	0.640981	1.11998
692	GOBP_LEUKOCYTE_HOMEOSTASIS	0.334012	0.476238	0.88555	0.540364	1.1173
693	GOBP_APOPTOTIC_CELL_CLEARANCE	0.31384	0.503291	0.88555	0.477197	1.11577
694	GOBP_RESPONSE_TO_NERVE_GROWTH_FACTOR	0.315789	0.500602	0.88555	0.476667	1.11453
695	GOBP_POSITIVE_REGULATION_OF_CALCIUM_ION_TRANSMEMBRANE_TRANSPORT	0.336049	0.473598	0.88555	0.53901	1.1145
696	GOBP_POSITIVE_REGULATION_OF_CALCIUM_ION_TRANSMEMBRANE_TRANSPORTER_ACTIVITY	0.336049	0.473598	0.88555	0.53901	1.1145
697	GOBP_LYMPHOCYTE_AGGREGATION	0.330724	0.480534	0.88555	0.835664	1.11442
698	GOBP_POSITIVE_REGULATION_OF_ESTABLISHMENT_OF_PROTEIN_LOCALIZATION_TO_MITOCHONDRION	0.330724	0.480534	0.88555	0.835664	1.11442
699	GOBP_POSITIVE_REGULATION_OF_LAMELLIPODIUM_ASSEMBLY	0.330724	0.480534	0.88555	0.835664	1.11442
700	GOBP_POSITIVE_REGULATION_OF_LAMELLIPODIUM_ORGANIZATION	0.330724	0.480534	0.88555	0.835664	1.11442
701	GOBP_PROTEIN_TARGETING_TO_MITOCHONDRION	0.330724	0.480534	0.88555	0.835664	1.11442
702	GOBP_RAC_PROTEIN_SIGNAL_TRANSDUCTION	0.330724	0.480534	0.88555	0.835664	1.11442
703	GOBP_REGULATION_OF_ESTABLISHMENT_OF_PROTEIN_LOCALIZATION_TO_MITOCHONDRION	0.330724	0.480534	0.88555	0.835664	1.11442
704	GOBP_REGULATION_OF_HYDROGEN_PEROXIDE_METABOLIC_PROCESS	0.330724	0.480534	0.88555	0.835664	1.11442
705	GOBP_REGULATION_OF_MAST_CELL_ACTIVATION_INVOLVED_IN_IMMUNE_RESPONSE	0.330724	0.480534	0.88555	0.835664	1.11442
706	GOBP_REGULATION_OF_RESPIRATORY_BURST	0.330724	0.480534	0.88555	0.835664	1.11442
707	GOBP_RESPIRATORY_BURST	0.330724	0.480534	0.88555	0.835664	1.11442
708	GOBP_ADHERENS_JUNCTION_ORGANIZATION	0.336049	0.473598	0.88555	0.538691	1.11384
709	GOBP_REGULATION_OF_PRESYNAPSE_ORGANIZATION	0.336049	0.473598	0.88555	0.538596	1.11365
710	GOBP_REGULATION_OF_CELL_CELL_ADHESION	0.327345	0.484994	0.88555	0.256429	1.11334
711	GOBP_REGULATION_OF_CALCIUM_ION_TRANSMEMBRANE_TRANSPORT	0.353516	0.451591	0.88555	0.406981	1.11215
712	GOBP_REGULATION_OF_CALCIUM_ION_TRANSMEMBRANE_TRANSPORTER_ACTIVITY	0.353516	0.451591	0.88555	0.406981	1.11215
713	GOBP_REGULATION_OF_GLOMERULAR_FILTRATION	0.321637	0.492633	0.88555	0.475257	1.11123
714	GOBP_CATION_TRANSPORT	0.332024	0.478831	0.88555	0.168962	1.11104
715	GOBP_TUMOR_NECROSIS_FACTOR_MEDIATED_SIGNALING_PATHWAY	0.321637	0.492633	0.88555	0.474757	1.11006
716	GOBP_NITRIC_OXIDE_MEDIATED_SIGNAL_TRANSDUCTION	0.338086	0.470973	0.88555	0.536842	1.11002
717	GOBP_POSITIVE_REGULATION_OF_REPRODUCTIVE_PROCESS	0.338086	0.470973	0.88555	0.536842	1.11002
718	GOBP_NEGATIVE_REGULATION_OF_TRANSPORT	0.347992	0.45843	0.88555	0.277637	1.10944
719	GOBP_ORGANIC_HYDROXY_COMPOUND_TRANSPORT	0.331418	0.479624	0.88555	0.37823	1.10931
720	GOBP_NEGATIVE_REGULATION_OF_PROTEIN_SECRETION	0.338086	0.470973	0.88555	0.53622	1.10873
721	GOBP_POTASSIUM_ION_IMPORT_ACROSS_PLASMA_MEMBRANE	0.321637	0.492633	0.88555	0.473814	1.10786
722	GOBP_NEGATIVE_REGULATION_OF_CELL_JUNCTION_ASSEMBLY	0.323587	0.490009	0.88555	0.472776	1.10543
723	GOBP_OSTEOBLAST_DIFFERENTIATION	0.335329	0.474528	0.88555	0.254108	1.10326
724	GOBP_IMMUNE_RESPONSE_REGULATING_SIGNALING_PATHWAY	0.331384	0.479668	0.88555	0.264707	1.10192
725	GOBP_STRIATED_MUSCLE_CELL_DIFFERENTIATION	0.351816	0.453684	0.88555	0.275358	1.10033
726	GOBP_CELLULAR_NITROGEN_COMPOUND_CATABOLIC_PROCESS	0.341603	0.466478	0.88555	0.303313	1.09998
727	GOBP_CELL_SURFACE_RECEPTOR_SIGNALING_PATHWAY_INVOLVED_IN_CELL_CELL_SIGNALING	0.335878	0.473819	0.88555	0.257222	1.09955
728	GOBP_POSITIVE_REGULATION_OF_VASCULAR_ASSOCIATED_SMOOTH_MUSCLE_CELL_PROLIFERATION	0.346232	0.460633	0.88555	0.531166	1.09828
729	GOBP_REGULATION_OF_SMALL_GTPASE_MEDIATED_SIGNAL_TRANSDUCTION	0.367188	0.435112	0.88555	0.40179	1.09796
730	GOBP_BONE_RESORPTION	0.337232	0.472071	0.88555	0.468818	1.09618
731	GOBP_DNA_REPLICATION	0.34902	0.45715	0.88555	0.626953	1.09547
732	GOBP_REGULATION_OF_DNA_REPLICATION	0.34902	0.45715	0.88555	0.626953	1.09547
733	GOBP_MICROTUBULE_POLYMERIZATION_OR_DEPOLYMERIZATION	0.337786	0.471358	0.88555	0.355019	1.09484
734	GOBP_CORPUS_CALLOSUM_DEVELOPMENT	0.365949	0.436579	0.88555	0.81993	1.09344
735	GOBP_REGULATION_OF_CYTOSKELETON_ORGANIZATION	0.351085	0.454588	0.88555	0.230174	1.09342
736	GOBP_REGULATION_OF_SMAD_PROTEIN_SIGNAL_TRANSDUCTION	0.356415	0.448043	0.88555	0.528741	1.09327
737	GOBP_REGULATION_OF_RNA_SPLICING	0.351562	0.453997	0.88555	0.432893	1.09279
738	GOBP_RNA_SPLICING	0.351562	0.453997	0.88555	0.432893	1.09279
739	GOBP_FIBROBLAST_MIGRATION	0.358452	0.445569	0.88555	0.527831	1.09139
740	GOBP_REGULATION_OF_NEURON_PROJECTION_REGENERATION	0.348928	0.457264	0.88555	0.466307	1.0903
741	GOBP_B_CELL_HOMEOSTASIS	0.373777	0.427388	0.88555	0.816434	1.08878
742	GOBP_CARDIAC_VENTRICLE_FORMATION	0.373777	0.427388	0.88555	0.816434	1.08878
743	GOBP_CELLULAR_RESPONSE_TO_ANTIBIOTIC	0.373777	0.427388	0.88555	0.816434	1.08878
744	GOBP_CELLULAR_RESPONSE_TO_PARATHYROID_HORMONE_STIMULUS	0.373777	0.427388	0.88555	0.816434	1.08878
745	GOBP_DEVELOPMENTAL_PIGMENTATION	0.373777	0.427388	0.88555	0.816434	1.08878
746	GOBP_EMBRYONIC_HEART_TUBE_MORPHOGENESIS	0.373777	0.427388	0.88555	0.816434	1.08878
747	GOBP_FEAR_RESPONSE	0.373777	0.427388	0.88555	0.816434	1.08878
748	GOBP_GERMINAL_CENTER_FORMATION	0.373777	0.427388	0.88555	0.816434	1.08878
749	GOBP_GLOMERULUS_MORPHOGENESIS	0.373777	0.427388	0.88555	0.816434	1.08878
750	GOBP_LYMPHOCYTE_HOMEOSTASIS	0.373777	0.427388	0.88555	0.816434	1.08878
751	GOBP_MELANOCYTE_DIFFERENTIATION	0.373777	0.427388	0.88555	0.816434	1.08878
752	GOBP_MUSCLE_CELL_FATE_COMMITMENT	0.373777	0.427388	0.88555	0.816434	1.08878
753	GOBP_NEGATIVE_REGULATION_OF_OSSIFICATION	0.373777	0.427388	0.88555	0.816434	1.08878
754	GOBP_NEGATIVE_REGULATION_OF_VASCULAR_ASSOCIATED_SMOOTH_MUSCLE_CELL_MIGRATION	0.373777	0.427388	0.88555	0.816434	1.08878
755	GOBP_NEGATIVE_REGULATION_OF_VASCULAR_ASSOCIATED_SMOOTH_MUSCLE_CELL_PROLIFERATION	0.373777	0.427388	0.88555	0.816434	1.08878
756	GOBP_NEGATIVE_REGULATION_OF_VASCULAR_ENDOTHELIAL_CELL_PROLIFERATION	0.373777	0.427388	0.88555	0.816434	1.08878
757	GOBP_PIGMENT_CELL_DIFFERENTIATION	0.373777	0.427388	0.88555	0.816434	1.08878
758	GOBP_POSITIVE_REGULATION_OF_ALKALINE_PHOSPHATASE_ACTIVITY	0.373777	0.427388	0.88555	0.816434	1.08878
759	GOBP_POSITIVE_REGULATION_OF_BEHAVIOR	0.373777	0.427388	0.88555	0.816434	1.08878
760	GOBP_POSITIVE_REGULATION_OF_CARDIAC_MUSCLE_CELL_DIFFERENTIATION	0.373777	0.427388	0.88555	0.816434	1.08878
761	GOBP_POSITIVE_REGULATION_OF_CARDIOCYTE_DIFFERENTIATION	0.373777	0.427388	0.88555	0.816434	1.08878
762	GOBP_POSITIVE_REGULATION_OF_MUSCLE_TISSUE_DEVELOPMENT	0.373777	0.427388	0.88555	0.816434	1.08878
763	GOBP_POSITIVE_REGULATION_OF_MYOBLAST_DIFFERENTIATION	0.373777	0.427388	0.88555	0.816434	1.08878
764	GOBP_POSITIVE_REGULATION_OF_SKELETAL_MUSCLE_CELL_DIFFERENTIATION	0.373777	0.427388	0.88555	0.816434	1.08878
765	GOBP_POSITIVE_REGULATION_OF_SKELETAL_MUSCLE_TISSUE_DEVELOPMENT	0.373777	0.427388	0.88555	0.816434	1.08878
766	GOBP_POSITIVE_REGULATION_OF_STRIATED_MUSCLE_CELL_DIFFERENTIATION	0.373777	0.427388	0.88555	0.816434	1.08878
767	GOBP_REGULATION_OF_ALKALINE_PHOSPHATASE_ACTIVITY	0.373777	0.427388	0.88555	0.816434	1.08878
768	GOBP_REGULATION_OF_FEAR_RESPONSE	0.373777	0.427388	0.88555	0.816434	1.08878
769	GOBP_REGULATION_OF_GERMINAL_CENTER_FORMATION	0.373777	0.427388	0.88555	0.816434	1.08878
770	GOBP_RESPONSE_TO_PARATHYROID_HORMONE	0.373777	0.427388	0.88555	0.816434	1.08878
771	GOBP_SECONDARY_HEART_FIELD_SPECIFICATION	0.373777	0.427388	0.88555	0.816434	1.08878
772	GOBP_VASCULAR_ENDOTHELIAL_CELL_PROLIFERATION	0.373777	0.427388	0.88555	0.816434	1.08878
773	GOBP_VASCULAR_PROCESS_IN_CIRCULATORY_SYSTEM	0.367308	0.43497	0.88555	0.26642	1.08812
774	GOBP_REGENERATION	0.354651	0.450199	0.88555	0.30901	1.0871
775	GOBP_DIOL_BIOSYNTHETIC_PROCESS	0.373777	0.427388	0.88555	0.814685	1.08645
776	GOBP_DIOL_METABOLIC_PROCESS	0.373777	0.427388	0.88555	0.814685	1.08645
777	GOBP_SPHINGOID_METABOLIC_PROCESS	0.373777	0.427388	0.88555	0.814685	1.08645
778	GOBP_SPHINGOSINE_BIOSYNTHETIC_PROCESS	0.373777	0.427388	0.88555	0.814685	1.08645
779	GOBP_CYTOKINE_PRODUCTION_INVOLVED_IN_INFLAMMATORY_RESPONSE	0.377691	0.422864	0.88555	0.812937	1.08411
780	GOBP_FATTY_ACID_TRANSMEMBRANE_TRANSPORT	0.377691	0.422864	0.88555	0.812937	1.08411
781	GOBP_LONG_CHAIN_FATTY_ACID_TRANSPORT	0.377691	0.422864	0.88555	0.812937	1.08411
782	GOBP_NEGATIVE_REGULATION_OF_CYTOKINE_PRODUCTION_INVOLVED_IN_INFLAMMATORY_RESPONSE	0.377691	0.422864	0.88555	0.812937	1.08411
783	GOBP_NEGATIVE_REGULATION_OF_REACTIVE_OXYGEN_SPECIES_BIOSYNTHETIC_PROCESS	0.377691	0.422864	0.88555	0.812937	1.08411
784	GOBP_NEGATIVE_REGULATION_OF_REACTIVE_OXYGEN_SPECIES_METABOLIC_PROCESS	0.377691	0.422864	0.88555	0.812937	1.08411
785	GOBP_PEROXISOMAL_TRANSPORT	0.377691	0.422864	0.88555	0.812937	1.08411
786	GOBP_PEROXISOME_ORGANIZATION	0.377691	0.422864	0.88555	0.812937	1.08411
787	GOBP_POSITIVE_REGULATION_OF_FATTY_ACID_BETA_OXIDATION	0.377691	0.422864	0.88555	0.812937	1.08411
788	GOBP_POSITIVE_REGULATION_OF_FATTY_ACID_OXIDATION	0.377691	0.422864	0.88555	0.812937	1.08411
789	GOBP_PRODUCTION_OF_MOLECULAR_MEDIATOR_INVOLVED_IN_INFLAMMATORY_RESPONSE	0.377691	0.422864	0.88555	0.812937	1.08411
790	GOBP_REGULATION_OF_FATTY_ACID_BETA_OXIDATION	0.377691	0.422864	0.88555	0.812937	1.08411
791	GOBP_REGULATION_OF_FATTY_ACID_OXIDATION	0.377691	0.422864	0.88555	0.812937	1.08411
792	GOBP_REGULATION_OF_REACTIVE_OXYGEN_SPECIES_BIOSYNTHETIC_PROCESS	0.377691	0.422864	0.88555	0.812937	1.08411
793	GOBP_VERY_LONG_CHAIN_FATTY_ACID_CATABOLIC_PROCESS	0.377691	0.422864	0.88555	0.812937	1.08411
794	GOBP_REGULATION_OF_SYNAPSE_ASSEMBLY	0.347328	0.45926	0.88555	0.351046	1.08259
795	GOBP_CELL_CELL_SIGNALING_BY_WNT	0.372849	0.428467	0.88555	0.270592	1.08129
796	GOBP_NEGATIVE_REGULATION_OF_BIOSYNTHETIC_PROCESS	0.37911	0.421234	0.88555	0.16648	1.08052
797	GOBP_GANGLIOSIDE_BIOSYNTHETIC_PROCESS	0.366667	0.435729	0.88555	0.618214	1.0802
798	GOBP_GANGLIOSIDE_METABOLIC_PROCESS	0.366667	0.435729	0.88555	0.618214	1.0802
799	GOBP_GLYCOLIPID_BIOSYNTHETIC_PROCESS	0.366667	0.435729	0.88555	0.618214	1.0802
800	GOBP_GLYCOSPHINGOLIPID_BIOSYNTHETIC_PROCESS	0.366667	0.435729	0.88555	0.618214	1.0802
801	GOBP_GLYCOSPHINGOLIPID_METABOLIC_PROCESS	0.366667	0.435729	0.88555	0.618214	1.0802
802	GOBP_LIPOSACCHARIDE_METABOLIC_PROCESS	0.366667	0.435729	0.88555	0.618214	1.0802
803	GOBP_N_GLYCAN_PROCESSING	0.366667	0.435729	0.88555	0.618214	1.0802
804	GOBP_SIALYLATION	0.366667	0.435729	0.88555	0.618214	1.0802
805	GOBP_IMMUNE_RESPONSE_REGULATING_CELL_SURFACE_RECEPTOR_SIGNALING_PATHWAY	0.366279	0.436188	0.88555	0.306883	1.07962
806	GOBP_AMINO_SUGAR_CATABOLIC_PROCESS	0.383562	0.416165	0.88555	0.809441	1.07945
807	GOBP_AMINOGLYCAN_CATABOLIC_PROCESS	0.383562	0.416165	0.88555	0.809441	1.07945
808	GOBP_CHITIN_METABOLIC_PROCESS	0.383562	0.416165	0.88555	0.809441	1.07945
809	GOBP_GLUCOSAMINE_CONTAINING_COMPOUND_CATABOLIC_PROCESS	0.383562	0.416165	0.88555	0.809441	1.07945
810	GOBP_GLUCOSAMINE_CONTAINING_COMPOUND_METABOLIC_PROCESS	0.383562	0.416165	0.88555	0.809441	1.07945
811	GOBP_REGULATION_OF_CHONDROCYTE_DIFFERENTIATION	0.368635	0.433403	0.88555	0.52173	1.07877
812	GOBP_CHROMOSOME_CONDENSATION	0.370672	0.43101	0.88555	0.521053	1.07737
813	GOBP_NEGATIVE_REGULATION_OF_DNA_RECOMBINATION	0.370672	0.43101	0.88555	0.521053	1.07737
814	GOBP_NUCLEOSOME_POSITIONING	0.370672	0.43101	0.88555	0.521053	1.07737
815	GOBP_RESPONSE_TO_NUTRIENT	0.371648	0.429869	0.88555	0.367255	1.07712
816	GOBP_NEURONAL_ACTION_POTENTIAL	0.393346	0.405225	0.88555	0.807692	1.07712
817	GOBP_MUSCLE_CELL_DIFFERENTIATION	0.367265	0.43502	0.88555	0.248028	1.07686
818	GOBP_POSITIVE_REGULATION_OF_VASCULAR_ENDOTHELIAL_GROWTH_FACTOR_SIGNALING_PATHWAY	0.39726	0.400925	0.889091	0.805944	1.07479
819	GOBP_REGULATION_OF_CELLULAR_RESPONSE_TO_VASCULAR_ENDOTHELIAL_GROWTH_FACTOR_STIMULUS	0.39726	0.400925	0.889091	0.805944	1.07479
820	GOBP_NEURON_PROJECTION_ARBORIZATION	0.370588	0.431108	0.88555	0.614711	1.07408
821	GOBP_NEUROTRANSMITTER_RECEPTOR_TRANSPORT	0.370588	0.431108	0.88555	0.614711	1.07408
822	GOBP_NEUROTRANSMITTER_RECEPTOR_TRANSPORT_TO_PLASMA_MEMBRANE	0.370588	0.431108	0.88555	0.614711	1.07408
823	GOBP_PROTEIN_LOCALIZATION_TO_POSTSYNAPSE	0.370588	0.431108	0.88555	0.614711	1.07408
824	GOBP_RECEPTOR_LOCALIZATION_TO_SYNAPSE	0.370588	0.431108	0.88555	0.614711	1.07408
825	GOBP_CELL_CYCLE_G2_M_PHASE_TRANSITION	0.376782	0.42391	0.88555	0.519298	1.07375
826	GOBP_TUBE_DEVELOPMENT	0.395257	0.403121	0.887623	0.164806	1.07218
827	GOBP_MONOCYTE_CHEMOTAXIS	0.380855	0.41924	0.88555	0.518116	1.0713
828	GOBP_POSITIVE_REGULATION_OF_AMYLOID_PRECURSOR_PROTEIN_CATABOLIC_PROCESS	0.39726	0.400925	0.889091	0.802448	1.07013
829	GOBP_POSITIVE_REGULATION_OF_ASPARTIC_TYPE_PEPTIDASE_ACTIVITY	0.39726	0.400925	0.889091	0.802448	1.07013
830	GOBP_REGULATION_OF_ASPARTIC_TYPE_ENDOPEPTIDASE_ACTIVITY_INVOLVED_IN_AMYLOID_PRECURSOR_PROTEIN_CATABOLIC_PROCESS	0.39726	0.400925	0.889091	0.802448	1.07013
831	GOBP_REGULATION_OF_ASPARTIC_TYPE_PEPTIDASE_ACTIVITY	0.39726	0.400925	0.889091	0.802448	1.07013
832	GOBP_CEREBELLAR_CORTEX_DEVELOPMENT	0.366472	0.43596	0.88555	0.457512	1.06974
833	GOBP_POSITIVE_REGULATION_OF_NEURON_DIFFERENTIATION	0.366472	0.43596	0.88555	0.45707	1.06871
834	GOBP_CELL_CELL_SIGNALING	0.376238	0.424538	0.88555	0.150019	1.06816
835	GOBP_WOUND_HEALING_SPREADING_OF_EPIDERMAL_CELLS	0.380392	0.419768	0.88555	0.611208	1.06796
836	GOBP_ENDOMEMBRANE_SYSTEM_ORGANIZATION	0.361868	0.44145	0.88555	0.316544	1.06654
837	GOBP_ORGANOPHOSPHATE_ESTER_TRANSPORT	0.382892	0.416924	0.88555	0.515789	1.06649
838	GOBP_HISTONE_H3_K27_METHYLATION	0.384314	0.415314	0.88555	0.609457	1.0649
839	GOBP_HISTONE_H3_K27_TRIMETHYLATION	0.384314	0.415314	0.88555	0.609457	1.0649
840	GOBP_HISTONE_H3_K4_TRIMETHYLATION	0.384314	0.415314	0.88555	0.609457	1.0649
841	GOBP_PEPTIDYL_LYSINE_TRIMETHYLATION	0.384314	0.415314	0.88555	0.609457	1.0649
842	GOBP_REGULATION_OF_HORMONE_SECRETION	0.365759	0.436805	0.88555	0.315687	1.06366
843	GOBP_DENDRITE_ARBORIZATION	0.412916	0.384138	0.900548	0.797203	1.06313
844	GOBP_REGULATION_OF_MYOTUBE_DIFFERENTIATION	0.384314	0.415314	0.88555	0.607679	1.0618
845	GOBP_MONOCYTE_DIFFERENTIATION	0.376218	0.42456	0.88555	0.45386	1.0612
846	GOBP_NEGATIVE_REGULATION_OF_TRANSFORMING_GROWTH_FACTOR_BETA_PRODUCTION	0.414873	0.382085	0.900548	0.795455	1.0608
847	GOBP_PROTEIN_ACTIVATION_CASCADE	0.414873	0.382085	0.900548	0.795455	1.0608
848	GOBP_SUBSTRATE_DEPENDENT_CELL_MIGRATION	0.414873	0.382085	0.900548	0.795455	1.0608
849	GOBP_INSULIN_LIKE_GROWTH_FACTOR_RECEPTOR_SIGNALING_PATHWAY	0.378168	0.422316	0.88555	0.453129	1.05949
850	GOBP_RESPONSE_TO_BMP	0.362403	0.440808	0.88555	0.325765	1.05839
851	GOBP_CALCIUM_ION_TRANSMEMBRANE_TRANSPORT	0.387597	0.41162	0.88555	0.300756	1.05806
852	GOBP_MEMBRANE_DEPOLARIZATION_DURING_ACTION_POTENTIAL	0.389002	0.410048	0.88555	0.51155	1.05772
853	GOBP_RESPONSE_TO_CATECHOLAMINE	0.389002	0.410048	0.88555	0.511537	1.0577
854	GOBP_REGULATION_OF_RAS_PROTEIN_SIGNAL_TRANSDUCTION	0.380117	0.420083	0.88555	0.452355	1.05768
855	GOBP_REGULATION_OF_RHO_PROTEIN_SIGNAL_TRANSDUCTION	0.380117	0.420083	0.88555	0.452355	1.05768
856	GOBP_VASCULAR_ASSOCIATED_SMOOTH_MUSCLE_CELL_MIGRATION	0.380117	0.420083	0.88555	0.452033	1.05693
857	GOBP_NEGATIVE_REGULATION_OF_CELLULAR_MACROMOLECULE_BIOSYNTHETIC_PROCESS	0.404297	0.3933	0.895108	0.386409	1.05593
858	GOBP_CALCIUM_ION_IMPORT	0.40625	0.391207	0.895459	0.385983	1.05477
859	GOBP_ANDROGEN_RECEPTOR_SIGNALING_PATHWAY	0.4	0.39794	0.891749	0.602452	1.05266
860	GOBP_CELL_FATE_SPECIFICATION	0.4	0.39794	0.891749	0.602452	1.05266
861	GOBP_INTEGRIN_BIOSYNTHETIC_PROCESS	0.4	0.39794	0.891749	0.602452	1.05266
862	GOBP_REGULATION_OF_INTRACELLULAR_STEROID_HORMONE_RECEPTOR_SIGNALING_PATHWAY	0.4	0.39794	0.891749	0.602452	1.05266
863	GOBP_MUSCLE_CELL_DEVELOPMENT	0.371595	0.42993	0.88555	0.312266	1.05213
864	GOBP_NEGATIVE_REGULATION_OF_DENDRITE_MORPHOGENESIS	0.428571	0.367977	0.907414	0.788462	1.05147
865	GOBP_ENDOTHELIAL_CELL_CHEMOTAXIS	0.391039	0.40778	0.88555	0.507125	1.04858
866	GOBP_SOMATIC_STEM_CELL_POPULATION_MAINTENANCE	0.391039	0.40778	0.88555	0.507022	1.04836
867	GOBP_HINDBRAIN_DEVELOPMENT	0.394636	0.403803	0.886693	0.35689	1.04672
868	GOBP_NEGATIVE_REGULATION_OF_MICROTUBULE_POLYMERIZATION	0.405882	0.3916	0.895108	0.598949	1.04654
869	GOBP_NEGATIVE_REGULATION_OF_PROTEIN_CONTAINING_COMPLEX_ASSEMBLY	0.405882	0.3916	0.895108	0.598949	1.04654
870	GOBP_NEGATIVE_REGULATION_OF_PROTEIN_POLYMERIZATION	0.405882	0.3916	0.895108	0.598949	1.04654
871	GOBP_TUBE_MORPHOGENESIS	0.423828	0.37281	0.9039	0.171141	1.04604
872	GOBP_MEMBRANE_DEPOLARIZATION	0.394636	0.403803	0.886693	0.356241	1.04482
873	GOBP_NEGATIVE_REGULATION_OF_TRANSCRIPTION_FROM_RNA_POLYMERASE_II_PROMOTER_IN_RESPONSE_TO_STRESS	0.44227	0.354312	0.909615	0.783217	1.04448
874	GOBP_REGULATION_OF_RIBONUCLEASE_ACTIVITY	0.44227	0.354312	0.909615	0.783217	1.04448
875	GOBP_METANEPHROS_DEVELOPMENT	0.381679	0.418301	0.88555	0.338537	1.04401
876	GOBP_VASCULAR_ASSOCIATED_SMOOTH_MUSCLE_CELL_PROLIFERATION	0.391813	0.406921	0.88555	0.446424	1.04381
877	GOBP_MITOCHONDRIAL_OUTER_MEMBRANE_PERMEABILIZATION	0.419608	0.377156	0.900548	0.597198	1.04348
878	GOBP_MITOCHONDRIAL_OUTER_MEMBRANE_PERMEABILIZATION_INVOLVED_IN_PROGRAMMED_CELL_DEATH	0.419608	0.377156	0.900548	0.597198	1.04348
879	GOBP_NEGATIVE_REGULATION_OF_MITOCHONDRIAL_OUTER_MEMBRANE_PERMEABILIZATION_INVOLVED_IN_APOPTOTIC_SIGNALING_PATHWAY	0.419608	0.377156	0.900548	0.597198	1.04348
880	GOBP_POSITIVE_REGULATION_OF_MEMBRANE_PERMEABILITY	0.419608	0.377156	0.900548	0.597198	1.04348
881	GOBP_REGULATION_OF_MITOCHONDRIAL_MEMBRANE_PERMEABILITY_INVOLVED_IN_APOPTOTIC_PROCESS	0.419608	0.377156	0.900548	0.597198	1.04348
882	GOBP_REGULATION_OF_MITOCHONDRIAL_OUTER_MEMBRANE_PERMEABILIZATION_INVOLVED_IN_APOPTOTIC_SIGNALING_PATHWAY	0.419608	0.377156	0.900548	0.597198	1.04348
883	GOBP_POSITIVE_REGULATION_OF_NOTCH_SIGNALING_PATHWAY	0.401222	0.396615	0.893546	0.504279	1.04269
884	GOBP_NEGATIVE_REGULATION_OF_ENDOTHELIAL_CELL_PROLIFERATION	0.403259	0.394416	0.894834	0.503227	1.04051
885	GOBP_CARDIAC_MYOFIBRIL_ASSEMBLY	0.448141	0.348585	0.909615	0.77972	1.03982
886	GOBP_STRIATED_MUSCLE_CELL_DEVELOPMENT	0.448141	0.348585	0.909615	0.77972	1.03982
887	GOBP_POLYSACCHARIDE_METABOLIC_PROCESS	0.403259	0.394416	0.894834	0.502251	1.0385
888	GOBP_REGULATION_OF_RECEPTOR_INTERNALIZATION	0.403259	0.394416	0.894834	0.501754	1.03747
889	GOBP_REGULATION_OF_RECEPTOR_MEDIATED_ENDOCYTOSIS	0.403259	0.394416	0.894834	0.501754	1.03747
890	GOBP_ACTIN_FILAMENT_DEPOLYMERIZATION	0.452055	0.344809	0.909615	0.774476	1.03282
891	GOBP_CELL_CELL_JUNCTION_MAINTENANCE	0.452055	0.344809	0.909615	0.774476	1.03282
892	GOBP_EOSINOPHIL_ACTIVATION	0.452055	0.344809	0.909615	0.774476	1.03282
893	GOBP_EOSINOPHIL_MEDIATED_IMMUNITY	0.452055	0.344809	0.909615	0.774476	1.03282
894	GOBP_MATURE_CONVENTIONAL_DENDRITIC_CELL_DIFFERENTIATION	0.452055	0.344809	0.909615	0.774476	1.03282
895	GOBP_NEGATIVE_REGULATION_OF_JNK_CASCADE	0.452055	0.344809	0.909615	0.774476	1.03282
896	GOBP_NEGATIVE_REGULATION_OF_STRESS_ACTIVATED_PROTEIN_KINASE_SIGNALING_CASCADE	0.452055	0.344809	0.909615	0.774476	1.03282
897	GOBP_NEGATIVE_REGULATION_OF_TOLL_LIKE_RECEPTOR_SIGNALING_PATHWAY	0.452055	0.344809	0.909615	0.774476	1.03282
898	GOBP_NEGATIVE_REGULATION_OF_TUMOR_NECROSIS_FACTOR_MEDIATED_SIGNALING_PATHWAY	0.452055	0.344809	0.909615	0.774476	1.03282
899	GOBP_NEUTROPHIL_MEDIATED_CYTOTOXICITY	0.452055	0.344809	0.909615	0.774476	1.03282
900	GOBP_NEUTROPHIL_MEDIATED_KILLING_OF_GRAM_NEGATIVE_BACTERIUM	0.452055	0.344809	0.909615	0.774476	1.03282
901	GOBP_NEUTROPHIL_MEDIATED_KILLING_OF_SYMBIONT_CELL	0.452055	0.344809	0.909615	0.774476	1.03282
902	GOBP_POSITIVE_REGULATION_OF_ACTIN_FILAMENT_DEPOLYMERIZATION	0.452055	0.344809	0.909615	0.774476	1.03282
903	GOBP_POSITIVE_REGULATION_OF_DEFENSE_RESPONSE_TO_BACTERIUM	0.452055	0.344809	0.909615	0.774476	1.03282
904	GOBP_POSITIVE_REGULATION_OF_INTERLEUKIN_1_BETA_PRODUCTION	0.452055	0.344809	0.909615	0.774476	1.03282
905	GOBP_POSITIVE_REGULATION_OF_INTERLEUKIN_1_PRODUCTION	0.452055	0.344809	0.909615	0.774476	1.03282
906	GOBP_POSITIVE_REGULATION_OF_PROTEIN_DEPOLYMERIZATION	0.452055	0.344809	0.909615	0.774476	1.03282
907	GOBP_POSITIVE_REGULATION_OF_TOLL_LIKE_RECEPTOR_2_SIGNALING_PATHWAY	0.452055	0.344809	0.909615	0.774476	1.03282
908	GOBP_POSITIVE_REGULATION_OF_TOLL_LIKE_RECEPTOR_3_SIGNALING_PATHWAY	0.452055	0.344809	0.909615	0.774476	1.03282
909	GOBP_POSITIVE_REGULATION_OF_TOLL_LIKE_RECEPTOR_4_SIGNALING_PATHWAY	0.452055	0.344809	0.909615	0.774476	1.03282
910	GOBP_POSITIVE_REGULATION_OF_TOLL_LIKE_RECEPTOR_SIGNALING_PATHWAY	0.452055	0.344809	0.909615	0.774476	1.03282
911	GOBP_REGULATION_OF_ENDOCRINE_PROCESS	0.452055	0.344809	0.909615	0.774476	1.03282
912	GOBP_REGULATION_OF_MEMBRANE_INVAGINATION	0.452055	0.344809	0.909615	0.774476	1.03282
913	GOBP_REGULATION_OF_NEUTROPHIL_MEDIATED_CYTOTOXICITY	0.452055	0.344809	0.909615	0.774476	1.03282
914	GOBP_REGULATION_OF_SYSTEMIC_ARTERIAL_BLOOD_PRESSURE_BY_CIRCULATORY_RENIN_ANGIOTENSIN	0.452055	0.344809	0.909615	0.774476	1.03282
915	GOBP_REGULATION_OF_TOLL_LIKE_RECEPTOR_2_SIGNALING_PATHWAY	0.452055	0.344809	0.909615	0.774476	1.03282
916	GOBP_REGULATION_OF_TOLL_LIKE_RECEPTOR_3_SIGNALING_PATHWAY	0.452055	0.344809	0.909615	0.774476	1.03282
917	GOBP_REGULATION_OF_TOLL_LIKE_RECEPTOR_4_SIGNALING_PATHWAY	0.452055	0.344809	0.909615	0.774476	1.03282
918	GOBP_RENIN_SECRETION_INTO_BLOOD_STREAM	0.452055	0.344809	0.909615	0.774476	1.03282
919	GOBP_THROMBIN_ACTIVATED_RECEPTOR_SIGNALING_PATHWAY	0.452055	0.344809	0.909615	0.774476	1.03282
920	GOBP_TOLL_LIKE_RECEPTOR_2_SIGNALING_PATHWAY	0.452055	0.344809	0.909615	0.774476	1.03282
921	GOBP_TOLL_LIKE_RECEPTOR_3_SIGNALING_PATHWAY	0.452055	0.344809	0.909615	0.774476	1.03282
922	GOBP_TOLL_LIKE_RECEPTOR_4_SIGNALING_PATHWAY	0.452055	0.344809	0.909615	0.774476	1.03282
923	GOBP_RESPIRATORY_GASEOUS_EXCHANGE_BY_RESPIRATORY_SYSTEM	0.421053	0.375664	0.902166	0.440646	1.0303
924	GOBP_RESPONSE_TO_AMINE	0.413442	0.383585	0.900548	0.497559	1.0288
925	GOBP_POSITIVE_REGULATION_OF_INTERFERON_BETA_PRODUCTION	0.435294	0.361217	0.909615	0.588559	1.02839
926	GOBP_POSITIVE_REGULATION_OF_TYPE_I_INTERFERON_PRODUCTION	0.435294	0.361217	0.909615	0.588559	1.02839
927	GOBP_ANIMAL_ORGAN_MORPHOGENESIS	0.436464	0.360051	0.909615	0.177818	1.02727
928	GOBP_FLUID_TRANSPORT	0.439216	0.357322	0.909615	0.587655	1.02681
929	GOBP_MAMMARY_GLAND_DEVELOPMENT	0.404297	0.3933	0.895108	0.40665	1.02655
930	GOBP_SPERMATID_DIFFERENTIATION	0.424951	0.371661	0.9039	0.43855	1.0254
931	GOBP_REGULATION_OF_STEM_CELL_PROLIFERATION	0.439216	0.357322	0.909615	0.586837	1.02538
932	GOBP_STEM_CELL_PROLIFERATION	0.439216	0.357322	0.909615	0.586837	1.02538
933	GOBP_PHAGOCYTOSIS_RECOGNITION	0.417515	0.379328	0.900548	0.495871	1.02531
934	GOBP_PEPTIDE_CROSS_LINKING	0.439216	0.357322	0.909615	0.58669	1.02512
935	GOBP_SYNAPTIC_SIGNALING	0.423664	0.372978	0.9039	0.190498	1.02329
936	GOBP_AMYLOID_BETA_FORMATION	0.463796	0.333673	0.91368	0.765734	1.02117
937	GOBP_ANOIKIS	0.463796	0.333673	0.91368	0.765734	1.02117
938	GOBP_BRAIN_DERIVED_NEUROTROPHIC_FACTOR_RECEPTOR_SIGNALING_PATHWAY	0.463796	0.333673	0.91368	0.765734	1.02117
939	GOBP_GLUTAMATE_SECRETION	0.463796	0.333673	0.91368	0.765734	1.02117
940	GOBP_NEGATIVE_REGULATION_OF_AMYLOID_PRECURSOR_PROTEIN_CATABOLIC_PROCESS	0.463796	0.333673	0.91368	0.765734	1.02117
941	GOBP_NEGATIVE_REGULATION_OF_ANOIKIS	0.463796	0.333673	0.91368	0.765734	1.02117
942	GOBP_NEURONAL_ACTION_POTENTIAL_PROPAGATION	0.463796	0.333673	0.91368	0.765734	1.02117
943	GOBP_PERIPHERAL_NERVOUS_SYSTEM_NEURON_DIFFERENTIATION	0.463796	0.333673	0.91368	0.765734	1.02117
944	GOBP_REGULATION_OF_ANOIKIS	0.463796	0.333673	0.91368	0.765734	1.02117
945	GOBP_RETINAL_ROD_CELL_DEVELOPMENT	0.463796	0.333673	0.91368	0.765734	1.02117
946	GOBP_TRANS_SYNAPTIC_SIGNALING_MODULATING_SYNAPTIC_TRANSMISSION	0.463796	0.333673	0.91368	0.765734	1.02117
947	GOBP_RESPONSE_TO_ETHANOL	0.423625	0.373018	0.9039	0.493767	1.02095
948	GOBP_REGULATION_OF_LEUKOCYTE_MIGRATION	0.412214	0.384878	0.900548	0.330799	1.02015
949	GOBP_CHEMOKINE_C_X_C_MOTIF_LIGAND_2_PRODUCTION	0.427699	0.368862	0.906605	0.492904	1.01917
950	GOBP_MYELOID_CELL_DIFFERENTIATION	0.423154	0.373502	0.9039	0.211908	1.01908
951	GOBP_NEGATIVE_REGULATION_OF_BLOOD_CIRCULATION	0.46771	0.330023	0.91368	0.763986	1.01883
952	GOBP_NEGATIVE_REGULATION_OF_CARDIAC_MUSCLE_CONTRACTION	0.46771	0.330023	0.91368	0.763986	1.01883
953	GOBP_NEGATIVE_REGULATION_OF_STRIATED_MUSCLE_CONTRACTION	0.46771	0.330023	0.91368	0.763986	1.01883
954	GOBP_CALCIUM_DEPENDENT_CELL_CELL_ADHESION_VIA_PLASMA_MEMBRANE_CELL_ADHESION_MOLECULES	0.429735	0.366799	0.908088	0.492228	1.01777
955	GOBP_REGULATION_OF_PROTEIN_MODIFICATION_BY_SMALL_PROTEIN_CONJUGATION_OR_REMOVAL	0.41954	0.377226	0.900548	0.346502	1.01625
956	GOBP_POSITIVE_REGULATION_OF_SUBSTRATE_ADHESION_DEPENDENT_CELL_SPREADING	0.431772	0.364746	0.909261	0.491435	1.01613
957	GOBP_REGULATION_OF_SUBSTRATE_ADHESION_DEPENDENT_CELL_SPREADING	0.431772	0.364746	0.909261	0.491435	1.01613
958	GOBP_SUPRAMOLECULAR_FIBER_ORGANIZATION	0.453488	0.343434	0.910417	0.19003	1.01547
959	GOBP_COCHLEA_DEVELOPMENT	0.475538	0.322815	0.918108	0.76049	1.01417
960	GOBP_NEGATIVE_REGULATION_OF_DNA_BIOSYNTHETIC_PROCESS	0.475538	0.322815	0.918108	0.76049	1.01417
961	GOBP_REGULATION_OF_CELLULAR_RESPONSE_TO_HYPOXIA	0.475538	0.322815	0.918108	0.76049	1.01417
962	GOBP_ERYTHROCYTE_HOMEOSTASIS	0.416667	0.380211	0.900548	0.312057	1.01385
963	GOBP_NEGATIVE_REGULATION_OF_NEURON_APOPTOTIC_PROCESS	0.416667	0.380211	0.900548	0.312057	1.01385
964	GOBP_NEGATIVE_REGULATION_OF_NEURON_DEATH	0.416667	0.380211	0.900548	0.312057	1.01385
965	GOBP_CELLULAR_COMPONENT_DISASSEMBLY	0.427767	0.368792	0.906605	0.269938	1.01154
966	GOBP_REGULATION_OF_WNT_SIGNALING_PATHWAY	0.43152	0.364999	0.909261	0.269658	1.0105
967	GOBP_CELLULAR_RESPONSE_TO_LIGHT_STIMULUS	0.443137	0.353462	0.909615	0.577927	1.00981
968	GOBP_CELLULAR_RESPONSE_TO_UV	0.443137	0.353462	0.909615	0.577927	1.00981
969	GOBP_RESPONSE_TO_UV	0.443137	0.353462	0.909615	0.577927	1.00981
970	GOBP_ENDODERMAL_CELL_FATE_COMMITMENT	0.481409	0.317486	0.92071	0.756993	1.00951
971	GOBP_ENDODERMAL_CELL_FATE_SPECIFICATION	0.481409	0.317486	0.92071	0.756993	1.00951
972	GOBP_NEGATIVE_REGULATION_OF_MUSCLE_CONTRACTION	0.439919	0.356628	0.909615	0.48817	1.00938
973	GOBP_MRNA_PROCESSING	0.446394	0.350282	0.909615	0.431158	1.00812
974	GOBP_REGULATION_OF_CALCIUM_ION_TRANSPORT	0.416342	0.380549	0.900548	0.299111	1.0078
975	GOBP_RESPONSE_TO_TYPE_I_INTERFERON	0.439919	0.356628	0.909615	0.487164	1.0073
976	GOBP_POSITIVE_REGULATION_OF_PROTEIN_LOCALIZATION_TO_SYNAPSE	0.48728	0.312222	0.920875	0.755245	1.00718
977	GOBP_REGULATION_OF_PROTEIN_LOCALIZATION_TO_SYNAPSE	0.48728	0.312222	0.920875	0.755245	1.00718
978	GOBP_CENTRAL_NERVOUS_SYSTEM_MATURATION	0.44902	0.347735	0.909615	0.576182	1.00676
979	GOBP_CEREBRAL_CORTEX_CELL_MIGRATION	0.44902	0.347735	0.909615	0.576182	1.00676
980	GOBP_CEREBRAL_CORTEX_RADIALLY_ORIENTED_CELL_MIGRATION	0.44902	0.347735	0.909615	0.576182	1.00676
981	GOBP_HINDBRAIN_MATURATION	0.44902	0.347735	0.909615	0.576182	1.00676
982	GOBP_HORMONE_METABOLIC_PROCESS	0.429389	0.367149	0.907927	0.326331	1.00637
983	GOBP_NEGATIVE_REGULATION_OF_EPITHELIAL_CELL_MIGRATION	0.448343	0.34839	0.909615	0.429962	1.00532
984	GOBP_ACTION_POTENTIAL	0.434109	0.362402	0.909615	0.309187	1.00453
985	GOBP_LIPID_CATABOLIC_PROCESS	0.424125	0.372507	0.9039	0.29768	1.00298
986	GOBP_NOTCH_RECEPTOR_PROCESSING	0.499022	0.301881	0.920875	0.751748	1.00251
987	GOBP_SECRETION	0.460405	0.33686	0.91368	0.173429	1.00192
988	GOBP_GRANULOCYTE_CHEMOTAXIS	0.424125	0.372507	0.9039	0.29727	1.0016
989	GOBP_AMINOGLYCAN_BIOSYNTHETIC_PROCESS	0.448065	0.348659	0.909615	0.484092	1.00095
990	GOBP_HYALURONAN_BIOSYNTHETIC_PROCESS	0.448065	0.348659	0.909615	0.484092	1.00095
991	GOBP_NUCLEOSIDE_BISPHOSPHATE_METABOLIC_PROCESS	0.45098	0.345842	0.909615	0.57268	1.00064
992	GOBP_POSITIVE_REGULATION_OF_EPITHELIAL_CELL_MIGRATION	0.42607	0.370519	0.9039	0.296603	0.999353
993	GOBP_POSITIVE_REGULATION_OF_CHROMOSOME_ORGANIZATION	0.45098	0.345842	0.909615	0.571737	0.998994
994	GOBP_REGULATION_OF_CHROMOSOME_ORGANIZATION	0.45098	0.345842	0.909615	0.571737	0.998994
995	GOBP_REGULATION_OF_MICROTUBULE_BASED_PROCESS	0.42607	0.370519	0.9039	0.296472	0.998914
996	GOBP_LEUKOCYTE_PROLIFERATION	0.441683	0.35489	0.909615	0.249978	0.998913
997	GOBP_RESPONSE_TO_GROWTH_FACTOR	0.475096	0.323219	0.918108	0.179627	0.998376
998	GOBP_REGULATION_OF_NEUROTRANSMITTER_RECEPTOR_ACTIVITY	0.4375	0.359022	0.909615	0.395437	0.998241
999	GOBP_CELL_PROLIFERATION_IN_FOREBRAIN	0.506849	0.295121	0.925175	0.748252	0.997851
1000	GOBP_FOREBRAIN_VENTRICULAR_ZONE_PROGENITOR_CELL_DIVISION	0.506849	0.295121	0.925175	0.748252	0.997851
1001	GOBP_CAMP_MEDIATED_SIGNALING	0.508806	0.293448	0.926592	0.746503	0.99552
1002	GOBP_PROTEIN_LOCALIZATION_TO_CELL_JUNCTION	0.441406	0.355162	0.909615	0.394244	0.995228
1003	GOBP_CELLULAR_ION_HOMEOSTASIS	0.451677	0.345172	0.909615	0.209392	0.994693
1004	GOBP_ISOPRENOID_BIOSYNTHETIC_PROCESS	0.460784	0.336502	0.91368	0.569177	0.994521
1005	GOBP_TERPENOID_BIOSYNTHETIC_PROCESS	0.460784	0.336502	0.91368	0.569177	0.994521
1006	GOBP_POSITIVE_REGULATION_OF_CELL_PROJECTION_ORGANIZATION	0.45809	0.33905	0.91368	0.238008	0.990778
1007	GOBP_ACTIVATION_OF_IMMUNE_RESPONSE	0.458015	0.33912	0.91368	0.273169	0.990663
1008	GOBP_CARDIOCYTE_DIFFERENTIATION	0.454198	0.342754	0.910417	0.321077	0.99017
1009	GOBP_CELL_AGING	0.464706	0.332822	0.91368	0.566301	0.989496
1010	GOBP_REPLICATIVE_SENESCENCE	0.464706	0.332822	0.91368	0.566301	0.989496
1011	GOBP_DENDRITIC_CELL_CYTOKINE_PRODUCTION	0.522505	0.28191	0.938804	0.741259	0.988526
1012	GOBP_INTRACELLULAR_TRANSPORT_OF_VIRUS	0.522505	0.28191	0.938804	0.741259	0.988526
1013	GOBP_NEGATIVE_REGULATION_OF_CYTOKINE_PRODUCTION_INVOLVED_IN_IMMUNE_RESPONSE	0.522505	0.28191	0.938804	0.741259	0.988526
1014	GOBP_NEGATIVE_REGULATION_OF_LEUKOCYTE_MEDIATED_IMMUNITY	0.522505	0.28191	0.938804	0.741259	0.988526
1015	GOBP_REGULATION_OF_TISSUE_REMODELING	0.449219	0.347542	0.909615	0.391449	0.988172
1016	GOBP_POSITIVE_REGULATION_OF_VASOCONSTRICTION	0.460285	0.336973	0.91368	0.477193	0.986685
1017	GOBP_REGULATION_OF_VASOCONSTRICTION	0.460285	0.336973	0.91368	0.477193	0.986685
1018	GOBP_VASOCONSTRICTION	0.460285	0.336973	0.91368	0.477193	0.986685
1019	GOBP_RESPONSE_TO_LIGHT_STIMULUS	0.453125	0.343782	0.910417	0.390293	0.985256
1020	GOBP_NEGATIVE_REGULATION_OF_ESTABLISHMENT_OF_PROTEIN_LOCALIZATION	0.477583	0.320951	0.919219	0.421155	0.984732
1021	GOBP_ENDOSOME_ORGANIZATION	0.528376	0.277057	0.943826	0.737762	0.983863
1022	GOBP_NEGATIVE_REGULATION_OF_SERINE_TYPE_PEPTIDASE_ACTIVITY	0.528376	0.277057	0.943826	0.737762	0.983863
1023	GOBP_REGULATION_OF_PHOSPHOLIPASE_A2_ACTIVITY	0.528376	0.277057	0.943826	0.737762	0.983863
1024	GOBP_REGULATION_OF_SERINE_TYPE_PEPTIDASE_ACTIVITY	0.528376	0.277057	0.943826	0.737762	0.983863
1025	GOBP_CELL_JUNCTION_ASSEMBLY	0.463366	0.334076	0.91368	0.199735	0.98167
1026	GOBP_P38MAPK_CASCADE	0.46875	0.329059	0.91368	0.388504	0.980738
1027	GOBP_POSITIVE_REGULATION_OF_P38MAPK_CASCADE	0.46875	0.329059	0.91368	0.388504	0.980738
1028	GOBP_REGULATION_OF_P38MAPK_CASCADE	0.46875	0.329059	0.91368	0.388504	0.980738
1029	GOBP_T_CELL_SELECTION	0.472505	0.325594	0.916718	0.473684	0.97943
1030	GOBP_METENCEPHALON_DEVELOPMENT	0.470703	0.327253	0.91624	0.387275	0.977637
1031	GOBP_POSITIVE_REGULATION_OF_INTERLEUKIN_8_PRODUCTION	0.470703	0.327253	0.91624	0.387259	0.977597
1032	GOBP_MYELOID_LEUKOCYTE_MIGRATION	0.462715	0.334686	0.91368	0.24453	0.977145
1033	GOBP_AMINO_ACID_BETAINE_METABOLIC_PROCESS	0.545988	0.262817	0.946543	0.732517	0.976869
1034	GOBP_CARNITINE_METABOLIC_PROCESS	0.545988	0.262817	0.946543	0.732517	0.976869
1035	GOBP_CAMERA_TYPE_EYE_PHOTORECEPTOR_CELL_DIFFERENTIATION	0.476578	0.321866	0.918108	0.472185	0.976329
1036	GOBP_NEURAL_RETINA_DEVELOPMENT	0.476578	0.321866	0.918108	0.472185	0.976329
1037	GOBP_RETINA_DEVELOPMENT_IN_CAMERA_TYPE_EYE	0.476578	0.321866	0.918108	0.472185	0.976329
1038	GOBP_RETINA_MORPHOGENESIS_IN_CAMERA_TYPE_EYE	0.476578	0.321866	0.918108	0.472185	0.976329
1039	GOBP_CELL_AGGREGATION	0.494118	0.30617	0.920875	0.558669	0.97616
1040	GOBP_INNER_EAR_MORPHOGENESIS	0.494118	0.30617	0.920875	0.558669	0.97616
1041	GOBP_REPLACEMENT_OSSIFICATION	0.494118	0.30617	0.920875	0.558669	0.97616
1042	GOBP_POSITIVE_REGULATION_OF_PROTEIN_KINASE_B_SIGNALING	0.489279	0.310444	0.920875	0.417065	0.975167
1043	GOBP_POSITIVE_REGULATION_OF_EPITHELIAL_CELL_DIFFERENTIATION	0.501961	0.29933	0.92471	0.556986	0.97322
1044	GOBP_NEGATIVE_REGULATION_OF_CARDIAC_MUSCLE_TISSUE_GROWTH	0.480652	0.318169	0.92071	0.469101	0.969953
1045	GOBP_NEGATIVE_REGULATION_OF_ORGAN_GROWTH	0.480652	0.318169	0.92071	0.469101	0.969953
1046	GOBP_EMBRYONIC_AXIS_SPECIFICATION	0.55773	0.253576	0.946543	0.727273	0.969874
1047	GOBP_KIDNEY_MESENCHYME_DEVELOPMENT	0.55773	0.253576	0.946543	0.727273	0.969874
1048	GOBP_METANEPHRIC_MESENCHYME_DEVELOPMENT	0.55773	0.253576	0.946543	0.727273	0.969874
1049	GOBP_METANEPHRIC_PART_OF_URETERIC_BUD_DEVELOPMENT	0.55773	0.253576	0.946543	0.727273	0.969874
1050	GOBP_REGULATION_OF_METANEPHROS_DEVELOPMENT	0.55773	0.253576	0.946543	0.727273	0.969874
1051	GOBP_THORAX_AND_ANTERIOR_ABDOMEN_DETERMINATION	0.55773	0.253576	0.946543	0.727273	0.969874
1052	GOBP_TRIPARTITE_REGIONAL_SUBDIVISION	0.55773	0.253576	0.946543	0.727273	0.969874
1053	GOBP_ZYGOTIC_DETERMINATION_OF_ANTERIOR_POSTERIOR_AXIS_EMBRYO	0.55773	0.253576	0.946543	0.727273	0.969874
1054	GOBP_NEGATIVE_REGULATION_OF_PROTEIN_BINDING	0.471264	0.326735	0.916718	0.330389	0.968997
1055	GOBP_REGULATION_OF_CARBOHYDRATE_BIOSYNTHETIC_PROCESS	0.486762	0.312684	0.920875	0.468064	0.967809
1056	GOBP_PEPTIDYL_TYROSINE_DEPHOSPHORYLATION_INVOLVED_IN_INACTIVATION_OF_PROTEIN_KINASE_ACTIVITY	0.563601	0.249028	0.946543	0.725524	0.967543
1057	GOBP_ORGANELLE_LOCALIZATION	0.486434	0.312976	0.920875	0.297686	0.967163
1058	GOBP_REGULATION_OF_TUBE_SIZE	0.47318	0.324974	0.91732	0.329599	0.96668
1059	GOBP_PROTEIN_OXIDATION	0.567515	0.246023	0.946543	0.723776	0.965211
1060	GOBP_DIVALENT_INORGANIC_CATION_HOMEOSTASIS	0.493177	0.306997	0.920875	0.231794	0.964909
1061	GOBP_AXIS_SPECIFICATION	0.492872	0.307266	0.920875	0.466556	0.964691
1062	GOBP_NEGATIVE_REGULATION_OF_NEUROTRANSMITTER_TRANSPORT	0.567515	0.246023	0.946543	0.722028	0.96288
1063	GOBP_NEUROTRANSMITTER_REUPTAKE	0.567515	0.246023	0.946543	0.722028	0.96288
1064	GOBP_REGULATION_OF_NEUROTRANSMITTER_UPTAKE	0.567515	0.246023	0.946543	0.722028	0.96288
1065	GOBP_SEROTONIN_UPTAKE	0.567515	0.246023	0.946543	0.722028	0.96288
1066	GOBP_NEGATIVE_REGULATION_OF_G_PROTEIN_COUPLED_RECEPTOR_SIGNALING_PATHWAY	0.488281	0.31133	0.920875	0.38084	0.961392
1067	GOBP_REGULATION_OF_G_PROTEIN_COUPLED_RECEPTOR_SIGNALING_PATHWAY	0.488281	0.31133	0.920875	0.38084	0.961392
1068	GOBP_RESPONSE_TO_NICOTINE	0.577299	0.238599	0.946543	0.72028	0.960549
1069	GOBP_REGULATION_OF_CELLULAR_RESPONSE_TO_TRANSFORMING_GROWTH_FACTOR_BETA_STIMULUS	0.466797	0.330872	0.91368	0.35097	0.959088
1070	GOBP_POSITIVE_REGULATION_OF_PATHWAY_RESTRICTED_SMAD_PROTEIN_PHOSPHORYLATION	0.512671	0.290162	0.931655	0.410134	0.958963
1071	GOBP_MONONUCLEAR_CELL_MIGRATION	0.466797	0.330872	0.91368	0.350912	0.958928
1072	GOBP_EPITHELIAL_STRUCTURE_MAINTENANCE	0.492872	0.307266	0.920875	0.463642	0.958665
1073	GOBP_AV_NODE_CELL_TO_BUNDLE_OF_HIS_CELL_COMMUNICATION	0.581213	0.235664	0.946543	0.718531	0.958217
1074	GOBP_AV_NODE_CELL_TO_BUNDLE_OF_HIS_CELL_SIGNALING	0.581213	0.235664	0.946543	0.718531	0.958217
1075	GOBP_BUNDLE_OF_HIS_CELL_TO_PURKINJE_MYOCYTE_COMMUNICATION	0.581213	0.235664	0.946543	0.718531	0.958217
1076	GOBP_BUNDLE_OF_HIS_CELL_TO_PURKINJE_MYOCYTE_SIGNALING	0.581213	0.235664	0.946543	0.718531	0.958217
1077	GOBP_CARDIAC_CONDUCTION_SYSTEM_DEVELOPMENT	0.581213	0.235664	0.946543	0.718531	0.958217
1078	GOBP_CELL_COMMUNICATION_BY_ELECTRICAL_COUPLING	0.581213	0.235664	0.946543	0.718531	0.958217
1079	GOBP_CELL_COMMUNICATION_BY_ELECTRICAL_COUPLING_INVOLVED_IN_CARDIAC_CONDUCTION	0.581213	0.235664	0.946543	0.718531	0.958217
1080	GOBP_PURKINJE_MYOCYTE_TO_VENTRICULAR_CARDIAC_MUSCLE_CELL_SIGNALING	0.581213	0.235664	0.946543	0.718531	0.958217
1081	GOBP_REGULATION_OF_ATRIAL_CARDIAC_MUSCLE_CELL_MEMBRANE_DEPOLARIZATION	0.581213	0.235664	0.946543	0.718531	0.958217
1082	GOBP_REGULATION_OF_CELL_COMMUNICATION_BY_ELECTRICAL_COUPLING	0.581213	0.235664	0.946543	0.718531	0.958217
1083	GOBP_REGULATION_OF_VENTRICULAR_CARDIAC_MUSCLE_CELL_MEMBRANE_DEPOLARIZATION	0.581213	0.235664	0.946543	0.718531	0.958217
1084	GOBP_BONE_REMODELING	0.490234	0.309596	0.920875	0.379488	0.957979
1085	GOBP_ENDOCYTIC_RECYCLING	0.527451	0.277818	0.943744	0.548161	0.9578
1086	GOBP_LONG_TERM_SYNAPTIC_DEPRESSION	0.492872	0.307266	0.920875	0.463158	0.957665
1087	GOBP_POSTSYNAPTIC_SPECIALIZATION_ORGANIZATION	0.492872	0.307266	0.920875	0.463158	0.957665
1088	GOBP_REGULATION_OF_DENDRITE_DEVELOPMENT	0.466797	0.330872	0.91368	0.35009	0.956683
1089	GOBP_RESPONSE_TO_PLATELET_DERIVED_GROWTH_FACTOR	0.492872	0.307266	0.920875	0.462614	0.956539
1090	GOBP_OVULATION_CYCLE	0.492872	0.307266	0.920875	0.462503	0.95631
1091	GOBP_NEGATIVE_REGULATION_OF_WNT_SIGNALING_PATHWAY	0.498062	0.302717	0.920875	0.271536	0.955265
1092	GOBP_POSITIVE_REGULATION_OF_CELL_CYCLE_PHASE_TRANSITION	0.535294	0.271408	0.946543	0.54641	0.95474
1093	GOBP_POSITIVE_REGULATION_OF_MITOTIC_CELL_CYCLE_PHASE_TRANSITION	0.535294	0.271408	0.946543	0.54641	0.95474
1094	GOBP_ANTIGEN_PROCESSING_AND_PRESENTATION_ENDOGENOUS_LIPID_ANTIGEN_VIA_MHC_CLASS_IB	0.594912	0.225547	0.946543	0.715035	0.953554
1095	GOBP_ANTIGEN_PROCESSING_AND_PRESENTATION_OF_ENDOGENOUS_ANTIGEN	0.594912	0.225547	0.946543	0.715035	0.953554
1096	GOBP_ANTIGEN_PROCESSING_AND_PRESENTATION_OF_LIPID_ANTIGEN_VIA_MHC_CLASS_IB	0.594912	0.225547	0.946543	0.715035	0.953554
1097	GOBP_ANTIGEN_PROCESSING_AND_PRESENTATION_VIA_MHC_CLASS_IB	0.594912	0.225547	0.946543	0.715035	0.953554
1098	GOBP_POSITIVE_REGULATION_OF_T_CELL_MEDIATED_CYTOTOXICITY	0.594912	0.225547	0.946543	0.715035	0.953554
1099	GOBP_REGULATION_OF_T_CELL_MEDIATED_CYTOTOXICITY	0.594912	0.225547	0.946543	0.715035	0.953554
1100	GOBP_T_CELL_MEDIATED_CYTOTOXICITY	0.594912	0.225547	0.946543	0.715035	0.953554
1101	GOBP_POSITIVE_REGULATION_OF_TELOMERASE_ACTIVITY	0.535294	0.271408	0.946543	0.545168	0.952571
1102	GOBP_REGULATION_OF_TELOMERASE_ACTIVITY	0.535294	0.271408	0.946543	0.545168	0.952571
1103	GOBP_AGING	0.498092	0.302691	0.920875	0.308686	0.951956
1104	GOBP_REGULATION_OF_ENDOTHELIAL_CELL_MIGRATION	0.489642	0.310121	0.920875	0.245216	0.951514
1105	GOBP_POSITIVE_REGULATION_OF_MYELOID_CELL_DIFFERENTIATION	0.498047	0.30273	0.920875	0.376607	0.950705
1106	GOBP_LEUKOCYTE_CHEMOTAXIS	0.490385	0.309463	0.920875	0.232772	0.950696
1107	GOBP_REGULATION_OF_DNA_METABOLIC_PROCESS	0.492366	0.307712	0.920875	0.262032	0.950274
1108	GOBP_REGULATION_OF_GRANULOCYTE_CHEMOTAXIS	0.526316	0.278754	0.943744	0.406093	0.949513
1109	GOBP_NEGATIVE_REGULATION_OF_PROTEIN_LOCALIZATION_TO_CELL_SURFACE	0.547059	0.261966	0.946543	0.542907	0.94862
1110	GOBP_PROTEIN_POLYUBIQUITINATION	0.547059	0.261966	0.946543	0.542907	0.94862
1111	GOBP_POSITIVE_REGULATION_OF_SMOOTH_MUSCLE_CELL_PROLIFERATION	0.472656	0.325455	0.916718	0.346968	0.948152
1112	GOBP_GLAND_MORPHOGENESIS	0.472656	0.325455	0.916718	0.346654	0.947293
1113	GOBP_ENDOTHELIUM_DEVELOPMENT	0.481836	0.317101	0.92071	0.237047	0.947244
1114	GOBP_REGULATION_OF_CHEMOTAXIS	0.494275	0.306032	0.920875	0.260711	0.945482
1115	GOBP_ANATOMICAL_STRUCTURE_ARRANGEMENT	0.596869	0.224121	0.946543	0.708042	0.944229
1116	GOBP_BRANCHIOMOTOR_NEURON_AXON_GUIDANCE	0.596869	0.224121	0.946543	0.708042	0.944229
1117	GOBP_CRANIAL_NERVE_STRUCTURAL_ORGANIZATION	0.596869	0.224121	0.946543	0.708042	0.944229
1118	GOBP_FACIAL_NERVE_MORPHOGENESIS	0.596869	0.224121	0.946543	0.708042	0.944229
1119	GOBP_FACIAL_NERVE_STRUCTURAL_ORGANIZATION	0.596869	0.224121	0.946543	0.708042	0.944229
1120	GOBP_GANGLION_DEVELOPMENT	0.596869	0.224121	0.946543	0.708042	0.944229
1121	GOBP_NEGATIVE_REGULATION_OF_AXON_EXTENSION_INVOLVED_IN_AXON_GUIDANCE	0.596869	0.224121	0.946543	0.708042	0.944229
1122	GOBP_PARASYMPATHETIC_NERVOUS_SYSTEM_DEVELOPMENT	0.596869	0.224121	0.946543	0.708042	0.944229
1123	GOBP_SEMAPHORIN_PLEXIN_SIGNALING_PATHWAY_INVOLVED_IN_NEURON_PROJECTION_GUIDANCE	0.596869	0.224121	0.946543	0.708042	0.944229
1124	GOBP_SYMPATHETIC_GANGLION_DEVELOPMENT	0.596869	0.224121	0.946543	0.708042	0.944229
1125	GOBP_SYMPATHETIC_NERVOUS_SYSTEM_DEVELOPMENT	0.596869	0.224121	0.946543	0.708042	0.944229
1126	GOBP_TRIGEMINAL_NERVE_DEVELOPMENT	0.596869	0.224121	0.946543	0.708042	0.944229
1127	GOBP_TRIGEMINAL_NERVE_MORPHOGENESIS	0.596869	0.224121	0.946543	0.708042	0.944229
1128	GOBP_POSITIVE_REGULATION_OF_CELL_CELL_ADHESION	0.50969	0.292694	0.927553	0.268373	0.944138
1129	GOBP_B_CELL_RECEPTOR_SIGNALING_PATHWAY	0.472656	0.325455	0.916718	0.345452	0.944009
1130	GOBP_NEGATIVE_REGULATION_OF_AMINE_TRANSPORT	0.560784	0.251204	0.946543	0.539405	0.9425
1131	GOBP_NEGATIVE_REGULATION_OF_AMINO_ACID_TRANSPORT	0.560784	0.251204	0.946543	0.539405	0.9425
1132	GOBP_NEGATIVE_REGULATION_OF_ANION_TRANSMEMBRANE_TRANSPORT	0.560784	0.251204	0.946543	0.539405	0.9425
1133	GOBP_NEGATIVE_REGULATION_OF_ANION_TRANSPORT	0.560784	0.251204	0.946543	0.539405	0.9425
1134	GOBP_NEGATIVE_REGULATION_OF_ORGANIC_ACID_TRANSPORT	0.560784	0.251204	0.946543	0.539405	0.9425
1135	GOBP_BROWN_FAT_CELL_DIFFERENTIATION	0.532164	0.273955	0.946543	0.40246	0.94102
1136	GOBP_REGULATION_OF_PROTEIN_AUTOPHOSPHORYLATION	0.505092	0.29663	0.925175	0.454681	0.940138
1137	GOBP_BONE_CELL_DEVELOPMENT	0.507128	0.294882	0.925175	0.454386	0.939527
1138	GOBP_MYELOID_CELL_DEVELOPMENT	0.507128	0.294882	0.925175	0.454386	0.939527
1139	GOBP_EXCITATORY_SYNAPSE_ASSEMBLY	0.564706	0.248178	0.946543	0.537653	0.939439
1140	GOBP_POSTSYNAPSE_ASSEMBLY	0.564706	0.248178	0.946543	0.537653	0.939439
1141	GOBP_POSTSYNAPTIC_SPECIALIZATION_ASSEMBLY	0.564706	0.248178	0.946543	0.537653	0.939439
1142	GOBP_REGULATION_OF_EXCITATORY_SYNAPSE_ASSEMBLY	0.564706	0.248178	0.946543	0.537653	0.939439
1143	GOBP_REGULATION_OF_POSTSYNAPTIC_DENSITY_ORGANIZATION	0.564706	0.248178	0.946543	0.537653	0.939439
1144	GOBP_REGULATION_OF_POSTSYNAPTIC_SPECIALIZATION_ASSEMBLY	0.564706	0.248178	0.946543	0.537653	0.939439
1145	GOBP_POSITIVE_REGULATION_OF_LEUKOCYTE_CHEMOTAXIS	0.482422	0.316573	0.92071	0.343018	0.937358
1146	GOBP_MAMMARY_GLAND_ALVEOLUS_DEVELOPMENT	0.564706	0.248178	0.946543	0.535902	0.936379
1147	GOBP_MAST_CELL_MIGRATION	0.564706	0.248178	0.946543	0.535902	0.936379
1148	GOBP_NEURON_PROJECTION_EXTENSION_INVOLVED_IN_NEURON_PROJECTION_GUIDANCE	0.564706	0.248178	0.946543	0.535902	0.936379
1149	GOBP_POSITIVE_REGULATION_OF_AXON_EXTENSION	0.564706	0.248178	0.946543	0.535902	0.936379
1150	GOBP_POSITIVE_REGULATION_OF_BLOOD_VESSEL_ENDOTHELIAL_CELL_PROLIFERATION_INVOLVED_IN_SPROUTING_ANGIOGENESIS	0.564706	0.248178	0.946543	0.535902	0.936379
1151	GOBP_POSITIVE_REGULATION_OF_RECEPTOR_INTERNALIZATION	0.564706	0.248178	0.946543	0.535902	0.936379
1152	GOBP_POSITIVE_REGULATION_OF_RECEPTOR_MEDIATED_ENDOCYTOSIS	0.564706	0.248178	0.946543	0.535902	0.936379
1153	GOBP_REGULATION_OF_AXON_GUIDANCE	0.564706	0.248178	0.946543	0.535902	0.936379
1154	GOBP_REGULATION_OF_MAST_CELL_CHEMOTAXIS	0.564706	0.248178	0.946543	0.535902	0.936379
1155	GOBP_REGULATION_OF_NITRIC_OXIDE_MEDIATED_SIGNAL_TRANSDUCTION	0.564706	0.248178	0.946543	0.535902	0.936379
1156	GOBP_REGULATION_OF_RETINAL_GANGLION_CELL_AXON_GUIDANCE	0.564706	0.248178	0.946543	0.535902	0.936379
1157	GOBP_VENOUS_BLOOD_VESSEL_DEVELOPMENT	0.564706	0.248178	0.946543	0.535902	0.936379
1158	GOBP_VENOUS_BLOOD_VESSEL_MORPHOGENESIS	0.564706	0.248178	0.946543	0.535902	0.936379
1159	GOBP_NERVOUS_SYSTEM_PROCESS	0.552124	0.257964	0.946543	0.154676	0.936339
1160	GOBP_NEUROTRANSMITTER_TRANSPORT	0.51145	0.291196	0.929831	0.303619	0.93633
1161	GOBP_SYNAPSE_ASSEMBLY	0.507634	0.29445	0.925175	0.257895	0.93527
1162	GOBP_G_PROTEIN_COUPLED_RECEPTOR_INTERNALIZATION	0.608611	0.215661	0.946543	0.701049	0.934903
1163	GOBP_HISTONE_H4_ACETYLATION	0.608611	0.215661	0.946543	0.701049	0.934903
1164	GOBP_POSITIVE_REGULATION_OF_HISTONE_H4_ACETYLATION	0.608611	0.215661	0.946543	0.701049	0.934903
1165	GOBP_REGULATION_OF_HISTONE_H4_ACETYLATION	0.608611	0.215661	0.946543	0.701049	0.934903
1166	GOBP_NEGATIVE_REGULATION_OF_RESPONSE_TO_WOUNDING	0.517578	0.286024	0.936124	0.370085	0.934241
1167	GOBP_REGULATION_OF_EXTRACELLULAR_MATRIX_ORGANIZATION	0.539961	0.267638	0.946543	0.399496	0.934088
1168	GOBP_CHEMOKINE_PRODUCTION	0.517442	0.286138	0.936124	0.287234	0.933204
1169	GOBP_AMINE_CATABOLIC_PROCESS	0.568627	0.245172	0.946543	0.533958	0.932983
1170	GOBP_NEGATIVE_REGULATION_OF_CELL_CYCLE_PHASE_TRANSITION	0.54191	0.266073	0.946543	0.398946	0.932802
1171	GOBP_MEGAKARYOCYTE_DIFFERENTIATION	0.507663	0.294425	0.925175	0.317677	0.931716
1172	GOBP_REGULATION_OF_CARTILAGE_DEVELOPMENT	0.527344	0.277906	0.943744	0.368509	0.930262
1173	GOBP_RESPONSE_TO_INTERLEUKIN_1	0.490234	0.309596	0.920875	0.340363	0.930103
1174	GOBP_LUNG_ALVEOLUS_DEVELOPMENT	0.547758	0.261411	0.946543	0.397601	0.929658
1175	GOBP_OSTEOCLAST_DIFFERENTIATION	0.492188	0.307869	0.920875	0.339746	0.928416
1176	GOBP_NEGATIVE_REGULATION_OF_NUCLEOBASE_CONTAINING_COMPOUND_METABOLIC_PROCESS	0.57393	0.241141	0.946543	0.14636	0.928293
1177	GOBP_NEUTROPHIL_HOMEOSTASIS	0.576471	0.239223	0.946543	0.530667	0.927232
1178	GOBP_POSITIVE_REGULATION_OF_EXTRINSIC_APOPTOTIC_SIGNALING_PATHWAY	0.578431	0.237748	0.946543	0.530648	0.927199
1179	GOBP_RESPONSE_TO_ARSENIC_CONTAINING_SUBSTANCE	0.578431	0.237748	0.946543	0.530648	0.927199
1180	GOBP_ADENYLATE_CYCLASE_INHIBITING_G_PROTEIN_COUPLED_RECEPTOR_SIGNALING_PATHWAY	0.551657	0.258331	0.946543	0.396409	0.926871
1181	GOBP_INSULIN_SECRETION	0.525194	0.27968	0.943241	0.285138	0.926394
1182	GOBP_CELL_JUNCTION_ORGANIZATION	0.572797	0.241999	0.946543	0.166564	0.925773
1183	GOBP_POSITIVE_REGULATION_OF_FIBROBLAST_GROWTH_FACTOR_RECEPTOR_SIGNALING_PATHWAY	0.636008	0.196538	0.946543	0.694056	0.925577
1184	GOBP_NEGATIVE_REGULATION_OF_HEMOPOIESIS	0.578431	0.237748	0.946543	0.529059	0.924424
1185	GOBP_NEGATIVE_REGULATION_OF_MYELOID_LEUKOCYTE_DIFFERENTIATION	0.578431	0.237748	0.946543	0.529059	0.924424
1186	GOBP_INORGANIC_ION_TRANSMEMBRANE_TRANSPORT	0.575701	0.239803	0.946543	0.168155	0.923588
1187	GOBP_REGULATION_OF_CELLULAR_COMPONENT_BIOGENESIS	0.588123	0.230532	0.946543	0.155588	0.922612
1188	GOBP_ORGANELLE_FUSION	0.507812	0.294297	0.925175	0.337593	0.922533
1189	GOBP_HEMOSTASIS	0.534884	0.271741	0.946543	0.283688	0.921683
1190	GOBP_STRESS_FIBER_ASSEMBLY	0.509766	0.292629	0.927553	0.337137	0.921285
1191	GOBP_POSITIVE_REGULATION_OF_DEVELOPMENTAL_PROCESS	0.605941	0.21757	0.946543	0.133667	0.920973
1192	GOBP_REGULATION_OF_POSTSYNAPSE_ORGANIZATION	0.515625	0.287666	0.935837	0.336854	0.920512
1193	GOBP_NEGATIVE_REGULATION_OF_TRANSCRIPTION_BY_RNA_POLYMERASE_II	0.581308	0.235593	0.946543	0.167489	0.919928
1194	GOBP_REGULATION_OF_OSTEOCLAST_DIFFERENTIATION	0.578431	0.237748	0.946543	0.525721	0.91859
1195	GOBP_ESTABLISHMENT_OF_PROTEIN_LOCALIZATION_TO_ENDOPLASMIC_RETICULUM	0.645793	0.189907	0.946543	0.687063	0.916251
1196	GOBP_PROTEIN_DEGLYCOSYLATION	0.645793	0.189907	0.946543	0.687063	0.916251
1197	GOBP_PROTEIN_DEMANNOSYLATION	0.645793	0.189907	0.946543	0.687063	0.916251
1198	GOBP_RESPONSE_TO_GLYCOPROTEIN	0.645793	0.189907	0.946543	0.687063	0.916251
1199	GOBP_UBIQUITIN_DEPENDENT_GLYCOPROTEIN_ERAD_PATHWAY	0.645793	0.189907	0.946543	0.687063	0.916251
1200	GOBP_REGULATION_OF_GTPASE_ACTIVITY	0.519157	0.284701	0.936124	0.312343	0.916069
1201	GOBP_CEREBELLAR_GRANULAR_LAYER_FORMATION	0.645793	0.189907	0.946543	0.685315	0.91392
1202	GOBP_CEREBELLAR_GRANULAR_LAYER_MORPHOGENESIS	0.645793	0.189907	0.946543	0.685315	0.91392
1203	GOBP_NEGATIVE_REGULATION_OF_EXCITATORY_POSTSYNAPTIC_POTENTIAL	0.645793	0.189907	0.946543	0.685315	0.91392
1204	GOBP_POSITIVE_REGULATION_OF_LONG_TERM_SYNAPTIC_DEPRESSION	0.645793	0.189907	0.946543	0.685315	0.91392
1205	GOBP_REGULATION_OF_ENDOCYTOSIS	0.52682	0.278338	0.943744	0.310954	0.911997
1206	GOBP_PROTEIN_AUTOPROCESSING	0.596078	0.224697	0.946543	0.521891	0.911899
1207	GOBP_BASEMENT_MEMBRANE_ASSEMBLY	0.64775	0.188593	0.946543	0.681818	0.909257
1208	GOBP_EMBRYONIC_BODY_MORPHOGENESIS	0.64775	0.188593	0.946543	0.681818	0.909257
1209	GOBP_NEGATIVE_REGULATION_OF_CELL_SUBSTRATE_JUNCTION_ORGANIZATION	0.64775	0.188593	0.946543	0.681818	0.909257
1210	GOBP_POSITIVE_REGULATION_OF_BASEMENT_MEMBRANE_ASSEMBLY_INVOLVED_IN_EMBRYONIC_BODY_MORPHOGENESIS	0.64775	0.188593	0.946543	0.681818	0.909257
1211	GOBP_POSITIVE_REGULATION_OF_EXTRACELLULAR_MATRIX_ASSEMBLY	0.64775	0.188593	0.946543	0.681818	0.909257
1212	GOBP_REGULATION_OF_EMBRYONIC_DEVELOPMENT	0.64775	0.188593	0.946543	0.681818	0.909257
1213	GOBP_REGULATION_OF_GASTRULATION	0.64775	0.188593	0.946543	0.681818	0.909257
1214	GOBP_REGULATION_OF_WOUND_HEALING_SPREADING_OF_EPIDERMAL_CELLS	0.64775	0.188593	0.946543	0.681818	0.909257
1215	GOBP_REGULATION_OF_SENSORY_PERCEPTION	0.601961	0.220432	0.946543	0.518636	0.906211
1216	GOBP_APOPTOTIC_PROCESS_INVOLVED_IN_DEVELOPMENT	0.576998	0.238826	0.946543	0.387549	0.906154
1217	GOBP_CELL_CYCLE_CHECKPOINT_SIGNALING	0.601961	0.220432	0.946543	0.518389	0.905779
1218	GOBP_DNA_INTEGRITY_CHECKPOINT_SIGNALING	0.601961	0.220432	0.946543	0.518389	0.905779
1219	GOBP_MITOTIC_CELL_CYCLE_CHECKPOINT_SIGNALING	0.601961	0.220432	0.946543	0.518389	0.905779
1220	GOBP_REGULATION_OF_CELLULAR_MACROMOLECULE_BIOSYNTHETIC_PROCESS	0.568702	0.245115	0.946543	0.211696	0.904935
1221	GOBP_NEGATIVE_REGULATION_OF_VIRAL_PROCESS	0.550781	0.259021	0.946543	0.358412	0.904775
1222	GOBP_ARACHIDONIC_ACID_METABOLIC_PROCESS	0.657534	0.182082	0.946543	0.678322	0.904594
1223	GOBP_EPOXYGENASE_P450_PATHWAY	0.657534	0.182082	0.946543	0.678322	0.904594
1224	GOBP_FAT_SOLUBLE_VITAMIN_CATABOLIC_PROCESS	0.657534	0.182082	0.946543	0.678322	0.904594
1225	GOBP_FATTY_ACID_DERIVATIVE_CATABOLIC_PROCESS	0.657534	0.182082	0.946543	0.678322	0.904594
1226	GOBP_FATTY_ACID_DERIVATIVE_METABOLIC_PROCESS	0.657534	0.182082	0.946543	0.678322	0.904594
1227	GOBP_ICOSANOID_CATABOLIC_PROCESS	0.657534	0.182082	0.946543	0.678322	0.904594
1228	GOBP_KETONE_CATABOLIC_PROCESS	0.657534	0.182082	0.946543	0.678322	0.904594
1229	GOBP_LEUKOTRIENE_B4_CATABOLIC_PROCESS	0.657534	0.182082	0.946543	0.678322	0.904594
1230	GOBP_LEUKOTRIENE_B4_METABOLIC_PROCESS	0.657534	0.182082	0.946543	0.678322	0.904594
1231	GOBP_LEUKOTRIENE_METABOLIC_PROCESS	0.657534	0.182082	0.946543	0.678322	0.904594
1232	GOBP_LONG_CHAIN_FATTY_ACID_METABOLIC_PROCESS	0.657534	0.182082	0.946543	0.678322	0.904594
1233	GOBP_MENAQUINONE_METABOLIC_PROCESS	0.657534	0.182082	0.946543	0.678322	0.904594
1234	GOBP_QUINONE_CATABOLIC_PROCESS	0.657534	0.182082	0.946543	0.678322	0.904594
1235	GOBP_QUINONE_METABOLIC_PROCESS	0.657534	0.182082	0.946543	0.678322	0.904594
1236	GOBP_VITAMIN_CATABOLIC_PROCESS	0.657534	0.182082	0.946543	0.678322	0.904594
1237	GOBP_VITAMIN_K_METABOLIC_PROCESS	0.657534	0.182082	0.946543	0.678322	0.904594
1238	GOBP_REGULATION_OF_ORGAN_GROWTH	0.532567	0.273626	0.946543	0.308212	0.903956
1239	GOBP_OLIGODENDROCYTE_DEVELOPMENT	0.659491	0.180791	0.946543	0.676573	0.902263
1240	GOBP_POSITIVE_REGULATION_OF_MYELINATION	0.659491	0.180791	0.946543	0.676573	0.902263
1241	GOBP_POSITIVE_REGULATION_OF_NERVOUS_SYSTEM_PROCESS	0.659491	0.180791	0.946543	0.676573	0.902263
1242	GOBP_POSITIVE_REGULATION_OF_OLIGODENDROCYTE_DIFFERENTIATION	0.659491	0.180791	0.946543	0.676573	0.902263
1243	GOBP_REGULATION_OF_OLIGODENDROCYTE_DIFFERENTIATION	0.659491	0.180791	0.946543	0.676573	0.902263
1244	GOBP_MONOAMINE_TRANSPORT	0.576375	0.239295	0.946543	0.43524	0.89994
1245	GOBP_LIPID_TRANSLOCATION	0.609804	0.21481	0.946543	0.514886	0.899659
1246	GOBP_PHOSPHOLIPID_TRANSPORT	0.609804	0.21481	0.946543	0.514886	0.899659
1247	GOBP_REGULATION_OF_MEMBRANE_LIPID_DISTRIBUTION	0.609804	0.21481	0.946543	0.514886	0.899659
1248	GOBP_ALTERNATIVE_MRNA_SPLICING_VIA_SPLICEOSOME	0.611765	0.213416	0.946543	0.513722	0.897625
1249	GOBP_REGULATION_OF_ALTERNATIVE_MRNA_SPLICING_VIA_SPLICEOSOME	0.611765	0.213416	0.946543	0.513722	0.897625
1250	GOBP_REGULATION_OF_MRNA_PROCESSING	0.611765	0.213416	0.946543	0.513722	0.897625
1251	GOBP_REGULATION_OF_MRNA_SPLICING_VIA_SPLICEOSOME	0.611765	0.213416	0.946543	0.513722	0.897625
1252	GOBP_RNA_SPLICING_VIA_TRANSESTERIFICATION_REACTIONS	0.611765	0.213416	0.946543	0.513722	0.897625
1253	GOBP_NEGATIVE_REGULATION_OF_RESPONSE_TO_STIMULUS	0.621782	0.206362	0.946543	0.131579	0.896669
1254	GOBP_COLLAGEN_ACTIVATED_TYROSINE_KINASE_RECEPTOR_SIGNALING_PATHWAY	0.615686	0.210641	0.946543	0.513135	0.896599
1255	GOBP_ADENYLATE_CYCLASE_ACTIVATING_ADRENERGIC_RECEPTOR_SIGNALING_PATHWAY	0.582485	0.234715	0.946543	0.433333	0.895997
1256	GOBP_CHEMICAL_SYNAPTIC_TRANSMISSION_POSTSYNAPTIC	0.582485	0.234715	0.946543	0.433333	0.895997
1257	GOBP_REGULATION_OF_AMPA_RECEPTOR_ACTIVITY	0.582485	0.234715	0.946543	0.433333	0.895997
1258	GOBP_RESPONSE_TO_DSRNA	0.584521	0.2332	0.946543	0.432997	0.895302
1259	GOBP_NEGATIVE_REGULATION_OF_LIPOPROTEIN_LIPASE_ACTIVITY	0.615686	0.210641	0.946543	0.511696	0.894085
1260	GOBP_REGULATION_OF_LIPOPROTEIN_LIPASE_ACTIVITY	0.615686	0.210641	0.946543	0.511696	0.894085
1261	GOBP_CELLULAR_CARBOHYDRATE_BIOSYNTHETIC_PROCESS	0.615686	0.210641	0.946543	0.510927	0.892741
1262	GOBP_PROTEIN_LOCALIZATION_TO_EXTRACELLULAR_REGION	0.54409	0.264329	0.946543	0.237939	0.891633
1263	GOBP_PATHWAY_RESTRICTED_SMAD_PROTEIN_PHOSPHORYLATION	0.560547	0.251388	0.946543	0.352324	0.889407
1264	GOBP_LIPID_EXPORT_FROM_CELL	0.598778	0.222734	0.946543	0.430109	0.88933
1265	GOBP_POSITIVE_REGULATION_OF_LIPID_LOCALIZATION	0.598778	0.222734	0.946543	0.430109	0.88933
1266	GOBP_POSITIVE_REGULATION_OF_LIPID_TRANSPORT	0.598778	0.222734	0.946543	0.430109	0.88933
1267	GOBP_PURINE_CONTAINING_COMPOUND_CATABOLIC_PROCESS	0.560547	0.251388	0.946543	0.351648	0.8877
1268	GOBP_PURINE_NUCLEOTIDE_CATABOLIC_PROCESS	0.560547	0.251388	0.946543	0.351648	0.8877
1269	GOBP_REGULATION_OF_SIGNALING_RECEPTOR_ACTIVITY	0.551724	0.258278	0.946543	0.302322	0.886681
1270	GOBP_CATION_TRANSMEMBRANE_TRANSPORT	0.62069	0.207125	0.946543	0.147229	0.885849
1271	GOBP_ANIMAL_ORGAN_FORMATION	0.566406	0.246872	0.946543	0.350352	0.884428
1272	GOBP_DIENCEPHALON_DEVELOPMENT	0.566406	0.246872	0.946543	0.350352	0.884428
1273	GOBP_NEGATIVE_REGULATION_OF_TRANSFORMING_GROWTH_FACTOR_BETA_RECEPTOR_SIGNALING_PATHWAY	0.566406	0.246872	0.946543	0.350352	0.884428
1274	GOBP_RESPIRATORY_SYSTEM_DEVELOPMENT	0.573643	0.241358	0.946543	0.251127	0.883467
1275	GOBP_TISSUE_REMODELING	0.576923	0.238882	0.946543	0.216251	0.883218
1276	GOBP_REGULATION_OF_LEUKOCYTE_DEGRANULATION	0.608961	0.21541	0.946543	0.426275	0.881402
1277	GOBP_REGULATION_OF_MYELOID_LEUKOCYTE_MEDIATED_IMMUNITY	0.608961	0.21541	0.946543	0.426275	0.881402
1278	GOBP_EXOCRINE_SYSTEM_DEVELOPMENT	0.690802	0.160646	0.946543	0.660839	0.88128
1279	GOBP_PRESYNAPTIC_MODULATION_OF_CHEMICAL_SYNAPTIC_TRANSMISSION	0.690802	0.160646	0.946543	0.660839	0.88128
1280	GOBP_MESENCHYME_DEVELOPMENT	0.584615	0.23313	0.946543	0.215419	0.879822
1281	GOBP_POSITIVE_REGULATION_OF_INNATE_IMMUNE_RESPONSE	0.608961	0.21541	0.946543	0.425369	0.87953
1282	GOBP_GAMMA_DELTA_T_CELL_ACTIVATION	0.690802	0.160646	0.946543	0.659091	0.878949
1283	GOBP_GAMMA_DELTA_T_CELL_DIFFERENTIATION	0.690802	0.160646	0.946543	0.659091	0.878949
1284	GOBP_INNER_EAR_RECEPTOR_CELL_FATE_COMMITMENT	0.690802	0.160646	0.946543	0.659091	0.878949
1285	GOBP_NEURON_FATE_COMMITMENT	0.690802	0.160646	0.946543	0.659091	0.878949
1286	GOBP_SECONDARY_PALATE_DEVELOPMENT	0.690802	0.160646	0.946543	0.659091	0.878949
1287	GOBP_THYMIC_T_CELL_SELECTION	0.690802	0.160646	0.946543	0.659091	0.878949
1288	GOBP_POSITIVE_REGULATION_OF_HEART_GROWTH	0.608961	0.21541	0.946543	0.425034	0.878836
1289	GOBP_POSITIVE_REGULATION_OF_ORGAN_GROWTH	0.608961	0.21541	0.946543	0.425034	0.878836
1290	GOBP_REGULATION_OF_ION_TRANSMEMBRANE_TRANSPORT	0.596929	0.224077	0.946543	0.172163	0.878178
1291	GOBP_INORGANIC_ION_IMPORT_ACROSS_PLASMA_MEMBRANE	0.572266	0.242402	0.946543	0.347876	0.878177
1292	GOBP_REGULATION_OF_DEFENSE_RESPONSE_TO_VIRUS	0.643137	0.191696	0.946543	0.502165	0.877432
1293	GOBP_BIOMINERALIZATION	0.582061	0.235031	0.946543	0.241724	0.876624
1294	GOBP_ACTIVATED_T_CELL_PROLIFERATION	0.704501	0.152118	0.946543	0.657343	0.876617
1295	GOBP_ALPHA_BETA_T_CELL_PROLIFERATION	0.704501	0.152118	0.946543	0.657343	0.876617
1296	GOBP_NATURAL_KILLER_CELL_PROLIFERATION	0.704501	0.152118	0.946543	0.657343	0.876617
1297	GOBP_NK_T_CELL_ACTIVATION	0.704501	0.152118	0.946543	0.657343	0.876617
1298	GOBP_NK_T_CELL_PROLIFERATION	0.704501	0.152118	0.946543	0.657343	0.876617
1299	GOBP_POSITIVE_REGULATION_OF_ACTIVATED_T_CELL_PROLIFERATION	0.704501	0.152118	0.946543	0.657343	0.876617
1300	GOBP_POSITIVE_REGULATION_OF_ALPHA_BETA_T_CELL_ACTIVATION	0.704501	0.152118	0.946543	0.657343	0.876617
1301	GOBP_POSITIVE_REGULATION_OF_ALPHA_BETA_T_CELL_DIFFERENTIATION	0.704501	0.152118	0.946543	0.657343	0.876617
1302	GOBP_POSITIVE_REGULATION_OF_ALPHA_BETA_T_CELL_PROLIFERATION	0.704501	0.152118	0.946543	0.657343	0.876617
1303	GOBP_POSITIVE_REGULATION_OF_CD4_POSITIVE_ALPHA_BETA_T_CELL_ACTIVATION	0.704501	0.152118	0.946543	0.657343	0.876617
1304	GOBP_POSITIVE_REGULATION_OF_CD4_POSITIVE_ALPHA_BETA_T_CELL_DIFFERENTIATION	0.704501	0.152118	0.946543	0.657343	0.876617
1305	GOBP_POSITIVE_REGULATION_OF_NATURAL_KILLER_CELL_PROLIFERATION	0.704501	0.152118	0.946543	0.657343	0.876617
1306	GOBP_POSITIVE_REGULATION_OF_NK_T_CELL_ACTIVATION	0.704501	0.152118	0.946543	0.657343	0.876617
1307	GOBP_POSITIVE_REGULATION_OF_T_HELPER_2_CELL_DIFFERENTIATION	0.704501	0.152118	0.946543	0.657343	0.876617
1308	GOBP_POSITIVE_REGULATION_OF_T_HELPER_CELL_DIFFERENTIATION	0.704501	0.152118	0.946543	0.657343	0.876617
1309	GOBP_POSITIVE_REGULATION_OF_TISSUE_REMODELING	0.704501	0.152118	0.946543	0.657343	0.876617
1310	GOBP_POSITIVE_REGULATION_OF_TYPE_2_IMMUNE_RESPONSE	0.704501	0.152118	0.946543	0.657343	0.876617
1311	GOBP_REGULATION_OF_ALPHA_BETA_T_CELL_ACTIVATION	0.704501	0.152118	0.946543	0.657343	0.876617
1312	GOBP_REGULATION_OF_ALPHA_BETA_T_CELL_DIFFERENTIATION	0.704501	0.152118	0.946543	0.657343	0.876617
1313	GOBP_REGULATION_OF_CD4_POSITIVE_ALPHA_BETA_T_CELL_ACTIVATION	0.704501	0.152118	0.946543	0.657343	0.876617
1314	GOBP_REGULATION_OF_CD4_POSITIVE_ALPHA_BETA_T_CELL_DIFFERENTIATION	0.704501	0.152118	0.946543	0.657343	0.876617
1315	GOBP_REGULATION_OF_NK_T_CELL_ACTIVATION	0.704501	0.152118	0.946543	0.657343	0.876617
1316	GOBP_REGULATION_OF_NK_T_CELL_PROLIFERATION	0.704501	0.152118	0.946543	0.657343	0.876617
1317	GOBP_REGULATION_OF_T_CELL_DIFFERENTIATION	0.704501	0.152118	0.946543	0.657343	0.876617
1318	GOBP_REGULATION_OF_T_HELPER_2_CELL_DIFFERENTIATION	0.704501	0.152118	0.946543	0.657343	0.876617
1319	GOBP_REGULATION_OF_T_HELPER_CELL_DIFFERENTIATION	0.704501	0.152118	0.946543	0.657343	0.876617
1320	GOBP_T_HELPER_2_CELL_DIFFERENTIATION	0.704501	0.152118	0.946543	0.657343	0.876617
1321	GOBP_TYPE_2_IMMUNE_RESPONSE	0.704501	0.152118	0.946543	0.657343	0.876617
1322	GOBP_EPIDERMIS_MORPHOGENESIS	0.574219	0.240923	0.946543	0.347214	0.876506
1323	GOBP_REGULATION_OF_RESPONSE_TO_EXTERNAL_STIMULUS	0.619608	0.207883	0.946543	0.165701	0.875794
1324	GOBP_CARDIAC_CELL_DEVELOPMENT	0.578125	0.237978	0.946543	0.320418	0.875598
1325	GOBP_NEUROTRANSMITTER_RECEPTOR_INTERNALIZATION	0.643137	0.191696	0.946543	0.500876	0.875178
1326	GOBP_NUCLEOBASE_CONTAINING_COMPOUND_TRANSPORT	0.643137	0.191696	0.946543	0.500876	0.875178
1327	GOBP_REGULATION_OF_LONG_TERM_SYNAPTIC_DEPRESSION	0.643137	0.191696	0.946543	0.500876	0.875178
1328	GOBP_ASPARTATE_TRANSMEMBRANE_TRANSPORT	0.708415	0.149712	0.946543	0.655594	0.874286
1329	GOBP_CARBOHYDRATE_DERIVATIVE_TRANSPORT	0.708415	0.149712	0.946543	0.655594	0.874286
1330	GOBP_CYCLIC_GMP_AMP_TRANSMEMBRANE_IMPORT_ACROSS_PLASMA_MEMBRANE	0.708415	0.149712	0.946543	0.655594	0.874286
1331	GOBP_GUANINE_NUCLEOTIDE_TRANSMEMBRANE_TRANSPORT	0.708415	0.149712	0.946543	0.655594	0.874286
1332	GOBP_GUANINE_NUCLEOTIDE_TRANSPORT	0.708415	0.149712	0.946543	0.655594	0.874286
1333	GOBP_NUCLEOTIDE_TRANSMEMBRANE_TRANSPORT	0.708415	0.149712	0.946543	0.655594	0.874286
1334	GOBP_NUCLEOTIDE_TRANSPORT	0.708415	0.149712	0.946543	0.655594	0.874286
1335	GOBP_PROTEIN_HEXAMERIZATION	0.708415	0.149712	0.946543	0.655594	0.874286
1336	GOBP_PURINE_CONTAINING_COMPOUND_TRANSMEMBRANE_TRANSPORT	0.708415	0.149712	0.946543	0.655594	0.874286
1337	GOBP_PURINE_NUCLEOTIDE_TRANSPORT	0.708415	0.149712	0.946543	0.655594	0.874286
1338	GOBP_TAURINE_TRANSPORT	0.708415	0.149712	0.946543	0.655594	0.874286
1339	GOBP_POSITIVE_REGULATION_OF_DEVELOPMENTAL_GROWTH	0.568702	0.245115	0.946543	0.283362	0.873862
1340	GOBP_POSITIVE_REGULATION_OF_GROWTH	0.568702	0.245115	0.946543	0.283362	0.873862
1341	GOBP_REGULATION_OF_IMMUNE_RESPONSE	0.619141	0.208211	0.946543	0.170669	0.873517
1342	GOBP_COMPLEMENT_RECEPTOR_MEDIATED_SIGNALING_PATHWAY	0.645098	0.190374	0.946543	0.498362	0.870785
1343	GOBP_MACROPHAGE_CHEMOTAXIS	0.645098	0.190374	0.946543	0.498362	0.870785
1344	GOBP_MACROPHAGE_MIGRATION	0.645098	0.190374	0.946543	0.498362	0.870785
1345	GOBP_POSITIVE_REGULATION_OF_MACROPHAGE_CHEMOTAXIS	0.645098	0.190374	0.946543	0.498362	0.870785
1346	GOBP_POSITIVE_REGULATION_OF_MACROPHAGE_MIGRATION	0.645098	0.190374	0.946543	0.498362	0.870785
1347	GOBP_REGULATION_OF_MACROPHAGE_CHEMOTAXIS	0.645098	0.190374	0.946543	0.498362	0.870785
1348	GOBP_REGULATION_OF_MACROPHAGE_MIGRATION	0.645098	0.190374	0.946543	0.498362	0.870785
1349	GOBP_NEUROTRANSMITTER_SECRETION	0.614035	0.211807	0.946543	0.371985	0.869764
1350	GOBP_REGULATION_OF_MYELOID_LEUKOCYTE_DIFFERENTIATION	0.585938	0.232149	0.946543	0.344433	0.869486
1351	GOBP_VISUAL_BEHAVIOR	0.645098	0.190374	0.946543	0.49758	0.869419
1352	GOBP_POSITIVE_REGULATION_OF_HORMONE_SECRETION	0.614035	0.211807	0.946543	0.371676	0.869041
1353	GOBP_LYSOSOMAL_TRANSPORT	0.623218	0.20536	0.946543	0.419298	0.866977
1354	GOBP_SMOOTH_MUSCLE_CONTRACTION	0.623218	0.20536	0.946543	0.419298	0.866977
1355	GOBP_VACUOLAR_TRANSPORT	0.623218	0.20536	0.946543	0.419298	0.866977
1356	GOBP_POSITIVE_REGULATION_OF_LOCOMOTION	0.639053	0.194463	0.946543	0.174117	0.866044
1357	GOBP_ACTIVATION_OF_PHOSPHOLIPASE_C_ACTIVITY	0.660784	0.17994	0.946543	0.495622	0.865998
1358	GOBP_MRNA_TRANSCRIPTION	0.660784	0.17994	0.946543	0.495622	0.865998
1359	GOBP_POSITIVE_REGULATION_OF_LIPASE_ACTIVITY	0.660784	0.17994	0.946543	0.495622	0.865998
1360	GOBP_POSITIVE_REGULATION_OF_PHOSPHOLIPASE_ACTIVITY	0.660784	0.17994	0.946543	0.495622	0.865998
1361	GOBP_REGULATION_OF_PHOSPHOLIPASE_C_ACTIVITY	0.660784	0.17994	0.946543	0.495622	0.865998
1362	GOBP_CARDIAC_EPITHELIAL_TO_MESENCHYMAL_TRANSITION	0.625731	0.203612	0.946543	0.370111	0.865381
1363	GOBP_MEMBRANE_DEPOLARIZATION_DURING_CARDIAC_MUSCLE_CELL_ACTION_POTENTIAL	0.660784	0.17994	0.946543	0.494955	0.864833
1364	GOBP_POTASSIUM_ION_HOMEOSTASIS	0.623218	0.20536	0.946543	0.418115	0.864531
1365	GOBP_CELL_MIGRATION_IN_HINDBRAIN	0.664706	0.17737	0.946543	0.49387	0.862938
1366	GOBP_CRANIAL_NERVE_DEVELOPMENT	0.664706	0.17737	0.946543	0.49387	0.862938
1367	GOBP_CRANIAL_NERVE_MORPHOGENESIS	0.664706	0.17737	0.946543	0.49387	0.862938
1368	GOBP_REGULATION_OF_SKELETAL_MUSCLE_CELL_DIFFERENTIATION	0.664706	0.17737	0.946543	0.49387	0.862938
1369	GOBP_REGULATION_OF_MICROTUBULE_BASED_MOVEMENT	0.666667	0.176091	0.946543	0.492737	0.860958
1370	GOBP_POSITIVE_REGULATION_OF_CELLULAR_RESPONSE_TO_TRANSFORMING_GROWTH_FACTOR_BETA_STIMULUS	0.72407	0.140219	0.946543	0.645105	0.860297
1371	GOBP_SMOOTH_MUSCLE_TISSUE_DEVELOPMENT	0.72407	0.140219	0.946543	0.645105	0.860297
1372	GOBP_ACYLGLYCEROL_HOMEOSTASIS	0.625255	0.203943	0.946543	0.415913	0.859977
1373	GOBP_PROTEIN_HOMOOLIGOMERIZATION	0.583969	0.23361	0.946543	0.278237	0.858054
1374	GOBP_RESPONSE_TO_ABIOTIC_STIMULUS	0.677966	0.168792	0.946543	0.150702	0.857719
1375	GOBP_REGULATION_OF_NEURAL_PRECURSOR_CELL_PROLIFERATION	0.629328	0.201123	0.946543	0.414035	0.856094
1376	GOBP_CYTOKINETIC_PROCESS	0.726027	0.139047	0.946543	0.641608	0.855634
1377	GOBP_MIDBODY_ABSCISSION	0.726027	0.139047	0.946543	0.641608	0.855634
1378	GOBP_MITOTIC_CYTOKINESIS	0.726027	0.139047	0.946543	0.641608	0.855634
1379	GOBP_MITOTIC_CYTOKINETIC_PROCESS	0.726027	0.139047	0.946543	0.641608	0.855634
1380	GOBP_REGULATION_OF_PROTEIN_SECRETION	0.632296	0.19908	0.946543	0.253868	0.855365
1381	GOBP_REGULATION_OF_GTP_BINDING	0.680392	0.167241	0.946543	0.488616	0.853758
1382	GOBP_REGULATION_OF_CALCIUM_ION_IMPORT	0.631365	0.19972	0.946543	0.412572	0.853069
1383	GOBP_REGULATION_OF_IMMUNOGLOBULIN_PRODUCTION	0.633401	0.198321	0.946543	0.412281	0.852467
1384	GOBP_NEGATIVE_REGULATION_OF_CELLULAR_CATABOLIC_PROCESS	0.609375	0.215115	0.946543	0.337429	0.851806
1385	GOBP_POSITIVE_REGULATION_OF_TRANSMEMBRANE_RECEPTOR_PROTEIN_SERINE_THREONINE_KINASE_SIGNALING_PATHWAY	0.613027	0.212521	0.946543	0.290387	0.851675
1386	GOBP_TORC2_SIGNALING	0.731898	0.135549	0.946552	0.638112	0.850971
1387	GOBP_CYTOPLASMIC_TRANSLATIONAL_INITIATION	0.735812	0.133233	0.946552	0.636364	0.84864
1388	GOBP_FORMATION_OF_TRANSLATION_PREINITIATION_COMPLEX	0.735812	0.133233	0.946552	0.636364	0.84864
1389	GOBP_RIBONUCLEOPROTEIN_COMPLEX_SUBUNIT_ORGANIZATION	0.735812	0.133233	0.946552	0.636364	0.84864
1390	GOBP_REACTIVE_OXYGEN_SPECIES_METABOLIC_PROCESS	0.618217	0.208859	0.946543	0.261189	0.848585
1391	GOBP_OLIGODENDROCYTE_DIFFERENTIATION	0.617188	0.209583	0.946543	0.336063	0.848356
1392	GOBP_SUBSTRATE_ADHESION_DEPENDENT_CELL_SPREADING	0.611328	0.213726	0.946543	0.310406	0.848238
1393	GOBP_REGULATION_OF_PATTERN_RECOGNITION_RECEPTOR_SIGNALING_PATHWAY	0.619141	0.208211	0.946543	0.335683	0.847397
1394	GOBP_HEAD_DEVELOPMENT	0.685499	0.163993	0.946543	0.148839	0.847118
1395	GOBP_SPLEEN_DEVELOPMENT	0.684314	0.164745	0.946543	0.484657	0.846839
1396	GOBP_REGULATION_OF_LEUKOCYTE_PROLIFERATION	0.602637	0.219945	0.946543	0.218229	0.846794
1397	GOBP_REGULATION_OF_LIPID_LOCALIZATION	0.647173	0.188979	0.946543	0.362079	0.846601
1398	GOBP_REGULATION_OF_LIPID_TRANSPORT	0.647173	0.188979	0.946543	0.362079	0.846601
1399	GOBP_REGULATION_OF_DEFENSE_RESPONSE	0.633528	0.198234	0.946543	0.203154	0.845687
1400	GOBP_REGULATION_OF_SUPRAMOLECULAR_FIBER_ORGANIZATION	0.660305	0.180255	0.946543	0.197575	0.844573
1401	GOBP_AMYLOID_BETA_CLEARANCE	0.647658	0.188654	0.946543	0.408142	0.843908
1402	GOBP_PHOSPHATIDYLINOSITOL_3_KINASE_SIGNALING	0.619141	0.208211	0.946543	0.308695	0.843564
1403	GOBP_POSITIVE_REGULATION_OF_PHOSPHATIDYLINOSITOL_3_KINASE_SIGNALING	0.619141	0.208211	0.946543	0.308695	0.843564
1404	GOBP_REGULATION_OF_PHOSPHATIDYLINOSITOL_3_KINASE_SIGNALING	0.619141	0.208211	0.946543	0.308695	0.843564
1405	GOBP_NEGATIVE_REGULATION_OF_MITOCHONDRION_ORGANIZATION	0.647173	0.188979	0.946543	0.360777	0.843556
1406	GOBP_POSITIVE_REGULATION_OF_DNA_BINDING	0.647658	0.188654	0.946543	0.407964	0.84354
1407	GOBP_ION_TRANSPORT	0.710891	0.148197	0.946543	0.122346	0.842974
1408	GOBP_INTERLEUKIN_8_PRODUCTION	0.62069	0.207125	0.946543	0.287409	0.842942
1409	GOBP_REGULATION_OF_GENE_EXPRESSION_EPIGENETIC	0.749511	0.125222	0.956027	0.631119	0.841646
1410	GOBP_NEGATIVE_REGULATION_OF_CELLULAR_PROTEIN_CATABOLIC_PROCESS	0.686275	0.163502	0.946543	0.481611	0.841517
1411	GOBP_NEGATIVE_REGULATION_OF_PROTEASOMAL_PROTEIN_CATABOLIC_PROCESS	0.686275	0.163502	0.946543	0.481611	0.841517
1412	GOBP_NEGATIVE_REGULATION_OF_PROTEOLYSIS_INVOLVED_IN_CELLULAR_PROTEIN_CATABOLIC_PROCESS	0.686275	0.163502	0.946543	0.481611	0.841517
1413	GOBP_CYTOSOLIC_TRANSPORT	0.653768	0.184576	0.946543	0.406512	0.840538
1414	GOBP_REGULATION_OF_MEMBRANE_DEPOLARIZATION	0.651072	0.186371	0.946543	0.359274	0.840044
1415	GOBP_CYTOKINESIS	0.626953	0.202765	0.946543	0.332746	0.839984
1416	GOBP_AMIDE_TRANSPORT	0.643969	0.191135	0.946543	0.249125	0.839385
1417	GOBP_PEPTIDE_TRANSPORT	0.643969	0.191135	0.946543	0.249125	0.839385
1418	GOBP_NEGATIVE_REGULATION_OF_SMOOTH_MUSCLE_CONTRACTION	0.696078	0.157342	0.946543	0.478959	0.836883
1419	GOBP_REGULATION_OF_SMOOTH_MUSCLE_CONTRACTION	0.696078	0.157342	0.946543	0.478959	0.836883
1420	GOBP_MITOCHONDRIAL_TRANSPORT	0.654971	0.183778	0.946543	0.357848	0.836709
1421	GOBP_REGULATION_OF_SYNAPTIC_PLASTICITY	0.64313	0.191701	0.946543	0.230639	0.836426
1422	GOBP_CELLULAR_HORMONE_METABOLIC_PROCESS	0.625	0.20412	0.946543	0.305799	0.83565
1423	GOBP_POTASSIUM_ION_TRANSPORT	0.653021	0.185073	0.946543	0.20053	0.834763
1424	GOBP_NEGATIVE_REGULATION_OF_HORMONE_SECRETION	0.642578	0.192074	0.946543	0.330356	0.833949
1425	GOBP_REGULATION_OF_BMP_SIGNALING_PATHWAY	0.642578	0.192074	0.946543	0.330263	0.833714
1426	GOBP_VESICLE_MEDIATED_TRANSPORT_TO_THE_PLASMA_MEMBRANE	0.644531	0.190756	0.946543	0.329989	0.833025
1427	GOBP_EYE_PHOTORECEPTOR_CELL_DIFFERENTIATION	0.660819	0.179918	0.946543	0.356208	0.832875
1428	GOBP_PHOTORECEPTOR_CELL_DIFFERENTIATION	0.660819	0.179918	0.946543	0.356208	0.832875
1429	GOBP_REGULATION_OF_METAL_ION_TRANSPORT	0.653021	0.185073	0.946543	0.200076	0.832874
1430	GOBP_POSITIVE_REGULATION_OF_PEPTIDASE_ACTIVITY	0.659878	0.180536	0.946543	0.402575	0.832398
1431	GOBP_HYDROGEN_PEROXIDE_CATABOLIC_PROCESS	0.761252	0.118471	0.963949	0.624126	0.83232
1432	GOBP_RESPONSE_TO_HYDROPEROXIDE	0.761252	0.118471	0.963949	0.624126	0.83232
1433	GOBP_REGULATION_OF_BODY_FLUID_LEVELS	0.646154	0.189664	0.946543	0.203721	0.832046
1434	GOBP_REGULATION_OF_NIK_NF_KAPPAB_SIGNALING	0.662768	0.178638	0.946543	0.355461	0.831127
1435	GOBP_CELLULAR_RESPONSE_TO_FLUID_SHEAR_STRESS	0.662768	0.178638	0.946543	0.355225	0.830576
1436	GOBP_REGULATION_OF_CATION_TRANSMEMBRANE_TRANSPORT	0.692161	0.159793	0.946543	0.190833	0.830289
1437	GOBP_REGULATION_OF_CARDIAC_MUSCLE_CELL_PROLIFERATION	0.664717	0.177363	0.946543	0.355009	0.83007
1438	GOBP_POSITIVE_REGULATION_OF_DNA_RECOMBINATION	0.715686	0.145277	0.946543	0.474606	0.829277
1439	GOBP_POSITIVE_REGULATION_OF_IMMUNOGLOBULIN_PRODUCTION	0.715686	0.145277	0.946543	0.474606	0.829277
1440	GOBP_POSITIVE_REGULATION_OF_ISOTYPE_SWITCHING	0.715686	0.145277	0.946543	0.474606	0.829277
1441	GOBP_REGULATION_OF_ISOTYPE_SWITCHING	0.715686	0.145277	0.946543	0.474606	0.829277
1442	GOBP_SOMATIC_DIVERSIFICATION_OF_IMMUNOGLOBULINS	0.715686	0.145277	0.946543	0.474606	0.829277
1443	GOBP_SOMATIC_DIVERSIFICATION_OF_IMMUNOGLOBULINS_INVOLVED_IN_IMMUNE_RESPONSE	0.715686	0.145277	0.946543	0.474606	0.829277
1444	GOBP_INTRACELLULAR_RECEPTOR_SIGNALING_PATHWAY	0.645349	0.190205	0.946543	0.255182	0.829068
1445	GOBP_MITOCHONDRION_ORGANIZATION	0.645349	0.190205	0.946543	0.255038	0.828601
1446	GOBP_LEUKOCYTE_APOPTOTIC_PROCESS	0.664717	0.177363	0.946543	0.353599	0.826775
1447	GOBP_REGULATION_OF_LEUKOCYTE_APOPTOTIC_PROCESS	0.664717	0.177363	0.946543	0.353599	0.826775
1448	GOBP_HEART_VALVE_FORMATION	0.717647	0.144089	0.946543	0.472855	0.826217
1449	GOBP_MITRAL_VALVE_DEVELOPMENT	0.717647	0.144089	0.946543	0.472855	0.826217
1450	GOBP_PLATELET_MORPHOGENESIS	0.717647	0.144089	0.946543	0.472855	0.826217
1451	GOBP_PRIMITIVE_HEMOPOIESIS	0.717647	0.144089	0.946543	0.472855	0.826217
1452	GOBP_RESPONSE_TO_COLD	0.719608	0.142904	0.946543	0.472854	0.826216
1453	GOBP_MOTOR_NEURON_AXON_GUIDANCE	0.668024	0.175208	0.946543	0.39941	0.825854
1454	GOBP_NUCLEIC_ACID_PHOSPHODIESTER_BOND_HYDROLYSIS	0.719608	0.142904	0.946543	0.472324	0.825289
1455	GOBP_RNA_PHOSPHODIESTER_BOND_HYDROLYSIS	0.719608	0.142904	0.946543	0.472324	0.825289
1456	GOBP_RNA_PHOSPHODIESTER_BOND_HYDROLYSIS_ENDONUCLEOLYTIC	0.719608	0.142904	0.946543	0.472324	0.825289
1457	GOBP_REGULATION_OF_ANTIGEN_RECEPTOR_MEDIATED_SIGNALING_PATHWAY	0.719608	0.142904	0.946543	0.4718	0.824375
1458	GOBP_REGULATION_OF_B_CELL_RECEPTOR_SIGNALING_PATHWAY	0.719608	0.142904	0.946543	0.4718	0.824375
1459	GOBP_NEGATIVE_REGULATION_OF_CELL_CYCLE_G1_S_PHASE_TRANSITION	0.674134	0.171253	0.946543	0.398246	0.823447
1460	GOBP_POSITIVE_REGULATION_OF_CELL_DEVELOPMENT	0.697897	0.156209	0.946543	0.189175	0.823072
1461	GOBP_OLIGOSACCHARIDE_METABOLIC_PROCESS	0.771037	0.112925	0.96986	0.617133	0.822994
1462	GOBP_CELLULAR_RESPONSE_TO_INTERLEUKIN_1	0.65625	0.182931	0.946543	0.325686	0.822161
1463	GOBP_NEGATIVE_REGULATION_OF_SYNAPTIC_TRANSMISSION	0.670565	0.173559	0.946543	0.351494	0.821852
1464	GOBP_ENDOSOME_TO_PLASMA_MEMBRANE_PROTEIN_TRANSPORT	0.774951	0.110726	0.96986	0.613636	0.818331
1465	GOBP_NEUROTRANSMITTER_RECEPTOR_TRANSPORT_ENDOSOME_TO_POSTSYNAPTIC_MEMBRANE	0.774951	0.110726	0.96986	0.613636	0.818331
1466	GOBP_POSITIVE_REGULATION_OF_NEURON_PROJECTION_ARBORIZATION	0.774951	0.110726	0.96986	0.613636	0.818331
1467	GOBP_REGULATION_OF_NEURON_PROJECTION_ARBORIZATION	0.774951	0.110726	0.96986	0.613636	0.818331
1468	GOBP_NEGATIVE_REGULATION_OF_LYMPHOCYTE_ACTIVATION	0.674464	0.171041	0.946543	0.349908	0.818144
1469	GOBP_ENDOCRINE_SYSTEM_DEVELOPMENT	0.676413	0.169788	0.946543	0.349736	0.817742
1470	GOBP_PITUITARY_GLAND_DEVELOPMENT	0.676413	0.169788	0.946543	0.349736	0.817742
1471	GOBP_POSITIVE_REGULATION_OF_FAT_CELL_DIFFERENTIATION	0.676413	0.169788	0.946543	0.349736	0.817742
1472	GOBP_POSITIVE_REGULATION_OF_CATALYTIC_ACTIVITY	0.727969	0.137887	0.946543	0.147033	0.817215
1473	GOBP_POSITIVE_REGULATION_OF_CELL_MORPHOGENESIS_INVOLVED_IN_DIFFERENTIATION	0.664062	0.177791	0.946543	0.323558	0.816789
1474	GOBP_REGULATION_OF_CELL_MORPHOGENESIS_INVOLVED_IN_DIFFERENTIATION	0.664062	0.177791	0.946543	0.323558	0.816789
1475	GOBP_INTERFERON_BETA_PRODUCTION	0.692464	0.159603	0.946543	0.395007	0.816751
1476	GOBP_TYPE_I_INTERFERON_PRODUCTION	0.692464	0.159603	0.946543	0.395007	0.816751
1477	GOBP_ORGAN_GROWTH	0.655039	0.183733	0.946543	0.231969	0.816069
1478	GOBP_REGULATION_OF_RYANODINE_SENSITIVE_CALCIUM_RELEASE_CHANNEL_ACTIVITY	0.780822	0.107448	0.96986	0.611888	0.816
1479	GOBP_REGULATION_OF_STORE_OPERATED_CALCIUM_ENTRY	0.780822	0.107448	0.96986	0.611888	0.816
1480	GOBP_STORE_OPERATED_CALCIUM_ENTRY	0.780822	0.107448	0.96986	0.611888	0.816
1481	GOBP_POSITIVE_REGULATION_OF_ENDOCYTOSIS	0.664062	0.177791	0.946543	0.32322	0.815936
1482	GOBP_PEPTIDE_METABOLIC_PROCESS	0.698	0.156145	0.946543	0.178891	0.815447
1483	GOBP_POSITIVE_REGULATION_OF_CYTOSOLIC_CALCIUM_ION_CONCENTRATION_INVOLVED_IN_PHOSPHOLIPASE_C_ACTIVATING_G_PROTEIN_COUPLED_SIGNALING_PATHWAY	0.696538	0.157055	0.946543	0.394188	0.815056
1484	GOBP_POSITIVE_REGULATION_OF_MULTICELLULAR_ORGANISMAL_PROCESS	0.734252	0.134155	0.946552	0.114563	0.813693
1485	GOBP_REGULATION_OF_ENDODERMAL_CELL_DIFFERENTIATION	0.780822	0.107448	0.96986	0.61014	0.813669
1486	GOBP_TENDON_DEVELOPMENT	0.780822	0.107448	0.96986	0.61014	0.813669
1487	GOBP_LEUKOCYTE_MIGRATION	0.674464	0.171041	0.946543	0.194945	0.811514
1488	GOBP_CYTOPLASMIC_PATTERN_RECOGNITION_RECEPTOR_SIGNALING_PATHWAY	0.700611	0.154523	0.946543	0.391688	0.809888
1489	GOBP_NUCLEOTIDE_BINDING_DOMAIN_LEUCINE_RICH_REPEAT_CONTAINING_RECEPTOR_SIGNALING_PATHWAY	0.700611	0.154523	0.946543	0.391688	0.809888
1490	GOBP_REGULATION_OF_NUCLEOTIDE_BINDING_OLIGOMERIZATION_DOMAIN_CONTAINING_SIGNALING_PATHWAY	0.700611	0.154523	0.946543	0.391688	0.809888
1491	GOBP_PHOSPHATIDYLSERINE_EXPOSURE_ON_APOPTOTIC_CELL_SURFACE	0.794521	0.0998949	0.96986	0.606643	0.809006
1492	GOBP_PLASMA_MEMBRANE_PHOSPHOLIPID_SCRAMBLING	0.794521	0.0998949	0.96986	0.606643	0.809006
1493	GOBP_RESPONSE_TO_GRANULOCYTE_MACROPHAGE_COLONY_STIMULATING_FACTOR	0.743137	0.128931	0.95072	0.462448	0.808033
1494	GOBP_ADULT_BEHAVIOR	0.743137	0.128931	0.95072	0.462347	0.807857
1495	GOBP_ADULT_LOCOMOTORY_BEHAVIOR	0.743137	0.128931	0.95072	0.462347	0.807857
1496	GOBP_STRIATED_MUSCLE_CELL_PROLIFERATION	0.657088	0.182376	0.946543	0.275314	0.807468
1497	GOBP_CRANIOFACIAL_SUTURE_MORPHOGENESIS	0.796477	0.0988265	0.96986	0.604895	0.806674
1498	GOBP_DENDRITE_MORPHOGENESIS	0.674419	0.17107	0.946543	0.248215	0.806433
1499	GOBP_GRANULOCYTE_MIGRATION	0.674419	0.17107	0.946543	0.228157	0.802657
1500	GOBP_CELLULAR_RESPONSE_TO_ESTROGEN_STIMULUS	0.796477	0.0988265	0.96986	0.601399	0.802011
1501	GOBP_EPITHELIAL_CELL_DIFFERENTIATION_INVOLVED_IN_PROSTATE_GLAND_DEVELOPMENT	0.796477	0.0988265	0.96986	0.601399	0.802011
1502	GOBP_EPITHELIAL_CELL_PROLIFERATION_INVOLVED_IN_PROSTATE_GLAND_DEVELOPMENT	0.796477	0.0988265	0.96986	0.601399	0.802011
1503	GOBP_GENITALIA_MORPHOGENESIS	0.796477	0.0988265	0.96986	0.601399	0.802011
1504	GOBP_INTRACELLULAR_ESTROGEN_RECEPTOR_SIGNALING_PATHWAY	0.796477	0.0988265	0.96986	0.601399	0.802011
1505	GOBP_LEYDIG_CELL_DIFFERENTIATION	0.796477	0.0988265	0.96986	0.601399	0.802011
1506	GOBP_MALE_GENITALIA_DEVELOPMENT	0.796477	0.0988265	0.96986	0.601399	0.802011
1507	GOBP_MALE_SEX_DETERMINATION	0.796477	0.0988265	0.96986	0.601399	0.802011
1508	GOBP_MAMMARY_GLAND_BRANCHING_INVOLVED_IN_PREGNANCY	0.796477	0.0988265	0.96986	0.601399	0.802011
1509	GOBP_POSITIVE_REGULATION_OF_INTRACELLULAR_STEROID_HORMONE_RECEPTOR_SIGNALING_PATHWAY	0.796477	0.0988265	0.96986	0.601399	0.802011
1510	GOBP_POSITIVE_REGULATION_OF_TRANSCRIPTION_BY_RNA_POLYMERASE_III	0.796477	0.0988265	0.96986	0.601399	0.802011
1511	GOBP_PROSTATE_GLAND_GROWTH	0.796477	0.0988265	0.96986	0.601399	0.802011
1512	GOBP_REGULATION_OF_CELL_FATE_COMMITMENT	0.796477	0.0988265	0.96986	0.601399	0.802011
1513	GOBP_REGULATION_OF_CELL_FATE_SPECIFICATION	0.796477	0.0988265	0.96986	0.601399	0.802011
1514	GOBP_REGULATION_OF_INTEGRIN_BIOSYNTHETIC_PROCESS	0.796477	0.0988265	0.96986	0.601399	0.802011
1515	GOBP_REGULATION_OF_INTRACELLULAR_ESTROGEN_RECEPTOR_SIGNALING_PATHWAY	0.796477	0.0988265	0.96986	0.601399	0.802011
1516	GOBP_REGULATION_OF_PROSTATIC_BUD_FORMATION	0.796477	0.0988265	0.96986	0.601399	0.802011
1517	GOBP_SEMINIFEROUS_TUBULE_DEVELOPMENT	0.796477	0.0988265	0.96986	0.601399	0.802011
1518	GOBP_SEX_DETERMINATION	0.796477	0.0988265	0.96986	0.601399	0.802011
1519	GOBP_SINGLE_FERTILIZATION	0.796477	0.0988265	0.96986	0.601399	0.802011
1520	GOBP_REGULATION_OF_CELL_POPULATION_PROLIFERATION	0.744094	0.128372	0.951437	0.110036	0.800918
1521	GOBP_NEGATIVE_REGULATION_OF_BINDING	0.674419	0.17107	0.946543	0.246454	0.800712
1522	GOBP_MAST_CELL_ACTIVATION	0.693957	0.158667	0.946543	0.342005	0.799664
1523	GOBP_NEGATIVE_REGULATION_OF_EXTRINSIC_APOPTOTIC_SIGNALING_PATHWAY_VIA_DEATH_DOMAIN_RECEPTORS	0.727088	0.138413	0.946543	0.386588	0.799342
1524	GOBP_DEFENSE_RESPONSE_TO_SYMBIONT	0.702335	0.153456	0.946543	0.236257	0.796029
1525	GOBP_DEFENSE_RESPONSE_TO_GRAM_NEGATIVE_BACTERIUM	0.6875	0.162727	0.946543	0.314839	0.794779
1526	GOBP_REGULATION_OF_LYMPHOCYTE_ACTIVATION	0.695906	0.157449	0.946543	0.190642	0.7936
1527	GOBP_POSITIVE_REGULATION_OF_CELL_GROWTH	0.693359	0.159042	0.946543	0.314026	0.792727
1528	GOBP_NEUROMUSCULAR_PROCESS_CONTROLLING_BALANCE	0.739308	0.131175	0.947231	0.382456	0.790799
1529	GOBP_HYALURONAN_METABOLIC_PROCESS	0.699219	0.155387	0.946543	0.313203	0.790649
1530	GOBP_DSRNA_PROCESSING	0.823875	0.0841388	0.970221	0.592657	0.790354
1531	GOBP_GENE_SILENCING_BY_RNA	0.823875	0.0841388	0.970221	0.592657	0.790354
1532	GOBP_POSITIVE_REGULATION_OF_POSTTRANSCRIPTIONAL_GENE_SILENCING	0.823875	0.0841388	0.970221	0.592657	0.790354
1533	GOBP_POSITIVE_REGULATION_OF_PRODUCTION_OF_MIRNAS_INVOLVED_IN_GENE_SILENCING_BY_MIRNA	0.823875	0.0841388	0.970221	0.592657	0.790354
1534	GOBP_REGULATION_OF_GENE_SILENCING_BY_RNA	0.823875	0.0841388	0.970221	0.592657	0.790354
1535	GOBP_REGULATION_OF_PRODUCTION_OF_SMALL_RNA_INVOLVED_IN_GENE_SILENCING_BY_RNA	0.823875	0.0841388	0.970221	0.592657	0.790354
1536	GOBP_POSITIVE_REGULATION_OF_RNA_METABOLIC_PROCESS	0.744141	0.128345	0.951437	0.125601	0.790143
1537	GOBP_EPITHELIAL_TO_MESENCHYMAL_TRANSITION	0.710117	0.14867	0.946543	0.234493	0.790084
1538	GOBP_NEGATIVE_REGULATION_OF_PROTEIN_LOCALIZATION	0.682171	0.166107	0.946543	0.242921	0.789234
1539	GOBP_NEGATIVE_REGULATION_OF_LEUKOCYTE_PROLIFERATION	0.760784	0.118738	0.963949	0.450088	0.786436
1540	GOBP_NEGATIVE_REGULATION_OF_T_CELL_PROLIFERATION	0.760784	0.118738	0.963949	0.450088	0.786436
1541	GOBP_RESPONSE_TO_REDOX_STATE	0.831703	0.080032	0.974749	0.589161	0.785691
1542	GOBP_NEGATIVE_REGULATION_OF_TRANSMEMBRANE_RECEPTOR_PROTEIN_SERINE_THREONINE_KINASE_SIGNALING_PATHWAY	0.700382	0.154665	0.946543	0.254464	0.78474
1543	GOBP_NEGATIVE_REGULATION_OF_LEUKOCYTE_APOPTOTIC_PROCESS	0.760784	0.118738	0.963949	0.448768	0.78413
1544	GOBP_POSITIVE_REGULATION_OF_COLD_INDUCED_THERMOGENESIS	0.699612	0.155142	0.946543	0.240952	0.782837
1545	GOBP_ENDOTHELIAL_CELL_PROLIFERATION	0.70155	0.153941	0.946543	0.222517	0.782816
1546	GOBP_ACTIN_FILAMENT_BUNDLE_ORGANIZATION	0.699612	0.155142	0.946543	0.240839	0.782469
1547	GOBP_NEGATIVE_REGULATION_OF_CELL_ACTIVATION	0.714844	0.145789	0.946543	0.309859	0.782208
1548	GOBP_PLATELET_ACTIVATION	0.714844	0.145789	0.946543	0.309859	0.782208
1549	GOBP_CHONDROITIN_SULFATE_PROTEOGLYCAN_METABOLIC_PROCESS	0.83953	0.0759636	0.977596	0.585664	0.781029
1550	GOBP_HYPOTHALAMUS_CELL_DIFFERENTIATION	0.83953	0.0759636	0.977596	0.585664	0.781029
1551	GOBP_HYPOTHALAMUS_CELL_MIGRATION	0.83953	0.0759636	0.977596	0.585664	0.781029
1552	GOBP_HYPOTHALAMUS_DEVELOPMENT	0.83953	0.0759636	0.977596	0.585664	0.781029
1553	GOBP_HYPOTHALAMUS_GONADOTROPHIN_RELEASING_HORMONE_NEURON_DIFFERENTIATION	0.83953	0.0759636	0.977596	0.585664	0.781029
1554	GOBP_PEPTIDE_CROSS_LINKING_VIA_CHONDROITIN_4_SULFATE_GLYCOSAMINOGLYCAN	0.83953	0.0759636	0.977596	0.585664	0.781029
1555	GOBP_REGULATION_OF_INTRACELLULAR_SIGNAL_TRANSDUCTION	0.762376	0.117831	0.963949	0.11499	0.778655
1556	GOBP_NEGATIVE_REGULATION_OF_SIGNALING	0.777996	0.109023	0.96986	0.118397	0.778538
1557	GOBP_CELL_DIFFERENTIATION_IN_HINDBRAIN	0.749491	0.125234	0.956027	0.376371	0.778216
1558	GOBP_ERAD_PATHWAY	0.749491	0.125234	0.956027	0.375724	0.77688
1559	GOBP_MACROPHAGE_COLONY_STIMULATING_FACTOR_PRODUCTION	0.776471	0.109875	0.96986	0.444495	0.776664
1560	GOBP_REGULATION_OF_REACTIVE_OXYGEN_SPECIES_METABOLIC_PROCESS	0.695312	0.15782	0.946543	0.283729	0.77534
1561	GOBP_DEFENSE_RESPONSE_TO_BACTERIUM	0.706107	0.15113	0.946543	0.213695	0.774979
1562	GOBP_PROTEIN_MODIFICATION_BY_SMALL_PROTEIN_CONJUGATION	0.694184	0.158525	0.946543	0.206668	0.774449
1563	GOBP_RESPONSE_TO_ESTROGEN	0.780392	0.107687	0.96986	0.443082	0.774196
1564	GOBP_AMINOGLYCAN_METABOLIC_PROCESS	0.699234	0.155378	0.946543	0.263251	0.772088
1565	GOBP_RESPONSE_TO_PROTOZOAN	0.849315	0.0709312	0.981183	0.578671	0.771703
1566	GOBP_MYOBLAST_FATE_COMMITMENT	0.784314	0.10551	0.96986	0.44165	0.771694
1567	GOBP_MANNOSYLATION	0.790196	0.102265	0.96986	0.441331	0.771136
1568	GOBP_PROTEIN_MANNOSYLATION	0.790196	0.102265	0.96986	0.441331	0.771136
1569	GOBP_PROTEIN_O_LINKED_GLYCOSYLATION	0.790196	0.102265	0.96986	0.441331	0.771136
1570	GOBP_PROTEIN_O_LINKED_MANNOSYLATION	0.790196	0.102265	0.96986	0.441331	0.771136
1571	GOBP_NOTOCHORD_DEVELOPMENT	0.732943	0.13493	0.946552	0.329505	0.770439
1572	GOBP_REGULATION_OF_IMMUNE_SYSTEM_PROCESS	0.775194	0.11059	0.96986	0.123687	0.76983
1573	GOBP_INNATE_IMMUNE_RESPONSE_IN_MUCOSA	0.792157	0.101189	0.96986	0.43958	0.768076
1574	GOBP_KILLING_BY_HOST_OF_SYMBIONT_CELLS	0.792157	0.101189	0.96986	0.43958	0.768076
1575	GOBP_ORGAN_OR_TISSUE_SPECIFIC_IMMUNE_RESPONSE	0.792157	0.101189	0.96986	0.43958	0.768076
1576	GOBP_VASCULOGENESIS	0.722656	0.141068	0.946543	0.303856	0.767054
1577	GOBP_GLIAL_CELL_MIGRATION	0.857143	0.0669468	0.981681	0.575175	0.76704
1578	GOBP_LAYER_FORMATION_IN_CEREBRAL_CORTEX	0.857143	0.0669468	0.981681	0.575175	0.76704
1579	GOBP_PONS_DEVELOPMENT	0.857143	0.0669468	0.981681	0.575175	0.76704
1580	GOBP_TELENCEPHALON_GLIAL_CELL_MIGRATION	0.857143	0.0669468	0.981681	0.575175	0.76704
1581	GOBP_REGULATION_OF_ENDOTHELIAL_CELL_DIFFERENTIATION	0.722656	0.141068	0.946543	0.303236	0.765487
1582	GOBP_SYNAPSE_ORGANIZATION	0.75	0.124939	0.956083	0.167827	0.765012
1583	GOBP_SMOOTH_MUSCLE_CELL_DIFFERENTIATION	0.722656	0.141068	0.946543	0.302817	0.76443
1584	GOBP_ENDODERMAL_CELL_DIFFERENTIATION	0.738791	0.131478	0.946852	0.326866	0.764267
1585	GOBP_LAMELLIPODIUM_ASSEMBLY	0.722656	0.141068	0.946543	0.302004	0.762379
1586	GOBP_LAMELLIPODIUM_ORGANIZATION	0.722656	0.141068	0.946543	0.302004	0.762379
1587	GOBP_ACETYL_COA_METABOLIC_PROCESS	0.857143	0.0669468	0.981681	0.571678	0.762377
1588	GOBP_FARNESYL_DIPHOSPHATE_METABOLIC_PROCESS	0.857143	0.0669468	0.981681	0.571678	0.762377
1589	GOBP_SECONDARY_ALCOHOL_METABOLIC_PROCESS	0.857143	0.0669468	0.981681	0.571678	0.762377
1590	GOBP_STEROL_BIOSYNTHETIC_PROCESS	0.857143	0.0669468	0.981681	0.571678	0.762377
1591	GOBP_STEROL_METABOLIC_PROCESS	0.857143	0.0669468	0.981681	0.571678	0.762377
1592	GOBP_THIOESTER_METABOLIC_PROCESS	0.857143	0.0669468	0.981681	0.571678	0.762377
1593	GOBP_POSITIVE_REGULATION_OF_SYNAPSE_ASSEMBLY	0.714844	0.145789	0.946543	0.278756	0.761749
1594	GOBP_POSITIVE_REGULATION_OF_DNA_METABOLIC_PROCESS	0.710728	0.148297	0.946543	0.259717	0.761725
1595	GOBP_NEURON_DEATH	0.757634	0.120541	0.963184	0.177687	0.759558
1596	GOBP_PIGMENTATION	0.805882	0.0937284	0.970221	0.434326	0.758896
1597	GOBP_DITERPENOID_BIOSYNTHETIC_PROCESS	0.863014	0.0639823	0.983071	0.568182	0.757714
1598	GOBP_EMBRYONIC_FORELIMB_MORPHOGENESIS	0.863014	0.0639823	0.983071	0.568182	0.757714
1599	GOBP_FORELIMB_MORPHOGENESIS	0.863014	0.0639823	0.983071	0.568182	0.757714
1600	GOBP_POSITIVE_REGULATION_OF_COLLATERAL_SPROUTING	0.863014	0.0639823	0.983071	0.568182	0.757714
1601	GOBP_RETINOIC_ACID_METABOLIC_PROCESS	0.863014	0.0639823	0.983071	0.568182	0.757714
1602	GOBP_RESPONSE_TO_ALKALOID	0.807843	0.092673	0.970221	0.433432	0.757334
1603	GOBP_ADAPTATION_OF_SIGNALING_PATHWAY	0.809804	0.0916201	0.970221	0.432574	0.755836
1604	GOBP_MODULATION_OF_EXCITATORY_POSTSYNAPTIC_POTENTIAL	0.809804	0.0916201	0.970221	0.432574	0.755836
1605	GOBP_POSITIVE_REGULATION_OF_PROTEIN_CONTAINING_COMPLEX_DISASSEMBLY	0.809804	0.0916201	0.970221	0.432574	0.755836
1606	GOBP_TRANSMISSION_OF_NERVE_IMPULSE	0.782077	0.10675	0.96986	0.365507	0.755754
1607	GOBP_MALATE_METABOLIC_PROCESS	0.864971	0.0629986	0.983071	0.566434	0.755383
1608	GOBP_TRICARBOXYLIC_ACID_CYCLE	0.864971	0.0629986	0.983071	0.566434	0.755383
1609	GOBP_REGULATION_OF_CELLULAR_PH	0.868885	0.0610379	0.983071	0.564685	0.753051
1610	GOBP_REGULATION_OF_PH	0.868885	0.0610379	0.983071	0.564685	0.753051
1611	GOBP_MESENCHYMAL_CELL_DIFFERENTIATION	0.755258	0.121905	0.96079	0.188079	0.751564
1612	GOBP_POSITIVE_REGULATION_OF_EPITHELIAL_CELL_PROLIFERATION	0.736641	0.132744	0.946552	0.206569	0.749134
1613	GOBP_TUBE_FORMATION	0.738281	0.131778	0.946552	0.296417	0.748274
1614	GOBP_REGULATION_OF_T_CELL_PROLIFERATION	0.772901	0.111876	0.96986	0.242091	0.746583
1615	GOBP_T_CELL_PROLIFERATION	0.772901	0.111876	0.96986	0.242091	0.746583
1616	GOBP_MEMBRANE_REPOLARIZATION_DURING_ACTION_POTENTIAL	0.762183	0.117941	0.963949	0.319288	0.74655
1617	GOBP_MEMBRANE_REPOLARIZATION_DURING_CARDIAC_MUSCLE_CELL_ACTION_POTENTIAL	0.762183	0.117941	0.963949	0.319288	0.74655
1618	GOBP_REGULATION_OF_TRANSPORT	0.826	0.08302	0.971662	0.106399	0.746239
1619	GOBP_PROTEIN_CONTAINING_COMPLEX_ORGANIZATION	0.804348	0.0945561	0.970221	0.114357	0.74397
1620	GOBP_ANTERIOR_HEAD_DEVELOPMENT	0.88454	0.0532825	0.983679	0.557692	0.743726
1621	GOBP_LIMB_BUD_FORMATION	0.88454	0.0532825	0.983679	0.557692	0.743726
1622	GOBP_OTIC_VESICLE_DEVELOPMENT	0.88454	0.0532825	0.983679	0.557692	0.743726
1623	GOBP_POSITIVE_REGULATION_OF_NUCLEOBASE_CONTAINING_COMPOUND_METABOLIC_PROCESS	0.800774	0.0964902	0.970221	0.11448	0.743026
1624	GOBP_GLYCINE_TRANSPORT	0.823529	0.0843209	0.970221	0.425102	0.742779
1625	GOBP_REGULATION_OF_PEPTIDASE_ACTIVITY	0.747646	0.126304	0.955066	0.191318	0.74237
1626	GOBP_ENDOCYTOSIS	0.792706	0.100888	0.96986	0.145528	0.74232
1627	GOBP_CELLULAR_RESPONSE_TO_ABIOTIC_STIMULUS	0.764591	0.116571	0.964243	0.220249	0.742091
1628	GOBP_UNSATURATED_FATTY_ACID_METABOLIC_PROCESS	0.800407	0.0966889	0.970221	0.358847	0.741983
1629	GOBP_NEGATIVE_REGULATION_OF_NEURAL_PRECURSOR_CELL_PROLIFERATION	0.823529	0.0843209	0.970221	0.424524	0.741769
1630	GOBP_REGULATION_OF_ION_TRANSPORT	0.798113	0.0979355	0.969892	0.131222	0.741259
1631	GOBP_CELL_SUBSTRATE_JUNCTION_ORGANIZATION	0.751953	0.123809	0.958289	0.293588	0.741133
1632	GOBP_MUCOPOLYSACCHARIDE_METABOLIC_PROCESS	0.753906	0.122683	0.959639	0.270542	0.739304
1633	GOBP_CGMP_METABOLIC_PROCESS	0.829412	0.0812298	0.972476	0.422067	0.737475
1634	GOBP_CYCLIC_NUCLEOTIDE_MEDIATED_SIGNALING	0.829412	0.0812298	0.972476	0.422067	0.737475
1635	GOBP_POSITIVE_REGULATION_OF_MUSCLE_HYPERTROPHY	0.829412	0.0812298	0.972476	0.422067	0.737475
1636	GOBP_REGULATION_OF_MEMBRANE_POTENTIAL	0.78	0.107905	0.96986	0.161784	0.737466
1637	GOBP_GLYCOPROTEIN_METABOLIC_PROCESS	0.75	0.124939	0.956083	0.203209	0.736947
1638	GOBP_POSITIVE_REGULATION_OF_OSTEOBLAST_DIFFERENTIATION	0.749042	0.125494	0.956027	0.251264	0.736933
1639	GOBP_GLYCOSYLATION	0.757812	0.120438	0.963184	0.269541	0.736567
1640	GOBP_POSITIVE_REGULATION_OF_LEUKOCYTE_PROLIFERATION	0.772374	0.112173	0.96986	0.218574	0.73645
1641	GOBP_REGULATION_OF_CAMP_DEPENDENT_PROTEIN_KINASE_ACTIVITY	0.806517	0.0933863	0.970221	0.35617	0.736447
1642	GOBP_BASEMENT_MEMBRANE_ORGANIZATION	0.808554	0.092291	0.970221	0.35614	0.736386
1643	GOBP_POSITIVE_REGULATION_OF_TRANSPORT	0.820561	0.0858893	0.970221	0.133876	0.735309
1644	GOBP_REGULATION_OF_HEART_RATE	0.759766	0.11932	0.963949	0.269013	0.735125
1645	GOBP_CYTOSKELETON_ORGANIZATION	0.806452	0.0934217	0.970221	0.127346	0.735091
1646	GOBP_MYELOID_LEUKOCYTE_DIFFERENTIATION	0.748593	0.125754	0.955991	0.196022	0.734555
1647	GOBP_RESPONSE_TO_HEAT	0.761719	0.118205	0.963949	0.268443	0.733568
1648	GOBP_NEGATIVE_REGULATION_OF_EPITHELIAL_TO_MESENCHYMAL_TRANSITION	0.810591	0.0911984	0.970221	0.354386	0.732759
1649	GOBP_VENTRICULAR_SEPTUM_DEVELOPMENT	0.810591	0.0911984	0.970221	0.354386	0.732759
1650	GOBP_REGULATION_OF_CELL_ACTIVATION	0.799213	0.0973377	0.969892	0.156474	0.731364
1651	GOBP_INTRACELLULAR_LIPID_TRANSPORT	0.835294	0.0781606	0.976442	0.418564	0.731355
1652	GOBP_TRANSPORT_OF_VIRUS	0.835294	0.0781606	0.976442	0.418564	0.731355
1653	GOBP_REGULATION_OF_ANION_TRANSPORT	0.758621	0.119975	0.963926	0.249294	0.731155
1654	GOBP_NEGATIVE_REGULATION_OF_PROTEIN_SERINE_THREONINE_KINASE_ACTIVITY	0.762452	0.117787	0.963949	0.248886	0.729958
1655	GOBP_RNA_PROCESSING	0.752345	0.123583	0.958462	0.194282	0.728036
1656	GOBP_NEUTROPHIL_CHEMOTAXIS	0.75969	0.119364	0.963949	0.224057	0.727945
1657	GOBP_REGULATION_OF_T_CELL_ACTIVATION	0.775194	0.11059	0.96986	0.206868	0.727763
1658	GOBP_ATTACHMENT_OF_MITOTIC_SPINDLE_MICROTUBULES_TO_KINETOCHORE	0.915851	0.038175	0.990531	0.545455	0.727406
1659	GOBP_ATTACHMENT_OF_SPINDLE_MICROTUBULES_TO_KINETOCHORE	0.915851	0.038175	0.990531	0.545455	0.727406
1660	GOBP_CELL_CYCLE_DNA_REPLICATION	0.915851	0.038175	0.990531	0.545455	0.727406
1661	GOBP_CHROMOSOME_LOCALIZATION	0.915851	0.038175	0.990531	0.545455	0.727406
1662	GOBP_CHROMOSOME_SEGREGATION	0.915851	0.038175	0.990531	0.545455	0.727406
1663	GOBP_CHROMOSOME_SEPARATION	0.915851	0.038175	0.990531	0.545455	0.727406
1664	GOBP_DNA_DEPENDENT_DNA_REPLICATION	0.915851	0.038175	0.990531	0.545455	0.727406
1665	GOBP_DNA_REPLICATION_CHECKPOINT_SIGNALING	0.915851	0.038175	0.990531	0.545455	0.727406
1666	GOBP_DNA_REPLICATION_INITIATION	0.915851	0.038175	0.990531	0.545455	0.727406
1667	GOBP_KINETOCHORE_ORGANIZATION	0.915851	0.038175	0.990531	0.545455	0.727406
1668	GOBP_METAPHASE_ANAPHASE_TRANSITION_OF_CELL_CYCLE	0.915851	0.038175	0.990531	0.545455	0.727406
1669	GOBP_METAPHASE_PLATE_CONGRESSION	0.915851	0.038175	0.990531	0.545455	0.727406
1670	GOBP_MITOTIC_METAPHASE_PLATE_CONGRESSION	0.915851	0.038175	0.990531	0.545455	0.727406
1671	GOBP_MITOTIC_SISTER_CHROMATID_SEGREGATION	0.915851	0.038175	0.990531	0.545455	0.727406
1672	GOBP_NEGATIVE_REGULATION_OF_CELL_CYCLE_CHECKPOINT	0.915851	0.038175	0.990531	0.545455	0.727406
1673	GOBP_NEGATIVE_REGULATION_OF_CHROMOSOME_ORGANIZATION	0.915851	0.038175	0.990531	0.545455	0.727406
1674	GOBP_NEGATIVE_REGULATION_OF_DNA_DEPENDENT_DNA_REPLICATION	0.915851	0.038175	0.990531	0.545455	0.727406
1675	GOBP_NEGATIVE_REGULATION_OF_DNA_REPLICATION	0.915851	0.038175	0.990531	0.545455	0.727406
1676	GOBP_NEGATIVE_REGULATION_OF_METAPHASE_ANAPHASE_TRANSITION_OF_CELL_CYCLE	0.915851	0.038175	0.990531	0.545455	0.727406
1677	GOBP_NUCLEAR_CHROMOSOME_SEGREGATION	0.915851	0.038175	0.990531	0.545455	0.727406
1678	GOBP_POSITIVE_REGULATION_OF_CHROMATIN_BINDING	0.915851	0.038175	0.990531	0.545455	0.727406
1679	GOBP_POSITIVE_REGULATION_OF_CHROMOSOME_SEGREGATION	0.915851	0.038175	0.990531	0.545455	0.727406
1680	GOBP_POSITIVE_REGULATION_OF_CHROMOSOME_SEPARATION	0.915851	0.038175	0.990531	0.545455	0.727406
1681	GOBP_POSITIVE_REGULATION_OF_DNA_DEPENDENT_DNA_REPLICATION	0.915851	0.038175	0.990531	0.545455	0.727406
1682	GOBP_POSITIVE_REGULATION_OF_DNA_REPLICATION	0.915851	0.038175	0.990531	0.545455	0.727406
1683	GOBP_POSITIVE_REGULATION_OF_METAPHASE_ANAPHASE_TRANSITION_OF_CELL_CYCLE	0.915851	0.038175	0.990531	0.545455	0.727406
1684	GOBP_PROTEIN_LOCALIZATION_TO_CHROMOSOME	0.915851	0.038175	0.990531	0.545455	0.727406
1685	GOBP_PROTEIN_LOCALIZATION_TO_CHROMOSOME_CENTROMERIC_REGION	0.915851	0.038175	0.990531	0.545455	0.727406
1686	GOBP_PROTEIN_LOCALIZATION_TO_CONDENSED_CHROMOSOME	0.915851	0.038175	0.990531	0.545455	0.727406
1687	GOBP_REGULATION_OF_CELL_CYCLE_CHECKPOINT	0.915851	0.038175	0.990531	0.545455	0.727406
1688	GOBP_REGULATION_OF_CHROMATIN_BINDING	0.915851	0.038175	0.990531	0.545455	0.727406
1689	GOBP_REGULATION_OF_CHROMOSOME_SEGREGATION	0.915851	0.038175	0.990531	0.545455	0.727406
1690	GOBP_REGULATION_OF_CHROMOSOME_SEPARATION	0.915851	0.038175	0.990531	0.545455	0.727406
1691	GOBP_REGULATION_OF_DNA_DEPENDENT_DNA_REPLICATION	0.915851	0.038175	0.990531	0.545455	0.727406
1692	GOBP_REGULATION_OF_DNA_DEPENDENT_DNA_REPLICATION_INITIATION	0.915851	0.038175	0.990531	0.545455	0.727406
1693	GOBP_REGULATION_OF_MITOTIC_CELL_CYCLE_SPINDLE_ASSEMBLY_CHECKPOINT	0.915851	0.038175	0.990531	0.545455	0.727406
1694	GOBP_REGULATION_OF_MITOTIC_SISTER_CHROMATID_SEGREGATION	0.915851	0.038175	0.990531	0.545455	0.727406
1695	GOBP_REGULATION_OF_NUCLEAR_CELL_CYCLE_DNA_REPLICATION	0.915851	0.038175	0.990531	0.545455	0.727406
1696	GOBP_RESPONSE_TO_SORBITOL	0.915851	0.038175	0.990531	0.545455	0.727406
1697	GOBP_SISTER_CHROMATID_SEGREGATION	0.915851	0.038175	0.990531	0.545455	0.727406
1698	GOBP_NEURON_PROJECTION_ORGANIZATION	0.78125	0.10721	0.96986	0.288096	0.727268
1699	GOBP_CYCLIC_NUCLEOTIDE_METABOLIC_PROCESS	0.769531	0.113774	0.96919	0.265955	0.72677
1700	GOBP_ENDOTHELIAL_CELL_APOPTOTIC_PROCESS	0.787524	0.103736	0.96986	0.310723	0.726522
1701	GOBP_NEGATIVE_REGULATION_OF_ENDOTHELIAL_CELL_APOPTOTIC_PROCESS	0.787524	0.103736	0.96986	0.310723	0.726522
1702	GOBP_CEREBELLAR_PURKINJE_CELL_LAYER_DEVELOPMENT	0.837255	0.0771423	0.977596	0.415341	0.725724
1703	GOBP_POSITIVE_REGULATION_OF_CHEMOKINE_PRODUCTION	0.787109	0.103965	0.96986	0.286972	0.724431
1704	GOBP_RESPONSE_TO_INTERFERON_ALPHA	0.787524	0.103736	0.96986	0.309315	0.72323
1705	GOBP_CAVEOLIN_MEDIATED_ENDOCYTOSIS	0.923679	0.0344789	0.990531	0.541958	0.722743
1706	GOBP_NEGATIVE_REGULATION_OF_SODIUM_ION_TRANSMEMBRANE_TRANSPORT	0.923679	0.0344789	0.990531	0.541958	0.722743
1707	GOBP_NEGATIVE_REGULATION_OF_SODIUM_ION_TRANSPORT	0.923679	0.0344789	0.990531	0.541958	0.722743
1708	GOBP_PROTEIN_K48_LINKED_UBIQUITINATION	0.923679	0.0344789	0.990531	0.541958	0.722743
1709	GOBP_REGULATION_OF_CAVEOLIN_MEDIATED_ENDOCYTOSIS	0.923679	0.0344789	0.990531	0.541958	0.722743
1710	GOBP_REGULATION_OF_SODIUM_ION_TRANSMEMBRANE_TRANSPORT	0.923679	0.0344789	0.990531	0.541958	0.722743
1711	GOBP_ATRIOVENTRICULAR_VALVE_DEVELOPMENT	0.822811	0.0847001	0.970221	0.349123	0.721876
1712	GOBP_HEART_FORMATION	0.822811	0.0847001	0.970221	0.349123	0.721876
1713	GOBP_NEGATIVE_REGULATION_OF_MAP_KINASE_ACTIVITY	0.822811	0.0847001	0.970221	0.349123	0.721876
1714	GOBP_POSITIVE_REGULATION_OF_EXTRACELLULAR_MATRIX_ORGANIZATION	0.822811	0.0847001	0.970221	0.349123	0.721876
1715	GOBP_SPECIFICATION_OF_ANIMAL_ORGAN_IDENTITY	0.822811	0.0847001	0.970221	0.349123	0.721876
1716	GOBP_NEGATIVE_REGULATION_OF_IMMUNE_EFFECTOR_PROCESS	0.843137	0.0741017	0.979736	0.411559	0.719115
1717	GOBP_NEGATIVE_REGULATION_OF_PRODUCTION_OF_MOLECULAR_MEDIATOR_OF_IMMUNE_RESPONSE	0.843137	0.0741017	0.979736	0.411559	0.719115
1718	GOBP_ION_TRANSMEMBRANE_TRANSPORT	0.826172	0.0829296	0.971662	0.114102	0.717803
1719	GOBP_REGULATION_OF_NEUROTRANSMITTER_TRANSPORT	0.793372	0.100523	0.96986	0.306789	0.717324
1720	GOBP_EXTRINSIC_APOPTOTIC_SIGNALING_PATHWAY_VIA_DEATH_DOMAIN_RECEPTORS	0.793372	0.100523	0.96986	0.306523	0.716703
1721	GOBP_REGULATION_OF_EXTRINSIC_APOPTOTIC_SIGNALING_PATHWAY_VIA_DEATH_DOMAIN_RECEPTORS	0.793372	0.100523	0.96986	0.306523	0.716703
1722	GOBP_MEMBRANE_BIOGENESIS	0.931507	0.0308139	0.990531	0.536713	0.715749
1723	GOBP_NEGATIVE_REGULATION_OF_RECEPTOR_SIGNALING_PATHWAY_VIA_JAK_STAT	0.931507	0.0308139	0.990531	0.536713	0.715749
1724	GOBP_NEGATIVE_REGULATION_OF_RECEPTOR_SIGNALING_PATHWAY_VIA_STAT	0.931507	0.0308139	0.990531	0.536713	0.715749
1725	GOBP_PRESYNAPTIC_MEMBRANE_ORGANIZATION	0.931507	0.0308139	0.990531	0.536713	0.715749
1726	GOBP_SYNAPTIC_MEMBRANE_ADHESION	0.931507	0.0308139	0.990531	0.536713	0.715749
1727	GOBP_TRANS_SYNAPTIC_SIGNALING_BY_TRANS_SYNAPTIC_COMPLEX	0.931507	0.0308139	0.990531	0.536713	0.715749
1728	GOBP_TRANSMEMBRANE_RECEPTOR_PROTEIN_TYROSINE_PHOSPHATASE_SIGNALING_PATHWAY	0.931507	0.0308139	0.990531	0.536713	0.715749
1729	GOBP_WATER_HOMEOSTASIS	0.798828	0.0975467	0.969892	0.282783	0.713857
1730	GOBP_BODY_FLUID_SECRETION	0.933464	0.0299025	0.990531	0.534965	0.713417
1731	GOBP_CARDIAC_VASCULAR_SMOOTH_MUSCLE_CELL_DIFFERENTIATION	0.933464	0.0299025	0.990531	0.534965	0.713417
1732	GOBP_CELL_CELL_ADHESION_MEDIATED_BY_CADHERIN	0.933464	0.0299025	0.990531	0.534965	0.713417
1733	GOBP_COMMISSURAL_NEURON_AXON_GUIDANCE	0.933464	0.0299025	0.990531	0.534965	0.713417
1734	GOBP_CORONARY_ARTERY_MORPHOGENESIS	0.933464	0.0299025	0.990531	0.534965	0.713417
1735	GOBP_CORONARY_VASCULATURE_DEVELOPMENT	0.933464	0.0299025	0.990531	0.534965	0.713417
1736	GOBP_CORONARY_VASCULATURE_MORPHOGENESIS	0.933464	0.0299025	0.990531	0.534965	0.713417
1737	GOBP_DOPAMINERGIC_NEURON_DIFFERENTIATION	0.933464	0.0299025	0.990531	0.534965	0.713417
1738	GOBP_LACTATION	0.933464	0.0299025	0.990531	0.534965	0.713417
1739	GOBP_MOTOR_NEURON_MIGRATION	0.933464	0.0299025	0.990531	0.534965	0.713417
1740	GOBP_NEGATIVE_REGULATION_OF_CELL_CELL_ADHESION_MEDIATED_BY_CADHERIN	0.933464	0.0299025	0.990531	0.534965	0.713417
1741	GOBP_POSITIVE_REGULATION_OF_AXON_EXTENSION_INVOLVED_IN_AXON_GUIDANCE	0.933464	0.0299025	0.990531	0.534965	0.713417
1742	GOBP_POSITIVE_REGULATION_OF_DEACETYLASE_ACTIVITY	0.933464	0.0299025	0.990531	0.534965	0.713417
1743	GOBP_POSITIVE_REGULATION_OF_HISTONE_DEACETYLASE_ACTIVITY	0.933464	0.0299025	0.990531	0.534965	0.713417
1744	GOBP_POSITIVE_REGULATION_OF_MAST_CELL_CHEMOTAXIS	0.933464	0.0299025	0.990531	0.534965	0.713417
1745	GOBP_POSITIVE_REGULATION_OF_NEURAL_PRECURSOR_CELL_PROLIFERATION	0.933464	0.0299025	0.990531	0.534965	0.713417
1746	GOBP_POSITIVE_REGULATION_OF_NEUROBLAST_PROLIFERATION	0.933464	0.0299025	0.990531	0.534965	0.713417
1747	GOBP_POSITIVE_REGULATION_OF_PROTEIN_KINASE_C_SIGNALING	0.933464	0.0299025	0.990531	0.534965	0.713417
1748	GOBP_POSITIVE_REGULATION_OF_TRANSCRIPTION_FROM_RNA_POLYMERASE_II_PROMOTER_IN_RESPONSE_TO_HYPOXIA	0.933464	0.0299025	0.990531	0.534965	0.713417
1749	GOBP_POSITIVE_REGULATION_OF_TROPHOBLAST_CELL_MIGRATION	0.933464	0.0299025	0.990531	0.534965	0.713417
1750	GOBP_POSITIVE_REGULATION_OF_VASCULAR_PERMEABILITY	0.933464	0.0299025	0.990531	0.534965	0.713417
1751	GOBP_REGULATION_OF_ADHERENS_JUNCTION_ORGANIZATION	0.933464	0.0299025	0.990531	0.534965	0.713417
1752	GOBP_REGULATION_OF_CELL_CELL_ADHESION_MEDIATED_BY_CADHERIN	0.933464	0.0299025	0.990531	0.534965	0.713417
1753	GOBP_REGULATION_OF_DEACETYLASE_ACTIVITY	0.933464	0.0299025	0.990531	0.534965	0.713417
1754	GOBP_REGULATION_OF_HISTONE_DEACETYLASE_ACTIVITY	0.933464	0.0299025	0.990531	0.534965	0.713417
1755	GOBP_REGULATION_OF_NEUROBLAST_PROLIFERATION	0.933464	0.0299025	0.990531	0.534965	0.713417
1756	GOBP_REGULATION_OF_PROTEIN_KINASE_C_SIGNALING	0.933464	0.0299025	0.990531	0.534965	0.713417
1757	GOBP_REGULATION_OF_TRANSCRIPTION_FROM_RNA_POLYMERASE_II_PROMOTER_IN_RESPONSE_TO_HYPOXIA	0.933464	0.0299025	0.990531	0.534965	0.713417
1758	GOBP_TROPHOBLAST_CELL_MIGRATION	0.933464	0.0299025	0.990531	0.534965	0.713417
1759	GOBP_VASCULAR_ASSOCIATED_SMOOTH_MUSCLE_CELL_DEVELOPMENT	0.933464	0.0299025	0.990531	0.534965	0.713417
1760	GOBP_REGULATION_OF_TRANSCRIPTION_FROM_RNA_POLYMERASE_II_PROMOTER_IN_RESPONSE_TO_OXIDATIVE_STRESS	0.852941	0.0690809	0.981452	0.408218	0.713278
1761	GOBP_CELLULAR_CARBOHYDRATE_CATABOLIC_PROCESS	0.935421	0.028993	0.990531	0.533217	0.711086
1762	GOBP_CELLULAR_GLUCAN_METABOLIC_PROCESS	0.935421	0.028993	0.990531	0.533217	0.711086
1763	GOBP_CELLULAR_POLYSACCHARIDE_CATABOLIC_PROCESS	0.935421	0.028993	0.990531	0.533217	0.711086
1764	GOBP_POLYSACCHARIDE_CATABOLIC_PROCESS	0.935421	0.028993	0.990531	0.533217	0.711086
1765	GOBP_POSITIVE_REGULATION_OF_BIOMINERALIZATION	0.779693	0.108076	0.96986	0.242049	0.709907
1766	GOBP_DNA_BIOSYNTHETIC_PROCESS	0.792969	0.100744	0.96986	0.259259	0.708472
1767	GOBP_CELLULAR_RESPONSE_TO_ARSENIC_CONTAINING_SUBSTANCE	0.937378	0.0280854	0.990531	0.52972	0.706423
1768	GOBP_POSITIVE_REGULATION_OF_EXTRINSIC_APOPTOTIC_SIGNALING_PATHWAY_VIA_DEATH_DOMAIN_RECEPTORS	0.937378	0.0280854	0.990531	0.52972	0.706423
1769	GOBP_REGULATION_OF_TRAIL_ACTIVATED_APOPTOTIC_SIGNALING_PATHWAY	0.937378	0.0280854	0.990531	0.52972	0.706423
1770	GOBP_TRAIL_ACTIVATED_APOPTOTIC_SIGNALING_PATHWAY	0.937378	0.0280854	0.990531	0.52972	0.706423
1771	GOBP_REGULATION_OF_MYOBLAST_DIFFERENTIATION	0.804688	0.0943727	0.970221	0.279738	0.706169
1772	GOBP_REGULATION_OF_CELL_CYCLE_PHASE_TRANSITION	0.787356	0.103829	0.96986	0.240309	0.704801
1773	GOBP_CARDIAC_MUSCLE_CELL_ACTION_POTENTIAL	0.787356	0.103829	0.96986	0.240283	0.704725
1774	GOBP_CARDIAC_MUSCLE_CELL_ACTION_POTENTIAL_INVOLVED_IN_CONTRACTION	0.787356	0.103829	0.96986	0.240283	0.704725
1775	GOBP_MEMBRANE_REPOLARIZATION	0.787356	0.103829	0.96986	0.240283	0.704725
1776	GOBP_REGULATION_OF_PROTEIN_STABILITY	0.787356	0.103829	0.96986	0.240283	0.704725
1777	GOBP_ELECTRON_TRANSPORT_CHAIN	0.837067	0.0772397	0.977596	0.340119	0.703258
1778	GOBP_CELLULAR_RESPONSE_TO_MECHANICAL_STIMULUS	0.837067	0.0772397	0.977596	0.339369	0.701708
1779	GOBP_CARBOHYDRATE_DERIVATIVE_BIOSYNTHETIC_PROCESS	0.800388	0.0966996	0.970221	0.199288	0.701098
1780	GOBP_CARBOHYDRATE_BIOSYNTHETIC_PROCESS	0.816406	0.0880937	0.970221	0.277596	0.700762
1781	GOBP_POSITIVE_REGULATION_OF_CARDIAC_MUSCLE_CELL_PROLIFERATION	0.876471	0.0572627	0.983071	0.401051	0.700755
1782	GOBP_REGULATION_OF_INSULIN_SECRETION	0.793103	0.10067	0.96986	0.238377	0.699136
1783	GOBP_REGULATION_OF_PEPTIDE_TRANSPORT	0.793103	0.10067	0.96986	0.238377	0.699136
1784	GOBP_EXOCYTIC_PROCESS	0.878431	0.0562922	0.983071	0.399619	0.698253
1785	GOBP_MEMBRANE_DOCKING	0.878431	0.0562922	0.983071	0.399619	0.698253
1786	GOBP_SYNAPTIC_VESICLE_MEMBRANE_ORGANIZATION	0.878431	0.0562922	0.983071	0.399619	0.698253
1787	GOBP_VESICLE_DOCKING	0.878431	0.0562922	0.983071	0.399619	0.698253
1788	GOBP_VESICLE_FUSION_TO_PLASMA_MEMBRANE	0.878431	0.0562922	0.983071	0.399619	0.698253
1789	GOBP_PATTERN_RECOGNITION_RECEPTOR_SIGNALING_PATHWAY	0.802734	0.0954281	0.970221	0.255314	0.697691
1790	GOBP_LONG_TERM_SYNAPTIC_POTENTIATION	0.795019	0.0996224	0.96986	0.237214	0.695726
1791	GOBP_NEGATIVE_REGULATION_OF_MYOBLAST_DIFFERENTIATION	0.814815	0.0889411	0.970221	0.297489	0.695578
1792	GOBP_POSITIVE_REGULATION_OF_STRESS_ACTIVATED_PROTEIN_KINASE_SIGNALING_CASCADE	0.804264	0.0946016	0.970221	0.213876	0.69487
1793	GOBP_PROTEASOME_MEDIATED_UBIQUITIN_DEPENDENT_PROTEIN_CATABOLIC_PROCESS	0.814532	0.0890921	0.970221	0.173877	0.694814
1794	GOBP_NEGATIVE_REGULATION_OF_INTERLEUKIN_8_PRODUCTION	0.886275	0.0524317	0.984597	0.397548	0.694634
1795	GOBP_NEGATIVE_REGULATION_OF_RESPONSE_TO_CYTOKINE_STIMULUS	0.886275	0.0524317	0.984597	0.397548	0.694634
1796	GOBP_POSITIVE_REGULATION_OF_BONE_MINERALIZATION	0.804688	0.0943727	0.970221	0.253981	0.694047
1797	GOBP_POSITIVE_REGULATION_OF_OSSIFICATION	0.804688	0.0943727	0.970221	0.253981	0.694047
1798	GOBP_REGULATION_OF_EXOCYTOSIS	0.804264	0.0946016	0.970221	0.213511	0.693683
1799	GOBP_HORMONE_MEDIATED_SIGNALING_PATHWAY	0.849287	0.0709454	0.981183	0.335088	0.692856
1800	GOBP_STEROID_HORMONE_MEDIATED_SIGNALING_PATHWAY	0.849287	0.0709454	0.981183	0.335088	0.692856
1801	GOBP_PHOSPHOLIPASE_C_ACTIVATING_G_PROTEIN_COUPLED_RECEPTOR_SIGNALING_PATHWAY	0.806513	0.0933884	0.970221	0.235662	0.691172
1802	GOBP_POSITIVE_REGULATION_OF_POTASSIUM_ION_TRANSPORT	0.85336	0.0688675	0.981452	0.334246	0.691115
1803	GOBP_CHAPERONE_MEDIATED_AUTOPHAGY	0.962818	0.0164558	0.992056	0.517483	0.690103
1804	GOBP_CYTOPLASMIC_MICROTUBULE_ORGANIZATION	0.962818	0.0164558	0.992056	0.517483	0.690103
1805	GOBP_DNA_DAMAGE_RESPONSE_SIGNAL_TRANSDUCTION_BY_P53_CLASS_MEDIATOR_RESULTING_IN_CELL_CYCLE_ARREST	0.962818	0.0164558	0.992056	0.517483	0.690103
1806	GOBP_GOLGI_DISASSEMBLY	0.962818	0.0164558	0.992056	0.517483	0.690103
1807	GOBP_GOLGI_ORGANIZATION	0.962818	0.0164558	0.992056	0.517483	0.690103
1808	GOBP_MITOTIC_DNA_INTEGRITY_CHECKPOINT_SIGNALING	0.962818	0.0164558	0.992056	0.517483	0.690103
1809	GOBP_MITOTIC_G1_S_TRANSITION_CHECKPOINT_SIGNALING	0.962818	0.0164558	0.992056	0.517483	0.690103
1810	GOBP_ORGANELLE_DISASSEMBLY	0.962818	0.0164558	0.992056	0.517483	0.690103
1811	GOBP_ORGANELLE_INHERITANCE	0.962818	0.0164558	0.992056	0.517483	0.690103
1812	GOBP_REGULATION_OF_CHAPERONE_MEDIATED_AUTOPHAGY	0.962818	0.0164558	0.992056	0.517483	0.690103
1813	GOBP_REGULATION_OF_SIGNAL_TRANSDUCTION_BY_P53_CLASS_MEDIATOR	0.962818	0.0164558	0.992056	0.517483	0.690103
1814	GOBP_AUTONOMIC_NERVOUS_SYSTEM_DEVELOPMENT	0.85336	0.0688675	0.981452	0.333407	0.68938
1815	GOBP_NEURAL_CREST_CELL_MIGRATION	0.85336	0.0688675	0.981452	0.333407	0.68938
1816	GOBP_POSITIVE_REGULATION_OF_BMP_SIGNALING_PATHWAY	0.892157	0.0495588	0.98946	0.393646	0.687816
1817	GOBP_POSITIVE_REGULATION_OF_RNA_BINDING	0.966732	0.014694	0.992681	0.515734	0.687771
1818	GOBP_REGULATION_OF_MRNA_BINDING	0.966732	0.014694	0.992681	0.515734	0.687771
1819	GOBP_REGULATION_OF_RNA_BINDING	0.966732	0.014694	0.992681	0.515734	0.687771
1820	GOBP_PEPTIDYL_TYROSINE_DEPHOSPHORYLATION	0.822612	0.0848049	0.970221	0.293497	0.686246
1821	GOBP_APOPTOTIC_MITOCHONDRIAL_CHANGES	0.85947	0.065769	0.982405	0.331579	0.685601
1822	GOBP_MITOCHONDRIAL_MEMBRANE_ORGANIZATION	0.85947	0.065769	0.982405	0.331579	0.685601
1823	GOBP_REGULATION_OF_MEMBRANE_PERMEABILITY	0.85947	0.065769	0.982405	0.331579	0.685601
1824	GOBP_REGULATION_OF_MITOCHONDRIAL_MEMBRANE_PERMEABILITY	0.85947	0.065769	0.982405	0.331579	0.685601
1825	GOBP_LYSOSOMAL_MEMBRANE_ORGANIZATION	0.968689	0.0138157	0.992681	0.513986	0.68544
1826	GOBP_CELLULAR_COMPONENT_ASSEMBLY_INVOLVED_IN_MORPHOGENESIS	0.863544	0.0637156	0.983071	0.331442	0.685318
1827	GOBP_LIPID_HOMEOSTASIS	0.824561	0.083777	0.970763	0.292724	0.684437
1828	GOBP_POSTTRANSCRIPTIONAL_REGULATION_OF_GENE_EXPRESSION	0.803002	0.0952834	0.970221	0.182483	0.683822
1829	GOBP_POSITIVE_REGULATION_OF_EXTRACELLULAR_MATRIX_DISASSEMBLY	0.968689	0.0138157	0.992681	0.512238	0.683109
1830	GOBP_REGULATION_OF_EXTRACELLULAR_MATRIX_DISASSEMBLY	0.968689	0.0138157	0.992681	0.512238	0.683109
1831	GOBP_POSITIVE_REGULATION_OF_KINASE_ACTIVITY	0.856287	0.0673804	0.981681	0.157324	0.683052
1832	GOBP_BIOLOGICAL_PROCESS_INVOLVED_IN_INTERACTION_WITH_SYMBIONT	0.826511	0.0827515	0.971662	0.291859	0.682415
1833	GOBP_MULTICELLULAR_ORGANISMAL_SIGNALING	0.839695	0.0758786	0.977596	0.221009	0.681569
1834	GOBP_RESPIRATORY_SYSTEM_PROCESS	0.869654	0.0606536	0.983071	0.329348	0.680987
1835	GOBP_POSITIVE_REGULATION_OF_VIRAL_PROCESS	0.869654	0.0606536	0.983071	0.328728	0.679705
1836	GOBP_REGULATION_OF_LEUKOCYTE_DIFFERENTIATION	0.833333	0.0791812	0.976009	0.231389	0.678639
1837	GOBP_NUCLEOSIDE_PHOSPHATE_CATABOLIC_PROCESS	0.822266	0.0849879	0.970221	0.248074	0.677906
1838	GOBP_ORGANOPHOSPHATE_CATABOLIC_PROCESS	0.822266	0.0849879	0.970221	0.248074	0.677906
1839	GOBP_RIBONUCLEOTIDE_CATABOLIC_PROCESS	0.822266	0.0849879	0.970221	0.248074	0.677906
1840	GOBP_NEGATIVE_REGULATION_OF_MICROTUBULE_POLYMERIZATION_OR_DEPOLYMERIZATION	0.834308	0.0786736	0.976271	0.289774	0.67754
1841	GOBP_NEGATIVE_REGULATION_OF_ERYTHROCYTE_DIFFERENTIATION	0.976517	0.0103204	0.99616	0.506993	0.676114
1842	GOBP_NEGATIVE_REGULATION_OF_PROTEIN_CATABOLIC_PROCESS	0.873727	0.0586242	0.983071	0.326316	0.674718
1843	GOBP_PROTEIN_TARGETING	0.873727	0.0586242	0.983071	0.326209	0.674497
1844	GOBP_CELL_RECOGNITION	0.851145	0.0699964	0.981183	0.218636	0.674252
1845	GOBP_PORE_COMPLEX_ASSEMBLY	0.984344	0.00685292	0.997816	0.505245	0.673783
1846	GOBP_CARDIAC_MUSCLE_CELL_MEMBRANE_REPOLARIZATION	0.832031	0.0798604	0.974749	0.246088	0.672479
1847	GOBP_POSITIVE_REGULATION_OF_LIPID_KINASE_ACTIVITY	0.907843	0.0419892	0.990531	0.384508	0.671849
1848	GOBP_REGULATION_OF_LIPID_KINASE_ACTIVITY	0.907843	0.0419892	0.990531	0.384508	0.671849
1849	GOBP_REGULATION_OF_PHOSPHATIDYLINOSITOL_3_KINASE_ACTIVITY	0.907843	0.0419892	0.990531	0.384508	0.671849
1850	GOBP_POSITIVE_REGULATION_OF_ION_TRANSMEMBRANE_TRANSPORT	0.85214	0.069489	0.981183	0.19934	0.671643
1851	GOBP_POSITIVE_REGULATION_OF_TRANSMEMBRANE_TRANSPORT	0.85214	0.069489	0.981183	0.19934	0.671643
1852	GOBP_REGULATION_OF_DNA_TEMPLATED_TRANSCRIPTION_IN_RESPONSE_TO_STRESS	0.844828	0.0732319	0.980648	0.227915	0.668452
1853	GOBP_CYTOPLASMIC_TRANSLATION	0.913725	0.0391843	0.990531	0.381786	0.667094
1854	GOBP_HEART_GROWTH	0.860687	0.0651547	0.983071	0.216149	0.666583
1855	GOBP_REGULATION_OF_STRESS_ACTIVATED_PROTEIN_KINASE_SIGNALING_CASCADE	0.85214	0.069489	0.981183	0.197791	0.666425
1856	GOBP_STRESS_ACTIVATED_PROTEIN_KINASE_SIGNALING_CASCADE	0.85214	0.069489	0.981183	0.197791	0.666425
1857	GOBP_REGULATION_OF_PROTEIN_DEPOLYMERIZATION	0.847953	0.0716281	0.981095	0.284639	0.665534
1858	GOBP_MUSCLE_TISSUE_DEVELOPMENT	0.868263	0.0613485	0.983071	0.138009	0.663691
1859	GOBP_POSITIVE_REGULATION_OF_SYNAPTIC_TRANSMISSION	0.856031	0.0675104	0.981681	0.196962	0.663631
1860	GOBP_REGULATION_OF_CELL_ADHESION	0.872928	0.0590215	0.983071	0.114768	0.663028
1861	GOBP_MAPK_CASCADE	0.87931	0.0558578	0.983071	0.118854	0.660594
1862	GOBP_POSITIVE_REGULATION_OF_TRANSPORTER_ACTIVITY	0.864504	0.0632331	0.983071	0.214159	0.660446
1863	GOBP_REGULATION_OF_VIRAL_PROCESS	0.858527	0.066246	0.982405	0.202128	0.656699
1864	GOBP_REGULATION_OF_MEMBRANE_REPOLARIZATION	0.851562	0.0697835	0.981183	0.239859	0.655457
1865	GOBP_POSITIVE_REGULATION_OF_NEURON_PROJECTION_DEVELOPMENT	0.863281	0.0638477	0.983071	0.258803	0.653321
1866	GOBP_REGULATION_OF_DNA_BIOSYNTHETIC_PROCESS	0.863281	0.0638477	0.983071	0.258803	0.653321
1867	GOBP_PROTEIN_POLYMERIZATION	0.851145	0.0699964	0.981183	0.180036	0.652909
1868	GOBP_ENDOTHELIAL_CELL_DEVELOPMENT	0.853516	0.0687885	0.981452	0.238774	0.652492
1869	GOBP_REGULATION_OF_CELL_MORPHOGENESIS	0.894737	0.0483047	0.990531	0.156475	0.651371
1870	GOBP_IMMUNOGLOBULIN_PRODUCTION_INVOLVED_IN_IMMUNOGLOBULIN_MEDIATED_IMMUNE_RESPONSE	0.873294	0.0588394	0.983071	0.27768	0.649263
1871	GOBP_NEGATIVE_REGULATION_OF_WNT_SIGNALING_PATHWAY_INVOLVED_IN_HEART_DEVELOPMENT	0.921569	0.0354723	0.990531	0.37153	0.649173
1872	GOBP_REGULATION_OF_WNT_SIGNALING_PATHWAY_INVOLVED_IN_HEART_DEVELOPMENT	0.921569	0.0354723	0.990531	0.37153	0.649173
1873	GOBP_WNT_SIGNALING_PATHWAY_INVOLVED_IN_HEART_DEVELOPMENT	0.921569	0.0354723	0.990531	0.37153	0.649173
1874	GOBP_CORTICAL_CYTOSKELETON_ORGANIZATION	0.92549	0.0336282	0.990531	0.370746	0.647803
1875	GOBP_REGULATION_OF_MITOTIC_CELL_CYCLE_PHASE_TRANSITION	0.865234	0.0628662	0.983071	0.236332	0.645818
1876	GOBP_REGULATION_OF_MAST_CELL_ACTIVATION	0.92549	0.0336282	0.990531	0.369555	0.645722
1877	GOBP_RESPONSE_TO_MECHANICAL_STIMULUS	0.867188	0.061887	0.983071	0.255282	0.644432
1878	GOBP_REGULATION_OF_LAMELLIPODIUM_ASSEMBLY	0.927451	0.032709	0.990531	0.368609	0.64407
1879	GOBP_REGULATION_OF_LAMELLIPODIUM_ORGANIZATION	0.927451	0.032709	0.990531	0.368609	0.64407
1880	GOBP_MITOTIC_SPINDLE_ASSEMBLY	0.88499	0.0530615	0.983679	0.274179	0.641078
1881	GOBP_MITOTIC_SPINDLE_ORGANIZATION	0.88499	0.0530615	0.983679	0.274179	0.641078
1882	GOBP_SPINDLE_ASSEMBLY	0.88499	0.0530615	0.983679	0.274179	0.641078
1883	GOBP_SPINDLE_ORGANIZATION	0.88499	0.0530615	0.983679	0.274179	0.641078
1884	GOBP_REGULATION_OF_BONE_MINERALIZATION	0.875969	0.0575113	0.983071	0.196753	0.639237
1885	GOBP_REGULATION_OF_OSSIFICATION	0.875969	0.0575113	0.983071	0.196753	0.639237
1886	GOBP_FOREBRAIN_CELL_MIGRATION	0.916497	0.037869	0.990531	0.308772	0.638443
1887	GOBP_CARDIAC_MUSCLE_TISSUE_DEVELOPMENT	0.87194	0.0595135	0.983071	0.164377	0.637832
1888	GOBP_REGULATION_OF_PROTEIN_BINDING	0.877907	0.0565515	0.983071	0.196221	0.637508
1889	GOBP_REGULATION_OF_RESPONSE_TO_CYTOKINE_STIMULUS	0.896552	0.0474246	0.990531	0.215855	0.633081
1890	GOBP_REGULATION_OF_INNATE_IMMUNE_RESPONSE	0.900585	0.0454754	0.990531	0.270248	0.631885
1891	GOBP_REGULATION_OF_TRANSMEMBRANE_TRANSPORT	0.908915	0.0414769	0.990531	0.1168	0.624148
1892	GOBP_RESPONSE_TO_LEUKEMIA_INHIBITORY_FACTOR	0.924644	0.0340256	0.990531	0.301754	0.623933
1893	GOBP_NEURAL_PRECURSOR_CELL_PROLIFERATION	0.876953	0.0570236	0.983071	0.228093	0.623305
1894	GOBP_SEGMENTATION	0.924644	0.0340256	0.990531	0.301281	0.622954
1895	GOBP_REGULATION_OF_CELLULAR_AMIDE_METABOLIC_PROCESS	0.887597	0.0517842	0.985047	0.176798	0.621976
1896	GOBP_COLLAGEN_CATABOLIC_PROCESS	0.95098	0.0218284	0.992056	0.355517	0.621193
1897	GOBP_DNA_METABOLIC_PROCESS	0.912046	0.0399833	0.990531	0.14257	0.620302
1898	GOBP_PROTEIN_LOCALIZATION_TO_MITOCHONDRION	0.95098	0.0218284	0.992056	0.354909	0.620131
1899	GOBP_OSTEOBLAST_PROLIFERATION	0.928717	0.0321166	0.990531	0.299726	0.619738
1900	GOBP_CARDIAC_CHAMBER_FORMATION	0.95098	0.0218284	0.992056	0.353843	0.618269
1901	GOBP_HEART_FIELD_SPECIFICATION	0.95098	0.0218284	0.992056	0.353843	0.618269
1902	GOBP_REGULATION_OF_CARDIAC_MUSCLE_CELL_DIFFERENTIATION	0.95098	0.0218284	0.992056	0.353843	0.618269
1903	GOBP_REGULATION_OF_CARDIOCYTE_DIFFERENTIATION	0.95098	0.0218284	0.992056	0.353843	0.618269
1904	GOBP_BODY_MORPHOGENESIS	0.95098	0.0218284	0.992056	0.353765	0.618133
1905	GOBP_NEGATIVE_REGULATION_OF_CARDIAC_MUSCLE_CELL_PROLIFERATION	0.95098	0.0218284	0.992056	0.353765	0.618133
1906	GOBP_ESTABLISHMENT_OF_PROTEIN_LOCALIZATION_TO_ORGANELLE	0.896484	0.0474573	0.990531	0.244718	0.617766
1907	GOBP_CAMP_METABOLIC_PROCESS	0.906433	0.0426644	0.990531	0.264073	0.617448
1908	GOBP_POSITIVE_REGULATION_OF_GRANULOCYTE_CHEMOTAXIS	0.930754	0.0311653	0.990531	0.298246	0.616678
1909	GOBP_REGULATION_OF_NEUTROPHIL_CHEMOTAXIS	0.930754	0.0311653	0.990531	0.298246	0.616678
1910	GOBP_DNA_DAMAGE_RESPONSE_SIGNAL_TRANSDUCTION_BY_P53_CLASS_MEDIATOR	0.930754	0.0311653	0.990531	0.296416	0.612894
1911	GOBP_GAP_JUNCTION_ASSEMBLY	0.95098	0.0218284	0.992056	0.350263	0.612013
1912	GOBP_GRANULOCYTE_MACROPHAGE_COLONY_STIMULATING_FACTOR_PRODUCTION	0.95098	0.0218284	0.992056	0.350263	0.612013
1913	GOBP_ICOSANOID_METABOLIC_PROCESS	0.95098	0.0218284	0.992056	0.350263	0.612013
1914	GOBP_LIPOPOLYSACCHARIDE_MEDIATED_SIGNALING_PATHWAY	0.95098	0.0218284	0.992056	0.350263	0.612013
1915	GOBP_POSITIVE_REGULATION_OF_LIPID_CATABOLIC_PROCESS	0.95098	0.0218284	0.992056	0.350263	0.612013
1916	GOBP_POSITIVE_REGULATION_OF_UNSATURATED_FATTY_ACID_BIOSYNTHETIC_PROCESS	0.95098	0.0218284	0.992056	0.350263	0.612013
1917	GOBP_REGULATION_OF_LIPID_CATABOLIC_PROCESS	0.95098	0.0218284	0.992056	0.350263	0.612013
1918	GOBP_REGULATION_OF_UNSATURATED_FATTY_ACID_BIOSYNTHETIC_PROCESS	0.95098	0.0218284	0.992056	0.350263	0.612013
1919	GOBP_UNSATURATED_FATTY_ACID_BIOSYNTHETIC_PROCESS	0.95098	0.0218284	0.992056	0.350263	0.612013
1920	GOBP_ADENOHYPOPHYSIS_DEVELOPMENT	0.952941	0.0209339	0.992056	0.348511	0.608953
1921	GOBP_POSITIVE_REGULATION_OF_WNT_SIGNALING_PATHWAY	0.952941	0.0209339	0.992056	0.348511	0.608953
1922	GOBP_VENTRICULAR_CARDIAC_MUSCLE_CELL_DIFFERENTIATION	0.952941	0.0209339	0.992056	0.34675	0.605875
1923	GOBP_REGULATION_OF_PROTEIN_POLYMERIZATION	0.904669	0.0435102	0.990531	0.179396	0.604445
1924	GOBP_CARDIAC_CONDUCTION	0.910156	0.040884	0.990531	0.239437	0.604433
1925	GOBP_PROTEIN_LOCALIZATION_TO_CELL_SURFACE	0.910156	0.040884	0.990531	0.239437	0.604433
1926	GOBP_PROTEIN_STABILIZATION	0.910156	0.040884	0.990531	0.239437	0.604433
1927	GOBP_REGULATION_OF_ACTION_POTENTIAL	0.910156	0.040884	0.990531	0.239437	0.604433
1928	GOBP_DENDRITIC_SPINE_DEVELOPMENT	0.922027	0.0352562	0.990531	0.258348	0.604061
1929	GOBP_REGULATION_OF_CELL_JUNCTION_ASSEMBLY	0.904398	0.0436405	0.990531	0.150971	0.603282
1930	GOBP_POSITIVE_REGULATION_OF_MUSCLE_CELL_DIFFERENTIATION	0.954902	0.0200412	0.992056	0.342918	0.599179
1931	GOBP_MAINTENANCE_OF_CELL_NUMBER	0.902344	0.044628	0.990531	0.218558	0.597248
1932	GOBP_NEGATIVE_REGULATION_OF_INTERLEUKIN_6_PRODUCTION	0.956863	0.0191504	0.992056	0.339755	0.593652
1933	GOBP_ACIDIC_AMINO_ACID_TRANSPORT	0.94501	0.0245635	0.992056	0.28609	0.591544
1934	GOBP_RESPONSE_TO_VIRUS	0.919847	0.0362842	0.990531	0.162793	0.590379
1935	GOBP_RESPONSE_TO_ANTIBIOTIC	0.962745	0.0164887	0.992056	0.336541	0.588036
1936	GOBP_POSITIVE_REGULATION_OF_NERVOUS_SYSTEM_DEVELOPMENT	0.933078	0.0300819	0.990531	0.135124	0.587905
1937	GOBP_NEGATIVE_REGULATION_OF_CHEMOKINE_PRODUCTION	0.95723	0.0189836	0.992056	0.284211	0.587658
1938	GOBP_REGULATION_OF_MYELINATION	0.966667	0.0147233	0.992681	0.334501	0.584472
1939	GOBP_RECEPTOR_INTERNALIZATION	0.931034	0.0310342	0.990531	0.198765	0.582956
1940	GOBP_RECEPTOR_METABOLIC_PROCESS	0.931034	0.0310342	0.990531	0.198765	0.582956
1941	GOBP_LIPID_LOCALIZATION	0.910853	0.0405518	0.990531	0.165524	0.582316
1942	GOBP_TRANSFORMING_GROWTH_FACTOR_BETA_RECEPTOR_SIGNALING_PATHWAY	0.944656	0.0247261	0.992056	0.188417	0.581058
1943	GOBP_NEGATIVE_REGULATION_OF_ENDOPLASMIC_RETICULUM_STRESS_INDUCED_INTRINSIC_APOPTOTIC_SIGNALING_PATHWAY	0.970588	0.012965	0.992887	0.330998	0.578352
1944	GOBP_REGULATION_OF_DENDRITIC_SPINE_DEVELOPMENT	0.970588	0.012965	0.992887	0.330844	0.578082
1945	GOBP_MICROTUBULE_BUNDLE_FORMATION	0.931641	0.0307516	0.990531	0.228337	0.576412
1946	GOBP_RECEPTOR_MEDIATED_ENDOCYTOSIS	0.934109	0.0296027	0.990531	0.177138	0.575508
1947	GOBP_SODIUM_ION_TRANSMEMBRANE_TRANSPORT	0.95229	0.0212307	0.992056	0.186556	0.57532
1948	GOBP_REGULATION_OF_LYMPHANGIOGENESIS	0.978431	0.00946963	0.99616	0.327121	0.571578
1949	GOBP_POSITIVE_REGULATION_OF_BLOOD_CIRCULATION	0.967413	0.0143879	0.992681	0.276284	0.571269
1950	GOBP_REGULATION_OF_CELLULAR_RESPONSE_TO_GROWTH_FACTOR_STIMULUS	0.957115	0.0190359	0.992056	0.136766	0.569327
1951	GOBP_PLATELET_AGGREGATION	0.980392	0.00860017	0.99616	0.325744	0.569172
1952	GOBP_RESPONSE_TO_DOPAMINE	0.980392	0.00860017	0.99616	0.325744	0.569172
1953	GOBP_SEMAPHORIN_PLEXIN_SIGNALING_PATHWAY	0.980392	0.00860017	0.99616	0.325744	0.569172
1954	GOBP_REGULATION_OF_AMINO_ACID_TRANSMEMBRANE_TRANSPORT	0.96945	0.0134745	0.992681	0.275147	0.568918
1955	GOBP_REGULATION_OF_AMINO_ACID_TRANSPORT	0.96945	0.0134745	0.992681	0.275147	0.568918
1956	GOBP_REGULATION_OF_ANION_TRANSMEMBRANE_TRANSPORT	0.96945	0.0134745	0.992681	0.275147	0.568918
1957	GOBP_INFLAMMATORY_CELL_APOPTOTIC_PROCESS	0.980392	0.00860017	0.99616	0.325347	0.568478
1958	GOBP_MACROPHAGE_APOPTOTIC_PROCESS	0.980392	0.00860017	0.99616	0.325347	0.568478
1959	GOBP_MYELOID_CELL_APOPTOTIC_PROCESS	0.980392	0.00860017	0.99616	0.325347	0.568478
1960	GOBP_POSITIVE_REGULATION_OF_LEUKOCYTE_APOPTOTIC_PROCESS	0.980392	0.00860017	0.99616	0.325347	0.568478
1961	GOBP_POSITIVE_REGULATION_OF_MYELOID_CELL_APOPTOTIC_PROCESS	0.980392	0.00860017	0.99616	0.325347	0.568478
1962	GOBP_REGULATION_OF_MACROPHAGE_APOPTOTIC_PROCESS	0.980392	0.00860017	0.99616	0.325347	0.568478
1963	GOBP_REGULATION_OF_MYELOID_CELL_APOPTOTIC_PROCESS	0.980392	0.00860017	0.99616	0.325347	0.568478
1964	GOBP_REGULATION_OF_POSTSYNAPTIC_MEMBRANE_POTENTIAL	0.935547	0.0289344	0.990531	0.224235	0.566058
1965	GOBP_REGULATION_OF_RESPONSE_TO_WOUNDING	0.916667	0.0377886	0.990531	0.160328	0.564035
1966	GOBP_SYNAPTIC_VESICLE_EXOCYTOSIS	0.971487	0.0125631	0.992983	0.270175	0.558638
1967	GOBP_REGULATION_OF_NMDA_RECEPTOR_ACTIVITY	0.984314	0.00686646	0.997816	0.319202	0.55774
1968	GOBP_REGULATION_OF_REGULATED_SECRETORY_PATHWAY	0.941406	0.0262229	0.992056	0.203815	0.55696
1969	GOBP_RNA_MODIFICATION	0.971487	0.0125631	0.992983	0.268427	0.555023
1970	GOBP_INTRACELLULAR_TRANSPORT	0.968442	0.0139265	0.992681	0.116806	0.554873
1971	GOBP_REGULATION_OF_PROTEIN_CONTAINING_COMPLEX_DISASSEMBLY	0.949219	0.0226337	0.992056	0.21831	0.551101
1972	GOBP_EMBRYONIC_MORPHOGENESIS	0.963671	0.0160712	0.992076	0.125105	0.544315
1973	GOBP_SENSORY_ORGAN_MORPHOGENESIS	0.944656	0.0247261	0.992056	0.149733	0.543014
1974	GOBP_REGULATION_OF_BIOMINERALIZATION	0.945525	0.0243268	0.992056	0.160388	0.5404
1975	GOBP_INTRINSIC_APOPTOTIC_SIGNALING_PATHWAY_IN_RESPONSE_TO_OSMOTIC_STRESS	0.990196	0.0042788	0.997981	0.309052	0.540005
1976	GOBP_PATTERN_SPECIFICATION_PROCESS	0.959847	0.017798	0.992056	0.135107	0.539888
1977	GOBP_AMINO_SUGAR_METABOLIC_PROCESS	0.990196	0.0042788	0.997981	0.30879	0.539547
1978	GOBP_POSITIVE_REGULATION_OF_CELL_SUBSTRATE_ADHESION	0.97093	0.012812	0.992887	0.166067	0.539539
1979	GOBP_SODIUM_ION_TRANSPORT	0.930233	0.0314085	0.990531	0.153025	0.538343
1980	GOBP_NEGATIVE_REGULATION_OF_ION_TRANSMEMBRANE_TRANSPORT	0.960938	0.0173049	0.992056	0.213028	0.537768
1981	GOBP_NEGATIVE_REGULATION_OF_MAPK_CASCADE	0.969466	0.0134676	0.992681	0.173415	0.534796
1982	GOBP_POSITIVE_REGULATION_OF_NEUROGENESIS	0.961759	0.0169337	0.992056	0.133443	0.533239
1983	GOBP_POSITIVE_REGULATION_OF_ENDOTHELIAL_CELL_PROLIFERATION	0.958984	0.0181885	0.992056	0.195115	0.533186
1984	GOBP_TRANSFORMING_GROWTH_FACTOR_BETA_PRODUCTION	0.992157	0.00341966	0.997981	0.302614	0.528756
1985	GOBP_REGULATION_OF_MITOCHONDRION_ORGANIZATION	0.962891	0.016423	0.992056	0.208846	0.527209
1986	GOBP_NEGATIVE_REGULATION_OF_BLOOD_VESSEL_ENDOTHELIAL_CELL_MIGRATION	0.98167	0.00803445	0.996987	0.254386	0.52599
1987	GOBP_ADAPTIVE_THERMOGENESIS	0.966102	0.0149772	0.992681	0.135347	0.525188
1988	GOBP_SYNAPTIC_TRANSMISSION_GABAERGIC	0.983707	0.00713436	0.997816	0.252055	0.521169
1989	GOBP_CHEMICAL_HOMEOSTASIS_WITHIN_A_TISSUE	0.983707	0.00713436	0.997816	0.251835	0.520715
1990	GOBP_NEURON_APOPTOTIC_PROCESS	0.965583	0.0152103	0.992681	0.130123	0.519972
1991	GOBP_XENOBIOTIC_METABOLIC_PROCESS	0.97271	0.0120168	0.993856	0.221441	0.517767
1992	GOBP_NEGATIVE_REGULATION_OF_CYTOKINE_PRODUCTION	0.974659	0.0111474	0.995278	0.123558	0.514344
1993	GOBP_BONE_MINERALIZATION	0.961089	0.0172362	0.992056	0.152063	0.512351
1994	GOBP_REGULATION_OF_ACTIN_FILAMENT_BUNDLE_ASSEMBLY	0.970703	0.0129136	0.992887	0.185483	0.506864
1995	GOBP_REGULATION_OF_BLOOD_PRESSURE	0.96124	0.017168	0.992056	0.143924	0.506324
1996	GOBP_REGULATION_OF_SYSTEMIC_ARTERIAL_BLOOD_PRESSURE	0.96124	0.017168	0.992056	0.143924	0.506324
1997	GOBP_NEGATIVE_REGULATION_OF_DNA_BINDING	0.994118	0.00256222	0.997981	0.289143	0.505218
1998	GOBP_HISTONE_H3_K4_METHYLATION	0.98778	0.00533975	0.997981	0.243964	0.50444
[truncated: 2,298 more rows]
