# Supplementary material for: Mechanical confinement governs phenotypic plasticity in melanoma
Source: Nature. 2025 Aug 27;647(8089):517–27. doi: 10.1038/s41586-025-09445-6 (PMC12611772; doi:10.1038/s41586-025-09445-6)
Supplement: Supplementary file 4 — Supplementary Tables 1–10. [file 41586_2025_9445_MOESM4_ESM.zip › 2024-01-00797D-s4/TableS8_HMGB2_ChIP_SKMEL5.xlsx]

## Sheet: peak atlas
HMGB2 targets in SKMEL5 cells identified by ChIP-seq.
chrom	start	end	gene_symbol
chr9	100099025	100099268	ERP44
chr7	100100392	100100700	MCM7
chr7	100126775	100127046	MBLAC1
chr8	100157824	100158169	SPAG1
chr8	100158520	100158782	SPAG1
chr7	100218006	100218248	STAG3
chr7	100271979	100272382	CASTOR3P
chr3	100334501	100334976	NIT2
chr3	100400697	100401005	TOMM70
chr7	100479451	100479651	TSC22D4
chr7	100483179	100483400	NYAP1
chr7	100586604	100587011	FBXO24
chr7	100673445	100673919	GNB2
chr7	100705251	100705495	POP7
chr8	100721660	100722253	PABPC1
chr7	100826974	100827174	EPHB4
chr7	100827419	100828034	EPHB4
chr7	100897232	100897509	ACHE
chr8	100952824	100953149	YWHAZ
chr7	100966358	100966611	MUC3A
chr7	101165440	101165692	VGF
chr12	101407800	101408032	ARL1
chr9	101533650	101533942	RNF20
chr3	10164638	10165139	IRAK2
chr3	101676094	101676748	ZBTB11-AS1
chr3	101677003	101677404	ZBTB11
chr12	101697810	101698067	CHPT1
chr3	101724752	101725095	CEP97
chr3	101849399	101849793	NFKBIZ
chr12	101877298	101877726	DRAM1
chr1	10209807	10210104	KIF1B
chr20	10219577	10219782	SNAP25-AS1
chr8	102239114	102239809	UBR5-DT
chr7	102286996	102287308	SH2B2
chr7	102478619	102478845	POLR2J
chr7	102572524	102572767	POLR2J3-UPK3BL2
chr7	102594321	102594588	RASA4
chr8	102656029	102656376	LOC101927245
chr5	102755277	102755536	PAM
chr8	102863401	102863977	AZIN1
chr8	103020635	103020841	ATP6V1C1
chr7	103074825	103075121	FBXL13
chr5	103120106	103120434	PPIP5K2
chr7	103347239	103347797	PSMC2
chr8	103414943	103415222	SLC25A32
chr12	103840854	103841224	NT5DC3
chr6	10412066	10412453	TFAP2A
chr20	10435034	10435502	SLX4IP
chr8	104589270	104589873	LRP12
chr7	104983932	104984417	LINC01004
chr6	10521238	10521586	GCNT2
chr9	105244110	105244868	SLC44A1
chr3	105366372	105366958	ALCAM
chr9	105447816	105448077	FSD1L
chr4	105708572	105708845	INTS12
chr7	106112044	106112508	SYPL1
chr8	106270212	106270588	OXR1
chr7	106283880	106284393	NAMPT
chr7	106659903	106660332	CCDC71L
chr20	10673819	10674482	JAG1
chr12	106774034	106774371	RIC8B
chr9	106862444	106863037	ZNF462
chr9	106863900	106864157	ZNF462
chr7	107168611	107168811	HBP1
chr2	10721869	10722233	ATP6V1C2
chr3	107240402	107240653	LINC00882
chr6	10747318	10747794	TMEM14B-DT
chr6	107491139	107491434	SOBP
chr3	107522837	107523411	BBX
chr7	107744242	107744447	CBLL1
chr7	107891189	107891680	DLD
chr1	10796453	10796763	CASZ1
chr16	10836	11158	DDX11L10
chr5	108381271	108381852	FBXL17
chr8	108443863	108444165	EMC2
chr9	108933916	108934149	ELP1
chr12	109052439	109052747	USP30
chr6	109094604	109094908	SESN1
chr9	109119867	109120276	TMEM245
chr8	109333982	109334712	ENY2
chr12	109713416	109713713	FAM222A
chr12	109900058	109900332	TCHP
chr9	110256299	110256890	TXN
chr12	110280758	110280997	ATP2A2
chr2	110383512	110383878	LINC01106
chr12	110403405	110403709	ANAPC7
chr6	11043670	11043917	ELOVL2-AS1
chr12	110613865	110614112	TCTN1
chr12	110742604	110743147	PPP1CC
chr13	110915179	110915480	ANKRD10
chr6	11093502	11093956	SMIM13
chr6	11094084	11094617	SMIM13
chr3	111071262	111071726	NECTIN3-AS1
chr6	111483059	111483457	REV3L
chr1	1116076	1116388	C1orf159
chr9	111631363	111631716	DNAJC25-GNG10
chr9	111661374	111661697	GNG10
chr3	111674749	111674959	PLCXD2
chr3	111859561	111859761	PHLDB2
chr9	111896562	111896850	UGCG
chr3	111979173	111979583	ABHD10
chr3	112086153	112086396	C3orf52
chr7	112450019	112450438	IFRD1
chr7	112450659	112451085	IFRD1
chr1	11273231	11273431	UBIAD1
chr9	112750371	112750633	SNX30
chr7	112790123	112790551	TMEM168
chr3	113019522	113019756	NEPRO-AS1
chr9	113340213	113340487	WDR31
chr12	113358414	113358775	PLBD2
chr9	113401087	113401671	ALAD
chr3	113532806	113533068	SIDT1
chr9	113593638	113594378	RGS3
chr3	113696016	113696259	USF3
chr2	113756415	113756793	SLC35F5
chr3	113838705	113838935	GRAMD1C
chr3	114056407	114056694	CCDC191
chr5	114362085	114362528	KCNN2
chr5	115169720	115170245	TRIM36
chr7	116250016	116250264	TES
chr7	116671696	116671922	MET
chr7	116862534	116862787	CAPZA2
chr8	116874058	116874565	RAD21
chr18	11688979	11689248	GNAL
chr7	117020056	117020411	MIR6132
chr16	11742629	11743024	TXNDC11
chr7	117872266	117872625	CTTNBP2
chr8	118111782	118112245	EXT1
chr7	118184176	118184575	LSM8
chr7	11831549	11831947	THSD7A
chr4	118352928	118353172	PRSS12
chr12	118372807	118373080	TAOK3
chr11	118436031	118436605	KMT2A
chr5	118988164	118988667	DTWD2
chr3	119034787	119035155	IGSF11
chr5	119071161	119071541	DMXL1
chr16	11915931	11916291	GSPT1
chr3	119241479	119241724	B4GALT4
chr3	119498543	119498827	TIMMDC1
chr1	119647895	119648417	PHGDH
chr12	119667718	119668079	LOC105370027
chr8	119855765	119856101	DSCC1
chr8	119873600	119874307	DEPTOR
chr1	120069473	120070091	NOTCH2
chr1	120176370	120176628	SEC22B
chr12	120292639	120292914	RNU4-1
chr12	120446235	120446564	GATC
chr9	120580177	120580388	CDK5RAP2
chr9	120842868	120843406	CUTALP
chr10	120851191	120851407	WDR11-DT
chr7	120950391	120950750	ING3
chr12	121133092	121133386	P2RX7
chr9	121369761	121370105	LOC102723324
chr7	121396193	121396491	FAM3C
chr12	121627095	121627457	ORAI1
chr2	121755365	121755676	TSN
chr7	121872836	121873086	PTPRZ1
chr10	121927976	121928297	ATE1-AS1
chr9	122092884	122093448	TTLL11
chr7	12211264	12211510	TMEM106B
chr7	122143449	122143774	AASS
chr12	122225543	122225928	DIABLO
chr10	122374420	122374620	PLEKHA1
chr3	122384210	122384466	FAM162A
chr3	122514102	122514712	KPNA1
chr6	12290113	12290519	EDN1
chr9	122912973	122913174	ZBTB6
chr10	122954158	122954368	C10orf88
chr8	123041701	123042140	DERL1
chr1	1231754	1232178	SDF4
chr8	123416571	123417073	NTAQ1
chr12	123458121	123458586	SNRNP35
chr8	123541016	123541342	FBXO32
chr12	123584382	123584644	TMED2
chr3	123585125	123585325	MYLK-AS1
chr8	124371657	124371971	TMEM65
chr8	124372250	124372551	TMEM65
chr8	124474792	124475019	RNF139
chr8	124728653	124728962	MTSS1
chr9	124853139	124853399	WDR38
chr9	124869230	124869430	ARPC5L
chr8	124973290	124973664	ZNF572
chr9	125189842	125190318	PPP6C
chr9	125200137	125200373	RABEPK
chr9	125262135	125262365	GAPVD1
chr3	125375084	125375334	ZNF148
chr8	125429752	125430412	TRIB1
chr6	125749329	125749561	HEY2
chr3	125916257	125916556	LOC102723696
chr8	126558179	126558705	LRATD2
chr5	126595068	126595354	ALDH7A1
chr3	126703826	126704494	CHCHD6
chr9	127224939	127225362	GARNL3
chr7	127253437	127253705	GRM8
chr7	127254005	127254222	GRM8
chr5	127290611	127290872	LOC105379199
chr7	127391751	127392175	ZNF800
chr9	127612374	127612686	STXBP1
chr3	127672956	127673218	ABTB1
chr8	127735762	127736368	MYC
chr8	127737790	127738104	MYC
chr19	12775404	12775864	HOOK2
chr9	127784956	127785416	CDK9
chr9	127802929	127803129	FPGS
chr2	127858016	127858255	POLR2D
chr9	128067171	128067376	NAIF1
chr5	128083056	128083301	SLC12A2-DT
chr3	128123976	128124259	RUVBL1
chr9	128127974	128128342	PTGES2
chr19	12836292	12836594	RTBDN
chr9	128370740	128371072	URM1
chr7	128409832	128410323	IMPDH1
chr9	128504468	128504738	GLE1
chr3	128650272	128650802	RPN1
chr3	128680717	128681148	RPN1
chr9	128787126	128787547	TBC1D13
chr7	129054852	129055287	TNPO3
chr7	129502333	129502779	SMKR1
chr9	129642127	129642598	ASB6
chr9	129803241	129803527	TOR1B
chr3	12994885	12995273	IQSEC1
chr2	130342657	130343135	CCDC115
chr8	130443382	130443602	ASAP1
chr3	131026785	131026996	ASTE1
chr7	131109826	131110186	LINC-PINT
chr6	131628145	131628432	MED23
chr5	132410729	132411119	RAD50
chr5	132490740	132491043	IRF1
chr3	132660244	132660708	UBA5
chr12	132687325	132687624	POLE
chr6	132814274	132814640	RPS12
chr9	133030850	133031100	GTF3C5
chr12	133037618	133037923	ZNF84
chr12	133080448	133080842	ZNF140
chr12	133080954	133081213	ZNF140
chr8	133297020	133297885	NDRG1
chr3	134250755	134251056	RYK
chr7	134316636	134317245	SLC35B4
chr3	134367369	134367624	AMOTL2
chr3	134374487	134374705	AMOTL2
chr5	134411524	134412025	CDKN2AIPNL
chr7	134432434	134432772	LOC105375517
chr7	134459163	134459375	AKR1B1
chr3	134486525	134486741	ANAPC13
chr5	134527288	134527605	JADE2
chr5	134632778	134632985	SAR1B
chr7	134891300	134891640	CALD1
chr7	135662056	135662922	LOC105375521
chr6	13574791	13575120	SIRT5
chr3	13650290	13650892	LINC00620
chr3	136752160	136752463	STAG1
chr9	136944577	136944916	FBXW5
chr6	13711978	13712248	RANBP9
chr18	13726293	13726565	FAM210A
chr1	1375103	1375452	AURKAIP1
chr5	137754588	137754846	HNRNPA0
chr6	13815296	13815611	MCUR1
chr3	138187369	138188120	ARMC8
chr5	138212972	138213259	CDC23
chr7	138460363	138460608	TRIM24
chr5	138464384	138464833	EGR1
chr3	138593915	138594791	CEP70
chr3	138609400	138609701	FAIM
chr3	138834713	138835250	PIK3CB
chr7	139108918	139109147	ZC3HAV1
chr7	139231543	139231813	UBN2
chr7	139231926	139232391	UBN2
chr6	13924016	13924393	RNF182
chr7	139359856	139360205	LUC7L2
chr6	139374435	139374669	CITED2
chr5	139561721	139562144	UBE2D2
chr5	139648937	139649137	CXXC5
chr7	13991259	13991474	ETV1
chr5	140113826	140114446	PURA
chr8	140457767	140458018	TRAPPC9
chr7	140479221	140479447	MKRN1
chr5	140718928	140719165	VTRNA1-2
chr3	141231563	141231773	LOC124909441
chr3	141486990	141487209	RASA2
chr7	141737956	141738332	WEE2-AS1
chr19	14206899	14207416	ADGRL1
chr3	142578469	142579080	ATR
chr3	142596111	142596434	PLS1
chr8	142726845	142727064	LNCOC1
chr8	142777184	142777779	LYNX1
chr3	142888205	142888405	PCOLCE2
chr3	143001435	143001684	LOC100289361
chr7	143288490	143288840	CASP2
chr7	143380402	143380602	FAM131B-AS2
chr6	143450492	143450813	ADAT2
chr7	143619942	143620440	TCAF2
chr1	143728941	143729518	RNVU1-18
chr8	143815337	143815537	SCRIB
chr21	14383133	14383385	HSPA13
chr8	143836323	143836598	NRBP2
chr7	143836617	143837018	LOC154761
chr7	143837275	143837604	LOC154761
chr1	143884616	143885083	H2BP2
chr3	143970852	143971162	DIPK2A
chr3	143972119	143972499	DIPK2A
chr1	143972923	143973229	SRGAP2D
chr8	143977228	143977568	PLEC
chr8	144409187	144409542	CPSF1
chr8	144428266	144428493	VPS28
chr1	144461382	144461646	NBPF15
chr8	144465108	144465687	TMEM276-ZFTRAF1
chr8	144477765	144478116	PPP1R16A
chr8	144509469	144509876	MFSD3
chr19	1445247	1445597	APC2
chr1	144559674	144559903	LOC124904616
chr1	144560121	144560629	LOC124904616
chr1	144642451	144642821	LINC01632
chr8	144786472	144786944	ZNF34
chr8	144787299	144787539	ZNF34
chr7	144835097	144835302	TPK1
chr7	144835751	144836316	TPK1
chr8	144901159	144901389	ZNF250
chr8	144901528	144901755	ZNF250
chr1	145214748	145215330	LOC100996740
chr1	145281122	145281676	RNVU1-14
chr1	145465492	145465693	LOC124904619
chr1	145607799	145608338	NBPF25P
chr6	145734766	145735496	EPM2A
chr1	145823531	145824326	POLR3C
chr1	145859009	145859328	PIAS3
chr1	145885939	145886224	ANKRD35
chr1	145957617	145958011	LIX1L
chr1	146036934	146037189	HJV
chr3	146160420	146160833	PLOD2
chr3	146161049	146161344	PLOD2
chr5	146182522	146182818	LARS1
chr1	146228606	146229239	NBPF10
chr1	146387302	146387832	LOC100996756
chr1	146472182	146472538	HYDIN2
chr3	146544387	146544639	PLSCR1
chr20	1466718	1467076	NSFL1C
chr17	1469256	1469582	MYO1C
chr1	146938237	146938855	NBPF12
chr1	147084446	147084759	RNVU1-8
chr1	147172405	147172996	PRKAB2
chr1	147242329	147243303	FMO5
chr1	147540914	147541147	BCL9
chr1	147670225	147670747	ACP6
chr1	147928878	147929078	GPR89B
chr1	148151885	148152169	NBPF11
chr1	148458718	148459006	LINC01138
chr2	148645132	148645422	EPC2
chr1	148678623	148678911	NOTCH2NLB
chr1	148679730	148680220	NOTCH2NLB
chr7	148698460	148698927	CUL1
chr1	148844165	148844808	PDE4DIP
chr7	149005817	149006017	PDIA4
chr7	149028390	149028591	PDIA4
chr7	149091166	149091517	ZNF786
chr1	149103494	149103694	NBPF9
chr7	149125827	149126086	ZNF425
chr7	149148083	149148374	ZNF398
chr7	149195627	149195866	ZNF282
chr7	149262181	149262400	ZNF783
chr1	149390248	149390647	NOTCH2NLC
chr7	149497422	149497982	ZNF746
chr1	149608080	149608335	LINC00869
chr7	149624509	149624843	ZNF767P
chr3	149656815	149657085	WWTR1
chr1	149832123	149832459	H4C14
chr1	149832760	149832978	H4C14
chr1	149860670	149861082	H4C15
chr1	149861403	149861735	H4C15
chr6	149864361	149864652	LRP11
chr3	149970844	149971723	PFN2
chr1	150010557	150011009	OTUD7B
chr7	150383707	150384018	ZNF775-AS1
chr7	150405338	150405909	LOC728743
chr1	150487104	150487388	TARS2
chr1	150548909	150549259	ADAMTSL4
chr1	150579206	150579406	MCL1
chr7	150992657	150993106	NOS3
chr7	151012852	151013071	NOS3
chr1	151024601	151025050	PRUNE1
chr7	151057954	151058207	SLC4A2
chr7	151123952	151124170	AGAP3
chr1	151281149	151281455	ZNF687
chr1	151327312	151327787	PI4KB
chr7	151368180	151368450	NUB1
chr1	151763293	151763598	OAZ3
chr1	151992664	151993003	S100A10
chr1	151993651	151994216	S100A10
chr7	152436644	152436948	FABP5P3
chr7	152463334	152463543	LINC01003
chr7	152464149	152464578	LINC01003
chr7	152464777	152465025	LINC01003
chr6	15248747	15248991	JARID2
chr9	15307200	15307450	TTC39B
chr3	153161823	153162558	RAP2B
chr3	153163155	153163545	RAP2B
chr2	153478673	153478874	RPRM
chr1	153568515	153568859	S100A2
chr1	153628128	153628396	S100A1
chr1	153671223	153671555	ILF2
chr1	153775502	153775784	SLC27A3
chr1	153958322	153958884	CRTC2
chr1	153967128	153967399	CREB3L4
chr1	154182998	154183343	TPM3
chr1	154220768	154221105	UBAP2L
chr9	15422416	15422934	SNAPC3
chr1	154328389	154328616	ATP8B2
chrX	154371125	154371520	FLNA
chr1	154405067	154406406	IL6R
chr1	154429119	154429491	IL6R
chr6	154510172	154510538	CNKSR3
chr1	154983314	154983663	FLAD1
chr7	155070081	155070382	HTR5A
chr1	155078690	155079125	EFNA3
chr1	155128029	155128257	EFNA1
chr1	155193489	155193847	MUC1
chr1	155244572	155245220	GBA1
chr1	15526629	15526854	DNAJC16
chr1	155563107	155563493	MSTO1
chr3	155806255	155806483	C3orf33
chr2	15591709	15591953	DDX1
chr1	156122671	156122876	LMNA
chr1	156122984	156123319	LMNA
chr1	156282766	156283050	SMG5
chr1	156291427	156291644	SMG5
chr1	156500688	156501053	MEF2D
chr1	156641806	156642251	BCAN
chr1	156767183	156767777	PRCC
chr7	1569781	1570147	PSMG3-AS1
chr3	157160066	157160520	CCNL1
chr6	157323358	157323570	TMEM242
chr6	157379946	157380257	LOC124901446
chr1	15741342	15741632	TMEM82
chr7	158705039	158705253	NCAPG2
chr2	159712463	159712663	MARCHF7
chr1	159854867	159855093	LOC107985216
chr3	159988617	159988933	IL12A
chr1	160098436	160099222	IGSF8
chr3	160400818	160401117	SMC4
chr3	160755123	160755323	PPM1L
chr3	160755826	160756077	PPM1L
chr1	161132529	161133022	DEDD
chr1	161201925	161202489	NDUFS2
chr1	161225718	161226272	TOMM40L
chr6	16128903	16129543	MYLIP
chr5	16178749	16179262	MARCHF11
chr17	1648967	1649666	RILP
chr1	16513814	16514289	RNU1-1
chr3	165206846	165207062	LINC01322
chr1	165827456	165827666	UCK2
chr1	16613115	16613965	NBPF1
chr11	16738029	16738871	C11orf58
chr1	16740469	16741240	RNU1-4
chr6	16760172	16760825	ATXN1
chr6	16761007	16761490	ATXN1-AS1
chr3	167734650	167735023	PDCD10
chr1	167935742	167936036	DCAF6
chr3	168249599	168249799	EGFEM1P
chr3	168249960	168250160	EGFEM1P
chr1	169105802	169106311	ATP1B1
chr5	16936476	16936825	MYO10
chr4	170026170	170026970	MFAP3L
chr1	170074355	170074710	KIFAP3
chr3	170356742	170357391	SKIL
chr6	170554286	170554528	TBP
chr19	17075354	17075978	MYO9B
chr1	171742001	171742201	VAMP4
chr3	171810513	171810728	PLD1
chr1	17239458	17239733	PADI1
chr3	172750908	172751208	ECT2
chr7	17298749	17299019	AHR
chr5	173616535	173616946	BOD1
chr1	173714799	173715114	KLHL20
chr1	173824387	173824739	DARS2
chr1	173914389	173914589	SERPINC1
chr6	17393461	17393661	CAP2
chr3	174440931	174441136	NAALADL2
chr1	174799608	174799944	RABGAP1L
chr2	17518297	17518714	RAD51AP2
chr5	17527747	17528037	TAF11L6
chr17	17591496	17592121	PEMT
chr5	17597217	17597560	TAF11L10
chr6	17600065	17600848	LOC102724591
chr2	176129620	176129942	HOXD8
chr5	177600018	177600218	B4GALT7
chr1	178543115	178543398	C1orf220
chr19	17859516	17859947	RPL18A
chr3	179323189	179323823	ZNF639
chr3	179604581	179605161	NDUFB5
chr3	179653263	179653734	USP13
chr1	179954536	179954860	CEP350
chr22	18001384	18001663	MICAL3
chr1	180154317	180154611	QSOX1
chr1	180154869	180155115	QSOX1
chr4	18021890	18022487	LCORL
chr3	180602273	180602747	TTC14
chr22	18077757	18078053	TUBA8
chr7	18086454	18086736	HDAC9
chr3	180989418	180989640	DNAJC19
chr11	18105639	18106251	SAAL1
chr20	18137713	18138303	PET117
chr6	18154865	18155065	TPMT
chr6	18155270	18155481	KDM1B
chr3	181701891	181702295	SOX2-OT
chr1	182069147	182069401	ZNF648
chr1	183023755	183024026	LAMC1
chr3	183447820	183448081	SNHG33
chr1	183471186	183471641	SMG7-AS1
chr1	183471842	183472100	SMG7-AS1
chr4	183504441	183504693	ING2-DT
chr16	18401967	18402229	PKD1P5-LOC105376752
chr17	18411249	18411735	LINC02076
chr3	184134963	184135297	EIF2B5-DT
chr4	184734094	184734587	CENPU
chr1	185317062	185317628	IVNS1ABP
chr3	185498975	185499214	LOC105374254
chr1	185733692	185733954	HMCN1
chr2	185738966	185739327	FSIP2-AS2
chr1	186375055	186375293	TPR
chr3	186783250	186783615	EIF4A2
chr3	186930967	186931376	ST6GAL1
chr2	188291786	188292122	GULP1
chr3	190120660	190121096	P3H2-AS1
chr9	19049105	19049305	SAXO1
chr19	1905123	1905446	SCAMP4
chr3	190513754	190514037	IL1RAP
chr17	19063852	19064152	SNORD3B-2
chr2	190880700	190881049	GLS
chr17	19111953	19112512	SNORD3D
chr1	193059567	193060058	RO60
chr3	193593135	193593572	OPA1
chr3	194070912	194071132	LINC02028
chr3	194633566	194633782	TMEM44
chr3	194672354	194672621	LSG1
chr3	194685879	194686273	FAM43A
chr2	195657117	195657364	SLC39A10
chr3	195657790	195658175	SDHAP2
chr1	19596830	19597236	MICOS10-NBL1
chr2	196799250	196799917	GTF3C3
chr3	196969817	196970135	PIGZ
chr3	197029840	197030050	MELTF
chr2	197499765	197500218	HSPD1
chr1	197774993	197775357	DENND1B
chr1	197902631	197902906	C1orf53
chr8	19817181	19817547	INTS10
chr2	199459210	199459867	SATB2
chr2	199911021	199911650	LOC101927687
chr1	200409650	200409901	ZNF281
chr2	20052039	20052308	LOC124900607
chr1	200669843	200670204	DDX59
chr22	20079955	20080176	DGCR8
chr1	201171021	201171295	TMEM9
chr1	201468798	201469294	PHLDA3
chr1	201888472	201888801	SHISA4
chr1	201983137	201983432	RNPEP
chr6	20212583	20212867	MBOAT1
chr2	203238749	203239115	CYP20A1
chr7	20330337	20330713	ITGB8
chr1	204411463	204411845	PPP1R15B
chr1	205449866	205450180	LEMD1
chr1	206635662	206635862	DYRK3-AS1
chr22	20703498	20703808	TMEM191A
chr1	207321453	207322059	CD55
chr1	207752086	207752292	CD46
chr1	207869138	207869338	MIR29B2CHG
chr7	20787197	20787626	SP8
chr2	208253980	208254246	IDH1
chr1	209769195	209769608	TRAF3IP3
chr21	20998142	20998656	NCAM2
chr1	211259077	211259585	RCOR3
chr17	21214053	21214499	TMEM11-DT
chr1	212285406	212285841	PPP2R5A
chr1	212791749	212792089	TATDN3
chr1	212858183	212858467	FLVCR1
chr12	21437695	21437915	PYROXD1
chr5	21459408	21459726	GUSBP1
chr16	21501941	21502223	SMG1P3
chr14	21511165	21511564	METTL3
chr16	2155558	2155867	TRAF7
chr19	2163707	2163999	DOT1L
chr2	216412275	216412516	SMARCAL1
chr2	218396019	218396377	CTDSP1
chr1	220046447	220046685	EPRS1
chr1	220094180	220094544	IARS2
chr1	222814989	222815222	DISP1
chr16	22297039	22297432	POLR3E
chr7	2232819	2233306	MAD1L1
chr1	223712265	223712760	CAPN2
chr2	223945187	223945511	AP1S3
chr2	223957215	223957627	MRPL44
chr1	224616178	224616545	CNIH3-AS2
chr7	22499996	22500628	STEAP1B
chr1	225809840	225810156	EPHX1
chr1	226736954	226737200	ITPKB
chr2	226799221	226799507	IRS1
chr1	228139901	228140169	GUK1
chr1	228165590	228165873	IBA57
chr1	228487106	228487579	RNF187
chr1	228625881	228626131	RNA5S8
chr1	229342046	229342872	CCSAP
chr1	229558649	229559196	ABCB10
chr1	229625410	229625628	TAF5L
chr2	229713399	229713791	DNER
chr14	22982590	22982794	AJUBA-DT
chr2	229921968	229922168	TRIP12
chr1	23019418	23019830	KDM1A
chr14	23034763	23035187	PSMB5
chr1	230426457	230426738	LOC105373164
chr1	230642243	230642620	COG2
chr1	230978733	230979337	ARV1
chr7	23105678	23106044	KLHL7-DT
chr1	231162522	231162862	TRIM67
chr16	23149419	23149781	USP31
chr1	231627330	231627707	DISC1
chr7	23181991	23182357	NUP42
chr1	234478735	234478985	TARBP1
chr1	235504091	235504465	B3GALNT2
chr7	23597606	23597956	CCDC126
chr22	23751180	23751422	ZNF70
chr2	238320365	238320565	TRAF3IP1
chr2	240604455	240604732	GPR35
chr2	24083987	24084545	TP53I3
chr1	243254871	243255207	CEP170
chr1	243255630	243256049	SDCCAG8
chr1	243850341	243850690	AKT3
chr1	243917197	243917762	LINC02774
chr22	24423719	24423974	ADORA2A
chr1	244653070	244653469	DESI2
chr1	244864500	244864712	HNRNPU
chr1	244864831	244865054	HNRNPU
chr7	24572617	24572817	PALS2
chr7	24573200	24573478	PALS2
chr7	24573991	24574273	PALS2
chr5	24644819	24645121	CDH10
chr1	246932094	246932412	AHCTF1
chr1	247171602	247171870	ZNF124
chr7	24757212	24757469	GSDME
chr1	248906478	248906727	PGBD2
chr13	24922822	24923027	CENPJ
chr7	24979457	24979725	OSBPL3
chr7	24979837	24980068	OSBPL3
chr7	25124908	25125286	CYCS
chr6	25138341	25138601	CMAHP
chr7	25180400	25180635	SPMIP4
chr1	2555662	2556024	TNFRSF14
chr6	25652140	25652480	SCGN
chr17	2593181	2593588	PAFAH1B1
chr6	25992436	25992847	TRIM38
chr6	26043284	26043539	H2BC3
chr6	26156329	26156935	H1-4
chr7	26200499	26201177	CBX3
chr13	26222271	26222490	RNF6
chr6	26285238	26285579	H4C8
chr11	26332039	26332624	ANO3
chr6	26402484	26402684	BTN3A1
chr6	26521071	26521407	HCG11
chr1	26695438	26695824	ARID1A
chr2	27086453	27086769	KHK
chr7	27142926	27143471	HOXA5
chr7	27143804	27144151	HOXA5
chr7	27150728	27151047	HOXA6
chr16	2721043	2721446	PRSS27
chr2	27217368	27217580	CAD
chr2	27356623	27357004	GTF3C2
chr2	27370018	27370289	EIF2B4
chr2	27429255	27429457	NRBP1
chr11	27472409	27472696	LGR4
chr6	27472888	27473161	ZNF184
chr1	27568802	27569011	AHDC1
chr6	2764970	2765736	MYLK4
chr3	27721859	27722492	EOMES
chr7	27739979	27740443	TAX1BP1-AS1
chr6	27892941	27893160	H2AC17
chr16	28492174	28492400	CLN3
chr1	28581401	28581966	SNHG12
chr15	28589034	28589367	LOC124903450
chr17	28599324	28599631	SPAG5-AS1
chr1	28648705	28649206	RNU11
chr11	2888314	2888531	SLC22A18AS
chr8	28890201	28890520	INTS9
chr2	28894370	28894640	WDR43
chr7	29194690	29194972	CHN2
chr7	29195119	29195403	CPVL
chr3	29280874	29281144	RBMS3-AS3
chr17	29618043	29618297	CORO6
chr7	29684573	29684795	DPY19L2P3
chr6	2971355	2972061	SERPINB6
chr6	2988980	2989407	LINC01011
chr7	29989186	29989500	SCRN1
chr16	30021561	30021761	DOC2A
chr7	30028337	30028889	PLEKHA8
chr16	30091769	30092177	TBX6
chr13	30306729	30307413	KATNAL1
chr22	30387498	30387761	RNF215
chr15	30393465	30393665	CHRFAM7A
chr15	30471088	30471486	LOC105376704
chr15	30573060	30573397	ULK4P2
chr7	30594591	30594812	GARS1-DT
chr13	30617436	30617997	USPL1
chr15	30625966	30626342	LOC100288637
chr6	3063711	3064093	RIPK1
chr6	3068863	3069309	RIPK1
chr17	30708177	30708465	SUZ12P1
chr1	30718456	30718694	MATN1-AS1
chr6	30742687	30743026	FLOT1
chr16	30875027	30875550	MIR4519
chr3	30894590	30894918	GADL1
chr17	30906177	30906377	TEFM
chr6	30907921	30908271	GTF2H4
chr2	31233885	31234269	EHD3
chr22	31345836	31346073	PATZ1
chr5	31531884	31532338	DROSHA
chr20	31572873	31573079	HM13-AS1
chr6	3157494	3157698	TUBB2A
chr20	31723777	31723992	BCL2L1
chr12	31728995	31729273	AMN1
chr3	3179624	3179961	CRBN
chr20	31870534	31870761	DUSP15
chr22	31944422	31944690	YWHAH
chr6	31958885	31959142	SKIC2
chr20	31968351	31968673	XKR7
chr2	32010761	32011096	MEMO1
chr5	32173653	32173911	GOLPH3
chr6	3231816	3232161	LOC100422781
chr3	32391711	32392020	CMTM7
chr7	32427788	32428114	PDE1C
chr3	32502206	32502607	CMTM6
chr15	32536618	32536878	LINC02256
chr6	3258885	3259190	PSMG4
chr7	32728061	32728596	ZNRF2P1
chr7	3300671	3301119	SDK1
chr11	33039483	33040079	TCP11L1
chr3	33113807	33114634	CRTAP
chr3	33440367	33440590	UBP1
chr20	33443630	33444224	SNTA1
chr9	33523502	33523719	ANKRD18B
chr3	33658944	33659362	CLASP2
chr3	33718008	33718339	CLASP2
chr20	33731812	33732443	LOC124904890
chr3	33798672	33799194	PDCD6IP
chr20	33811070	33811385	ZNF341-AS1
chr5	34188212	34188692	C1QTNF3
chr5	34244669	34244940	C1QTNF3
chr15	34367617	34367922	LPCAT4
chr6	34392544	34392991	NUDT3
chr11	34438929	34439214	CAT
chr20	34676758	34677318	PIGU
chr20	347663	347880	NRSN2-AS1
chr20	348015	348410	NRSN2-AS1
chr20	34872754	34873016	GGT7
chr5	34915254	34915727	BRIX1
chr7	35037814	35038069	DPY19L1
chr17	35142082	35142461	NLE1
chr6	35259311	35259861	ZNF76
chr19	3545142	3545367	MFSD12
chr20	35619283	35619594	SPAG4
chr7	35694848	35695062	HERPUD2
chr19	35716826	35717233	KMT2B
chr20	35742148	35742609	RBM39
chr7	35800588	35800946	SEPTIN7-DT
chr7	35801097	35801306	SEPTIN7
chr20	35954566	35954905	CNBD2
chr18	36129241	36129728	SLC39A6
chr1	36224185	36224473	THRAP3
chr11	36594213	36594640	LOC107984325
chr22	36703360	36703669	CACNG2
chr5	36876554	36876987	NIPBL
chr2	37083918	37084122	HEATR5B
chr6	37169785	37170223	PIM1
chr5	37379143	37379593	WDR70
chr17	37407168	37407428	TADA2A
chr6	3751948	3752204	PXDC1
chr8	37694654	37695438	ZNF703
chr9	37800592	37800800	EXOSC3
chr8	37849835	37850184	BRF2
chr7	37920624	37921302	EPDR1
chr20	3795575	3795892	CDC25B
chr15	38072806	38073249	LINC01852
chr15	38251832	38252360	SPRED1
chr22	38398457	38398836	TPTEP2-CSNK1E
chr11	3841230	3841504	RHOG
chr15	38453999	38454569	FAM98B
chr11	3855233	3855436	STIM1
chr17	38558169	38558627	SRCIN1
chr5	38846122	38846347	OSMR
chr1	38991031	38991311	AKIRIN1
chr1	3900550	3900966	LINC01134
chr5	39074105	39074794	RICTOR
chr5	39075077	39075356	RICTOR
chr3	39107461	39107705	TTC21A
chr2	39121035	39121343	SOS1
chr19	39406915	39407201	ZFP36
chr5	39424846	39425203	DAB2
chr12	39442833	39443325	KIF21A
chr7	39949238	39949454	CDK13-DT
chr7	39950593	39950970	CDK13
chr1	40040229	40041078	CAP1
chr15	40108966	40109168	BMF
chr20	4015403	4015620	RNF24
chr19	40190820	40191135	MAP3K10
chr17	40191301	40192051	RAPGEFL1
chr6	4021388	4021918	PRPF4B
chr1	40257990	40258389	ZMPSTE24
chr11	40293746	40293957	LRRC4C
chr15	40323313	40323626	INAFM2
chr19	4066011	4066211	ZBTB7A
chr13	40666458	40667137	FOXO1
chr13	40771123	40771350	MRPS31
chr11	4094498	4094949	RRM1
chr9	40991941	40992182	FRG1HP
chr9	40992360	40992596	FRG1HP
chr22	41091620	41091859	MIR1281
chr13	41194299	41194656	KBTBD7
chr22	41240882	41241141	CHADL
chr22	41286047	41286590	RANGAP1
chr3	41961971	41962452	ULK4
chr8	42051872	42052201	KAT6A
chr22	42090400	42090633	NDUFA6
chr8	42153358	42153686	AP3M2
chr19	42268606	42268913	CIC
chr8	42338429	42338737	POLB
chr17	42388522	42388909	STAT3
chr5	42423315	42423686	GHR
chr12	42483837	42484105	PRICKLE1
chr22	42615455	42615967	RNU12
chr17	4263850	4264182	ANKFY1
chr17	42676725	42676925	PLEKHH3
chr17	42773327	42773527	VPS25
chr17	42780331	42780586	WNK4
chr21	42893257	42893555	NDUFV3
chr7	42911886	42912443	C7orf25
chr17	42998169	42998524	RPL27
chr5	43039567	43039896	ANXA2R
chr5	43066778	43067116	ANXA2R-OT1
chr5	43120979	43121309	ZNF131
chr17	43266049	43266355	LOC124904139
chr11	43311866	43312090	API5
chr6	43454409	43454651	DLK2
chr17	43545577	43545922	ETV4
chr5	43556807	43557025	PAIP1
chr5	43557206	43557476	PAIP1
chr7	43582618	43583351	STK17A
chr6	43629267	43629563	MAD2L1BP
chr11	43643988	43644281	HSD17B12
chr15	43693663	43693863	CKMT1A
chr11	43942222	43942592	C11orf96
chr17	44014822	44015180	TMEM101
chr7	44044451	44044750	DBNL
chr7	44072399	44072671	MIR6838
chr17	44141718	44142022	HROB
chr1	44213365	44213587	DMAP1
chr6	44255093	44255671	MIR4647
chr15	44288281	44288641	GOLM2
chr6	44313342	44313555	AARS2
chr1	44405214	44405539	RNF220
chr3	4466862	4467114	SUMF1
chr17	44775703	44776040	ADAM11
chr7	44999893	45000105	CCM2
chr17	45061090	45061331	NMT1
chr19	45079160	45079447	MARK4
chr17	45161456	45161669	HEXIM2
chr3	45224909	45225335	TMEM158
chr19	45523796	45524106	VASP
chr17	45584639	45585119	LRRC37A4P
chr15	45587374	45587611	BLOC1S6
chr12	45728748	45729185	ARID2
chr19	45770412	45770617	DM1-AS
chr17	45894179	45894559	MAPT
chr12	45991797	45992194	SCAF11
chr11	46121250	46121528	PHF21A
chr18	46173803	46174250	ARK2N
chr17	46193908	46194307	KANSL1
chr16	4624460	4624924	MGRN1
chr12	46372624	46372839	SLC38A2
chr11	46846086	46846591	LRP4-AS1
chr16	46884049	46884470	GPT2
chr3	46892335	46892574	PTH1R
chr17	46922802	46923508	GOSR2
chr11	46936588	46936825	CSTPP1
chr3	46979567	46979785	NBEAL2
chr3	47163388	47163609	SETD2
chr19	47226139	47226339	MIR3190
chr19	4723671	4724265	DPP9
chr11	47248658	47248929	NR1H3
chr7	47327921	47328339	TNS3
chr1	47334236	47334575	CMPK1
chr11	47408004	47408261	SLC39A13
chr16	47460954	47461236	PHKB
chr3	47475645	47475845	SCAP
chr20	47501813	47502175	NCOA3
chr11	47552947	47553393	CELF1
chr8	47737568	47738049	CEBPD
chr17	47841118	47841491	SCRN2
chr19	4791301	4791731	LOC124904620
chr7	48089556	48089876	UPP1
chr2	48111484	48111853	LOC105374593
chr19	48363089	48363400	TMEM143
chr19	48510534	48511192	LMTK3
chr19	48623867	48624338	SPHK2
chr3	48739971	48740221	IP6K2
chr19	48745243	48745541	IZUMO1
chr19	48747107	48747421	IZUMO1
chr19	48806709	48806978	BCAT2
chr12	48814673	48814932	CACNB3
chr12	48819014	48819398	CACNB3
chr12	48851906	48852359	DDX23
chr17	48908092	48908717	UBE2Z
chr19	48918749	48918949	NUCB1-AS1
chr8	48921772	48922159	SNAI2
chr19	48965737	48966205	FTL
chr19	48993193	48993408	GYS1
chr19	49017822	49018066	LHB
chr3	49018265	49018470	DALRD3
chr3	49022086	49022301	NDUFAF3
chr12	49060550	49060886	KMT2D
chr3	49094052	49094904	QRICH1
chr3	49133471	49133822	LAMB2
chr3	49171097	49171509	KLHDC8B
chrX	49200182	49200400	SYP
chr12	49337119	49337348	C1QL4
chr12	49347706	49348044	DNAJC22
chr3	49358354	49358622	GPX1
chr19	49443024	49443224	SLC17A7
chr3	49470600	49470856	DAG1
chr12	49707395	49707755	LOC124902929
chr17	49708195	49708434	SLC35B1
chr20	49714021	49714265	B4GALT5
chr3	4979758	4980101	BHLHE40-AS1
chr3	4980365	4980565	BHLHE40-AS1
chr19	49809314	49809625	FUZ
chr19	49817683	49818265	MED25
chrX	49879024	49879318	USP27X-DT
chr22	49960525	49960725	PIM3
chr6	5003405	5004179	LYRM4-AS1
chr19	50148089	50148464	LOC105372436
chr17	50150837	50151076	PPP1R9B
chr17	50151459	50151766	PPP1R9B
chr22	50200289	50200617	LOC124905148
chr17	50200538	50200836	COL1A1
chr3	50227439	50227795	MIR5787
chr3	50246334	50246711	GNAI2
chr3	50292427	50292629	IFRD2
chr20	50308618	50309027	LINC01270
chr19	50333457	50333822	KCNC3
chr3	50350956	50351281	LOC127898564
chr12	50400649	50401199	LARP4
chr7	50450203	50450520	FIGNL1
chr17	50478821	50479250	RSAD1
chr19	50639151	50639475	SYT3
chr19	507743	508112	MADCAM1-AS1
chr17	50866290	50866651	TOB1
chr15	50908588	50908924	LOC124903490
chr20	50931818	50932145	ADNP
chr20	5126795	5127151	CDS2
chr3	51390871	51391281	RBM15B
chr17	51435639	51435999	LINC02073
chr7	5190051	5190362	WIPI2
chr12	52051245	52051681	NR4A1
chr1	52141979	52142488	ZFYVE9
chr12	52164021	52164322	LINC00592
chr20	52191385	52191661	ZFP64
chr3	52278111	52278496	WDR82
chr10	52313992	52314254	PRKG1-AS1
chr13	52450616	52450818	VPS36
chr3	53045011	53045226	SFMBT1
chr6	53064770	53065081	FBXO9
chr12	53097572	53098039	IGFBP6
chr12	53180521	53180722	ZNF740
chr3	53347525	53347819	DCP1A
chr12	53451756	53452139	PCBP2
chr6	53544786	53544986	GCLC
chr12	53675981	53676223	ATP5MC2
chr16	53703895	53704254	RPGRIP1L
chr12	53727427	53727884	CALCOCO1
chr3	53881719	53882300	ACTR8
chr1	54053325	54053764	TCEANC2
chr5	5422287	5422605	ICE1
chr7	5423690	5424269	TNRC18
chr7	5425859	5426229	TNRC18
chr17	5439246	5439543	C1QBP
chr2	54723219	54723892	EML6
chr8	55102734	55103165	XKR4
chr19	55165946	55166338	DNAAF3
chr19	55179105	55179384	SYT5
chr7	55254728	55255144	ELDR
chr7	55255589	55255834	ELDR
chr19	55259258	55259526	PPP6R1
chr19	55319783	55320133	TMEM150B
chr7	55365506	55366232	LANCL2
chr15	55407647	55407957	CCPG1
chr2	55419522	55420265	CCDC88A
chr8	55520994	55521226	XKR4-AS1
chr19	55599607	55600142	ZNF524
chr17	55750795	55751248	PCTP
chr8	55773128	55773495	TMEM68
chr8	55880010	55880541	LYN
chr7	55887285	55887563	ZNF713
chr7	55951754	55952053	NIPSNAP2
chr7	56034002	56034486	PSPH
chr12	56041862	56042156	RPS26
chr8	56074094	56074700	CERNA3
chr12	56258474	56258707	ANKRD52
chr12	56316216	56316525	CNPY2
chr20	56359844	56360104	FAM210B
chr3	56557217	56557541	CCDC66
chr6	56843888	56844447	DST-AS1
chr6	57089992	57090272	ZNF451
chr3	57227578	57227785	APPL1
chr3	57227950	57228193	APPL1
chr17	57256171	57256493	MSI2
chr17	57440522	57440768	MSI2
chr12	57487843	57488085	MARS1
chr3	57556238	57556555	PDE12
chr18	57586607	57586875	FECH
chr17	57849950	57850228	MRPS23
chr16	579037	579329	PIGQ
chr17	57987740	57987984	LOC101929185
chr11	5808509	5808743	OR52N2
chr16	58129431	58129717	LOC101927556
chr19	58305071	58305313	ERVK3-1
chr17	58417545	58417817	RNF43
chr5	58582983	58583290	RAB3C
chr20	58650980	58651220	STX16-NPEPL1
chr16	58733814	58734107	LOC107984867
chr12	58920146	58920370	LRIG3
chr20	5911234	5911806	CHGB
chr18	59139632	59139903	SEC11C
chr17	59619650	59619965	CLTC
chr17	59707419	59708082	PTRH2
chr20	6006033	6006421	CRLS1
chr6	6007268	6007687	NRN1
chr17	60392289	60392555	CHCT1
chr8	60517336	60517557	RAB2A
chr17	60526055	60526339	APPBP2
chr2	60549750	60550060	BCL11A
chr2	60554223	60554488	BCL11A
chr5	60844306	60844506	ELOVL7
chr5	61330851	61331208	LOC105378994
chr11	61581400	61581655	SYT7
chr1	6199568	6200116	RPL22
chr18	62187216	62187474	RELCH
chr12	62260089	62260346	TAFA2
chr9	62376344	62376807	FAM88C
chr17	62423854	62424206	METTL2A
chr1	62688262	62688552	DOCK7
chr18	62715008	62715208	PHLPP1
chr11	62841401	62841720	WDR74
chr12	62934746	62935074	PPM1H
chr18	63367598	63367838	KDSR
chr7	6348770	6349515	SAGSIN1
chr15	63504253	63504656	USP3
chr2	63588234	63589168	MDH1
chr17	63600784	63601086	TACO1
chr20	63658408	63658730	RTEL1
chr17	63834905	63835210	SMARCD2
chr17	63842583	63842977	SMARCD2
chr12	63843850	63844106	SRGAP1
chr7	63926316	63926808	LOC124901653
chr20	64038597	64038801	C20orf204
chr11	64269905	64270184	GPR137
chr11	64285633	64285899	GPR137
chr9	64369100	64369508	ANKRD20A4-ANKRD20A20P
chr15	64387429	64387966	TRIP4
chr2	64454644	64454844	LGALSL
chr15	64460243	64460563	ZNF609
chr2	64654080	64654727	SERTAD2
chr17	64662237	64662480	SMURF2
chr8	64798312	64798668	CYP7B1
chr15	64841314	64842046	PLEKHO2
chr7	6484211	6484433	DAGLB
chr17	64919431	64919863	LRRC37A3
chr2	64989707	64989907	SLC1A4
chr7	65038904	65039129	CCT6P3
chr17	65100738	65101015	LOC100507002
chr17	65137251	65137578	RGS9
chr1	65309761	65310026	DNAJC6
chr12	6534341	6534691	GAPDH
chr7	65554721	65554921	LOC101929322
chr11	65780063	65780301	AP5B1
chr7	6590084	6590548	INTS15
chr12	66169814	66170057	TMBIM4
chr8	66177034	66177500	CRH
chr17	66302059	66302988	PRKCA
chr5	6633555	6633886	SRD5A1
chr7	66493587	66494075	LINC03011
chr8	66612783	66613359	MYBL1
chr8	66667174	66667656	C8orf44-SGK3
chr8	66925249	66925501	SNHG6
chr1	66930186	66930392	MIER1
chr12	67053	67323	IQSEC3
chr8	67064195	67064719	COPS5
chr16	67173987	67174217	NOL3
chr15	67254592	67254914	IQCH
chr17	67378829	67379086	PITPNC1
chr20	675652	675992	SRXN1
chr16	67806603	67806981	TSNAXIP1
chr17	67825088	67825733	BPTF
chr17	68101569	68101823	LINC00674
chr11	68213548	68213748	KMT5B
chr5	68215591	68215808	PIK3R1
chr15	68277513	68278040	FEM1B
chr17	68290790	68291053	SLC16A6
chr17	68292118	68292409	ARSG
chr16	68448594	68448861	LOC124903705
chr2	68467207	68467625	APLF
chr12	6852284	6852823	USP5
chr9	68704548	68704748	PIP5K1B
chr9	68780112	68780583	PABIR1
chr12	68807570	68808088	MDM2
chr11	68839209	68839455	CPT1A
chr11	68903715	68904137	MRPL21
chr3	69013513	69013968	EOGT
chr3	69084754	69084971	ARL6IP5
chr6	692560	692902	EXOC2
chr9	69671939	69672139	APBA1
chr11	69675160	69675502	LTO1
chr3	69739157	69739703	MITF
chr2	69741753	69742045	ANXA4
chr8	69833041	69833367	SLCO5A1
chr6	69867392	69867844	COL19A1
chr17	70168761	70168993	KCNJ2
chr18	70205515	70206136	LOC105372180
chr11	70398096	70398556	CTTN-DT
chr16	70439203	70439444	ST3GAL2
chr6	70668250	70668468	SMAP1
chr4	70688122	70688420	UTP3
chr4	70839924	70840218	GRSF1
chr6	70956011	70956306	B3GAT2
chrX	71068295	71068670	SNX12
chrX	71532862	71533076	OGT
chr12	71664267	71664488	THAP2
chr11	71813453	71813713	ALG1L9P
chr11	71813817	71814045	XNDC1N-ZNF705EP-ALG1L9P
chr8	71843646	71843988	MSC-AS1
chr11	72041645	72042043	NUMA1
chr11	72102894	72103798	LAMTOR1
chr11	72223165	72223531	INPPL1
chr9	72364566	72364871	ZFAND5
chr17	7242249	7242832	GABARAP
chr11	72434244	72434731	CLPB
chr11	72752231	72752553	ARAP1
chr11	72822142	72822428	ATG16L2
chr7	72827994	72828198	TYW1B
chr7	72879256	72879640	POM121
chr7	73005308	73005526	PMS2P7
chr14	73027140	73027430	ZFYVE1
chr17	73092630	73093013	SLC39A11
chr2	73113227	73113427	RAB11FIP5
chr7	73154685	73155197	GTF2IP4
chr7	73155933	73156585	SPDYE10
chr8	73295507	73295754	RDH10
chr7	73433648	73433869	FZD9
chr7	73578782	73578985	TBL2
chr7	73606946	73607397	MLXIPL
chr15	73633412	73633619	NPTN
chr7	73667819	73668095	VPS37D
chr7	73734688	73735008	ABHD11-AS1
chr8	73745765	73746047	STAU2
chr8	73746969	73747551	STAU2
chr6	7389474	7390118	CAGE1
chr11	73983587	73983787	UCP2
chr18	74148347	74148547	TIMM21
chr17	74203501	74203734	RPL38
chr17	74212981	74213490	MGC16275
chr7	74289057	74289401	LOC107986742
chr17	7436999	7437443	FGF11
chr17	7455351	7455678	CHRNB1
chr7	74657302	74657607	GTF2I
chr17	74671133	74671463	RAB37
chr5	74766832	74767383	NSA2
chr9	74952135	74952538	C9orf40
chr8	74984074	74984470	CRISPLD1
chr17	74987900	74988488	CDR2L
chr15	74995310	74995621	SCAMP5
chr15	75043711	75044346	PPCDC
chr9	75088284	75088694	OSTF1
chr7	75092267	75092951	GTF2IRD2B
chr17	75114153	75114509	ARMC7
chr18	75208658	75208887	PTGR3
chr11	75241598	75241989	TPBGL-AS1
chr12	75330208	75330526	CAPS2
chr12	75334478	75334747	GLIPR1L1
chr13	75481555	75482192	TBC1D4
chr12	75511262	75511882	KRR1
chr7	75611656	75612091	HIP1
chr17	75633028	75633480	SMIM5
chr1	75724683	75724927	ACADM
chr7	75739375	75739662	HIP1
chr17	75753790	75754190	ITGB4
chr17	75784582	75784878	MIR4738
chr17	75855357	75855716	WBP2
chr17	75877938	75878517	TRIM47
chr17	75904796	75905559	MRPL38
chr7	75914884	75915283	MIR4651
chr12	76030724	76031899	PHLDA1
chr17	76072315	76072667	SRP68
chr17	76103312	76103712	EXOC7
chr7	76201722	76202062	SRRM3
chr7	76282542	76282773	SRRM3
chr12	76348424	76348731	BBS10
chr17	76384470	76384958	PRPSAP1
chr7	76393146	76393436	SSC4D
chr17	76501195	76501584	RHBDF2
chr17	76529471	76529762	CYGB
chr7	76627201	76627705	POMZP3
chr17	7686252	7686668	WRAP53
chr17	76868247	76868447	MGAT5B
chr9	76906405	76906606	PRUNE2
chr17	77140483	77141051	SEC14L1
chr17	7717135	7717623	DNAH2
chr17	77281020	77281565	SEPTIN9
chr17	77451065	77451573	SEPTIN9
chr1	77683240	77683767	ZZZ3
chr7	77696231	77696737	APTR
chr9	78031726	78032502	GNAQ
chr17	78040905	78041487	TNRC6C
chr5	78294636	78294889	AP3B1
chr17	78359722	78360256	SOCS3
chr5	78360147	78360585	LOC124901010
chr17	78378422	78378814	PGS1
chr5	784639	785109	ZDHHC11B
chr5	785214	785526	ZDHHC11B
chr17	78840688	78840980	USP36
chr5	78985104	78985517	ARSB
chr6	79078088	79078548	PHIP
chr7	79452078	79452296	MAGI2-AS3
chr7	79453384	79453900	MAGI2-AS3
chr7	79454180	79454563	MAGI2-AS3
chr1	7961393	7961693	PARK7
chr7	7968682	7969135	GLCCI1
chr8	79765299	79765711	HEY1
chr17	79777644	79777847	CBX2
chr11	798150	798463	SLC25A22
chr17	79839809	79840214	CBX4
chr17	79993649	79994057	TBC1D16
chr17	80037007	80037364	CCDC40
chr17	80101148	80101483	GAA
chr7	80134519	80135590	GNAI1
chr8	80171406	80171829	TPD52
chr8	80486768	80486968	ZBTB10
chr6	8064076	8064603	BLOC1S5-TXNDC5
chr17	81097433	81097844	BAIAP2
chr17	81296146	81296363	SLC38A10
chr17	81385212	81385694	LINC03048
chr17	81515096	81515341	ACTG1
chr17	81666362	81666566	OXLD1
chr3	81761433	81761734	GBE1
chr8	81842265	81842706	LINC02235
chr17	81868725	81869088	ARHGDIA
chr17	81869380	81869598	ARHGDIA
chr15	82045777	82046341	MEX3B
chr17	82065656	82066122	DUS1L
chr17	82212672	82212938	CCDC57
chr12	82358300	82358522	CCDC59
chr7	82443062	82443423	CACNA2D1
chr7	82443708	82444372	CACNA2D1
chr15	82540456	82540729	RPS17
chr6	83067556	83067861	DOP1A
chr2	84907264	84907500	LOC105374836
chr7	85186601	85186901	SEMA3D
chr6	85450358	85450599	NT5E
chr8	85463307	85463581	CA3-AS1
chr2	85539185	85539462	MAT2A
chr2	86105317	86105761	POLR1A
chr8	86342206	86342940	WWP1
chr9	86354302	86354601	TUT7
chr1	86704285	86704564	CLCA4-AS1
chr2	86719972	86720196	RMND5A
chr3	86990764	86991169	VGLL3
chr2	87076248	87076484	ANAPC1P2
chr7	87219812	87220012	TMEM243
chr7	87220370	87220593	TMEM243
chr5	87268407	87268777	RASA1
chr7	87344961	87345607	TP53TG1
chr6	87473260	87473663	SLC35A1
chr7	87876061	87876851	DBF4
chr7	87933897	87934581	ADAM22
chr7	88219880	88220196	SRI
chr8	88327467	88327691	MMP16
chr8	88328547	88328934	MMP16
chr12	88580221	88580513	KITLG
chr5	88675826	88676111	MEF2C-AS2
chr2	88691322	88691625	LOC102724805
chr11	89176974	89177260	TYR
chr15	89334577	89335386	POLGARF
chr12	89525924	89526263	POC1B-GALNT4
chr10	89644254	89644522	PANK1
chr10	89644658	89644988	PANK1
chr12	89708546	89709201	ATP2B1-AS1
chr8	89757670	89757953	PARAIL
chr8	89984135	89984633	NBN
chr16	90020956	90021192	GAS8
chr7	90211689	90212128	STEAP2
chr15	90387931	90388229	IQGAP1
chr5	90529832	90530144	LYSMD3
chr8	90644910	90645206	TMEM64
chr20	9068512	9068751	PLCB4
chr15	90932437	90932664	HDDC3
chr1	91021232	91021613	ZNF644
chr11	911042	911242	CHID1
chr7	91880715	91881023	LOC112267986
chr7	92133749	92134332	CYP51A1
chr12	92144224	92144539	BTG1
chr7	92527691	92528121	PEX1
chr7	92590162	92590612	FAM133B
chr7	92833099	92833364	CDK6
chr7	92833887	92834147	CDK6
chr9	92877980	92878249	ZNF484
chr14	92923399	92923640	CHGA
chr14	93036969	93037173	ITPK1
chr1	93180524	93180856	CCDC18
chr7	93231863	93232743	VPS50
chr12	93377831	93378335	NUDT4
chr8	93700580	93700999	CIBAR1
chr10	93702751	93703005	FRA10AC1
chr8	93916410	93916834	MIR378D2HG
chr8	93917510	93918022	PDP1
chr3	93973269	93973958	PROS1
chr3	94062658	94062858	DHFR2
chr12	94148991	94149346	PLXNC1
chr9	94374740	94374994	MFSD14B
chr4	94452126	94452326	PDLIM5
chr12	94459848	94460089	CEP83-DT
chr8	94719454	94720661	DPY19L4
chr18	9474925	9475550	RALBP1
chr8	94895128	94895464	CCNE2
chr1	94926203	94926464	CNN3
chr1	95072499	95072753	ALG14
chr8	95269594	95269874	CFAP418
chr9	95316629	95316919	FANCC
chr7	95434864	95435167	PON2
chr9	95506584	95506784	PTCH1
chr10	95656586	95657009	ALDH18A1
chr12	96034818	96035164	LTA4H
chr12	96035387	96035760	LTA4H
chr12	96035896	96036139	LTA4H
chr2	96265992	96266423	TMEM127
chr7	96322038	96322426	SLC25A13
chr12	96399406	96400118	CDK17
chr5	96662539	96662980	CAST
chr5	96807813	96808202	ERAP1
chr2	96869033	96869269	SEMA4C
chr12	96906819	96907307	NEDD1
chr5	96934789	96935271	ERAP1
chr5	96935589	96935847	LOC124901030
chr7	97005939	97006295	DLX6
chr7	97024270	97024850	DLX5
chr9	97697108	97697540	XPA
chr3	97821694	97822793	LOC101929298
chr8	97869441	97869685	MATN2
chr3	9809875	9810161	TTLL3
chr7	98354574	98354810	BAIAP2L1
chr7	98400808	98401298	BAIAP2L1
chr12	98503436	98503661	LINC02453
chr3	98593461	98593809	CPOX
chr8	99012423	99013396	NA
chr15	99104803	99105099	SYNM
chr18	9913510	9913819	VAPA
chr2	99337523	99337773	EIF5B
chr3	9946529	9947117	PRRT3
chr7	99499593	99500245	ZNF394
chr3	99817761	99818112	LOC124909400
