# Supplementary material for: Mechanical confinement governs phenotypic plasticity in melanoma
Source: Nature. 2025 Aug 27;647(8089):517–27. doi: 10.1038/s41586-025-09445-6 (PMC12611772; doi:10.1038/s41586-025-09445-6)
Supplement: Supplementary file 4 — Supplementary Tables 1–10. [file 41586_2025_9445_MOESM4_ESM.zip › 2024-01-00797D-s4/TableS9_HMGB2_RNAseq_SKMEL5.xlsx]

## Sheet: DE genes
Differentially expressed genes in SKMEL5-HMGB2KO cells relative to nontargeting control.
Ensembl	hgnc_symbol	description	baseMean	log2FoldChange	lfcSE	stat	pvalue	padj
ENSG00000166049	PASD1	PAS domain containing repressor 1 [Source:HGNC Symbol;Acc:HGNC:20686]	234.917	4.04987	0.182914	22.1408	1.27972431615868e-108	1.89296820846192e-104
ENSG00000262406	MMP12	matrix metallopeptidase 12 [Source:HGNC Symbol;Acc:HGNC:7158]	107.157	3.20854	0.218417	14.69	7.47372710891939e-49	9.21261428292796e-46
ENSG00000143387	CTSK	cathepsin K [Source:HGNC Symbol;Acc:HGNC:2536]	193.5	2.8299	0.1968	14.3796	6.95128858854475e-47	7.34453291441099e-44
ENSG00000167815	PRDX2	peroxiredoxin 2 [Source:HGNC Symbol;Acc:HGNC:9353]	64.2646	2.79632	0.226602	12.3402	5.50082002365509e-35	2.71227099299687e-32
ENSG00000251381	LINC00958	long intergenic non-protein coding RNA 958 [Source:HGNC Symbol;Acc:HGNC:48671]	57.729	2.62215	0.236036	11.1091	1.13269482987388e-28	3.80791407352145e-26
ENSG00000073754	CD5L	CD5 molecule like [Source:HGNC Symbol;Acc:HGNC:1690]	71.8781	2.5666	0.214819	11.9478	6.66987217526289e-33	2.98971967322693e-30
ENSG00000181433	SAGE1	sarcoma antigen 1 [Source:HGNC Symbol;Acc:HGNC:30369]	42.1369	2.4117	0.237921	10.1366	3.802424763303e-24	1.00438334104961e-21
ENSG00000143195	ILDR2	immunoglobulin like domain containing receptor 2 [Source:HGNC Symbol;Acc:HGNC:18131]	176.168	2.40422	0.170354	14.1131	3.15428251330797e-45	2.91613418355322e-42
ENSG00000260896	ARLNC1	androgen receptor regulated long noncoding RNA 1 [Source:HGNC Symbol;Acc:HGNC:53032]	263.596	2.31077	0.148227	15.5894	8.59585969224966e-55	1.81642795096796e-51
ENSG00000179344	HLA-DQB1	major histocompatibility complex, class II, DQ beta 1 [Source:HGNC Symbol;Acc:HGNC:4944]	965.76	2.30416	0.136093	16.9307	2.6705185759106e-64	9.87557769371739e-61
ENSG00000178722	LINC03122	long intergenic non-protein coding RNA 3122 [Source:HGNC Symbol;Acc:HGNC:26744]	54.2946	2.19519	0.234991	9.3416	9.48864800451651e-21	1.77665925674441e-18
ENSG00000213931	HBE1	hemoglobin subunit epsilon 1 [Source:HGNC Symbol;Acc:HGNC:4830]	267.35	2.10009	0.155387	13.5152	1.2714841529575e-41	9.89883873186703e-39
ENSG00000100342	APOL1	apolipoprotein L1 [Source:HGNC Symbol;Acc:HGNC:618]	202.136	2.08267	0.15956	13.0525	6.14679968592545e-39	3.78847753975872e-36
ENSG00000253301	LINC01606	long intergenic non-protein coding RNA 1606 [Source:HGNC Symbol;Acc:HGNC:51656]	169.279	2.05358	0.211719	9.69956	3.02806787584901e-22	6.68525074918784e-20
ENSG00000188783	PRELP	proline and arginine rich end leucine rich repeat protein [Source:HGNC Symbol;Acc:HGNC:9357]	129.179	1.9893	0.20994	9.47555	2.6536188585944e-21	5.30436894004438e-19
ENSG00000211445	GPX3	glutathione peroxidase 3 [Source:HGNC Symbol;Acc:HGNC:4555]	65.9735	1.988	0.216867	9.16689	4.86884695908042e-20	8.67710653237561e-18
ENSG00000091592	NLRP1	NLR family pyrin domain containing 1 [Source:HGNC Symbol;Acc:HGNC:14374]	258.091	1.9766	0.15038	13.144	1.84295157857764e-39	1.23913362501457e-36
ENSG00000155495	MAGEC1	MAGE family member C1 [Source:HGNC Symbol;Acc:HGNC:6812]	343.235	1.96954	0.153066	12.8673	6.88029824922665e-38	3.91436045009848e-35
ENSG00000126856	PRDM7	PR/SET domain 7 [Source:HGNC Symbol;Acc:HGNC:9351]	141.554	1.95277	0.176323	11.0749	1.66027292887591e-28	5.45750159198498e-26
ENSG00000111275	ALDH2	aldehyde dehydrogenase 2 family member [Source:HGNC Symbol;Acc:HGNC:404]	371.404	1.94966	0.13246	14.7188	4.87987872349891e-49	6.56210600709053e-46
ENSG00000169224	GCSAML	germinal center associated signaling and motility like [Source:HGNC Symbol;Acc:HGNC:29583]	86.2324	1.941	0.206479	9.40047	5.43189040311789e-21	1.04348730964831e-18
ENSG00000115423	DNAH6	dynein axonemal heavy chain 6 [Source:HGNC Symbol;Acc:HGNC:2951]	208.548	1.91147	0.15637	12.2241	2.31177515178976e-34	1.10308961436368e-31
ENSG00000260802	SERTM2	serine rich and transmembrane domain containing 2 [Source:HGNC Symbol;Acc:HGNC:48576]	39.9465	1.87513	0.235461	7.96365	1.67032401551559e-15	1.65821696896017e-13
ENSG00000167355	OR51B5	olfactory receptor family 51 subfamily B member 5 [Source:HGNC Symbol;Acc:HGNC:19599]	75.2774	1.84522	0.207343	8.89937	5.61659616193762e-19	8.5650196316888e-17
ENSG00000232629	HLA-DQB2	major histocompatibility complex, class II, DQ beta 2 [Source:HGNC Symbol;Acc:HGNC:4945]	118.799	1.84071	0.178161	10.3317	5.06431472853703e-25	1.49822686929039e-22
ENSG00000102575	ACP5	acid phosphatase 5, tartrate resistant [Source:HGNC Symbol;Acc:HGNC:124]	455.869	1.83748	0.145377	12.6395	1.27930093239688e-36	7.00867384889429e-34
ENSG00000183251	OR51B4	olfactory receptor family 51 subfamily B member 4 [Source:HGNC Symbol;Acc:HGNC:14708]	115.363	1.81539	0.189008	9.60484	7.62773040473828e-22	1.61184840209841e-19
ENSG00000228160	ENSG00000228160	novel transcript	30.7461	1.81537	0.244619	7.42123	1.16035745702771e-13	9.22796102384621e-12
ENSG00000146966	DENND2A	DENN domain containing 2A [Source:HGNC Symbol;Acc:HGNC:22212]	35.7	1.7875	0.244016	7.32532	2.38327994300418e-13	1.76267384584589e-11
ENSG00000196242	OR2C3	olfactory receptor family 2 subfamily C member 3 [Source:HGNC Symbol;Acc:HGNC:15005]	692.601	1.78572	0.120406	14.8309	9.24651523425015e-50	1.36774453345028e-46
ENSG00000187122	SLIT1	slit guidance ligand 1 [Source:HGNC Symbol;Acc:HGNC:11085]	29.768	1.78459	0.245504	7.26909	3.61922754667945e-13	2.57471628651885e-11
ENSG00000149418	ST14	ST14 transmembrane serine protease matriptase [Source:HGNC Symbol;Acc:HGNC:11344]	31.6556	1.75619	0.244569	7.18075	6.93298157230501e-13	4.68277001906556e-11
ENSG00000159217	IGF2BP1	insulin like growth factor 2 mRNA binding protein 1 [Source:HGNC Symbol;Acc:HGNC:28866]	142.899	1.75245	0.170033	10.3065	6.58360984907503e-25	1.90950503701016e-22
ENSG00000143850	PLEKHA6	pleckstrin homology domain containing A6 [Source:HGNC Symbol;Acc:HGNC:17053]	63.4523	1.72852	0.211607	8.16853	3.12175860323837e-16	3.37058782913153e-14
ENSG00000177570	SAMD12	sterile alpha motif domain containing 12 [Source:HGNC Symbol;Acc:HGNC:31750]	113.904	1.72565	0.203756	8.46918	2.47117626951023e-17	2.92429115028763e-15
ENSG00000155961	RAB39B	RAB39B, member RAS oncogene family [Source:HGNC Symbol;Acc:HGNC:16499]	236.919	1.71528	0.205474	8.34795	6.94604338387609e-17	8.02702138549181e-15
ENSG00000089127	OAS1	2'-5'-oligoadenylate synthetase 1 [Source:HGNC Symbol;Acc:HGNC:8086]	65.1511	1.68114	0.219907	7.64478	2.0929689694034e-14	1.82112923502442e-12
ENSG00000169213	RAB3B	RAB3B, member RAS oncogene family [Source:HGNC Symbol;Acc:HGNC:9778]	30.071	1.67031	0.242078	6.89989	5.20441765937251e-12	3.10418330715476e-10
ENSG00000155629	PIK3AP1	phosphoinositide-3-kinase adaptor protein 1 [Source:HGNC Symbol;Acc:HGNC:30034]	57.2084	1.66725	0.224817	7.41603	1.20684997847306e-13	9.5463769420179e-12
ENSG00000224260	ENSG00000224260	novel transcript	31.2118	1.6618	0.242482	6.8533	7.21672684471477e-12	4.18626758772631e-10
ENSG00000167972	ABCA3	ATP binding cassette subfamily A member 3 [Source:HGNC Symbol;Acc:HGNC:33]	90.3043	1.64114	0.218943	7.49575	6.59218996882314e-14	5.32850677698535e-12
ENSG00000101276	SLC52A3	solute carrier family 52 member 3 [Source:HGNC Symbol;Acc:HGNC:16187]	44.8152	1.6346	0.233831	6.99053	2.73849515310341e-12	1.70919073015636e-10
ENSG00000183668	PSG9	pregnancy specific beta-1-glycoprotein 9 [Source:HGNC Symbol;Acc:HGNC:9526]	21.9191	1.62985	0.247305	6.59042	4.38584725436349e-11	2.12070213835924e-09
ENSG00000214336	FOXI3	forkhead box I3 [Source:HGNC Symbol;Acc:HGNC:35123]	225.788	1.61681	0.157678	10.2539	1.13659906247393e-24	3.17218364756874e-22
ENSG00000162458	FBLIM1	filamin binding LIM protein 1 [Source:HGNC Symbol;Acc:HGNC:24686]	117.911	1.5784	0.183976	8.57938	9.53867080005632e-18	1.20594887584986e-15
ENSG00000136167	LCP1	lymphocyte cytosolic protein 1 [Source:HGNC Symbol;Acc:HGNC:6528]	628.849	1.57813	0.111486	14.1554	1.72944962916496e-45	1.70546792764054e-42
ENSG00000227297	ENSG00000227297	novel transcript	413.613	1.57209	0.149454	10.5188	7.07445204785598e-26	2.13561825901807e-23
ENSG00000085563	ABCB1	ATP binding cassette subfamily B member 1 [Source:HGNC Symbol;Acc:HGNC:40]	307.375	1.56839	0.132277	11.8569	1.98232084918389e-32	8.37785428603661e-30
ENSG00000249196	TMEM132D-AS1	TMEM132D antisense RNA 1 [Source:HGNC Symbol;Acc:HGNC:27466]	403.903	1.52771	0.116405	13.1241	2.39537018136405e-39	1.54053546620596e-36
ENSG00000125851	PCSK2	proprotein convertase subtilisin/kexin type 2 [Source:HGNC Symbol;Acc:HGNC:8744]	79.7727	1.50518	0.204962	7.34369	2.07779500550156e-13	1.55225978390803e-11
ENSG00000026751	SLAMF7	SLAM family member 7 [Source:HGNC Symbol;Acc:HGNC:21394]	784.649	1.48261	0.100967	14.6841	8.14867806174373e-49	9.27194199148564e-46
ENSG00000205126	ACCSL	1-aminocyclopropane-1-carboxylate synthase homolog (inactive) like [Source:HGNC Symbol;Acc:HGNC:34391]	62.7349	1.48251	0.227509	6.51624	7.20892910673019e-11	3.37450884008712e-09
ENSG00000165118	QNG1	Q-nucleotide N-glycosylase 1 [Source:HGNC Symbol;Acc:HGNC:28144]	20.0118	1.4753	0.247353	5.96437	2.45583520141627e-09	8.903606445919e-08
ENSG00000137642	SORL1	sortilin related receptor 1 [Source:HGNC Symbol;Acc:HGNC:11185]	2574.2	1.47057	0.125166	11.749	7.14894863379659e-32	2.93742356086442e-29
ENSG00000079308	TNS1	tensin 1 [Source:HGNC Symbol;Acc:HGNC:11973]	325.154	1.45376	0.17046	8.52843	1.48341627648806e-17	1.82855779681762e-15
ENSG00000215246	LINC02982	long intergenic non-protein coding RNA 2982 [Source:HGNC Symbol;Acc:HGNC:56056]	56.1399	1.44926	0.217774	6.65486	2.83575129494811e-11	1.45143367317898e-09
ENSG00000205786	LINC01531	long intergenic non-protein coding RNA 1531 [Source:HGNC Symbol;Acc:HGNC:51270]	410.451	1.4407	0.162755	8.85196	8.59983642158633e-19	1.27208780348105e-16
ENSG00000259560	ENSG00000259560	novel transcript	26.0011	1.43839	0.245452	5.86019	4.62341723847343e-09	1.57292700850504e-07
ENSG00000073910	FRY	FRY microtubule binding protein [Source:HGNC Symbol;Acc:HGNC:20367]	68.3835	1.42386	0.220537	6.45631	1.07283213174351e-10	4.88287165930769e-09
ENSG00000167779	IGFBP6	insulin like growth factor binding protein 6 [Source:HGNC Symbol;Acc:HGNC:5475]	49.6837	1.4085	0.219938	6.40409	1.51268749863652e-10	6.69930343707526e-09
ENSG00000165025	SYK	spleen associated tyrosine kinase [Source:HGNC Symbol;Acc:HGNC:11491]	24.7547	1.3996	0.245902	5.69172	1.25766301901763e-08	3.92475767453771e-07
ENSG00000111057	KRT18	keratin 18 [Source:HGNC Symbol;Acc:HGNC:6430]	188.206	1.39947	0.179401	7.80081	6.1512053408687e-15	5.65146766472856e-13
ENSG00000169255	B3GALNT1	beta-1,3-N-acetylgalactosaminyltransferase 1 (Globoside blood group) [Source:HGNC Symbol;Acc:HGNC:918]	849.173	1.39781	0.121203	11.5328	9.01692496116847e-31	3.3344588506401e-28
ENSG00000234068	PAGE2	PAGE family member 2 [Source:HGNC Symbol;Acc:HGNC:31804]	16.9944	1.39424	0.2457	5.67456	1.39043958650449e-08	4.27596306935019e-07
ENSG00000269586	CT45A10	cancer/testis antigen family 45 member A10 [Source:HGNC Symbol;Acc:HGNC:51263]	18.017	1.39316	0.245601	5.67246	1.4076009869216e-08	4.31379847601995e-07
ENSG00000110031	LPXN	leupaxin [Source:HGNC Symbol;Acc:HGNC:14061]	259.23	1.38759	0.166992	8.30934	9.62390060803388e-17	1.0950518291849e-14
ENSG00000243137	PSG4	pregnancy specific beta-1-glycoprotein 4 [Source:HGNC Symbol;Acc:HGNC:9521]	663.01	1.3787	0.102404	13.4634	2.56860977464018e-41	1.89974378932388e-38
ENSG00000172794	RAB37	RAB37, member RAS oncogene family [Source:HGNC Symbol;Acc:HGNC:30268]	53.3935	1.3783	0.215342	6.40053	1.54834688951882e-10	6.83676035515294e-09
ENSG00000152207	CYSLTR2	cysteinyl leukotriene receptor 2 [Source:HGNC Symbol;Acc:HGNC:18274]	3871.1	1.37372	0.097577	14.0783	5.16040762760857e-45	4.49016174279917e-42
ENSG00000153233	PTPRR	protein tyrosine phosphatase receptor type R [Source:HGNC Symbol;Acc:HGNC:9680]	542.585	1.36515	0.14815	9.21468	3.1222248289178e-20	5.63218898406732e-18
ENSG00000197142	ACSL5	acyl-CoA synthetase long chain family member 5 [Source:HGNC Symbol;Acc:HGNC:16526]	18.0847	1.36315	0.246058	5.53997	3.02529162567368e-08	8.77453210332648e-07
ENSG00000198223	CSF2RA	colony stimulating factor 2 receptor subunit alpha [Source:HGNC Symbol;Acc:HGNC:2435]	418.52	1.36168	0.122144	11.1482	7.31028488484741e-29	2.51473800038751e-26
ENSG00000111371	SLC38A1	solute carrier family 38 member 1 [Source:HGNC Symbol;Acc:HGNC:13447]	2345.12	1.36009	0.231111	5.885	3.98063173623143e-09	1.38544716805495e-07
ENSG00000073464	CLCN4	chloride voltage-gated channel 4 [Source:HGNC Symbol;Acc:HGNC:2022]	167.329	1.35897	0.154654	8.78717	1.53369214090298e-18	2.2025605969162e-16
ENSG00000266554	LINC01443	long intergenic non-protein coding RNA 1443 [Source:HGNC Symbol;Acc:HGNC:50768]	167.058	1.35626	0.158285	8.56843	1.04904383000236e-17	1.3150386723216e-15
ENSG00000139174	PRICKLE1	prickle planar cell polarity protein 1 [Source:HGNC Symbol;Acc:HGNC:17019]	45.8353	1.35523	0.226444	5.98483	2.16620086164757e-09	7.97075700136588e-08
ENSG00000171346	KRT15	keratin 15 [Source:HGNC Symbol;Acc:HGNC:6421]	58.4771	1.34481	0.210643	6.3843	1.72179225323935e-10	7.51290590263023e-09
ENSG00000144115	THNSL2	threonine synthase like 2 [Source:HGNC Symbol;Acc:HGNC:25602]	167.915	1.33982	0.18696	7.16636	7.70197967230433e-13	5.17853105966935e-11
ENSG00000171004	HS6ST2	heparan sulfate 6-O-sulfotransferase 2 [Source:HGNC Symbol;Acc:HGNC:19133]	147.012	1.3374	0.164007	8.15452	3.50558761216741e-16	3.73055050066046e-14
ENSG00000184785	SMIM10	small integral membrane protein 10 [Source:HGNC Symbol;Acc:HGNC:41913]	12.0127	1.33551	0.239472	5.57691	2.44830820955881e-08	7.25759018753385e-07
ENSG00000155849	ELMO1	engulfment and cell motility 1 [Source:HGNC Symbol;Acc:HGNC:16286]	408.224	1.32385	0.119768	11.0534	2.10979896396554e-28	6.78437962499526e-26
ENSG00000101210	EEF1A2	eukaryotic translation elongation factor 1 alpha 2 [Source:HGNC Symbol;Acc:HGNC:3192]	1562.19	1.31338	0.117754	11.1536	6.87666576586559e-29	2.42189619068295e-26
ENSG00000221947	XKR9	XK related 9 [Source:HGNC Symbol;Acc:HGNC:20937]	60.9759	1.31142	0.22333	5.87214	4.30210461550318e-09	1.48292811323736e-07
ENSG00000134115	CNTN6	contactin 6 [Source:HGNC Symbol;Acc:HGNC:2176]	91.438	1.30093	0.190181	6.84049	7.89221126672599e-12	4.5248677929229e-10
ENSG00000154330	PGM5	phosphoglucomutase 5 [Source:HGNC Symbol;Acc:HGNC:8908]	499.844	1.29739	0.147763	8.78017	1.63222270982252e-18	2.32152291573988e-16
ENSG00000257335	MGAM	maltase-glucoamylase [Source:HGNC Symbol;Acc:HGNC:7043]	24.0608	1.27931	0.246411	5.19175	2.08322479160561e-07	4.98625584424437e-06
ENSG00000047617	ANO2	anoctamin 2 [Source:HGNC Symbol;Acc:HGNC:1183]	78.2389	1.2745	0.220645	5.77625	7.63834840716779e-09	2.51640199641038e-07
ENSG00000140044	JDP2	Jun dimerization protein 2 [Source:HGNC Symbol;Acc:HGNC:17546]	72.8399	1.26281	0.243832	5.17902	2.23050145048934e-07	5.27053952965468e-06
ENSG00000176177	ENTHD1	ENTH domain containing 1 [Source:HGNC Symbol;Acc:HGNC:26352]	233.796	1.25727	0.14038	8.95619	3.36096363916003e-19	5.34573915596292e-17
ENSG00000169891	REPS2	RALBP1 associated Eps domain containing 2 [Source:HGNC Symbol;Acc:HGNC:9963]	240.432	1.2548	0.160793	7.80386	6.00415756066565e-15	5.5857546312809e-13
ENSG00000120211	INSL4	insulin like 4 [Source:HGNC Symbol;Acc:HGNC:6087]	67.8131	1.23877	0.214851	5.7657	8.13181955745897e-09	2.66409577874193e-07
ENSG00000170369	CST2	cystatin SA [Source:HGNC Symbol;Acc:HGNC:2474]	74.2606	1.2348	0.212141	5.82066	5.86148877782754e-09	1.95718153502539e-07
ENSG00000100031	GGT1	gamma-glutamyltransferase 1 [Source:HGNC Symbol;Acc:HGNC:4250]	63.4148	1.23175	0.210873	5.84119	5.18290935003751e-09	1.75035605264281e-07
ENSG00000168481	LGI3	leucine rich repeat LGI family member 3 [Source:HGNC Symbol;Acc:HGNC:18711]	302.341	1.22732	0.1433	8.56466	1.08394825012575e-17	1.34737500133278e-15
ENSG00000257302	FAHD2P1	fumarylacetoacetate hydrolase domain containing 2 pseudogene 1 [Source:HGNC Symbol;Acc:HGNC:32441]	29.7601	1.22637	0.243537	5.03565	4.76219151774736e-07	1.03744237011074e-05
ENSG00000128641	MYO1B	myosin IB [Source:HGNC Symbol;Acc:HGNC:7596]	1678.41	1.21893	0.102789	11.8585	1.94447477335064e-32	8.37785428603661e-30
ENSG00000175785	PRIMA1	proline rich membrane anchor 1 [Source:HGNC Symbol;Acc:HGNC:18319]	69.3498	1.21308	0.221373	5.4798	4.25803932930061e-08	1.19971271921933e-06
ENSG00000179546	HTR1D	5-hydroxytryptamine receptor 1D [Source:HGNC Symbol;Acc:HGNC:5289]	43.3059	1.20961	0.227936	5.30679	1.11575449618362e-07	2.84555870819794e-06
ENSG00000150938	CRIM1	cysteine rich transmembrane BMP regulator 1 [Source:HGNC Symbol;Acc:HGNC:2359]	87.7927	1.20773	0.211656	5.70608	1.15605628534989e-08	3.65392832754178e-07
ENSG00000149557	FEZ1	fasciculation and elongation protein zeta 1 [Source:HGNC Symbol;Acc:HGNC:3659]	75.705	1.20339	0.198218	6.07103	1.2709011866767e-09	4.92124878359209e-08
ENSG00000251138	LINC02882	long intergenic non-protein coding RNA 2882 [Source:HGNC Symbol;Acc:HGNC:54802]	38.203	1.20254	0.243208	4.9445	7.63376507192198e-07	1.59040356258972e-05
ENSG00000050327	ARHGEF5	Rho guanine nucleotide exchange factor 5 [Source:HGNC Symbol;Acc:HGNC:13209]	17.263	1.19359	0.246368	4.84472	1.26789492564195e-06	2.48078065345181e-05
ENSG00000188921	HACD4	3-hydroxyacyl-CoA dehydratase 4 [Source:HGNC Symbol;Acc:HGNC:20920]	200.405	1.19167	0.145789	8.17394	2.9847815236253e-16	3.27043617018262e-14
ENSG00000157404	KIT	KIT proto-oncogene, receptor tyrosine kinase [Source:HGNC Symbol;Acc:HGNC:6342]	80.1193	1.1891	0.201906	5.88939	3.8761262674702e-09	1.35545294913521e-07
ENSG00000135842	NIBAN1	niban apoptosis regulator 1 [Source:HGNC Symbol;Acc:HGNC:16784]	3173.08	1.18775	0.133185	8.91807	4.74475553837797e-19	7.38783409723021e-17
ENSG00000188269	OR7A5	olfactory receptor family 7 subfamily A member 5 [Source:HGNC Symbol;Acc:HGNC:8368]	44.45	1.18659	0.224259	5.29115	1.21552148532788e-07	3.04419128492386e-06
ENSG00000198033	TUBA3C	tubulin alpha 3c [Source:HGNC Symbol;Acc:HGNC:12408]	11.6713	1.1754	0.239721	4.90318	9.42960131868139e-07	1.91477866077694e-05
ENSG00000196502	SULT1A1	sulfotransferase family 1A member 1 [Source:HGNC Symbol;Acc:HGNC:11453]	22.9253	1.17139	0.246504	4.75201	2.01407752371994e-06	3.74745090954281e-05
ENSG00000130635	COL5A1	collagen type V alpha 1 chain [Source:HGNC Symbol;Acc:HGNC:2209]	57.2261	1.17003	0.214847	5.44586	5.15563308411533e-08	1.40965110129823e-06
ENSG00000077009	NMRK2	nicotinamide riboside kinase 2 [Source:HGNC Symbol;Acc:HGNC:17871]	52.1169	1.17	0.218696	5.3499	8.80016249384812e-08	2.28773292810196e-06
ENSG00000182352	CD300LD-AS1	CD300LD antisense RNA 1 [Source:HGNC Symbol;Acc:HGNC:26480]	112.56	1.16674	0.188722	6.18233	6.31610437399345e-10	2.56669823901404e-08
ENSG00000077420	APBB1IP	amyloid beta precursor protein binding family B member 1 interacting protein [Source:HGNC Symbol;Acc:HGNC:17379]	19.1694	1.16235	0.247407	4.69811	2.62577688413995e-06	4.74242877535997e-05
ENSG00000070669	ASNS	asparagine synthetase (glutamine-hydrolyzing) [Source:HGNC Symbol;Acc:HGNC:753]	32.8844	1.15936	0.243587	4.75954	1.94039357860398e-06	3.63320276135571e-05
ENSG00000272405	ENSG00000272405	novel transcript, antisense to BCAN	153.233	1.1587	0.187914	6.16615	6.99725545381581e-10	2.80497026213668e-08
ENSG00000258168	ENSG00000258168	novel transcript, antisense to PTPRB	22.9408	1.15845	0.24665	4.69674	2.64352667970724e-06	4.76866422514995e-05
ENSG00000230990	ENSG00000230990	putative novel transcript.	40.0435	1.15772	0.234952	4.92745	8.33106307697847e-07	1.7139511131386e-05
ENSG00000170390	DCLK2	doublecortin like kinase 2 [Source:HGNC Symbol;Acc:HGNC:19002]	45.5086	1.15385	0.223968	5.15185	2.57922923147365e-07	6.03670234049973e-06
ENSG00000172716	SLFN11	schlafen family member 11 [Source:HGNC Symbol;Acc:HGNC:26633]	19.5503	1.15377	0.247209	4.66717	3.05369771984444e-06	5.42912219614652e-05
ENSG00000244342	LINC00698	long intergenic non-protein coding RNA 698 [Source:HGNC Symbol;Acc:HGNC:27720]	163.809	1.15271	0.160136	7.19834	6.09517282920549e-13	4.17406465229665e-11
ENSG00000101977	MCF2	MCF.2 cell line derived transforming sequence [Source:HGNC Symbol;Acc:HGNC:6940]	133.008	1.15173	0.191283	6.0211	1.73239913583267e-09	6.43860502945651e-08
ENSG00000164604	GPR85	G protein-coupled receptor 85 [Source:HGNC Symbol;Acc:HGNC:4536]	110.509	1.15103	0.18985	6.06282	1.33751636783063e-09	5.13884210725992e-08
ENSG00000173890	GPR160	G protein-coupled receptor 160 [Source:HGNC Symbol;Acc:HGNC:23693]	73.6876	1.14765	0.201188	5.70437	1.16772046043751e-08	3.6673454554626e-07
ENSG00000176049	JAKMIP2	janus kinase and microtubule interacting protein 2 [Source:HGNC Symbol;Acc:HGNC:29067]	30.7445	1.14512	0.245449	4.66541	3.07996853692221e-06	5.46269719402319e-05
ENSG00000164764	SBSPON	somatomedin B and thrombospondin type 1 domain containing [Source:HGNC Symbol;Acc:HGNC:30362]	23.5722	1.14455	0.247306	4.62807	3.69081530676862e-06	6.43803537944829e-05
ENSG00000134755	DSC2	desmocollin 2 [Source:HGNC Symbol;Acc:HGNC:3036]	224.331	1.13972	0.147686	7.71719	1.1892168555562e-14	1.05969251369803e-12
ENSG00000187323	DCC	DCC netrin 1 receptor [Source:HGNC Symbol;Acc:HGNC:2701]	30.8629	1.13744	0.246435	4.61556	3.92042992773199e-06	6.7825730398844e-05
ENSG00000235782	ENSG00000235782	novel transcript	77.6509	1.12783	0.209966	5.37148	7.80927339662169e-08	2.04450924040404e-06
ENSG00000233928	ENSG00000233928	novel transcript	23.1742	1.12339	0.246338	4.56035	5.10686097448634e-06	8.50683418182454e-05
ENSG00000255843	ENSG00000255843	novel transcript	24.0875	1.11989	0.245121	4.56875	4.90646591694995e-06	8.24280460595203e-05
ENSG00000234444	ZNF736	zinc finger protein 736 [Source:HGNC Symbol;Acc:HGNC:32467]	119.837	1.1178	0.18087	6.18011	6.40554457789565e-10	2.59591275058171e-08
ENSG00000166145	SPINT1	serine peptidase inhibitor, Kunitz type 1 [Source:HGNC Symbol;Acc:HGNC:11246]	410.243	1.11725	0.114827	9.72988	2.24847370403847e-22	5.03930651971773e-20
ENSG00000129757	CDKN1C	cyclin dependent kinase inhibitor 1C [Source:HGNC Symbol;Acc:HGNC:1786]	217.701	1.11472	0.196122	5.6838	1.31736648778648e-08	4.09379938809614e-07
ENSG00000156463	SH3RF2	SH3 domain containing ring finger 2 [Source:HGNC Symbol;Acc:HGNC:26299]	144.624	1.10469	0.164388	6.72	1.81723260984054e-11	9.60018027312903e-10
ENSG00000197249	SERPINA1	serpin family A member 1 [Source:HGNC Symbol;Acc:HGNC:8941]	35.1306	1.10466	0.234594	4.7088	2.4917576406939e-06	4.53358905549129e-05
ENSG00000046774	MAGEC2	MAGE family member C2 [Source:HGNC Symbol;Acc:HGNC:13574]	232.351	1.09413	0.145306	7.52979	5.08211575218703e-14	4.19970146404193e-12
ENSG00000007062	PROM1	prominin 1 [Source:HGNC Symbol;Acc:HGNC:9454]	140.263	1.09212	0.161612	6.75766	1.40241854421739e-11	7.65482476238508e-10
ENSG00000100170	SLC5A1	solute carrier family 5 member 1 [Source:HGNC Symbol;Acc:HGNC:11036]	74.8054	1.09143	0.224224	4.86759	1.12968608254468e-06	2.24601028669368e-05
ENSG00000214429	CYCSP6	CYCS pseudogene 6 [Source:HGNC Symbol;Acc:HGNC:24421]	50.3761	1.09005	0.218212	4.99539	5.87166087667055e-07	1.24789666217975e-05
ENSG00000134775	FHOD3	formin homology 2 domain containing 3 [Source:HGNC Symbol;Acc:HGNC:26178]	313.93	1.08694	0.157968	6.88077	5.95280847043109e-12	3.53630292749465e-10
ENSG00000017427	IGF1	insulin like growth factor 1 [Source:HGNC Symbol;Acc:HGNC:5464]	64.5965	1.08362	0.21513	5.03703	4.72812631525309e-07	1.03154047869062e-05
ENSG00000183287	CCBE1	collagen and calcium binding EGF domains 1 [Source:HGNC Symbol;Acc:HGNC:29426]	27.2539	1.08267	0.241912	4.47546	7.62480406081875e-06	0.000121275
ENSG00000076356	PLXNA2	plexin A2 [Source:HGNC Symbol;Acc:HGNC:9100]	131.712	1.08259	0.17094	6.33312	2.40250256223068e-10	1.03008167827583e-08
ENSG00000170421	KRT8	keratin 8 [Source:HGNC Symbol;Acc:HGNC:6446]	28.9577	1.07841	0.247108	4.36414	1.27625008962396e-05	0.000189421
ENSG00000160321	ZNF208	zinc finger protein 208 [Source:HGNC Symbol;Acc:HGNC:12999]	40.4486	1.07594	0.241752	4.45059	8.5635857424125e-06	0.000134329
ENSG00000185753	CXorf38	chromosome X open reading frame 38 [Source:HGNC Symbol;Acc:HGNC:28589]	791.57	1.07502	0.0994433	10.8104	3.07273859533026e-27	9.46915610460941e-25
ENSG00000258807	ENSG00000258807	novel transcript	27.3301	1.07225	0.246042	4.35798	1.31265438156163e-05	0.000193202
ENSG00000227718	ENSG00000227718	novel transcript	24.9133	1.07077	0.245362	4.36406	1.2767228191656e-05	0.000189421
ENSG00000005471	ABCB4	ATP binding cassette subfamily B member 4 [Source:HGNC Symbol;Acc:HGNC:45]	507.144	1.06497	0.1467	7.25952	3.88478924503725e-13	2.72340296268204e-11
ENSG00000107165	TYRP1	tyrosinase related protein 1 [Source:HGNC Symbol;Acc:HGNC:12450]	36458.8	1.06303	0.127032	8.36821	5.85021241334084e-17	6.81388519827856e-15
ENSG00000249803	ENSG00000249803	uncharacterized CTB-1I21.1 [Source:NCBI gene (formerly Entrezgene);Acc:105379191]	26.1793	1.05831	0.245272	4.31483	1.59722385715469e-05	0.000228714
ENSG00000169551	CT55	cancer/testis antigen 55 [Source:HGNC Symbol;Acc:HGNC:26047]	125.361	1.05276	0.179291	5.8718	4.31083753848069e-09	1.48292811323736e-07
ENSG00000039068	CDH1	cadherin 1 [Source:HGNC Symbol;Acc:HGNC:1748]	6439.98	1.04139	0.116558	8.93454	4.08863365418416e-19	6.43394351198853e-17
ENSG00000266365	ENSG00000266365	ribosomal protein L36a pseudogene 47	41.9731	1.03591	0.2291	4.52166	6.13554454518314e-06	9.97329394641198e-05
ENSG00000106436	MYL10	myosin light chain 10 [Source:HGNC Symbol;Acc:HGNC:29825]	46.2426	1.03412	0.240008	4.30869	1.64224371871532e-05	0.000234253
ENSG00000236719	OVAAL	ovarian adenocarcinoma amplified long non-coding RNA [Source:HGNC Symbol;Acc:HGNC:49422]	295.038	1.03169	0.149242	6.91285	4.74996012355093e-12	2.85615488404737e-10
ENSG00000197928	ZNF677	zinc finger protein 677 [Source:HGNC Symbol;Acc:HGNC:28730]	127.028	1.03101	0.178718	5.76891	7.97846990034181e-09	2.62261170590791e-07
ENSG00000177409	SAMD9L	sterile alpha motif domain containing 9 like [Source:HGNC Symbol;Acc:HGNC:1349]	358.103	1.022	0.129576	7.88727	3.08862847092886e-15	3.00572318039341e-13
ENSG00000117472	TSPAN1	tetraspanin 1 [Source:HGNC Symbol;Acc:HGNC:20657]	28.0872	1.02075	0.242804	4.20403	2.62203053959525e-05	0.000355826
ENSG00000214944	ARHGEF28	Rho guanine nucleotide exchange factor 28 [Source:HGNC Symbol;Acc:HGNC:30322]	42.6139	1.02033	0.231243	4.41238	1.0224215201472e-05	0.00015656
ENSG00000235162	C12orf75	chromosome 12 open reading frame 75 [Source:HGNC Symbol;Acc:HGNC:35164]	68.6123	1.01903	0.206997	4.92293	8.5257252349681e-07	1.74913353225587e-05
ENSG00000158125	XDH	xanthine dehydrogenase [Source:HGNC Symbol;Acc:HGNC:12805]	15.0329	1.01564	0.2449	4.14714	3.36648385931788e-05	0.000443034
ENSG00000237463	LRRC52-AS1	LRRC52 antisense RNA 1 [Source:HGNC Symbol;Acc:HGNC:54044]	19.4132	1.01361	0.247417	4.09678	4.18936289383984e-05	0.000532838
ENSG00000086730	LAT2	linker for activation of T cells family member 2 [Source:HGNC Symbol;Acc:HGNC:12749]	64.4549	1.0133	0.211739	4.78559	1.70486391543222e-06	3.23727176342405e-05
ENSG00000060656	PTPRU	protein tyrosine phosphatase receptor type U [Source:HGNC Symbol;Acc:HGNC:9683]	1334.11	1.01219	0.108806	9.30274	1.36870180336138e-20	2.5307296344152e-18
ENSG00000279377	ENSG00000279377	TEC	29.3823	1.00105	0.246794	4.05623	4.98712135141356e-05	0.00062358
ENSG00000151150	ANK3	ankyrin 3 [Source:HGNC Symbol;Acc:HGNC:494]	167.968	0.997905	0.162223	6.15143	7.6788552375025e-10	3.04519106362297e-08
ENSG00000130830	MPP1	MAGUK p55 scaffold protein 1 [Source:HGNC Symbol;Acc:HGNC:7219]	458.342	0.99525	0.123657	8.04845	8.38485684397432e-16	8.79636896709703e-14
ENSG00000166123	GPT2	glutamic--pyruvic transaminase 2 [Source:HGNC Symbol;Acc:HGNC:18062]	649.234	0.993498	0.241548	4.11305	3.90470281889226e-05	0.000500506
ENSG00000102174	PHEX	phosphate regulating endopeptidase X-linked [Source:HGNC Symbol;Acc:HGNC:8918]	49.8516	0.993283	0.232353	4.27489	1.91232153244426e-05	0.000268888
ENSG00000007174	DNAH9	dynein axonemal heavy chain 9 [Source:HGNC Symbol;Acc:HGNC:2953]	17.7408	0.98993	0.24731	4.00279	6.26003679282907e-05	0.00075788
ENSG00000160183	TMPRSS3	transmembrane serine protease 3 [Source:HGNC Symbol;Acc:HGNC:11877]	37.2251	0.987607	0.232645	4.24512	2.18471865446529e-05	0.000303155
ENSG00000166446	CDYL2	chromodomain Y like 2 [Source:HGNC Symbol;Acc:HGNC:23030]	30.8689	0.984832	0.237901	4.13968	3.47794383690104e-05	0.000454468
ENSG00000156500	PABIR3	PABIR family member 3 [Source:HGNC Symbol;Acc:HGNC:25202]	100.292	0.984698	0.18561	5.30521	1.12541806664025e-07	2.86526403472334e-06
ENSG00000132561	MATN2	matrilin 2 [Source:HGNC Symbol;Acc:HGNC:6908]	251.01	0.983405	0.147013	6.68925	2.24323111100044e-11	1.17250440261196e-09
ENSG00000186854	TRABD2A	TraB domain containing 2A [Source:HGNC Symbol;Acc:HGNC:27013]	323.475	0.982942	0.131107	7.49725	6.51699487960782e-14	5.29666968456917e-12
ENSG00000198478	SH3BGRL2	SH3 domain binding glutamate rich protein like 2 [Source:HGNC Symbol;Acc:HGNC:15567]	77.3747	0.982432	0.196363	5.00313	5.64059153798208e-07	1.20397734530781e-05
ENSG00000102048	ASB9	ankyrin repeat and SOCS box containing 9 [Source:HGNC Symbol;Acc:HGNC:17184]	388.698	0.980254	0.129616	7.56278	3.94552403213351e-14	3.29729895385983e-12
ENSG00000160219	GAB3	GRB2 associated binding protein 3 [Source:HGNC Symbol;Acc:HGNC:17515]	16.7832	0.973759	0.245805	3.96152	7.44756609468046e-05	0.000879907
ENSG00000137872	SEMA6D	semaphorin 6D [Source:HGNC Symbol;Acc:HGNC:16770]	504.022	0.973646	0.127525	7.63493	2.25943690096295e-14	1.94793132009763e-12
ENSG00000170681	CAVIN4	caveolae associated protein 4 [Source:HGNC Symbol;Acc:HGNC:33742]	41.6843	0.97166	0.236402	4.1102	3.95321647814706e-05	0.000506286
ENSG00000142627	EPHA2	EPH receptor A2 [Source:HGNC Symbol;Acc:HGNC:3386]	136.313	0.969461	0.1905	5.08902	3.59913444370156e-07	8.10325672621513e-06
ENSG00000127084	FGD3	FYVE, RhoGEF and PH domain containing 3 [Source:HGNC Symbol;Acc:HGNC:16027]	22.2911	0.965739	0.246659	3.91528	9.02983412444271e-05	0.00103864
ENSG00000124343	XG	Xg glycoprotein (Xg blood group) [Source:HGNC Symbol;Acc:HGNC:12806]	76.9203	0.964576	0.210037	4.5924	4.38177762212334e-06	7.4844404834236e-05
ENSG00000138798	EGF	epidermal growth factor [Source:HGNC Symbol;Acc:HGNC:3229]	210.121	0.960903	0.175256	5.48286	4.18506057581898e-08	1.18140106941821e-06
ENSG00000197134	ZNF257	zinc finger protein 257 [Source:HGNC Symbol;Acc:HGNC:13498]	70.5153	0.959382	0.214612	4.4703	7.81095829162252e-06	0.00012397
ENSG00000124145	SDC4	syndecan 4 [Source:HGNC Symbol;Acc:HGNC:10661]	1857.54	0.958962	0.110162	8.70498	3.17619017458312e-18	4.39086028620874e-16
ENSG00000213366	GSTM2	glutathione S-transferase mu 2 [Source:HGNC Symbol;Acc:HGNC:4634]	25.1419	0.949942	0.244398	3.88687	0.000101543	0.0011501
ENSG00000258791	LINC00520	long intergenic non-protein coding RNA 520 [Source:HGNC Symbol;Acc:HGNC:19843]	376.072	0.948591	0.140602	6.74662	1.51324841529419e-11	8.1992566150299e-10
ENSG00000269067	ZNF728	zinc finger protein 728 [Source:HGNC Symbol;Acc:HGNC:32463]	17.3895	0.947109	0.247219	3.83106	0.000127594	0.00139392
ENSG00000057704	TMCC3	transmembrane and coiled-coil domain family 3 [Source:HGNC Symbol;Acc:HGNC:29199]	176.468	0.946026	0.149164	6.3422	2.26509466805273e-10	9.76830330315917e-09
ENSG00000175356	SCUBE2	signal peptide, CUB domain and EGF like domain containing 2 [Source:HGNC Symbol;Acc:HGNC:30425]	156.251	0.943761	0.161048	5.86011	4.6256303995382e-09	1.57292700850504e-07
ENSG00000177173	NAP1L4P1	nucleosome assembly protein 1 like 4 pseudogene 1 [Source:HGNC Symbol;Acc:HGNC:39740]	74.7837	0.941527	0.21458	4.38777	1.14517491472782e-05	0.000172675
ENSG00000112379	ARFGEF3	ARFGEF family member 3 [Source:HGNC Symbol;Acc:HGNC:21213]	304.269	0.938263	0.129178	7.26334	3.77643000000064e-13	2.67277284976122e-11
ENSG00000105699	LSR	lipolysis stimulated lipoprotein receptor [Source:HGNC Symbol;Acc:HGNC:29572]	30.0488	0.936429	0.239238	3.91421	9.07005135948332e-05	0.00104165
ENSG00000182568	SATB1	SATB homeobox 1 [Source:HGNC Symbol;Acc:HGNC:10541]	205.597	0.935807	0.16772	5.57956	2.41125692370768e-08	7.162110926804e-07
ENSG00000137628	DDX60	DExD/H-box helicase 60 [Source:HGNC Symbol;Acc:HGNC:25942]	176.573	0.930066	0.171259	5.43077	5.61114507880046e-08	1.52293684413975e-06
ENSG00000276476	LINC00540	long intergenic non-protein coding RNA 540 [Source:HGNC Symbol;Acc:HGNC:43673]	41.3958	0.925873	0.244286	3.79012	0.000150576	0.00161517
ENSG00000204936	CD177	CD177 molecule [Source:HGNC Symbol;Acc:HGNC:30072]	15.1436	0.924924	0.24674	3.74857	0.000177844	0.00185128
ENSG00000139629	GALNT6	polypeptide N-acetylgalactosaminyltransferase 6 [Source:HGNC Symbol;Acc:HGNC:4128]	692.541	0.923725	0.104082	8.87499	6.99387854543314e-19	1.05564746371477e-16
ENSG00000065325	GLP2R	glucagon like peptide 2 receptor [Source:HGNC Symbol;Acc:HGNC:4325]	9.39353	0.916134	0.228056	4.01714	5.89090902727628e-05	0.00072314
ENSG00000152256	PDK1	pyruvate dehydrogenase kinase 1 [Source:HGNC Symbol;Acc:HGNC:8809]	350.244	0.915839	0.134697	6.79926	1.05155871695958e-11	5.8257140603993e-10
ENSG00000170954	ZNF415	zinc finger protein 415 [Source:HGNC Symbol;Acc:HGNC:20636]	13.8161	0.913839	0.241964	3.77675	0.000158885	0.00168596
ENSG00000128596	CCDC136	coiled-coil domain containing 136 [Source:HGNC Symbol;Acc:HGNC:22225]	136.221	0.913503	0.174382	5.23853	1.61865045689252e-07	3.931539828958e-06
ENSG00000077264	PAK3	p21 (RAC1) activated kinase 3 [Source:HGNC Symbol;Acc:HGNC:8592]	18.542	0.91015	0.247412	3.67869	0.000234437	0.0023671
ENSG00000228741	ENSG00000228741	spermatogenesis associated 13 [Source:NCBI gene (formerly Entrezgene);Acc:221178]	10.8441	0.905617	0.240408	3.767	0.000165218	0.00174067
ENSG00000242759	LINC00882	long intergenic non-protein coding RNA 882 [Source:HGNC Symbol;Acc:HGNC:48568]	92.7272	0.905445	0.218176	4.15007	3.32380211825639e-05	0.000438197
ENSG00000236404	VLDLR-AS1	VLDLR antisense RNA 1 [Source:HGNC Symbol;Acc:HGNC:49621]	19.2508	0.902311	0.24641	3.66183	0.000250421	0.0025022
ENSG00000178217	SH2D4B	SH2 domain containing 4B [Source:HGNC Symbol;Acc:HGNC:31440]	13.7243	0.897221	0.239992	3.73854	0.000185089	0.00191457
ENSG00000270816	LINC00221	long intergenic non-protein coding RNA 221 [Source:HGNC Symbol;Acc:HGNC:20169]	109.041	0.892448	0.186346	4.7892	1.67444643148756e-06	3.18769776249215e-05
ENSG00000060982	BCAT1	branched chain amino acid transaminase 1 [Source:HGNC Symbol;Acc:HGNC:976]	19.8737	0.891017	0.242468	3.67479	0.000238046	0.00240026
ENSG00000189223	PAX8-AS1	PAX8 antisense RNA 1 [Source:HGNC Symbol;Acc:HGNC:49271]	88.5103	0.888101	0.186568	4.7602	1.93400341211564e-06	3.62582743625025e-05
ENSG00000244486	SCARF2	scavenger receptor class F member 2 [Source:HGNC Symbol;Acc:HGNC:19869]	241.469	0.886862	0.161109	5.50473	3.69733608977067e-08	1.05377640539283e-06
ENSG00000231672	DIRC3	disrupted in renal carcinoma 3 [Source:HGNC Symbol;Acc:HGNC:17805]	17.1211	0.885987	0.246509	3.59414	0.00032546	0.003118
ENSG00000132274	TRIM22	tripartite motif containing 22 [Source:HGNC Symbol;Acc:HGNC:16379]	84.47	0.883443	0.191042	4.62434	3.75798289725029e-06	6.54100798096724e-05
ENSG00000183044	ABAT	4-aminobutyrate aminotransferase [Source:HGNC Symbol;Acc:HGNC:23]	83.4159	0.88218	0.197566	4.46525	7.99753436829465e-06	0.000126524
ENSG00000163131	CTSS	cathepsin S [Source:HGNC Symbol;Acc:HGNC:2545]	84.4163	0.880907	0.218642	4.029	5.60145010164327e-05	0.000691625
ENSG00000182326	C1S	complement C1s [Source:HGNC Symbol;Acc:HGNC:1247]	134.842	0.87962	0.166192	5.29279	1.20466216401111e-07	3.03050386565515e-06
ENSG00000139793	MBNL2	muscleblind like splicing regulator 2 [Source:HGNC Symbol;Acc:HGNC:16746]	479.165	0.878857	0.129177	6.80353	1.02089011382759e-11	5.69849304291988e-10
ENSG00000140795	MYLK3	myosin light chain kinase 3 [Source:HGNC Symbol;Acc:HGNC:29826]	82.9585	0.87776	0.19509	4.49926	6.81889708838053e-06	0.000109755
ENSG00000231561	CEACAMP5	CEA cell adhesion molecule pseudogene 5 [Source:HGNC Symbol;Acc:HGNC:1827]	24.3009	0.876659	0.243784	3.59605	0.00032309	0.00310334
ENSG00000171649	ZIK1	zinc finger protein interacting with K protein 1 [Source:HGNC Symbol;Acc:HGNC:33104]	56.1602	0.873347	0.213494	4.09073	4.30023474997456e-05	0.000544132
ENSG00000132031	MATN3	matrilin 3 [Source:HGNC Symbol;Acc:HGNC:6909]	19.4383	0.873271	0.247214	3.53245	0.000411732	0.00379934
ENSG00000080166	DCT	dopachrome tautomerase [Source:HGNC Symbol;Acc:HGNC:2709]	23157.5	0.867736	0.0697303	12.4442	1.50433493123491e-35	7.67314562166443e-33
ENSG00000115758	ODC1	ornithine decarboxylase 1 [Source:HGNC Symbol;Acc:HGNC:8109]	4708.77	0.865564	0.240182	3.60379	0.000313611	0.00302279
ENSG00000152137	HSPB8	heat shock protein family B (small) member 8 [Source:HGNC Symbol;Acc:HGNC:30171]	1677.69	0.864717	0.109401	7.90408	2.69922010400037e-15	2.64416316413069e-13
ENSG00000176771	NCKAP5	NCK associated protein 5 [Source:HGNC Symbol;Acc:HGNC:29847]	227.247	0.864393	0.137066	6.30639	2.85618354808338e-10	1.21404215641521e-08
ENSG00000157514	TSC22D3	TSC22 domain family member 3 [Source:HGNC Symbol;Acc:HGNC:3051]	356.267	0.863556	0.184389	4.68335	2.82224407713563e-06	5.05380048436946e-05
ENSG00000092969	TGFB2	transforming growth factor beta 2 [Source:HGNC Symbol;Acc:HGNC:11768]	39.2701	0.862446	0.235073	3.66884	0.000243649	0.00244343
ENSG00000266835	GAPLINC	gastric adenocarcinoma associated, positive CD44 regulator, long intergenic non-coding RNA [Source:HGNC Symbol;Acc:HGNC:51308]	101.234	0.862262	0.1792	4.81174	1.4962470468395e-06	2.88183415583982e-05
ENSG00000163347	CLDN1	claudin 1 [Source:HGNC Symbol;Acc:HGNC:2032]	3119.04	0.860687	0.107595	7.99935	1.25073431156224e-15	1.26718232442662e-13
ENSG00000174567	GOLT1A	golgi transport 1A [Source:HGNC Symbol;Acc:HGNC:24766]	11.7232	0.860293	0.238582	3.60586	0.000311123	0.00300401
ENSG00000132359	RAP1GAP2	RAP1 GTPase activating protein 2 [Source:HGNC Symbol;Acc:HGNC:29176]	68.7276	0.856639	0.21596	3.96666	7.28868354405834e-05	0.000864589
ENSG00000135119	RNFT2	ring finger protein, transmembrane 2 [Source:HGNC Symbol;Acc:HGNC:25905]	112.948	0.855291	0.195848	4.36712	1.25893028275481e-05	0.000187157
ENSG00000162722	TRIM58	tripartite motif containing 58 [Source:HGNC Symbol;Acc:HGNC:24150]	38.9908	0.854044	0.233868	3.65182	0.000260386	0.00259194
ENSG00000125772	GPCPD1	glycerophosphocholine phosphodiesterase 1 [Source:HGNC Symbol;Acc:HGNC:26957]	889.565	0.848257	0.114581	7.40313	1.33009697854573e-13	1.04099441834119e-11
ENSG00000148053	NTRK2	neurotrophic receptor tyrosine kinase 2 [Source:HGNC Symbol;Acc:HGNC:8032]	45.5104	0.846649	0.232949	3.63448	0.000278541	0.00272859
ENSG00000143340	FAM163A	family with sequence similarity 163 member A [Source:HGNC Symbol;Acc:HGNC:28274]	10.161	0.845404	0.235823	3.5849	0.000337203	0.00321051
ENSG00000228626	ENSG00000228626	novel pseudogene	15.3677	0.84417	0.230455	3.66307	0.000249215	0.00249248
ENSG00000167105	TMEM92	transmembrane protein 92 [Source:HGNC Symbol;Acc:HGNC:26579]	36.5118	0.844132	0.236733	3.56576	0.000362803	0.00339872
ENSG00000111077	TNS2	tensin 2 [Source:HGNC Symbol;Acc:HGNC:19737]	279.004	0.840483	0.138178	6.08261	1.18241553377908e-09	4.60270804622634e-08
ENSG00000151276	MAGI1	membrane associated guanylate kinase, WW and PDZ domain containing 1 [Source:HGNC Symbol;Acc:HGNC:946]	345.79	0.839813	0.13618	6.16694	6.96256696650864e-10	2.79864920023358e-08
ENSG00000229621	LINC01822	long intergenic non-protein coding RNA 1822 [Source:HGNC Symbol;Acc:HGNC:52627]	14.8651	0.836751	0.245704	3.40553	0.00066036	0.00563649
ENSG00000255375	ENSG00000255375	novel transcript	64.5097	0.835162	0.20767	4.02158	5.7809744620774e-05	0.000711416
ENSG00000047644	WWC3	WWC family member 3 [Source:HGNC Symbol;Acc:HGNC:29237]	425.97	0.834822	0.145405	5.74135	9.39236884981718e-09	3.04008577738503e-07
ENSG00000174292	TNK1	tyrosine kinase non receptor 1 [Source:HGNC Symbol;Acc:HGNC:11940]	26.8595	0.833154	0.242188	3.44011	0.00058147	0.00506842
ENSG00000132746	ALDH3B2	aldehyde dehydrogenase 3 family member B2 [Source:HGNC Symbol;Acc:HGNC:411]	24.7567	0.831035	0.244924	3.39302	0.000691254	0.00584956
ENSG00000163624	CDS1	CDP-diacylglycerol synthase 1 [Source:HGNC Symbol;Acc:HGNC:1800]	93.815	0.830068	0.188619	4.40077	1.07865361232505e-05	0.000164489
ENSG00000149582	TMEM25	transmembrane protein 25 [Source:HGNC Symbol;Acc:HGNC:25890]	19.5533	0.82989	0.247371	3.35484	0.000794101	0.00656954
ENSG00000176046	NUPR1	nuclear protein 1, transcriptional regulator [Source:HGNC Symbol;Acc:HGNC:29990]	949.601	0.827828	0.229522	3.60675	0.000310062	0.00299571
ENSG00000058335	RASGRF1	Ras protein specific guanine nucleotide releasing factor 1 [Source:HGNC Symbol;Acc:HGNC:9875]	20.5236	0.826099	0.247275	3.3408	0.000835364	0.00684203
ENSG00000229607	ENSG00000229607	novel transcript	34.3702	0.825086	0.23379	3.52917	0.000416863	0.00383711
ENSG00000132718	SYT11	synaptotagmin 11 [Source:HGNC Symbol;Acc:HGNC:19239]	241.112	0.825083	0.136415	6.04831	1.46373761286608e-09	5.55050461848923e-08
ENSG00000106852	LHX6	LIM homeobox 6 [Source:HGNC Symbol;Acc:HGNC:21735]	90.5288	0.824906	0.207398	3.9774	6.96724974643704e-05	0.000831099
ENSG00000113739	STC2	stanniocalcin 2 [Source:HGNC Symbol;Acc:HGNC:11374]	16.278	0.82414	0.239956	3.43454	0.000593559	0.00515556
ENSG00000236081	ELFN1-AS1	ELFN1 antisense RNA 1 [Source:HGNC Symbol;Acc:HGNC:39071]	47.9333	0.823622	0.225902	3.64593	0.000266422	0.00263606
ENSG00000084207	GSTP1	glutathione S-transferase pi 1 [Source:HGNC Symbol;Acc:HGNC:4638]	2862.91	0.821764	0.0847804	9.69285	3.23367379944162e-22	7.03419159431477e-20
ENSG00000091831	ESR1	estrogen receptor 1 [Source:HGNC Symbol;Acc:HGNC:3467]	43.9143	0.82109	0.229245	3.58171	0.000341347	0.00323046
ENSG00000228623	ZNF883	zinc finger protein 883 [Source:HGNC Symbol;Acc:HGNC:27271]	71.5141	0.819031	0.206121	3.97354	7.08123559758637e-05	0.000843363
ENSG00000266094	RASSF5	Ras association domain family member 5 [Source:HGNC Symbol;Acc:HGNC:17609]	49.3112	0.818736	0.224601	3.64528	0.000267099	0.00263923
ENSG00000147364	FBXO25	F-box protein 25 [Source:HGNC Symbol;Acc:HGNC:13596]	624.162	0.818577	0.17835	4.58971	4.4386352552842e-06	7.54670030990389e-05
ENSG00000113578	FGF1	fibroblast growth factor 1 [Source:HGNC Symbol;Acc:HGNC:3665]	51.0173	0.817761	0.216081	3.78451	0.000154014	0.0016437
ENSG00000175352	NRIP3	nuclear receptor interacting protein 3 [Source:HGNC Symbol;Acc:HGNC:1167]	1301.69	0.816324	0.114035	7.15854	8.15415743689577e-13	5.43316652281812e-11
ENSG00000164236	ANKRD33B	ankyrin repeat domain 33B [Source:HGNC Symbol;Acc:HGNC:35240]	311.466	0.814851	0.139511	5.84077	5.19602145494978e-09	1.75078700140358e-07
ENSG00000180071	ANKRD18A	ankyrin repeat domain 18A [Source:HGNC Symbol;Acc:HGNC:23643]	8.91009	0.814238	0.234213	3.47648	0.000508037	0.00450803
ENSG00000151012	SLC7A11	solute carrier family 7 member 11 [Source:HGNC Symbol;Acc:HGNC:11059]	1543.25	0.814226	0.246855	3.2984	0.000972368	0.00771591
ENSG00000103257	SLC7A5	solute carrier family 7 member 5 [Source:HGNC Symbol;Acc:HGNC:11063]	16163.3	0.812904	0.197375	4.11857	3.81228827904621e-05	0.000491642
ENSG00000150054	MPP7	MAGUK p55 scaffold protein 7 [Source:HGNC Symbol;Acc:HGNC:26542]	27.9847	0.80845	0.245419	3.29416	0.000987149	0.00781687
ENSG00000233539	ENSG00000233539	novel transcript	193.287	0.807143	0.162125	4.97851	6.40761814186609e-07	1.35790096782927e-05
ENSG00000186074	CD300LF	CD300 molecule like family member f [Source:HGNC Symbol;Acc:HGNC:29883]	9.79947	0.804899	0.237823	3.38445	0.000713215	0.00599766
ENSG00000213190	MLLT11	MLLT11 transcription factor 7 cofactor [Source:HGNC Symbol;Acc:HGNC:16997]	561.991	0.803763	0.243448	3.30158	0.000961409	0.00765402
ENSG00000155622	XAGE2	X antigen family member 2 [Source:HGNC Symbol;Acc:HGNC:4112]	9.7735	0.803551	0.233806	3.43683	0.000588558	0.00512115
ENSG00000165626	BEND7	BEN domain containing 7 [Source:HGNC Symbol;Acc:HGNC:23514]	145.241	0.80238	0.1587	5.05595	4.28245196114618e-07	9.41248579632606e-06
ENSG00000145491	ROPN1L	rhophilin associated tail protein 1 like [Source:HGNC Symbol;Acc:HGNC:24060]	20.7846	0.802261	0.246072	3.26026	0.00111309	0.00863386
ENSG00000008513	ST3GAL1	ST3 beta-galactoside alpha-2,3-sialyltransferase 1 [Source:HGNC Symbol;Acc:HGNC:10862]	3727.32	0.795491	0.0799328	9.952	2.47173474980339e-23	5.99375416706423e-21
ENSG00000169116	PARM1	prostate androgen-regulated mucin-like protein 1 [Source:HGNC Symbol;Acc:HGNC:24536]	33.1671	0.795342	0.246577	3.22554	0.00125737	0.0094893
ENSG00000138075	ABCG5	ATP binding cassette subfamily G member 5 [Source:HGNC Symbol;Acc:HGNC:13886]	17.3153	0.795239	0.244461	3.25303	0.00114181	0.0088059
ENSG00000231607	DLEU2	deleted in lymphocytic leukemia 2 [Source:HGNC Symbol;Acc:HGNC:13748]	24.9102	0.794795	0.245224	3.2411	0.0011907	0.00907408
ENSG00000189221	MAOA	monoamine oxidase A [Source:HGNC Symbol;Acc:HGNC:6833]	26.663	0.794319	0.243067	3.2679	0.0010835	0.00845355
ENSG00000153823	PID1	phosphotyrosine interaction domain containing 1 [Source:HGNC Symbol;Acc:HGNC:26084]	26.6427	0.793411	0.245755	3.22846	0.00124457	0.00940225
ENSG00000225265	TAF1A-AS1	TAF1A antisense RNA 1 [Source:HGNC Symbol;Acc:HGNC:40573]	37.0644	0.79248	0.244525	3.2409	0.00119155	0.00907588
ENSG00000132141	CCT6B	chaperonin containing TCP1 subunit 6B [Source:HGNC Symbol;Acc:HGNC:1621]	39.0503	0.791724	0.243453	3.25206	0.00114571	0.00882677
ENSG00000113504	SLC12A7	solute carrier family 12 member 7 [Source:HGNC Symbol;Acc:HGNC:10915]	965.434	0.789457	0.138977	5.68049	1.34310621507763e-08	4.16503713489062e-07
ENSG00000132182	NUP210	nucleoporin 210 [Source:HGNC Symbol;Acc:HGNC:30052]	1858.89	0.788711	0.0908948	8.67719	4.05671846459188e-18	5.50522747965533e-16
ENSG00000228696	ARL17B	ADP ribosylation factor like GTPase 17B [Source:HGNC Symbol;Acc:HGNC:32387]	18.0592	0.788231	0.247417	3.18584	0.00144334	0.0106166
ENSG00000268621	IGFL2-AS1	IGFL2 antisense RNA 1 [Source:HGNC Symbol;Acc:HGNC:52559]	11.9574	0.786758	0.240755	3.26788	0.00108355	0.00845355
ENSG00000128965	CHAC1	ChaC glutathione specific gamma-glutamylcyclotransferase 1 [Source:HGNC Symbol;Acc:HGNC:28680]	547.532	0.786715	0.230749	3.40939	0.000651072	0.00557734
ENSG00000111224	PARP11	poly(ADP-ribose) polymerase family member 11 [Source:HGNC Symbol;Acc:HGNC:1186]	273.902	0.782918	0.155727	5.02751	4.96894503916864e-07	1.07143782827088e-05
ENSG00000168619	ADAM18	ADAM metallopeptidase domain 18 [Source:HGNC Symbol;Acc:HGNC:196]	6.17243	0.779627	0.20593	3.78588	0.000153165	0.001637
ENSG00000272323	TTC23L-AS1	TTC23L antisense RNA 1 [Source:HGNC Symbol;Acc:HGNC:55215]	53.805	0.779518	0.233209	3.34257	0.000830076	0.00681003
ENSG00000196814	MVB12B	multivesicular body subunit 12B [Source:HGNC Symbol;Acc:HGNC:23368]	227.373	0.776746	0.143711	5.40493	6.48339513169837e-08	1.72797082501049e-06
ENSG00000136237	RAPGEF5	Rap guanine nucleotide exchange factor 5 [Source:HGNC Symbol;Acc:HGNC:16862]	469.041	0.776733	0.117859	6.59038	4.3870663489584e-11	2.12070213835924e-09
ENSG00000124243	BCAS4	breast carcinoma amplified sequence 4 [Source:HGNC Symbol;Acc:HGNC:14367]	195.872	0.775803	0.145412	5.33522	9.5428999340012e-08	2.45440171333341e-06
ENSG00000136783	NIPSNAP3A	nipsnap homolog 3A [Source:HGNC Symbol;Acc:HGNC:23619]	220.945	0.775222	0.17134	4.52447	6.05464868735841e-06	9.88524982156795e-05
ENSG00000145506	NKD2	NKD inhibitor of WNT signaling pathway 2 [Source:HGNC Symbol;Acc:HGNC:17046]	43.5294	0.774285	0.23882	3.24213	0.0011864	0.0090507
ENSG00000113231	PDE8B	phosphodiesterase 8B [Source:HGNC Symbol;Acc:HGNC:8794]	85.2388	0.773994	0.199862	3.87264	0.000107661	0.00120828
ENSG00000163520	FBLN2	fibulin 2 [Source:HGNC Symbol;Acc:HGNC:3601]	21.1066	0.772996	0.247323	3.12545	0.00177533	0.0124991
ENSG00000228022	HCG20	HLA complex group 20 [Source:HGNC Symbol;Acc:HGNC:31334]	144.481	0.77199	0.164413	4.69544	2.66033828273726e-06	4.78731434041965e-05
ENSG00000170689	HOXB9	homeobox B9 [Source:HGNC Symbol;Acc:HGNC:5120]	15.2494	0.771609	0.223351	3.45469	0.000550932	0.0048393
ENSG00000197181	PIWIL2	piwi like RNA-mediated gene silencing 2 [Source:HGNC Symbol;Acc:HGNC:17644]	108.505	0.771242	0.183585	4.20099	2.65745147632906e-05	0.000359315
ENSG00000166394	CYB5R2	cytochrome b5 reductase 2 [Source:HGNC Symbol;Acc:HGNC:24376]	1012.43	0.768903	0.102271	7.51828	5.55023240794178e-14	4.5610576543486e-12
ENSG00000141665	FBXO15	F-box protein 15 [Source:HGNC Symbol;Acc:HGNC:13617]	12.525	0.768569	0.242373	3.17102	0.00151907	0.0110577
ENSG00000260947	ENSG00000260947	novel transcript	80.3138	0.768245	0.195795	3.92371	8.71959672974153e-05	0.00100826
ENSG00000154917	RAB6B	RAB6B, member RAS oncogene family [Source:HGNC Symbol;Acc:HGNC:14902]	1259.43	0.76793	0.0905191	8.48362	2.18290236551466e-17	2.60399127344297e-15
ENSG00000239508	PLCH1-AS1	PLCH1 antisense RNA 1 [Source:HGNC Symbol;Acc:HGNC:41231]	1018.17	0.766829	0.112678	6.8055	1.00696331319371e-11	5.64951732107472e-10
ENSG00000261036	ENSG00000261036	novel transcript	16.1223	0.764626	0.242637	3.15131	0.00162538	0.0116373
ENSG00000251192	ZNF674	zinc finger protein 674 [Source:HGNC Symbol;Acc:HGNC:17625]	49.2935	0.763609	0.234911	3.25063	0.00115149	0.00886185
ENSG00000128165	ADM2	adrenomedullin 2 [Source:HGNC Symbol;Acc:HGNC:28898]	319.726	0.761151	0.225643	3.37325	0.000742864	0.0062187
ENSG00000100385	IL2RB	interleukin 2 receptor subunit beta [Source:HGNC Symbol;Acc:HGNC:6009]	9.40703	0.760344	0.232997	3.26332	0.00110115	0.00855022
ENSG00000235750	KIAA0040	KIAA0040 [Source:HGNC Symbol;Acc:HGNC:28950]	208.351	0.760336	0.142078	5.35156	8.72002008377508e-08	2.27088973730988e-06
ENSG00000177363	LRRN4CL	LRRN4 C-terminal like [Source:HGNC Symbol;Acc:HGNC:33724]	8.67748	0.757448	0.231502	3.27189	0.00106831	0.00836992
ENSG00000142871	CCN1	cellular communication network factor 1 [Source:HGNC Symbol;Acc:HGNC:2654]	580.723	0.75702	0.148531	5.09672	3.45588059150946e-07	7.81641983327338e-06
ENSG00000171310	CHST11	carbohydrate sulfotransferase 11 [Source:HGNC Symbol;Acc:HGNC:17422]	2615.39	0.754411	0.0827858	9.1128	8.02821277880323e-20	1.38085259795416e-17
ENSG00000059377	TBXAS1	thromboxane A synthase 1 [Source:HGNC Symbol;Acc:HGNC:11609]	27.4597	0.753431	0.240918	3.12734	0.00176395	0.0124487
ENSG00000050165	DKK3	dickkopf WNT signaling pathway inhibitor 3 [Source:HGNC Symbol;Acc:HGNC:2893]	54.3461	0.753149	0.21609	3.48534	0.000491514	0.00440101
ENSG00000155530	LRGUK	leucine rich repeats and guanylate kinase domain containing [Source:HGNC Symbol;Acc:HGNC:21964]	287.417	0.753138	0.12787	5.88985	3.86545252755808e-09	1.35492354947012e-07
ENSG00000186409	CCDC30	coiled-coil domain containing 30 [Source:HGNC Symbol;Acc:HGNC:26103]	20.6802	0.752633	0.247357	3.0427	0.00234466	0.0156933
ENSG00000258754	LINC01579	long intergenic non-protein coding RNA 1579 [Source:HGNC Symbol;Acc:HGNC:27519]	66.3995	0.750701	0.213879	3.50993	0.000448225	0.00407848
ENSG00000223547	ZNF844	zinc finger protein 844 [Source:HGNC Symbol;Acc:HGNC:25932]	122.009	0.750611	0.174018	4.31341	1.60755254309155e-05	0.00022997
ENSG00000161405	IKZF3	IKAROS family zinc finger 3 [Source:HGNC Symbol;Acc:HGNC:13178]	55.5364	0.74892	0.217132	3.44914	0.000562371	0.00492556
ENSG00000162174	ASRGL1	asparaginase and isoaspartyl peptidase 1 [Source:HGNC Symbol;Acc:HGNC:16448]	124.084	0.748416	0.165505	4.52203	6.12498730651925e-06	9.96708605478909e-05
ENSG00000046647	GEMIN8	gem nuclear organelle associated protein 8 [Source:HGNC Symbol;Acc:HGNC:26044]	184.05	0.747872	0.159061	4.70179	2.57887133058862e-06	4.68057235853581e-05
ENSG00000280734	LINC01232	long intergenic non-protein coding RNA 1232 [Source:HGNC Symbol;Acc:HGNC:49755]	28.7991	0.747439	0.241133	3.0997	0.00193718	0.0134192
ENSG00000247746	USP51	ubiquitin specific peptidase 51 [Source:HGNC Symbol;Acc:HGNC:23086]	151.737	0.74695	0.176557	4.23066	2.3301065778812e-05	0.00032122
ENSG00000169085	VXN	vexin [Source:HGNC Symbol;Acc:HGNC:28498]	285.769	0.745844	0.150015	4.97181	6.63290414204637e-07	1.39962793251284e-05
ENSG00000168824	NSG1	neuronal vesicle trafficking associated 1 [Source:HGNC Symbol;Acc:HGNC:18790]	1588.71	0.745442	0.0836875	8.90745	5.22208037341315e-19	8.04635550870077e-17
ENSG00000084764	MAPRE3	microtubule associated protein RP/EB family member 3 [Source:HGNC Symbol;Acc:HGNC:6892]	484.615	0.745435	0.135812	5.48874	4.0480905386347e-08	1.14492075042991e-06
ENSG00000155085	AK9	adenylate kinase 9 [Source:HGNC Symbol;Acc:HGNC:33814]	139.525	0.745041	0.17132	4.34882	1.36872868216238e-05	0.000200062
ENSG00000227986	TRIM60P18	tripartite motif containing 60 pseudogene 18 [Source:HGNC Symbol;Acc:HGNC:38490]	10.2166	0.742441	0.240178	3.09121	0.00199346	0.0137086
ENSG00000182795	C1orf116	chromosome 1 open reading frame 116 [Source:HGNC Symbol;Acc:HGNC:28667]	17.936	0.741949	0.247406	2.99891	0.00270945	0.0175936
ENSG00000275763	ZNF516-DT	ZNF516 divergent transcript [Source:HGNC Symbol;Acc:HGNC:51248]	44.5672	0.741821	0.232374	3.19236	0.00141117	0.0104214
ENSG00000164742	ADCY1	adenylate cyclase 1 [Source:HGNC Symbol;Acc:HGNC:232]	3576.2	0.741642	0.072418	10.2411	1.29719458927432e-24	3.5533522897307e-22
ENSG00000169429	CXCL8	C-X-C motif chemokine ligand 8 [Source:HGNC Symbol;Acc:HGNC:6025]	259.413	0.741468	0.141278	5.24828	1.53525812995133e-07	3.75364268731242e-06
ENSG00000136869	TLR4	toll like receptor 4 [Source:HGNC Symbol;Acc:HGNC:11850]	1069.39	0.74127	0.111121	6.67084	2.5433967423371e-11	1.32006753026844e-09
ENSG00000155099	PIP4P2	phosphatidylinositol-4,5-bisphosphate 4-phosphatase 2 [Source:HGNC Symbol;Acc:HGNC:25452]	425.816	0.737213	0.158628	4.64742	3.36105070482475e-06	5.92570465146218e-05
ENSG00000101384	JAG1	jagged canonical Notch ligand 1 [Source:HGNC Symbol;Acc:HGNC:6188]	9356.38	0.737197	0.0911011	8.09208	5.865298465419e-16	6.19710677860556e-14
ENSG00000188133	TMEM215	transmembrane protein 215 [Source:HGNC Symbol;Acc:HGNC:33816]	5.82439	0.735634	0.207828	3.53963	0.000400689	NA
ENSG00000104537	ANXA13	annexin A13 [Source:HGNC Symbol;Acc:HGNC:536]	40.9437	0.735239	0.233365	3.15059	0.0016294	0.0116491
ENSG00000236123	CEACAMP11	CEA cell adhesion molecule pseudogene 11 [Source:HGNC Symbol;Acc:HGNC:1823]	5.86198	0.734236	0.212635	3.45304	0.000554316	NA
ENSG00000272841	MAP3K4-AS1	MAP3K4 antisense RNA 1 [Source:HGNC Symbol;Acc:HGNC:55048]	17.9331	0.733399	0.247407	2.96434	0.00303336	0.0192655
ENSG00000119943	PYROXD2	pyridine nucleotide-disulphide oxidoreductase domain 2 [Source:HGNC Symbol;Acc:HGNC:23517]	44.7349	0.73335	0.231125	3.17296	0.00150891	0.0110059
ENSG00000005187	ACSM3	acyl-CoA synthetase medium chain family member 3 [Source:HGNC Symbol;Acc:HGNC:10522]	8.9962	0.732886	0.221947	3.30208	0.00095971	0.00764636
ENSG00000159708	LRRC36	leucine rich repeat containing 36 [Source:HGNC Symbol;Acc:HGNC:25615]	12.513	0.731648	0.243566	3.00391	0.00266538	0.0173761
ENSG00000257698	GIHCG	GIHCG inhibitor of miR-200b/200a/429 expression [Source:HGNC Symbol;Acc:HGNC:52649]	76.4382	0.731188	0.209992	3.48198	0.000497725	0.00443515
ENSG00000152689	RASGRP3	RAS guanyl releasing protein 3 [Source:HGNC Symbol;Acc:HGNC:14545]	75.5353	0.729945	0.199345	3.66172	0.000250524	0.0025022
ENSG00000162594	IL23R	interleukin 23 receptor [Source:HGNC Symbol;Acc:HGNC:19100]	21.2058	0.728496	0.24586	2.96306	0.00304602	0.0193213
ENSG00000257743	MGAM2	maltase-glucoamylase 2 (putative) [Source:HGNC Symbol;Acc:HGNC:28101]	280.17	0.725656	0.144674	5.01582	5.28085319203257e-07	1.1337355648265e-05
ENSG00000253490	LINC02099	long intergenic non-protein coding RNA 2099 [Source:HGNC Symbol;Acc:HGNC:52953]	25.6879	0.725325	0.245049	2.95992	0.0030772	0.0194859
ENSG00000237206	IMPDH1P4	inosine monophosphate dehydrogenase 1 pseudogene 4 [Source:HGNC Symbol;Acc:HGNC:33959]	6.93604	0.72493	0.218785	3.31344	0.000921563	0.00740925
ENSG00000247903	ENSG00000247903	novel transcript, antisense to TM7SF3	440.657	0.723372	0.124257	5.8216	5.82877955289016e-09	1.95066305760976e-07
ENSG00000164241	C5orf63	chromosome 5 open reading frame 63 [Source:HGNC Symbol;Acc:HGNC:40051]	38.448	0.723266	0.227983	3.17246	0.00151154	0.0110196
ENSG00000164761	TNFRSF11B	TNF receptor superfamily member 11b [Source:HGNC Symbol;Acc:HGNC:11909]	69.4657	0.721994	0.218147	3.30967	0.000934072	0.00748878
ENSG00000165698	SPACA9	sperm acrosome associated 9 [Source:HGNC Symbol;Acc:HGNC:1367]	152.196	0.720528	0.197729	3.64402	0.00026841	0.00264865
ENSG00000163453	IGFBP7	insulin like growth factor binding protein 7 [Source:HGNC Symbol;Acc:HGNC:5476]	1553.36	0.72043	0.130558	5.51807	3.42744762766902e-08	9.84442821523887e-07
ENSG00000231811	ENSG00000231811	novel transcript	34.9456	0.720029	0.234838	3.06607	0.00216894	0.0147102
ENSG00000106733	NMRK1	nicotinamide riboside kinase 1 [Source:HGNC Symbol;Acc:HGNC:26057]	217.151	0.719415	0.150866	4.76857	1.855411179801e-06	3.49176109053644e-05
ENSG00000102897	LYRM1	LYR motif containing 1 [Source:HGNC Symbol;Acc:HGNC:25074]	374.085	0.719094	0.127399	5.64444	1.65717232285233e-08	5.04380514395715e-07
ENSG00000106804	C5	complement C5 [Source:HGNC Symbol;Acc:HGNC:1331]	24.4985	0.71723	0.245592	2.92041	0.00349574	0.02169
ENSG00000176826	FKBP9P1	FKBP prolyl isomerase 9 pseudogene 1 [Source:HGNC Symbol;Acc:HGNC:23568]	180.18	0.716709	0.181062	3.95837	7.54631253353841e-05	0.000889443
ENSG00000198959	TGM2	transglutaminase 2 [Source:HGNC Symbol;Acc:HGNC:11778]	446.299	0.716513	0.16098	4.45093	8.5497538175837e-06	0.000134255
ENSG00000116141	MARK1	microtubule affinity regulating kinase 1 [Source:HGNC Symbol;Acc:HGNC:6896]	100.304	0.716243	0.179029	4.0007	6.31545787360532e-05	0.000763221
ENSG00000229808	ENSG00000229808	proteasome (prosome, macropain) activator subunit 3 (PA28 gamma; Ki) pseudogene	10.3112	0.715584	0.238142	3.00486	0.00265703	0.0173293
ENSG00000137261	KIAA0319	KIAA0319 [Source:HGNC Symbol;Acc:HGNC:21580]	14.6773	0.715406	0.24634	2.90414	0.00368267	0.0225472
ENSG00000153904	DDAH1	dimethylarginine dimethylaminohydrolase 1 [Source:HGNC Symbol;Acc:HGNC:2715]	465.784	0.715143	0.127494	5.60924	2.03219672708957e-08	6.12225132120346e-07
ENSG00000253706	ENSG00000253706	novel transcript, antisense to PI15	86.8782	0.714466	0.213475	3.34684	0.000817396	0.00672091
ENSG00000135373	EHF	ETS homologous factor [Source:HGNC Symbol;Acc:HGNC:3246]	16.5596	0.712324	0.244279	2.91603	0.00354518	0.0219205
ENSG00000141682	PMAIP1	phorbol-12-myristate-13-acetate-induced protein 1 [Source:HGNC Symbol;Acc:HGNC:9108]	206.867	0.711408	0.24732	2.87647	0.00402155	0.0241914
ENSG00000008394	MGST1	microsomal glutathione S-transferase 1 [Source:HGNC Symbol;Acc:HGNC:7061]	81.6402	0.711309	0.200203	3.55293	0.000380965	0.00354446
ENSG00000182134	TDRKH	tudor and KH domain containing [Source:HGNC Symbol;Acc:HGNC:11713]	625.987	0.710381	0.0965214	7.35983	1.84145466572888e-13	1.41133665365086e-11
ENSG00000124406	ATP8A1	ATPase phospholipid transporting 8A1 [Source:HGNC Symbol;Acc:HGNC:13531]	177.41	0.709941	0.163723	4.33623	1.44946621634199e-05	0.000209989
ENSG00000254585	MAGEL2	MAGE family member L2 [Source:HGNC Symbol;Acc:HGNC:6814]	94.2275	0.707785	0.188865	3.74757	0.000178555	0.00185543
ENSG00000106571	GLI3	GLI family zinc finger 3 [Source:HGNC Symbol;Acc:HGNC:4319]	156.734	0.706723	0.179331	3.94089	8.1181540944109e-05	0.000945541
ENSG00000166669	ATF7IP2	activating transcription factor 7 interacting protein 2 [Source:HGNC Symbol;Acc:HGNC:20397]	33.6406	0.706242	0.232439	3.03839	0.00237845	0.0158886
ENSG00000160190	SLC37A1	solute carrier family 37 member 1 [Source:HGNC Symbol;Acc:HGNC:11024]	179.977	0.705934	0.178078	3.96418	7.36485602613045e-05	0.000871528
ENSG00000054938	CHRDL2	chordin like 2 [Source:HGNC Symbol;Acc:HGNC:24168]	23.2639	0.705001	0.245943	2.86653	0.00415005	0.0248031
ENSG00000231817	LINC01198	long intergenic non-protein coding RNA 1198 [Source:HGNC Symbol;Acc:HGNC:49598]	269.981	0.704801	0.131224	5.37099	7.83047566830172e-08	2.04643809338373e-06
ENSG00000124092	CTCFL	CCCTC-binding factor like [Source:HGNC Symbol;Acc:HGNC:16234]	38.6765	0.704459	0.243264	2.89586	0.0037812	0.0229982
ENSG00000139514	SLC7A1	solute carrier family 7 member 1 [Source:HGNC Symbol;Acc:HGNC:11057]	7099.17	0.704173	0.209331	3.36392	0.000768443	0.00639663
ENSG00000154319	FAM167A	family with sequence similarity 167 member A [Source:HGNC Symbol;Acc:HGNC:15549]	14.0205	0.703457	0.233853	3.00812	0.00262867	0.017167
ENSG00000237984	PTENP1	phosphatase and tensin homolog pseudogene 1 [Source:HGNC Symbol;Acc:HGNC:9589]	34.7632	0.701402	0.232256	3.01996	0.00252812	0.0166352
ENSG00000100867	DHRS2	dehydrogenase/reductase 2 [Source:HGNC Symbol;Acc:HGNC:18349]	28.4081	0.6999	0.247174	2.83161	0.0046314	0.0271317
ENSG00000100234	TIMP3	TIMP metallopeptidase inhibitor 3 [Source:HGNC Symbol;Acc:HGNC:11822]	6075.88	0.699574	0.0980135	7.13753	9.50216478401436e-13	6.21929298606816e-11
ENSG00000198682	PAPSS2	3'-phosphoadenosine 5'-phosphosulfate synthase 2 [Source:HGNC Symbol;Acc:HGNC:8604]	1665.21	0.699564	0.106064	6.59571	4.23239054371553e-11	2.05939213561316e-09
ENSG00000234323	LINC01505	long intergenic non-protein coding RNA 1505 [Source:HGNC Symbol;Acc:HGNC:51186]	187.756	0.696431	0.146697	4.7474	2.06049683117376e-06	3.82419938854734e-05
ENSG00000162267	ITIH3	inter-alpha-trypsin inhibitor heavy chain 3 [Source:HGNC Symbol;Acc:HGNC:6168]	20.4888	0.695775	0.247116	2.81558	0.00486888	0.0282655
ENSG00000278318	ZNF229	zinc finger protein 229 [Source:HGNC Symbol;Acc:HGNC:13022]	50.5077	0.695056	0.222702	3.12101	0.00180235	0.0126532
ENSG00000229140	CCDC26	CCDC26 long non-coding RNA [Source:HGNC Symbol;Acc:HGNC:28416]	19.6222	0.694419	0.247232	2.80877	0.00497309	0.0287689
ENSG00000086570	FAT2	FAT atypical cadherin 2 [Source:HGNC Symbol;Acc:HGNC:3596]	256.758	0.693392	0.154099	4.49966	6.80627945201095e-06	0.000109755
ENSG00000144857	BOC	BOC cell adhesion associated, oncogene regulated [Source:HGNC Symbol;Acc:HGNC:17173]	10.5259	0.691361	0.237769	2.90771	0.0036409	0.0223469
ENSG00000005981	ASB4	ankyrin repeat and SOCS box containing 4 [Source:HGNC Symbol;Acc:HGNC:16009]	1801.51	0.690297	0.0833802	8.2789	1.24318520324204e-16	1.39312087320881e-14
ENSG00000127507	ADGRE2	adhesion G protein-coupled receptor E2 [Source:HGNC Symbol;Acc:HGNC:3337]	55.4151	0.690228	0.215815	3.19824	0.00138269	0.0102528
ENSG00000157368	IL34	interleukin 34 [Source:HGNC Symbol;Acc:HGNC:28529]	5.65789	0.689336	0.214102	3.21966	0.00128342	NA
ENSG00000162654	GBP4	guanylate binding protein 4 [Source:HGNC Symbol;Acc:HGNC:20480]	20.2255	0.688859	0.247066	2.78815	0.00530095	0.030266
ENSG00000137142	IGFBPL1	insulin like growth factor binding protein like 1 [Source:HGNC Symbol;Acc:HGNC:20081]	86.7518	0.687767	0.210536	3.26674	0.00108794	0.00847438
ENSG00000123684	LPGAT1	lysophosphatidylglycerol acyltransferase 1 [Source:HGNC Symbol;Acc:HGNC:28985]	4204.6	0.68728	0.0854102	8.04681	8.4979979380863e-16	8.85228066902623e-14
ENSG00000029153	BMAL2	basic helix-loop-helix ARNT like 2 [Source:HGNC Symbol;Acc:HGNC:18984]	147.411	0.684776	0.174926	3.91466	9.0530622121057e-05	0.0010405
ENSG00000101160	CTSZ	cathepsin Z [Source:HGNC Symbol;Acc:HGNC:2547]	25161.4	0.683503	0.0834774	8.18788	2.65876002942172e-16	2.93495360859747e-14
ENSG00000107282	APBA1	amyloid beta precursor protein binding family A member 1 [Source:HGNC Symbol;Acc:HGNC:578]	102.502	0.68122	0.188226	3.61917	0.00029555	0.00287374
ENSG00000179242	CDH4	cadherin 4 [Source:HGNC Symbol;Acc:HGNC:1763]	63.5823	0.680199	0.210057	3.23816	0.00120302	0.0091444
ENSG00000226091	LINC00937	long intergenic non-protein coding RNA 937 [Source:HGNC Symbol;Acc:HGNC:48629]	10.6406	0.679053	0.234513	2.89559	0.0037845	0.0230041
ENSG00000120217	CD274	CD274 molecule [Source:HGNC Symbol;Acc:HGNC:17635]	65.1701	0.678895	0.212742	3.19116	0.001417	0.0104488
ENSG00000164342	TLR3	toll like receptor 3 [Source:HGNC Symbol;Acc:HGNC:11849]	81.4202	0.677599	0.201627	3.36066	0.000777577	0.00645812
ENSG00000134326	CMPK2	cytidine/uridine monophosphate kinase 2 [Source:HGNC Symbol;Acc:HGNC:27015]	33.2807	0.676772	0.235791	2.87022	0.00410185	0.0245945
ENSG00000162545	CAMK2N1	calcium/calmodulin dependent protein kinase II inhibitor 1 [Source:HGNC Symbol;Acc:HGNC:24190]	98.1778	0.676336	0.192508	3.51328	0.000442607	0.00404638
ENSG00000185272	RBM11	RNA binding motif protein 11 [Source:HGNC Symbol;Acc:HGNC:9897]	71.9964	0.675804	0.205414	3.28996	0.001002	0.0079175
ENSG00000184232	OAF	out at first homolog [Source:HGNC Symbol;Acc:HGNC:28752]	1091.35	0.675798	0.0982969	6.87507	6.1958872949142e-12	3.6513770863096e-10
ENSG00000182389	CACNB4	calcium voltage-gated channel auxiliary subunit beta 4 [Source:HGNC Symbol;Acc:HGNC:1404]	19.9608	0.675413	0.24622	2.74312	0.00608577	0.0338551
ENSG00000179832	MROH1	maestro heat like repeat family member 1 [Source:HGNC Symbol;Acc:HGNC:26958]	310.95	0.67516	0.126449	5.33938	9.32666216474971e-08	2.407678651675e-06
ENSG00000116584	ARHGEF2	Rho/Rac guanine nucleotide exchange factor 2 [Source:HGNC Symbol;Acc:HGNC:682]	2406.28	0.673908	0.241705	2.78814	0.00530116	0.030266
ENSG00000084710	EFR3B	EFR3 homolog B [Source:HGNC Symbol;Acc:HGNC:29155]	614.94	0.673773	0.0981935	6.86168	6.80536189987546e-12	3.96318555995897e-10
ENSG00000106560	GIMAP2	GTPase, IMAP family member 2 [Source:HGNC Symbol;Acc:HGNC:21789]	64.5184	0.670648	0.208363	3.21865	0.00128796	0.00969048
ENSG00000164088	PPM1M	protein phosphatase, Mg2+/Mn2+ dependent 1M [Source:HGNC Symbol;Acc:HGNC:26506]	88.4568	0.670278	0.211312	3.17199	0.001514	0.0110321
ENSG00000129990	SYT5	synaptotagmin 5 [Source:HGNC Symbol;Acc:HGNC:11513]	31.6713	0.670031	0.240417	2.78695	0.00532072	0.0303642
ENSG00000144468	RHBDD1	rhomboid domain containing 1 [Source:HGNC Symbol;Acc:HGNC:23081]	706.114	0.669938	0.167048	4.01045	6.06035789097717e-05	0.000739644
ENSG00000032742	IFT88	intraflagellar transport 88 [Source:HGNC Symbol;Acc:HGNC:20606]	458.301	0.668946	0.112869	5.92674	3.09003803219689e-09	1.10672742305706e-07
ENSG00000205336	ADGRG1	adhesion G protein-coupled receptor G1 [Source:HGNC Symbol;Acc:HGNC:4512]	15411.3	0.66823	0.0783811	8.5254	1.52283075692544e-17	1.86162913689596e-15
ENSG00000227467	LINC01537	long intergenic non-protein coding RNA 1537 [Source:HGNC Symbol;Acc:HGNC:51301]	58.9592	0.667349	0.223139	2.99074	0.00278302	0.017961
ENSG00000136574	GATA4	GATA binding protein 4 [Source:HGNC Symbol;Acc:HGNC:4173]	45.3363	0.667307	0.21958	3.03902	0.00237349	0.0158648
ENSG00000167920	KRT10-AS1	KRT10 antisense RNA 1 [Source:HGNC Symbol;Acc:HGNC:28305]	153.156	0.666597	0.189429	3.51898	0.000433202	0.00397761
ENSG00000103021	CFAP263	cilia and flagella associated protein 263 [Source:HGNC Symbol;Acc:HGNC:25002]	103.09	0.665881	0.2038	3.26733	0.00108568	0.00846289
ENSG00000128604	IRF5	interferon regulatory factor 5 [Source:HGNC Symbol;Acc:HGNC:6120]	198.51	0.665386	0.166175	4.00412	6.2247688752096e-05	0.000755347
ENSG00000168003	SLC3A2	solute carrier family 3 member 2 [Source:HGNC Symbol;Acc:HGNC:11026]	8010.83	0.665184	0.219549	3.02978	0.0024473	0.0162553
ENSG00000114544	SLC41A3	solute carrier family 41 member 3 [Source:HGNC Symbol;Acc:HGNC:31046]	812.184	0.665138	0.117184	5.67602	1.37862943954937e-08	4.25734586008649e-07
ENSG00000251191	LINC00589	long intergenic non-protein coding RNA 589 [Source:HGNC Symbol;Acc:HGNC:32299]	14.4679	0.664743	0.241388	2.75384	0.00589011	0.032965
ENSG00000100228	RAB36	RAB36, member RAS oncogene family [Source:HGNC Symbol;Acc:HGNC:9775]	97.9743	0.6645	0.190258	3.49262	0.000478312	0.00431151
ENSG00000108797	CNTNAP1	contactin associated protein 1 [Source:HGNC Symbol;Acc:HGNC:8011]	93.2299	0.662902	0.194421	3.40962	0.000650532	0.00557734
ENSG00000126368	NR1D1	nuclear receptor subfamily 1 group D member 1 [Source:HGNC Symbol;Acc:HGNC:7962]	325.669	0.66275	0.146378	4.52766	5.96393016832825e-06	9.74789558562558e-05
ENSG00000065621	GSTO2	glutathione S-transferase omega 2 [Source:HGNC Symbol;Acc:HGNC:23064]	45.575	0.662375	0.226995	2.91802	0.00352262	0.0218202
ENSG00000010671	BTK	Bruton tyrosine kinase [Source:HGNC Symbol;Acc:HGNC:1133]	11.6648	0.662218	0.230804	2.86918	0.00411543	0.0246383
ENSG00000105767	CADM4	cell adhesion molecule 4 [Source:HGNC Symbol;Acc:HGNC:30825]	386.358	0.662123	0.125899	5.25915	1.44720427107713e-07	3.5559876375038e-06
ENSG00000267389	ENSG00000267389	ladinin 1 (LAD1) pseudogene	10.3531	0.660323	0.239683	2.75498	0.00586956	0.0328998
ENSG00000101670	LIPG	lipase G, endothelial type [Source:HGNC Symbol;Acc:HGNC:6623]	8.18783	0.660261	0.221278	2.98386	0.00284639	0.018298
ENSG00000121350	PYROXD1	pyridine nucleotide-disulphide oxidoreductase domain 1 [Source:HGNC Symbol;Acc:HGNC:26162]	392.968	0.660101	0.139712	4.72472	2.30434221841436e-06	4.22901117801306e-05
ENSG00000136868	SLC31A1	solute carrier family 31 member 1 [Source:HGNC Symbol;Acc:HGNC:11016]	8205.65	0.659311	0.134937	4.88607	1.02866922604651e-06	2.06352768299639e-05
ENSG00000181634	TNFSF15	TNF superfamily member 15 [Source:HGNC Symbol;Acc:HGNC:11931]	18.0928	0.659261	0.244346	2.69806	0.0069744	0.0377066
ENSG00000076864	RAP1GAP	RAP1 GTPase activating protein [Source:HGNC Symbol;Acc:HGNC:9858]	110.029	0.65877	0.170918	3.85431	0.000116057	0.00128656
ENSG00000272645	GTF2IP20	general transcription factor IIi pseudogene 20 [Source:HGNC Symbol;Acc:HGNC:51732]	51.4381	0.658558	0.227507	2.89468	0.00379551	0.0230284
ENSG00000110619	CARS1	cysteinyl-tRNA synthetase 1 [Source:HGNC Symbol;Acc:HGNC:1493]	1585.77	0.657217	0.236839	2.77495	0.00552098	0.0313018
ENSG00000162894	FCMR	Fc mu receptor [Source:HGNC Symbol;Acc:HGNC:14315]	52.5036	0.655747	0.217317	3.01747	0.00254894	0.0167386
ENSG00000196878	LAMB3	laminin subunit beta 3 [Source:HGNC Symbol;Acc:HGNC:6490]	54.1631	0.654456	0.214482	3.05133	0.00227831	0.0153185
ENSG00000055732	MCOLN3	mucolipin TRP cation channel 3 [Source:HGNC Symbol;Acc:HGNC:13358]	146.482	0.65371	0.197083	3.31693	0.000910135	0.00732978
ENSG00000050438	SLC4A8	solute carrier family 4 member 8 [Source:HGNC Symbol;Acc:HGNC:11034]	15.5555	0.653686	0.242616	2.69433	0.00705309	0.0380486
ENSG00000134247	PTGFRN	prostaglandin F2 receptor inhibitor [Source:HGNC Symbol;Acc:HGNC:9601]	1360.44	0.652207	0.0794524	8.20878	2.23442618918539e-16	2.48508512710002e-14
ENSG00000198053	SIRPA	signal regulatory protein alpha [Source:HGNC Symbol;Acc:HGNC:9662]	12007.7	0.651308	0.0941115	6.9206	4.49732361287507e-12	2.73763007743408e-10
ENSG00000110693	SOX6	SRY-box transcription factor 6 [Source:HGNC Symbol;Acc:HGNC:16421]	3769.04	0.650368	0.0842281	7.72151	1.14960031979692e-14	1.03059926851128e-12
ENSG00000100302	RASD2	RASD family member 2 [Source:HGNC Symbol;Acc:HGNC:18229]	61.9205	0.650182	0.227618	2.85646	0.00428391	0.025459
ENSG00000255198	SNHG9	small nucleolar RNA host gene 9 [Source:HGNC Symbol;Acc:HGNC:33102]	26.1259	0.650024	0.245842	2.64407	0.00819153	0.0429817
ENSG00000065911	MTHFD2	methylenetetrahydrofolate dehydrogenase (NADP+ dependent) 2, methenyltetrahydrofolate cyclohydrolase [Source:HGNC Symbol;Acc:HGNC:7434]	2657.18	0.648063	0.247066	2.62303	0.00871507	0.0449019
ENSG00000162777	DENND2D	DENN domain containing 2D [Source:HGNC Symbol;Acc:HGNC:26192]	36.111	0.646694	0.237836	2.71908	0.0065464	0.0359444
ENSG00000126016	AMOT	angiomotin [Source:HGNC Symbol;Acc:HGNC:17810]	1913.15	0.646179	0.0902896	7.15674	8.26194890982783e-13	5.48030261319163e-11
ENSG00000011105	TSPAN9	tetraspanin 9 [Source:HGNC Symbol;Acc:HGNC:21640]	542.962	0.646159	0.10443	6.18748	6.11335627699967e-10	2.49803221130881e-08
ENSG00000091490	SEL1L3	SEL1L family member 3 [Source:HGNC Symbol;Acc:HGNC:29108]	5918.82	0.645582	0.0750457	8.60252	7.79874727841655e-18	9.94474739158082e-16
ENSG00000230797	YY2	YY2 transcription factor [Source:HGNC Symbol;Acc:HGNC:31684]	59.1107	0.644777	0.208182	3.09718	0.00195371	0.0134854
ENSG00000221963	APOL6	apolipoprotein L6 [Source:HGNC Symbol;Acc:HGNC:14870]	642.982	0.644667	0.131857	4.88912	1.01286112687205e-06	2.03563067781133e-05
ENSG00000225546	LINC02476	long intergenic non-protein coding RNA 2476 [Source:HGNC Symbol;Acc:HGNC:53419]	18.3813	0.643763	0.246232	2.61446	0.00893685	0.0457576
ENSG00000006210	CX3CL1	C-X3-C motif chemokine ligand 1 [Source:HGNC Symbol;Acc:HGNC:10647]	883.052	0.643323	0.0955933	6.72979	1.69909702400367e-11	9.00825920396499e-10
ENSG00000142920	AZIN2	antizyme inhibitor 2 [Source:HGNC Symbol;Acc:HGNC:29957]	114.326	0.643297	0.180742	3.55921	0.000371977	0.00347806
ENSG00000137507	LRRC32	leucine rich repeat containing 32 [Source:HGNC Symbol;Acc:HGNC:4161]	13.7831	0.643095	0.246142	2.61269	0.00898316	0.0459789
ENSG00000177125	ZBTB34	zinc finger and BTB domain containing 34 [Source:HGNC Symbol;Acc:HGNC:31446]	526.927	0.641846	0.112145	5.72337	1.04430626257466e-08	3.33848730091733e-07
ENSG00000173226	IQCB1	IQ motif containing B1 [Source:HGNC Symbol;Acc:HGNC:28949]	325.177	0.641329	0.12621	5.08146	3.74552611055398e-07	8.39451851929007e-06
ENSG00000106624	AEBP1	AE binding protein 1 [Source:HGNC Symbol;Acc:HGNC:303]	59.1365	0.640672	0.222808	2.87544	0.00403465	0.0242604
ENSG00000082213	C5orf22	chromosome 5 open reading frame 22 [Source:HGNC Symbol;Acc:HGNC:25639]	4252.62	0.640375	0.107504	5.95673	2.57328896409956e-09	9.30662355915908e-08
ENSG00000132623	ANKEF1	ankyrin repeat and EF-hand domain containing 1 [Source:HGNC Symbol;Acc:HGNC:15803]	43.8946	0.64001	0.221711	2.88668	0.00389327	0.0235058
ENSG00000137103	TMEM8B	transmembrane protein 8B [Source:HGNC Symbol;Acc:HGNC:21427]	101.668	0.639762	0.181234	3.53004	0.000415504	0.00382936
ENSG00000184381	PLA2G6	phospholipase A2 group VI [Source:HGNC Symbol;Acc:HGNC:9039]	114.475	0.639749	0.167761	3.81346	0.000137034	0.00148499
ENSG00000229956	ZRANB2-DT	ZRANB2 divergent transcript [Source:HGNC Symbol;Acc:HGNC:43595]	20.7843	0.637452	0.246831	2.58254	0.00980756	0.0490113
ENSG00000246922	UBAP1L	ubiquitin associated protein 1 like [Source:HGNC Symbol;Acc:HGNC:40028]	626.689	0.637384	0.123004	5.1818	2.19757691337496e-07	5.20938424721833e-06
ENSG00000182508	LHFPL1	LHFPL tetraspan subfamily member 1 [Source:HGNC Symbol;Acc:HGNC:6587]	17.4519	0.637073	0.247273	2.57639	0.00998373	0.0496902
ENSG00000255224	ENSG00000255224	TEC	81.9184	0.636881	0.206332	3.08668	0.00202404	0.0138804
ENSG00000170442	KRT86	keratin 86 [Source:HGNC Symbol;Acc:HGNC:6463]	5.02555	0.63506	0.204849	3.10014	0.00193428	NA
ENSG00000168874	ATOH8	atonal bHLH transcription factor 8 [Source:HGNC Symbol;Acc:HGNC:24126]	81.8816	0.634901	0.190765	3.32819	0.000874131	0.00710448
ENSG00000128272	ATF4	activating transcription factor 4 [Source:HGNC Symbol;Acc:HGNC:786]	7179.09	0.633056	0.227965	2.77699	0.0054865	0.0311421
ENSG00000164930	FZD6	frizzled class receptor 6 [Source:HGNC Symbol;Acc:HGNC:4044]	3400.01	0.632985	0.104661	6.04793	1.46717638306469e-09	5.55050461848923e-08
ENSG00000175893	ZDHHC21	zinc finger DHHC-type palmitoyltransferase 21 [Source:HGNC Symbol;Acc:HGNC:20750]	661.025	0.632765	0.0972293	6.50797	7.61737696233915e-11	3.55445552135396e-09
ENSG00000148225	WDR31	WD repeat domain 31 [Source:HGNC Symbol;Acc:HGNC:21421]	154.014	0.632289	0.180905	3.49514	0.000473817	0.00428143
ENSG00000096968	JAK2	Janus kinase 2 [Source:HGNC Symbol;Acc:HGNC:6192]	497.186	0.631772	0.110903	5.69661	1.22212999354773e-08	3.8219337980038e-07
ENSG00000198169	ZNF251	zinc finger protein 251 [Source:HGNC Symbol;Acc:HGNC:13045]	114.786	0.631558	0.182517	3.46026	0.000539644	0.00475144
ENSG00000088387	DOCK9	dedicator of cytokinesis 9 [Source:HGNC Symbol;Acc:HGNC:14132]	817.644	0.630802	0.0897321	7.02984	2.06770308403322e-12	1.32980278343563e-10
ENSG00000159685	CHCHD6	coiled-coil-helix-coiled-coil-helix domain containing 6 [Source:HGNC Symbol;Acc:HGNC:28184]	379.009	0.629575	0.116212	5.41745	6.04558561463329e-08	1.62593277112101e-06
ENSG00000052802	MSMO1	methylsterol monooxygenase 1 [Source:HGNC Symbol;Acc:HGNC:10545]	1865.01	0.62957	0.13643	4.6146	3.93856281341596e-06	6.80598377757581e-05
ENSG00000165566	AMER2	APC membrane recruitment protein 2 [Source:HGNC Symbol;Acc:HGNC:26360]	44.2088	0.62944	0.222083	2.83425	0.0045933	0.0269512
ENSG00000170919	TPT1-AS1	TPT1 antisense RNA 1 [Source:HGNC Symbol;Acc:HGNC:43686]	218.403	0.628984	0.139775	4.49996	6.79665658756552e-06	0.000109755
ENSG00000165495	PKNOX2	PBX/knotted 1 homeobox 2 [Source:HGNC Symbol;Acc:HGNC:16714]	179.244	0.627999	0.143914	4.36372	1.27868405139891e-05	0.000189522
ENSG00000236675	MTX1LP	metaxin 1 like, pseudogene [Source:HGNC Symbol;Acc:HGNC:7505]	318.423	0.62733	0.132137	4.74758	2.05867265166206e-06	3.82419938854734e-05
ENSG00000120885	CLU	clusterin [Source:HGNC Symbol;Acc:HGNC:2095]	90.0116	0.627016	0.186327	3.36513	0.000765074	0.00637217
ENSG00000186866	POFUT2	protein O-fucosyltransferase 2 [Source:HGNC Symbol;Acc:HGNC:14683]	672.212	0.626528	0.0963426	6.50312	7.86695711055996e-11	3.64790061377439e-09
ENSG00000234614	C2CD4D-AS1	C2CD4D and THEM5 antisense RNA 1 [Source:HGNC Symbol;Acc:HGNC:54045]	21.2548	0.626207	0.24605	2.54504	0.0109266	0.0532539
ENSG00000136856	SLC2A8	solute carrier family 2 member 8 [Source:HGNC Symbol;Acc:HGNC:13812]	50.9898	0.62612	0.215438	2.90627	0.00365764	0.0224311
ENSG00000215548	FRG1JP	FSHD region gene 1 family member J, pseudogene [Source:HGNC Symbol;Acc:HGNC:51768]	175.834	0.624596	0.157491	3.96593	7.31104009275146e-05	0.000866546
ENSG00000143367	TUFT1	tuftelin 1 [Source:HGNC Symbol;Acc:HGNC:12422]	298.693	0.623851	0.139199	4.48173	7.40400777831843e-06	0.0001184
ENSG00000138311	ZNF365	zinc finger protein 365 [Source:HGNC Symbol;Acc:HGNC:18194]	141.462	0.623763	0.171193	3.64361	0.000268837	0.00265109
ENSG00000099957	P2RX6	purinergic receptor P2X 6 [Source:HGNC Symbol;Acc:HGNC:8538]	86.2682	0.623418	0.190445	3.27349	0.00106229	0.00834042
ENSG00000196109	ZNF676	zinc finger protein 676 [Source:HGNC Symbol;Acc:HGNC:20429]	9.25698	0.623274	0.234961	2.65267	0.00798584	0.0422031
ENSG00000172967	XKR3	XK related 3 [Source:HGNC Symbol;Acc:HGNC:28778]	39.766	0.62296	0.230674	2.70061	0.00692124	0.0374603
ENSG00000255310	ENSG00000255310	novel transcript	11.6073	0.622623	0.24083	2.58532	0.00972895	0.0487502
ENSG00000091409	ITGA6	integrin subunit alpha 6 [Source:HGNC Symbol;Acc:HGNC:6142]	2826.99	0.622089	0.138217	4.5008	6.76995482717206e-06	0.000109564
ENSG00000110799	VWF	von Willebrand factor [Source:HGNC Symbol;Acc:HGNC:12726]	57.0687	0.621718	0.216746	2.86842	0.0041253	0.0246751
ENSG00000101849	TBL1X	transducin beta like 1 X-linked [Source:HGNC Symbol;Acc:HGNC:11585]	543.596	0.621367	0.23643	2.62812	0.0085858	0.0443905
ENSG00000125731	SH2D3A	SH2 domain containing 3A [Source:HGNC Symbol;Acc:HGNC:16885]	16.3717	0.621017	0.247181	2.5124	0.0119913	0.0570338
ENSG00000064042	LIMCH1	LIM and calponin homology domains 1 [Source:HGNC Symbol;Acc:HGNC:29191]	623.121	0.620728	0.0998171	6.21866	5.0142740995455e-10	2.06604853706064e-08
ENSG00000006025	OSBPL7	oxysterol binding protein like 7 [Source:HGNC Symbol;Acc:HGNC:16387]	15.4282	0.620436	0.247036	2.51152	0.0120212	0.0571521
ENSG00000169862	CTNND2	catenin delta 2 [Source:HGNC Symbol;Acc:HGNC:2516]	661.4	0.620248	0.139121	4.45835	8.25943972204394e-06	0.00013011
ENSG00000125895	TMEM74B	transmembrane protein 74B [Source:HGNC Symbol;Acc:HGNC:15893]	26.175	0.619865	0.242789	2.55311	0.0106767	0.0522947
ENSG00000257242	LINC01619	long intergenic non-protein coding RNA 1619 [Source:HGNC Symbol;Acc:HGNC:27409]	8.6659	0.619411	0.235307	2.63235	0.00847959	0.0440106
ENSG00000283994	ENSG00000283994	novel transcript, sense intronic to ARHGAP15	22.6862	0.619333	0.246679	2.51069	0.0120496	0.0572377
ENSG00000226926	PDZPH1P	PDZ and pleckstrin homology domains 1, pseudogene [Source:HGNC Symbol;Acc:HGNC:51488]	7.88713	0.619328	0.228157	2.71449	0.00663786	0.0362314
ENSG00000203952	CCDC160	coiled-coil domain containing 160 [Source:HGNC Symbol;Acc:HGNC:37286]	10.4496	0.618622	0.239507	2.5829	0.00979749	0.0489941
ENSG00000092871	RFFL	ring finger and FYVE like domain containing E3 ubiquitin protein ligase [Source:HGNC Symbol;Acc:HGNC:24821]	145.419	0.618442	0.156781	3.94463	7.99230442930457e-05	0.000934563
ENSG00000076554	TPD52	tumor protein D52 [Source:HGNC Symbol;Acc:HGNC:12005]	1965.13	0.617471	0.0926542	6.66426	2.66007552683e-11	1.36624434697463e-09
ENSG00000274276	ENSG00000274276	cystathionine-beta-synthase like	42.8602	0.617163	0.244227	2.52701	0.0115039	0.0553084
ENSG00000185567	AHNAK2	AHNAK nucleoprotein 2 [Source:HGNC Symbol;Acc:HGNC:20125]	1103.4	0.616882	0.162613	3.79355	0.000148507	0.00159413
ENSG00000214189	ZNF788P	zinc finger family member 788, pseudogene [Source:HGNC Symbol;Acc:HGNC:33112]	29.6963	0.616473	0.247054	2.49529	0.0125853	0.0589681
ENSG00000132972	RNF17	ring finger protein 17 [Source:HGNC Symbol;Acc:HGNC:10060]	6.65452	0.615982	0.219096	2.81147	0.00493156	0.0285621
ENSG00000119946	CNNM1	cyclin and CBS domain divalent metal cation transport mediator 1 [Source:HGNC Symbol;Acc:HGNC:102]	7.17825	0.615835	0.211463	2.91226	0.00358824	0.0221155
ENSG00000064225	ST3GAL6	ST3 beta-galactoside alpha-2,3-sialyltransferase 6 [Source:HGNC Symbol;Acc:HGNC:18080]	4536.05	0.615736	0.0839097	7.33808	2.16672850073067e-13	1.61056522526674e-11
ENSG00000271826	PLS3-AS1	PLS3 antisense RNA 1 [Source:HGNC Symbol;Acc:HGNC:50343]	28.3033	0.615669	0.243847	2.52482	0.0115757	0.0555575
ENSG00000150457	LATS2	large tumor suppressor kinase 2 [Source:HGNC Symbol;Acc:HGNC:6515]	1546.5	0.615389	0.101859	6.04157	1.5262412093985e-09	5.7445699667742e-08
ENSG00000147041	SYTL5	synaptotagmin like 5 [Source:HGNC Symbol;Acc:HGNC:15589]	628.118	0.615178	0.147329	4.17554	2.97281164115185e-05	0.000398675
ENSG00000157693	TMEM268	transmembrane protein 268 [Source:HGNC Symbol;Acc:HGNC:24513]	2066.22	0.61363	0.119828	5.12093	3.04025317064113e-07	6.97231393800366e-06
ENSG00000136014	USP44	ubiquitin specific peptidase 44 [Source:HGNC Symbol;Acc:HGNC:20064]	21.7085	0.613597	0.245109	2.50337	0.0123018	0.0580814
ENSG00000165338	HECTD2	HECT domain E3 ubiquitin protein ligase 2 [Source:HGNC Symbol;Acc:HGNC:26736]	404.758	0.613347	0.154855	3.96078	7.470386941434e-05	0.000881899
ENSG00000196155	PLEKHG4	pleckstrin homology and RhoGEF domain containing G4 [Source:HGNC Symbol;Acc:HGNC:24501]	159.644	0.611757	0.15927	3.841	0.000122534	0.0013446
ENSG00000172296	SPTLC3	serine palmitoyltransferase long chain base subunit 3 [Source:HGNC Symbol;Acc:HGNC:16253]	144.229	0.611566	0.164436	3.71917	0.000199877	0.00205319
ENSG00000210196	MT-TP	mitochondrially encoded tRNA-Pro (CCN) [Source:HGNC Symbol;Acc:HGNC:7494]	1620.12	0.61135	0.127763	4.78503	1.70965366661293e-06	3.24220474827416e-05
ENSG00000106105	GARS1	glycyl-tRNA synthetase 1 [Source:HGNC Symbol;Acc:HGNC:4162]	11334.1	0.609589	0.233747	2.6079	0.00910984	0.0465306
ENSG00000118298	CA14	carbonic anhydrase 14 [Source:HGNC Symbol;Acc:HGNC:1372]	1085.27	0.609088	0.138677	4.39213	1.12244805213623e-05	0.000170115
ENSG00000235448	LURAP1L-AS1	LURAP1L antisense RNA 1 [Source:HGNC Symbol;Acc:HGNC:49761]	29.9436	0.608341	0.242483	2.5088	0.0121142	0.0574239
ENSG00000120278	PLEKHG1	pleckstrin homology and RhoGEF domain containing G1 [Source:HGNC Symbol;Acc:HGNC:20884]	507.713	0.60823	0.119767	5.07844	3.80537995374333e-07	8.51576100995027e-06
ENSG00000115593	SMYD1	SET and MYND domain containing 1 [Source:HGNC Symbol;Acc:HGNC:20986]	27.9073	0.608177	0.241949	2.51366	0.0119486	0.0569225
ENSG00000198929	NOS1AP	nitric oxide synthase 1 adaptor protein [Source:HGNC Symbol;Acc:HGNC:16859]	72.1097	0.608163	0.202489	3.00344	0.00266945	0.0173883
ENSG00000247271	ZBED5-AS1	ZBED5 antisense RNA 1 [Source:HGNC Symbol;Acc:HGNC:48646]	185.544	0.6077	0.144031	4.21923	2.45133429920291e-05	0.000335121
ENSG00000165169	DYNLT3	dynein light chain Tctex-type 3 [Source:HGNC Symbol;Acc:HGNC:11694]	1737.95	0.606672	0.115779	5.23993	1.60636773991338e-07	3.92102171762356e-06
ENSG00000274290	H2BC6	H2B clustered histone 6 [Source:HGNC Symbol;Acc:HGNC:4753]	15.4763	0.604983	0.24677	2.4516	0.0142222	0.0648542
ENSG00000147852	VLDLR	very low density lipoprotein receptor [Source:HGNC Symbol;Acc:HGNC:12698]	2116.3	0.604545	0.126833	4.76646	1.87489779692901e-06	3.52395021755704e-05
ENSG00000166387	PPFIBP2	PPFIA binding protein 2 [Source:HGNC Symbol;Acc:HGNC:9250]	843.612	0.60402	0.110548	5.4639	4.65796734559878e-08	1.29512505594168e-06
ENSG00000157653	C9orf43	chromosome 9 open reading frame 43 [Source:HGNC Symbol;Acc:HGNC:23570]	38.1864	0.603929	0.235847	2.56068	0.0104467	0.0514576
ENSG00000080503	SMARCA2	SWI/SNF related, matrix associated, actin dependent regulator of chromatin, subfamily a, member 2 [Source:HGNC Symbol;Acc:HGNC:11098]	1733.79	0.603536	0.107883	5.59435	2.21444560946601e-08	6.61738978893357e-07
ENSG00000198270	TMEM116	transmembrane protein 116 [Source:HGNC Symbol;Acc:HGNC:25084]	78.4166	0.602441	0.193512	3.1132	0.00185073	0.0129193
ENSG00000136732	GYPC	glycophorin C (Gerbich blood group) [Source:HGNC Symbol;Acc:HGNC:4704]	3170.37	0.602109	0.0894565	6.73074	1.68802644392347e-11	9.00825920396499e-10
ENSG00000101846	STS	steroid sulfatase [Source:HGNC Symbol;Acc:HGNC:11425]	541.741	0.602066	0.124094	4.8517	1.22405803203501e-06	2.40455065204008e-05
ENSG00000182287	AP1S2	adaptor related protein complex 1 subunit sigma 2 [Source:HGNC Symbol;Acc:HGNC:560]	7032.38	0.601986	0.107786	5.58503	2.33658823694298e-08	6.96830911307672e-07
ENSG00000243742	RPLP0P2	ribosomal protein lateral stalk subunit P0 pseudogene 2 [Source:HGNC Symbol;Acc:HGNC:17960]	13.9007	0.601847	0.244084	2.46573	0.0136733	0.0629099
ENSG00000267106	ZNF561-AS1	ZNF561 antisense RNA 1 (head to head) [Source:HGNC Symbol;Acc:HGNC:27613]	31.7039	0.601717	0.238726	2.52053	0.0117178	0.0560936
ENSG00000269834	ZNF528-AS1	ZNF528 antisense RNA 1 [Source:HGNC Symbol;Acc:HGNC:51305]	30.7346	0.599937	0.240739	2.49207	0.0127003	0.0593456
ENSG00000197124	ZNF682	zinc finger protein 682 [Source:HGNC Symbol;Acc:HGNC:28857]	5.14624	0.599405	0.206466	2.90317	0.0036941	NA
ENSG00000186007	LEMD1	LEM domain containing 1 [Source:HGNC Symbol;Acc:HGNC:18725]	40.6637	0.599164	0.223256	2.68375	0.00728015	0.0390033
ENSG00000163412	EIF4E3	eukaryotic translation initiation factor 4E family member 3 [Source:HGNC Symbol;Acc:HGNC:31837]	918.944	0.598899	0.104983	5.70474	1.16521047067227e-08	3.6673454554626e-07
ENSG00000138134	STAMBPL1	STAM binding protein like 1 [Source:HGNC Symbol;Acc:HGNC:24105]	118.248	0.598002	0.176577	3.38665	0.000707522	0.00595994
ENSG00000248690	HAS2-AS1	HAS2 antisense RNA 1 [Source:HGNC Symbol;Acc:HGNC:34340]	30.5189	0.597902	0.242035	2.47031	0.0134994	0.062265
ENSG00000104231	ZFAND1	zinc finger AN1-type containing 1 [Source:HGNC Symbol;Acc:HGNC:25858]	1143.83	0.597092	0.139161	4.29064	1.78157774363062e-05	0.000251701
ENSG00000005020	SKAP2	src kinase associated phosphoprotein 2 [Source:HGNC Symbol;Acc:HGNC:15687]	2590.26	0.595495	0.0776506	7.6689	1.73471747125828e-14	1.51833969436997e-12
ENSG00000130766	SESN2	sestrin 2 [Source:HGNC Symbol;Acc:HGNC:20746]	969.623	0.595219	0.244761	2.43184	0.0150223	0.0678088
ENSG00000136878	USP20	ubiquitin specific peptidase 20 [Source:HGNC Symbol;Acc:HGNC:12619]	431.168	0.594959	0.143182	4.15526	3.24924796462437e-05	0.000431444
ENSG00000109846	CRYAB	crystallin alpha B [Source:HGNC Symbol;Acc:HGNC:2389]	75.7409	0.594096	0.192305	3.08935	0.00200597	0.0137691
ENSG00000196459	TRAPPC2	trafficking protein particle complex subunit 2 [Source:HGNC Symbol;Acc:HGNC:23068]	308.643	0.593754	0.130058	4.56528	4.98826777875904e-06	8.3468842741407e-05
ENSG00000007944	MYLIP	myosin regulatory light chain interacting protein [Source:HGNC Symbol;Acc:HGNC:21155]	1175.5	0.59354	0.121534	4.88374	1.04093478600025e-06	2.08355985852715e-05
ENSG00000148341	SH3GLB2	SH3 domain containing GRB2 like, endophilin B2 [Source:HGNC Symbol;Acc:HGNC:10834]	387.183	0.593377	0.129834	4.57029	4.87052861384485e-06	8.19622972195597e-05
ENSG00000196277	GRM7	glutamate metabotropic receptor 7 [Source:HGNC Symbol;Acc:HGNC:4599]	7.24457	0.593247	0.22347	2.65471	0.00793775	0.041979
ENSG00000223534	HLA-DQB1-AS1	HLA-DQB1 antisense RNA 1 [Source:HGNC Symbol;Acc:HGNC:39762]	4.62453	0.593081	0.200597	2.95658	0.00311069	NA
ENSG00000077274	CAPN6	calpain 6 [Source:HGNC Symbol;Acc:HGNC:1483]	4.27431	0.592947	0.194884	3.04256	0.00234577	NA
ENSG00000010278	CD9	CD9 molecule [Source:HGNC Symbol;Acc:HGNC:1709]	2819.68	0.591731	0.0756965	7.81715	5.40329581701786e-15	5.09079947295084e-13
ENSG00000064115	TM7SF3	transmembrane 7 superfamily member 3 [Source:HGNC Symbol;Acc:HGNC:23049]	5894.54	0.591553	0.0756934	7.81512	5.49093255556515e-15	5.14062495961517e-13
ENSG00000173681	BCLAF3	BCLAF1 and THRAP3 family member 3 [Source:HGNC Symbol;Acc:HGNC:27413]	270.867	0.590453	0.126308	4.6747	2.94383298126479e-06	5.24009355702392e-05
ENSG00000277851	LINC02391	long intergenic non-protein coding RNA 2391 [Source:HGNC Symbol;Acc:HGNC:53318]	38.1426	0.590344	0.239055	2.46949	0.0135305	0.0623303
ENSG00000106976	DNM1	dynamin 1 [Source:HGNC Symbol;Acc:HGNC:2972]	43.7718	0.590157	0.225559	2.61641	0.00888585	0.0455912
ENSG00000141068	KSR1	kinase suppressor of ras 1 [Source:HGNC Symbol;Acc:HGNC:6465]	93.7586	0.589535	0.192947	3.05542	0.00224748	0.0151319
ENSG00000180447	GAS1	growth arrest specific 1 [Source:HGNC Symbol;Acc:HGNC:4165]	342.441	0.588582	0.143809	4.0928	4.26196080630913e-05	0.000540214
ENSG00000270792	ENSG00000270792	novel transcript, antisense to JAG1	10.6792	0.588425	0.236027	2.49304	0.0126655	0.0592313
ENSG00000145687	SSBP2	single stranded DNA binding protein 2 [Source:HGNC Symbol;Acc:HGNC:15831]	221.71	0.588387	0.157593	3.73359	0.000188772	0.00194722
ENSG00000004399	PLXND1	plexin D1 [Source:HGNC Symbol;Acc:HGNC:9107]	1540.73	0.588246	0.119189	4.93539	7.99910976694885e-07	1.65486477863926e-05
ENSG00000242779	ZNF702P	zinc finger protein 702, pseudogene [Source:HGNC Symbol;Acc:HGNC:25775]	9.8929	0.588138	0.23616	2.49042	0.0127591	0.0595747
ENSG00000166682	TMPRSS5	transmembrane serine protease 5 [Source:HGNC Symbol;Acc:HGNC:14908]	5.26668	0.588077	0.204777	2.87179	0.0040815	NA
ENSG00000253200	ENSG00000253200	novel transcript, antisense to KIAA1967	15.3236	0.587475	0.247063	2.37783	0.0174147	0.0761001
ENSG00000184588	PDE4B	phosphodiesterase 4B [Source:HGNC Symbol;Acc:HGNC:8781]	644.257	0.586937	0.109908	5.34026	9.28128016286877e-08	2.40015203092928e-06
ENSG00000166473	PKD1L2	polycystin 1 like 2 (gene/pseudogene) [Source:HGNC Symbol;Acc:HGNC:21715]	29.4881	0.586718	0.24048	2.43978	0.0146963	0.0665812
ENSG00000133026	MYH10	myosin heavy chain 10 [Source:HGNC Symbol;Acc:HGNC:7568]	7353.17	0.586051	0.0843987	6.94384	3.81582769451978e-12	2.33238525856763e-10
ENSG00000151224	MAT1A	methionine adenosyltransferase 1A [Source:HGNC Symbol;Acc:HGNC:6903]	127.064	0.58595	0.168945	3.46829	0.000523786	0.0046311
ENSG00000196305	IARS1	isoleucyl-tRNA synthetase 1 [Source:HGNC Symbol;Acc:HGNC:5330]	10377.9	0.585693	0.201634	2.90473	0.0036757	0.0225232
ENSG00000130958	SLC35D2	solute carrier family 35 member D2 [Source:HGNC Symbol;Acc:HGNC:20799]	1581.5	0.58523	0.094512	6.19212	5.93597781995774e-10	2.43227102251565e-08
ENSG00000133114	GPALPP1	GPALPP motifs containing 1 [Source:HGNC Symbol;Acc:HGNC:20298]	264.074	0.584997	0.134233	4.35806	1.31217462777915e-05	0.000193202
ENSG00000224184	MIR3681HG	MIR3681 host gene [Source:HGNC Symbol;Acc:HGNC:52001]	130.303	0.584954	0.168878	3.46377	0.000532654	0.00470109
ENSG00000101282	RSPO4	R-spondin 4 [Source:HGNC Symbol;Acc:HGNC:16175]	35.3643	0.584468	0.239392	2.44146	0.0146279	0.0663729
ENSG00000163395	IGFN1	immunoglobulin like and fibronectin type III domain containing 1 [Source:HGNC Symbol;Acc:HGNC:24607]	5.63484	0.584039	0.215045	2.71589	0.00660974	NA
ENSG00000171509	RXFP1	relaxin family peptide receptor 1 [Source:HGNC Symbol;Acc:HGNC:19718]	5.83726	0.583343	0.212901	2.73998	0.00614431	NA
ENSG00000139269	INHBE	inhibin subunit beta E [Source:HGNC Symbol;Acc:HGNC:24029]	6.92236	0.58326	0.222677	2.6193	0.00881097	0.0452856
ENSG00000116106	EPHA4	EPH receptor A4 [Source:HGNC Symbol;Acc:HGNC:3388]	305.393	0.582083	0.141299	4.1195	3.79694739536355e-05	0.000490519
ENSG00000228340	MIR646HG	MIR646 host gene [Source:HGNC Symbol;Acc:HGNC:27659]	9.27339	0.581648	0.235267	2.47229	0.013425	0.0619831
ENSG00000161638	ITGA5	integrin subunit alpha 5 [Source:HGNC Symbol;Acc:HGNC:6141]	1001.03	0.581562	0.0876595	6.63433	3.25983159636883e-11	1.63455691435552e-09
ENSG00000158296	SLC13A3	solute carrier family 13 member 3 [Source:HGNC Symbol;Acc:HGNC:14430]	207.905	0.581533	0.15749	3.69251	0.000222047	0.00225431
ENSG00000101938	CHRDL1	chordin like 1 [Source:HGNC Symbol;Acc:HGNC:29861]	5.8388	0.581334	0.214317	2.7125	0.00667787	NA
ENSG00000173988	LRRC63	leucine rich repeat containing 63 [Source:HGNC Symbol;Acc:HGNC:34296]	20.1978	0.581271	0.246413	2.35893	0.0183278	0.0789474
ENSG00000185201	IFITM2	interferon induced transmembrane protein 2 [Source:HGNC Symbol;Acc:HGNC:5413]	106.072	0.580553	0.17553	3.30743	0.000941548	0.00753646
ENSG00000234028	EIF2AK3-DT	EIF2AK3 divergent transcript [Source:HGNC Symbol;Acc:HGNC:54066]	43.2215	0.580446	0.226566	2.56193	0.0104094	0.0513251
ENSG00000103599	IQCH	IQ motif containing H [Source:HGNC Symbol;Acc:HGNC:25721]	44.4254	0.579408	0.225625	2.56801	0.0102285	0.0507037
ENSG00000135069	PSAT1	phosphoserine aminotransferase 1 [Source:HGNC Symbol;Acc:HGNC:19129]	4647.75	0.579243	0.235076	2.46406	0.0137371	0.0631447
ENSG00000175274	TP53I11	tumor protein p53 inducible protein 11 [Source:HGNC Symbol;Acc:HGNC:16842]	151.583	0.579034	0.158276	3.65837	0.00025382	0.0025334
ENSG00000168916	ZNF608	zinc finger protein 608 [Source:HGNC Symbol;Acc:HGNC:29238]	359.726	0.578945	0.143023	4.04792	5.16750810609357e-05	0.000643416
ENSG00000006747	SCIN	scinderin [Source:HGNC Symbol;Acc:HGNC:21695]	13.9352	0.578914	0.245473	2.35836	0.0183558	0.0790447
ENSG00000010626	LRRC23	leucine rich repeat containing 23 [Source:HGNC Symbol;Acc:HGNC:19138]	126.977	0.577446	0.16165	3.57219	0.000354006	0.0033332
ENSG00000233388	TRMT112P8	tRNA methyltransferase subunit 11-2 pseudogene 8 [Source:HGNC Symbol;Acc:HGNC:56991]	107.021	0.577356	0.191246	3.01892	0.00253676	0.0166698
ENSG00000250303	LINC02762	long intergenic non-protein coding RNA 2762 [Source:HGNC Symbol;Acc:HGNC:27443]	9.61658	0.577345	0.230348	2.5064	0.0121968	0.0576772
ENSG00000155158	TTC39B	tetratricopeptide repeat domain 39B [Source:HGNC Symbol;Acc:HGNC:23704]	322.2	0.576784	0.139233	4.14259	3.4340789611536e-05	0.000449928
ENSG00000211455	STK38L	serine/threonine kinase 38 like [Source:HGNC Symbol;Acc:HGNC:17848]	1034.93	0.576628	0.105792	5.45058	5.02056532141982e-08	1.38037550621639e-06
ENSG00000088538	DOCK3	dedicator of cytokinesis 3 [Source:HGNC Symbol;Acc:HGNC:2989]	114.633	0.576141	0.172445	3.34102	0.000834722	0.00684056
ENSG00000080511	RDH8	retinol dehydrogenase 8 [Source:HGNC Symbol;Acc:HGNC:14423]	15.8907	0.576129	0.240716	2.39339	0.0166933	0.0736435
ENSG00000160191	PDE9A	phosphodiesterase 9A [Source:HGNC Symbol;Acc:HGNC:8795]	311.296	0.575656	0.131564	4.37549	1.21161218001907e-05	0.000181215
ENSG00000117477	CCDC181	coiled-coil domain containing 181 [Source:HGNC Symbol;Acc:HGNC:28051]	90.9007	0.575413	0.184923	3.11163	0.00186057	0.0129819
ENSG00000131620	ANO1	anoctamin 1 [Source:HGNC Symbol;Acc:HGNC:21625]	22.4715	0.57438	0.244556	2.34867	0.0188408	0.0806403
ENSG00000138821	SLC39A8	solute carrier family 39 member 8 [Source:HGNC Symbol;Acc:HGNC:20862]	347.977	0.574202	0.123372	4.65425	3.25161785746257e-06	5.7396099460127e-05
ENSG00000241163	LINC00877	long intergenic non-protein coding RNA 877 [Source:HGNC Symbol;Acc:HGNC:27706]	8.38907	0.573447	0.228835	2.50595	0.0122124	0.0577329
ENSG00000250038	ENSG00000250038	novel transcript	18.9347	0.573392	0.247352	2.31812	0.0204427	0.0857353
ENSG00000130066	SAT1	spermidine/spermine N1-acetyltransferase 1 [Source:HGNC Symbol;Acc:HGNC:10540]	3157.41	0.573117	0.0908162	6.31073	2.77720089958298e-10	1.18387192238131e-08
ENSG00000283443	ZNF285DP	zinc finger protein 285D, pseudogene [Source:HGNC Symbol;Acc:HGNC:51790]	4.80605	0.572267	0.198462	2.8835	0.00393279	NA
ENSG00000078246	TULP3	TUB like protein 3 [Source:HGNC Symbol;Acc:HGNC:12425]	649.416	0.572151	0.0998561	5.72975	1.00579278211606e-08	3.23427974631756e-07
ENSG00000166046	TCP11L2	t-complex 11 like 2 [Source:HGNC Symbol;Acc:HGNC:28627]	161.134	0.571391	0.179219	3.18823	0.00143145	0.0105343
ENSG00000130741	EIF2S3	eukaryotic translation initiation factor 2 subunit gamma [Source:HGNC Symbol;Acc:HGNC:3267]	9492.27	0.570491	0.0736724	7.74362	9.66250836086776e-15	8.71511119963146e-13
ENSG00000135116	HRK	harakiri, BCL2 interacting protein [Source:HGNC Symbol;Acc:HGNC:5185]	448.797	0.570105	0.239754	2.37788	0.0174125	0.0761001
ENSG00000111907	TPD52L1	TPD52 like 1 [Source:HGNC Symbol;Acc:HGNC:12006]	1220.1	0.570044	0.098273	5.80062	6.60708514092036e-09	2.19130052476444e-07
ENSG00000185269	NOTUM	notum, palmitoleoyl-protein carboxylesterase [Source:HGNC Symbol;Acc:HGNC:27106]	16.9732	0.569847	0.246954	2.3075	0.0210267	0.0874899
ENSG00000116117	PARD3B	par-3 family cell polarity regulator beta [Source:HGNC Symbol;Acc:HGNC:14446]	8.30693	0.569105	0.224437	2.5357	0.0112222	0.0542301
ENSG00000183853	KIRREL1	kirre like nephrin family adhesion molecule 1 [Source:HGNC Symbol;Acc:HGNC:15734]	2240.88	0.568728	0.111399	5.10531	3.30257098370577e-07	7.49258128695946e-06
ENSG00000139508	SLC46A3	solute carrier family 46 member 3 [Source:HGNC Symbol;Acc:HGNC:27501]	542.226	0.568494	0.109732	5.18077	2.20976138803467e-07	5.2298864722894e-06
ENSG00000212766	EWSAT1	Ewing sarcoma associated transcript 1 [Source:HGNC Symbol;Acc:HGNC:26596]	60.4932	0.568487	0.206134	2.75785	0.00581836	0.032712
ENSG00000124126	PREX1	phosphatidylinositol-3,4,5-trisphosphate dependent Rac exchange factor 1 [Source:HGNC Symbol;Acc:HGNC:32594]	1717.48	0.567579	0.118153	4.80377	1.55708967937461e-06	2.98860854295296e-05
ENSG00000196182	STK40	serine/threonine kinase 40 [Source:HGNC Symbol;Acc:HGNC:21373]	1169.27	0.567278	0.109836	5.16478	2.40715784442178e-07	5.66083924239856e-06
ENSG00000198695	MT-ND6	mitochondrially encoded NADH:ubiquinone oxidoreductase core subunit 6 [Source:HGNC Symbol;Acc:HGNC:7462]	11570.4	0.567273	0.121223	4.67958	2.87458405907858e-06	5.13536804370656e-05
ENSG00000171044	XKR6	XK related 6 [Source:HGNC Symbol;Acc:HGNC:27806]	9.28435	0.566888	0.233242	2.43047	0.0150794	0.0679008
ENSG00000174514	MFSD4A	major facilitator superfamily domain containing 4A [Source:HGNC Symbol;Acc:HGNC:25433]	12.1725	0.566376	0.244081	2.32045	0.0203167	0.0853277
ENSG00000259041	ENSG00000259041	novel transcript	11.1851	0.565339	0.239461	2.36089	0.0182312	0.0786458
ENSG00000163393	SLC22A15	solute carrier family 22 member 15 [Source:HGNC Symbol;Acc:HGNC:20301]	31.8416	0.565169	0.240409	2.35086	0.0187301	0.0802592
ENSG00000205002	AARD	alanine and arginine rich domain containing protein [Source:HGNC Symbol;Acc:HGNC:33842]	29.4106	0.564906	0.238423	2.36934	0.0178196	0.077412
ENSG00000116675	DNAJC6	DnaJ heat shock protein family (Hsp40) member C6 [Source:HGNC Symbol;Acc:HGNC:15469]	52.9849	0.564676	0.215856	2.61599	0.00889696	0.0456324
ENSG00000120693	SMAD9	SMAD family member 9 [Source:HGNC Symbol;Acc:HGNC:6774]	304.792	0.564421	0.154688	3.64877	0.000263496	0.00260914
ENSG00000178538	CA8	carbonic anhydrase 8 [Source:HGNC Symbol;Acc:HGNC:1382]	1767.99	0.564295	0.0784498	7.19307	6.33481885650338e-13	4.2983780057522e-11
ENSG00000125355	TMEM255A	transmembrane protein 255A [Source:HGNC Symbol;Acc:HGNC:26086]	3080.21	0.564086	0.0985882	5.72164	1.05501897635323e-08	3.36332773668468e-07
ENSG00000046653	GPM6B	glycoprotein M6B [Source:HGNC Symbol;Acc:HGNC:4461]	5512.81	0.563219	0.0943939	5.96669	2.42108064176696e-09	8.82084355985636e-08
ENSG00000250159	PKD2L2-DT	PKD2L2 divergent transcript [Source:HGNC Symbol;Acc:HGNC:55557]	29.9067	0.562954	0.237156	2.37377	0.0176073	0.0767828
ENSG00000251474	RPL32P3	ribosomal protein L32 pseudogene 3 [Source:HGNC Symbol;Acc:HGNC:27024]	53.6389	0.562533	0.218133	2.57886	0.0099128	0.0493758
ENSG00000106789	CORO2A	coronin 2A [Source:HGNC Symbol;Acc:HGNC:2255]	124.883	0.561859	0.179903	3.12313	0.0017894	0.0125743
ENSG00000085117	CD82	CD82 molecule [Source:HGNC Symbol;Acc:HGNC:6210]	287.378	0.561719	0.129015	4.3539	1.33734360730692e-05	0.000195867
ENSG00000101104	PABPC1L	poly(A) binding protein cytoplasmic 1 like [Source:HGNC Symbol;Acc:HGNC:15797]	226.035	0.561538	0.165391	3.39522	0.000685741	0.00580623
ENSG00000132026	RTBDN	retbindin [Source:HGNC Symbol;Acc:HGNC:30310]	46.9564	0.561309	0.220291	2.54803	0.0108334	0.0528694
ENSG00000241399	CD302	CD302 molecule [Source:HGNC Symbol;Acc:HGNC:30843]	123.596	0.561006	0.165683	3.38601	0.000709166	0.0059704
ENSG00000237419	ENSG00000237419	novel transcript	4.14487	0.560249	0.192249	2.91419	0.00356614	NA
ENSG00000214711	CAPN14	calpain 14 [Source:HGNC Symbol;Acc:HGNC:16664]	16.154	0.560225	0.247049	2.26767	0.0233492	0.0951989
ENSG00000101327	PDYN	prodynorphin [Source:HGNC Symbol;Acc:HGNC:8820]	7.22783	0.559976	0.222621	2.51538	0.0118904	0.0566998
ENSG00000197959	DNM3	dynamin 3 [Source:HGNC Symbol;Acc:HGNC:29125]	96.4388	0.559623	0.193694	2.88922	0.00386201	0.0233424
ENSG00000104219	ZDHHC2	zinc finger DHHC-type palmitoyltransferase 2 [Source:HGNC Symbol;Acc:HGNC:18469]	453.835	0.559447	0.106947	5.23106	1.68540637573012e-07	4.08028332402618e-06
ENSG00000123124	WWP1	WW domain containing E3 ubiquitin protein ligase 1 [Source:HGNC Symbol;Acc:HGNC:17004]	2357.02	0.558998	0.0766584	7.29207	3.05229309790029e-13	2.20241558556786e-11
ENSG00000118257	NRP2	neuropilin 2 [Source:HGNC Symbol;Acc:HGNC:8005]	8923.41	0.558512	0.0683388	8.17269	3.01584553564308e-16	3.28017552670826e-14
ENSG00000198786	MT-ND5	mitochondrially encoded NADH:ubiquinone oxidoreductase core subunit 5 [Source:HGNC Symbol;Acc:HGNC:7461]	50017	0.55831	0.122918	4.54213	5.56879882169443e-06	9.19349019760089e-05
ENSG00000197702	PARVA	parvin alpha [Source:HGNC Symbol;Acc:HGNC:14652]	1930.68	0.558282	0.111261	5.01775	5.22788760419532e-07	1.12399583490199e-05
ENSG00000128242	GAL3ST1	galactose-3-O-sulfotransferase 1 [Source:HGNC Symbol;Acc:HGNC:24240]	15.8085	0.557687	0.246874	2.25899	0.0238838	0.0966855
ENSG00000159200	RCAN1	regulator of calcineurin 1 [Source:HGNC Symbol;Acc:HGNC:3040]	747.42	0.556131	0.233446	2.38227	0.0172065	0.0754575
ENSG00000107201	RIGI	RNA sensor RIG-I [Source:HGNC Symbol;Acc:HGNC:19102]	113.984	0.555988	0.19349	2.87347	0.00405985	0.0243723
ENSG00000103647	CORO2B	coronin 2B [Source:HGNC Symbol;Acc:HGNC:2256]	9.22635	0.555655	0.233369	2.38101	0.0172651	0.0756475
ENSG00000184735	DDX53	DEAD-box helicase 53 [Source:HGNC Symbol;Acc:HGNC:20083]	8.74546	0.554432	0.229538	2.41542	0.015717	0.0701103
ENSG00000130822	PNCK	pregnancy up-regulated nonubiquitous CaM kinase [Source:HGNC Symbol;Acc:HGNC:13415]	8.49161	0.553993	0.229334	2.41566	0.0157067	0.0700857
ENSG00000170925	TEX13B	testis expressed 13B [Source:HGNC Symbol;Acc:HGNC:11736]	5.74618	0.553891	0.20982	2.63984	0.00829452	NA
ENSG00000105137	SYDE1	synapse defective Rho GTPase homolog 1 [Source:HGNC Symbol;Acc:HGNC:25824]	327.337	0.553576	0.134804	4.10654	4.01638298369136e-05	0.000512415
ENSG00000281706	LINC01012	long intergenic non-protein coding RNA 1012 [Source:HGNC Symbol;Acc:HGNC:48986]	16.3173	0.553072	0.247408	2.23546	0.0253871	0.100839
ENSG00000112715	VEGFA	vascular endothelial growth factor A [Source:HGNC Symbol;Acc:HGNC:12680]	332.538	0.552846	0.24705	2.23779	0.025235	0.100424
ENSG00000119820	YIPF4	Yip1 domain family member 4 [Source:HGNC Symbol;Acc:HGNC:28145]	2401.74	0.55095	0.11349	4.85461	1.20621829863475e-06	2.37584348238411e-05
ENSG00000102021	LUZP4	leucine zipper protein 4 [Source:HGNC Symbol;Acc:HGNC:24971]	27.595	0.550835	0.241547	2.28044	0.0225815	0.0927075
ENSG00000116194	ANGPTL1	angiopoietin like 1 [Source:HGNC Symbol;Acc:HGNC:489]	19.5448	0.550116	0.246914	2.22797	0.0258826	0.102303
ENSG00000106868	SUSD1	sushi domain containing 1 [Source:HGNC Symbol;Acc:HGNC:25413]	117.137	0.549971	0.173546	3.16902	0.00152953	0.0111069
ENSG00000224209	LINC00466	long intergenic non-protein coding RNA 466 [Source:HGNC Symbol;Acc:HGNC:27294]	19.5731	0.549962	0.244839	2.24622	0.02469	0.0989931
ENSG00000135063	ENTREP1	endosomal transmembrane epsin interactor 1 [Source:HGNC Symbol;Acc:HGNC:24820]	116.212	0.54995	0.182841	3.00781	0.00263139	0.0171772
ENSG00000182093	GET1	guided entry of tail-anchored proteins factor 1 [Source:HGNC Symbol;Acc:HGNC:12790]	653.635	0.549851	0.0963913	5.70437	1.1677391221761e-08	3.6673454554626e-07
ENSG00000260880	HCCAT5	hepatocellular carcinoma associated transcript 5 [Source:HGNC Symbol;Acc:HGNC:48612]	41.2467	0.549759	0.22784	2.41291	0.0158256	0.0704038
ENSG00000204959	ARHGEF34P	Rho guanine nucleotide exchange factor 34, pseudogene [Source:HGNC Symbol;Acc:HGNC:38086]	6.0819	0.54967	0.219491	2.50429	0.0122696	NA
ENSG00000114757	PEX5L	peroxisomal biogenesis factor 5 like [Source:HGNC Symbol;Acc:HGNC:30024]	11.1691	0.548367	0.240004	2.28483	0.022323	0.0919271
ENSG00000156127	BATF	basic leucine zipper ATF-like transcription factor [Source:HGNC Symbol;Acc:HGNC:958]	7.1514	0.548237	0.222371	2.46542	0.0136852	0.0629452
ENSG00000167555	ZNF528	zinc finger protein 528 [Source:HGNC Symbol;Acc:HGNC:29384]	172.604	0.548189	0.17149	3.19662	0.00139047	0.0102943
ENSG00000251003	ZFPM2-AS1	ZFPM2 antisense RNA 1 [Source:HGNC Symbol;Acc:HGNC:50698]	186.689	0.547737	0.146345	3.74277	0.000182	0.0018879
ENSG00000138771	SHROOM3	shroom family member 3 [Source:HGNC Symbol;Acc:HGNC:30422]	55.4708	0.546833	0.209855	2.60577	0.00916676	0.0467407
ENSG00000087245	MMP2	matrix metallopeptidase 2 [Source:HGNC Symbol;Acc:HGNC:7166]	375.737	0.546405	0.145103	3.76563	0.000166129	0.00174778
ENSG00000232677	LINC00665	long intergenic non-protein coding RNA 665 [Source:HGNC Symbol;Acc:HGNC:44323]	201.82	0.546245	0.150044	3.64057	0.000272039	0.00267731
ENSG00000107140	TESK1	testis associated actin remodelling kinase 1 [Source:HGNC Symbol;Acc:HGNC:11731]	202.657	0.545454	0.144676	3.77019	0.000163123	0.0017235
ENSG00000116016	EPAS1	endothelial PAS domain protein 1 [Source:HGNC Symbol;Acc:HGNC:3374]	400.585	0.545427	0.120563	4.52398	6.06873034935342e-06	9.89731635365333e-05
ENSG00000167748	KLK1	kallikrein 1 [Source:HGNC Symbol;Acc:HGNC:6357]	14.8163	0.545349	0.246776	2.2099	0.0271123	0.105622
ENSG00000162772	ATF3	activating transcription factor 3 [Source:HGNC Symbol;Acc:HGNC:785]	228.475	0.544618	0.245934	2.21449	0.0267951	0.104966
ENSG00000274180	NATD1	N-acetyltransferase domain containing 1 [Source:HGNC Symbol;Acc:HGNC:30770]	267.685	0.543939	0.181262	3.00085	0.00269231	0.0175053
ENSG00000053108	FSTL4	follistatin like 4 [Source:HGNC Symbol;Acc:HGNC:21389]	40.8702	0.543188	0.234054	2.32078	0.0202988	0.085277
ENSG00000134864	GGACT	gamma-glutamylamine cyclotransferase [Source:HGNC Symbol;Acc:HGNC:25100]	62.8832	0.542964	0.234883	2.31164	0.0207977	0.0867814
ENSG00000263513	FAM72C	family with sequence similarity 72 member C [Source:HGNC Symbol;Acc:HGNC:30602]	53.0265	0.542939	0.221682	2.44918	0.0143183	0.0652484
ENSG00000204086	RPA4	replication protein A4 [Source:HGNC Symbol;Acc:HGNC:30305]	9.53051	0.542851	0.233375	2.32609	0.0200136	0.0843182
ENSG00000138835	RGS3	regulator of G protein signaling 3 [Source:HGNC Symbol;Acc:HGNC:9999]	132.551	0.542453	0.173382	3.12865	0.00175611	0.0124111
ENSG00000176896	TCEANC	transcription elongation factor A N-terminal and central domain containing [Source:HGNC Symbol;Acc:HGNC:28277]	76.3691	0.541902	0.197138	2.74885	0.00598048	0.0334058
ENSG00000119522	DENND1A	DENN domain containing 1A [Source:HGNC Symbol;Acc:HGNC:29324]	1206.84	0.541743	0.0945579	5.72922	1.00893640406351e-08	3.23735082188881e-07
ENSG00000256229	ZNF486	zinc finger protein 486 [Source:HGNC Symbol;Acc:HGNC:20807]	11.2618	0.541599	0.241619	2.24154	0.024991	0.0997483
ENSG00000260917	ENSG00000260917	novel transcript, overlapping to VTI1A	102.796	0.541092	0.201463	2.68582	0.00723531	0.0388333
ENSG00000099204	ABLIM1	actin binding LIM protein 1 [Source:HGNC Symbol;Acc:HGNC:78]	2052.78	0.540896	0.101387	5.33494	9.55743230719337e-08	2.45440171333341e-06
ENSG00000151876	FBXO4	F-box protein 4 [Source:HGNC Symbol;Acc:HGNC:13583]	174.184	0.540121	0.151352	3.56865	0.00035883	0.00337004
ENSG00000100994	PYGB	glycogen phosphorylase B [Source:HGNC Symbol;Acc:HGNC:9723]	40473	0.53975	0.110831	4.87004	1.11572942772599e-06	2.22124760362353e-05
ENSG00000225217	HSPA7	heat shock protein family A (Hsp70) member 7 (pseudogene) [Source:HGNC Symbol;Acc:HGNC:5240]	60.2168	0.539023	0.207905	2.59265	0.00952407	0.0479673
ENSG00000167904	TMEM68	transmembrane protein 68 [Source:HGNC Symbol;Acc:HGNC:26510]	672.682	0.538908	0.116174	4.63881	3.50419215222745e-06	6.11971786490536e-05
ENSG00000065618	COL17A1	collagen type XVII alpha 1 chain [Source:HGNC Symbol;Acc:HGNC:2194]	4.69873	0.538061	0.193464	2.7812	0.00541585	NA
ENSG00000198870	STKLD1	serine/threonine kinase like domain containing 1 [Source:HGNC Symbol;Acc:HGNC:28669]	26.5373	0.537922	0.241771	2.22493	0.0260862	0.102953
ENSG00000147434	CHRNA6	cholinergic receptor nicotinic alpha 6 subunit [Source:HGNC Symbol;Acc:HGNC:15963]	99.21	0.537845	0.203836	2.63862	0.00832446	0.0434238
ENSG00000244682	FCGR2C	Fc gamma receptor IIc (gene/pseudogene) [Source:HGNC Symbol;Acc:HGNC:15626]	82.2117	0.537569	0.191851	2.80201	0.00507858	0.0292989
ENSG00000100219	XBP1	X-box binding protein 1 [Source:HGNC Symbol;Acc:HGNC:12801]	3539.33	0.537539	0.127869	4.20382	2.62447982623446e-05	0.000355832
ENSG00000013016	EHD3	EH domain containing 3 [Source:HGNC Symbol;Acc:HGNC:3244]	238.248	0.53739	0.144675	3.71447	0.000203632	0.00208596
ENSG00000164970	FAM219A	family with sequence similarity 219 member A [Source:HGNC Symbol;Acc:HGNC:19920]	844.583	0.537388	0.152879	3.51513	0.000439541	0.00402333
ENSG00000260404	ENSG00000260404	general transcription factor IIi (GTF2I) pseudogene	51.0033	0.537157	0.220982	2.43078	0.0150666	0.0678844
ENSG00000219626	FAM228B	family with sequence similarity 228 member B [Source:HGNC Symbol;Acc:HGNC:24736]	40.7248	0.537126	0.242626	2.2138	0.0268424	0.105068
ENSG00000176834	VSIG10	V-set and immunoglobulin domain containing 10 [Source:HGNC Symbol;Acc:HGNC:26078]	607.659	0.536789	0.104245	5.14929	2.61470736929542e-07	6.08125022116633e-06
ENSG00000120837	NFYB	nuclear transcription factor Y subunit beta [Source:HGNC Symbol;Acc:HGNC:7805]	474.844	0.536658	0.120777	4.4434	8.85489076203242e-06	0.000138386
ENSG00000112077	RHAG	Rh associated glycoprotein [Source:HGNC Symbol;Acc:HGNC:10006]	9.58897	0.536266	0.231336	2.31812	0.0204427	0.0857353
ENSG00000008710	PKD1	polycystin 1, transient receptor potential channel interacting [Source:HGNC Symbol;Acc:HGNC:9008]	232.036	0.534913	0.203361	2.63036	0.00852948	0.0441765
ENSG00000135678	CPM	carboxypeptidase M [Source:HGNC Symbol;Acc:HGNC:2311]	458.43	0.534438	0.11891	4.49447	6.97449935118036e-06	0.000111895
ENSG00000179715	PCED1B	PC-esterase domain containing 1B [Source:HGNC Symbol;Acc:HGNC:28255]	22.7278	0.533966	0.24677	2.16382	0.0304784	0.114484
ENSG00000142552	RCN3	reticulocalbin 3 [Source:HGNC Symbol;Acc:HGNC:21145]	23.235	0.53272	0.247377	2.15347	0.0312815	0.116788
ENSG00000198763	MT-ND2	mitochondrially encoded NADH:ubiquinone oxidoreductase core subunit 2 [Source:HGNC Symbol;Acc:HGNC:7456]	60680.1	0.532466	0.125043	4.25825	2.06030007999296e-05	0.000287509
ENSG00000095397	WHRN	whirlin [Source:HGNC Symbol;Acc:HGNC:16361]	276.029	0.532093	0.13034	4.08236	4.45812527506854e-05	0.000562187
ENSG00000228971	LINC02607	long intergenic non-protein coding RNA 2607 [Source:HGNC Symbol;Acc:HGNC:54049]	6.25216	0.531449	0.210672	2.52263	0.011648	0.055814
ENSG00000160181	TFF2	trefoil factor 2 [Source:HGNC Symbol;Acc:HGNC:11756]	8.77469	0.531439	0.230468	2.30591	0.0211157	0.0877129
ENSG00000158411	MITD1	microtubule interacting and trafficking domain containing 1 [Source:HGNC Symbol;Acc:HGNC:25207]	181.792	0.531201	0.145495	3.65099	0.000261236	0.00259517
ENSG00000260423	LINC02367	long intergenic non-protein coding RNA 2367 [Source:HGNC Symbol;Acc:HGNC:53290]	402.037	0.530482	0.112972	4.69569	2.65706757834403e-06	4.78725257233434e-05
ENSG00000076641	PAG1	phosphoprotein membrane anchor with glycosphingolipid microdomains 1 [Source:HGNC Symbol;Acc:HGNC:30043]	3704.93	0.530325	0.119409	4.44126	8.94342062684145e-06	0.000139388
ENSG00000244094	SPRR2F	small proline rich protein 2F [Source:HGNC Symbol;Acc:HGNC:11266]	6.85652	0.530061	0.217244	2.43994	0.0146899	0.0665726
ENSG00000164175	SLC45A2	solute carrier family 45 member 2 [Source:HGNC Symbol;Acc:HGNC:16472]	7768.21	0.529425	0.115455	4.58556	4.52767512398645e-06	7.68043238922105e-05
ENSG00000181690	PLAG1	PLAG1 zinc finger [Source:HGNC Symbol;Acc:HGNC:9045]	29.0496	0.529407	0.24342	2.17487	0.0296398	0.112557
ENSG00000182199	SHMT2	serine hydroxymethyltransferase 2 [Source:HGNC Symbol;Acc:HGNC:10852]	3564.02	0.529043	0.227014	2.33044	0.0197827	0.0836072
ENSG00000183401	CCDC159	coiled-coil domain containing 159 [Source:HGNC Symbol;Acc:HGNC:26996]	14.7183	0.529013	0.24299	2.1771	0.0294733	0.112247
ENSG00000178607	ERN1	endoplasmic reticulum to nucleus signaling 1 [Source:HGNC Symbol;Acc:HGNC:3449]	367.754	0.526457	0.18183	2.89532	0.00378773	0.0230041
ENSG00000170961	HAS2	hyaluronan synthase 2 [Source:HGNC Symbol;Acc:HGNC:4819]	1822.65	0.526152	0.0935756	5.62275	1.8794264071734e-08	5.67356641120591e-07
ENSG00000136010	ALDH1L2	aldehyde dehydrogenase 1 family member L2 [Source:HGNC Symbol;Acc:HGNC:26777]	532.964	0.526011	0.207756	2.53187	0.0113455	0.0547188
ENSG00000159403	C1R	complement C1r [Source:HGNC Symbol;Acc:HGNC:1246]	81.0934	0.525775	0.196654	2.67361	0.00750402	0.0399998
ENSG00000227372	GFOD3P	Gfo/Idh/MocA-like oxidoreductase domain containing 3, pseudogene [Source:HGNC Symbol;Acc:HGNC:29052]	23.6571	0.525578	0.245877	2.13756	0.0325523	0.119962
ENSG00000164161	HHIP	hedgehog interacting protein [Source:HGNC Symbol;Acc:HGNC:14866]	9.15475	0.525423	0.224757	2.33774	0.0194007	0.0823933
ENSG00000134291	TMEM106C	transmembrane protein 106C [Source:HGNC Symbol;Acc:HGNC:28775]	3913.79	0.525229	0.0919112	5.71453	1.10008643427492e-08	3.4919481836469e-07
ENSG00000135469	COQ10A	coenzyme Q10A [Source:HGNC Symbol;Acc:HGNC:26515]	283.967	0.525046	0.124181	4.22808	2.35690638408306e-05	0.00032431
ENSG00000229953	BCAN-AS2	BCAN antisense RNA 2 [Source:HGNC Symbol;Acc:HGNC:56267]	15.958	0.524776	0.24636	2.13012	0.0331617	0.121659
ENSG00000164142	FHIP1A	FHF complex subunit HOOK interacting protein 1A [Source:HGNC Symbol;Acc:HGNC:34237]	37.2255	0.524616	0.230418	2.2768	0.0227982	0.093364
ENSG00000253276	CCDC71L	coiled-coil domain containing 71 like [Source:HGNC Symbol;Acc:HGNC:26685]	1490.21	0.524516	0.220152	2.38252	0.0171945	0.0754273
ENSG00000050405	LIMA1	LIM domain and actin binding 1 [Source:HGNC Symbol;Acc:HGNC:24636]	3641.19	0.524455	0.085042	6.16701	6.95927175833253e-10	2.79864920023358e-08
ENSG00000182718	ANXA2	annexin A2 [Source:HGNC Symbol;Acc:HGNC:537]	9460.86	0.523845	0.101729	5.14943	2.61275158492473e-07	6.08125022116633e-06
ENSG00000136098	NEK3	NIMA related kinase 3 [Source:HGNC Symbol;Acc:HGNC:7746]	126.415	0.523382	0.174125	3.00579	0.00264894	0.0172841
ENSG00000074657	ZNF532	zinc finger protein 532 [Source:HGNC Symbol;Acc:HGNC:30940]	535.534	0.52304	0.112082	4.66658	3.06248914131834e-06	5.43821601181043e-05
ENSG00000112796	ENPP5	ectonucleotide pyrophosphatase/phosphodiesterase family member 5 [Source:HGNC Symbol;Acc:HGNC:13717]	217.233	0.522779	0.153346	3.40914	0.000651682	0.00557851
ENSG00000146733	PSPH	phosphoserine phosphatase [Source:HGNC Symbol;Acc:HGNC:9577]	4012.17	0.522126	0.207978	2.51049	0.0120564	0.0572514
ENSG00000135424	ITGA7	integrin subunit alpha 7 [Source:HGNC Symbol;Acc:HGNC:6143]	11576.5	0.521815	0.111302	4.68829	2.75493293994419e-06	4.94745462292416e-05
ENSG00000123689	G0S2	G0/G1 switch 2 [Source:HGNC Symbol;Acc:HGNC:30229]	5.71415	0.520746	0.189603	2.7465	0.00602345	NA
ENSG00000147509	RGS20	regulator of G protein signaling 20 [Source:HGNC Symbol;Acc:HGNC:14600]	900.833	0.520645	0.109955	4.73509	2.18962579415117e-06	4.03852178891323e-05
ENSG00000164187	LMBRD2	LMBR1 domain containing 2 [Source:HGNC Symbol;Acc:HGNC:25287]	804.446	0.520482	0.147987	3.51708	0.000436319	0.00399878
ENSG00000012174	MBTPS2	membrane bound transcription factor peptidase, site 2 [Source:HGNC Symbol;Acc:HGNC:15455]	2984.78	0.519951	0.109312	4.75658	1.96902889701982e-06	3.6821587161463e-05
ENSG00000164050	PLXNB1	plexin B1 [Source:HGNC Symbol;Acc:HGNC:9103]	150.046	0.51991	0.159747	3.25458	0.0011356	0.00877172
ENSG00000165757	JCAD	junctional cadherin 5 associated [Source:HGNC Symbol;Acc:HGNC:29283]	72.2008	0.518651	0.202848	2.55685	0.0105625	0.0518898
ENSG00000100065	CARD10	caspase recruitment domain family member 10 [Source:HGNC Symbol;Acc:HGNC:16422]	53.2644	0.518644	0.21997	2.35779	0.0183839	0.0791428
ENSG00000198840	MT-ND3	mitochondrially encoded NADH:ubiquinone oxidoreductase core subunit 3 [Source:HGNC Symbol;Acc:HGNC:7458]	34692.8	0.518549	0.122983	4.21643	2.48199396519834e-05	0.000338531
ENSG00000143674	MAP3K21	mitogen-activated protein kinase kinase kinase 21 [Source:HGNC Symbol;Acc:HGNC:29798]	107.111	0.51815	0.184291	2.81159	0.00492977	0.0285621
ENSG00000185614	INKA1	inka box actin regulator 1 [Source:HGNC Symbol;Acc:HGNC:32480]	50.2143	0.518079	0.22734	2.27887	0.0226747	0.0930221
ENSG00000234956	LINC02539	long intergenic non-protein coding RNA 2539 [Source:HGNC Symbol;Acc:HGNC:53572]	6.58161	0.517836	0.22337	2.31829	0.0204337	0.0857353
ENSG00000270194	GOLGA4-AS1	GOLGA4 antisense RNA 1 [Source:HGNC Symbol;Acc:HGNC:26469]	141.296	0.517507	0.16954	3.05242	0.00227001	0.0152766
ENSG00000136944	LMX1B	LIM homeobox transcription factor 1 beta [Source:HGNC Symbol;Acc:HGNC:6654]	170.973	0.516588	0.151897	3.40091	0.00067162	0.00571611
ENSG00000198429	ZNF69	zinc finger protein 69 [Source:HGNC Symbol;Acc:HGNC:13138]	13.5366	0.516462	0.246083	2.09873	0.0358408	0.128804
ENSG00000198879	SFMBT2	Scm like with four mbt domains 2 [Source:HGNC Symbol;Acc:HGNC:20256]	201.638	0.516352	0.149731	3.44853	0.000563646	0.00493049
ENSG00000151611	MMAA	metabolism of cobalamin associated A [Source:HGNC Symbol;Acc:HGNC:18871]	115.7	0.514832	0.168873	3.04864	0.00229878	0.0154281
ENSG00000185917	SETD4	SET domain containing 4 [Source:HGNC Symbol;Acc:HGNC:1258]	160.036	0.514279	0.162314	3.16842	0.0015327	0.0111191
ENSG00000213390	ARHGAP19	Rho GTPase activating protein 19 [Source:HGNC Symbol;Acc:HGNC:23724]	907.924	0.513972	0.0943191	5.44929	5.05717942655078e-08	1.38786267305267e-06
ENSG00000139200	PIANP	PILR alpha associated neural protein [Source:HGNC Symbol;Acc:HGNC:25338]	7.0457	0.513389	0.21603	2.37647	0.017479	0.0763584
ENSG00000162729	IGSF8	immunoglobulin superfamily member 8 [Source:HGNC Symbol;Acc:HGNC:17813]	6368.85	0.512458	0.0882976	5.80376	6.48456424196644e-09	2.16035302403531e-07
ENSG00000164306	PRIMPOL	primase and DNA directed polymerase [Source:HGNC Symbol;Acc:HGNC:26575]	180.61	0.51188	0.155057	3.30125	0.000962565	0.0076591
ENSG00000163331	DAPL1	death associated protein like 1 [Source:HGNC Symbol;Acc:HGNC:21490]	5.06565	0.511865	0.208786	2.45163	0.0142211	NA
ENSG00000183778	B3GALT5	beta-1,3-galactosyltransferase 5 [Source:HGNC Symbol;Acc:HGNC:920]	3.78067	0.511656	0.185784	2.75404	0.00588643	NA
ENSG00000128335	APOL2	apolipoprotein L2 [Source:HGNC Symbol;Acc:HGNC:619]	1274.5	0.511602	0.116323	4.39811	1.09197134299109e-05	0.000166349
ENSG00000102763	VWA8	von Willebrand factor A domain containing 8 [Source:HGNC Symbol;Acc:HGNC:29071]	1031.93	0.510423	0.0867891	5.88119	4.07325097498973e-09	1.41435512727812e-07
ENSG00000280049	ENSG00000280049	novel transcript	16.1327	0.510109	0.247323	2.06252	0.0391583	0.137552
ENSG00000122223	CD244	CD244 molecule [Source:HGNC Symbol;Acc:HGNC:18171]	10.0126	0.509963	0.220338	2.31445	0.0206429	0.0862813
ENSG00000121769	FABP3	fatty acid binding protein 3 [Source:HGNC Symbol;Acc:HGNC:3557]	12.7544	0.509718	0.245864	2.07317	0.0381564	0.134607
ENSG00000185404	SP140L	SP140 nuclear body protein like [Source:HGNC Symbol;Acc:HGNC:25105]	156.664	0.509361	0.163769	3.11025	0.00186932	0.0130245
ENSG00000137869	CYP19A1	cytochrome P450 family 19 subfamily A member 1 [Source:HGNC Symbol;Acc:HGNC:2594]	4.36227	0.509276	0.18437	2.76225	0.00574041	NA
ENSG00000261572	ENSG00000261572	novel transcript, intronic to CMTM8	56.8419	0.508918	0.207151	2.45675	0.01402	0.0641064
ENSG00000011638	LDAF1	lipid droplet assembly factor 1 [Source:HGNC Symbol;Acc:HGNC:30136]	267.883	0.508837	0.146335	3.47721	0.000506656	0.00449847
ENSG00000167244	IGF2	insulin like growth factor 2 [Source:HGNC Symbol;Acc:HGNC:5466]	7.05161	0.508743	0.223432	2.27695	0.0227891	0.093364
ENSG00000136068	FLNB	filamin B [Source:HGNC Symbol;Acc:HGNC:3755]	1051.55	0.508608	0.114797	4.43052	9.40078241431026e-06	0.000145388
ENSG00000231528	FAM225A	family with sequence similarity 225 member A [Source:HGNC Symbol;Acc:HGNC:27855]	20.1111	0.508175	0.246533	2.06128	0.0392761	0.137874
ENSG00000229771	ENSG00000229771	novel transcript	12.2144	0.507099	0.237981	2.13084	0.0331021	0.121561
ENSG00000233922	LINC01694	long intergenic non-protein coding RNA 1694 [Source:HGNC Symbol;Acc:HGNC:52481]	44.3074	0.506722	0.24213	2.09277	0.03637	0.129917
ENSG00000168026	TTC21A	tetratricopeptide repeat domain 21A [Source:HGNC Symbol;Acc:HGNC:30761]	32.2634	0.506317	0.233564	2.16779	0.0301749	0.113721
ENSG00000248932	COPB2-DT	COPB2 divergent transcript [Source:HGNC Symbol;Acc:HGNC:55579]	17.1153	0.506152	0.245183	2.06439	0.0389811	0.137092
ENSG00000225106	ENSG00000225106	novel transcript, antisense to CDH4	267.256	0.505631	0.151803	3.33083	0.00086587	0.00705055
ENSG00000174233	ADCY6	adenylate cyclase 6 [Source:HGNC Symbol;Acc:HGNC:237]	1174.64	0.50541	0.0910122	5.55321	2.80469541877453e-08	8.18285101272443e-07
ENSG00000089327	FXYD5	FXYD domain containing ion transport regulator 5 [Source:HGNC Symbol;Acc:HGNC:4029]	879.453	0.505208	0.0904889	5.58309	2.36281140564264e-08	7.03233527409778e-07
ENSG00000197647	ZNF433	zinc finger protein 433 [Source:HGNC Symbol;Acc:HGNC:20811]	20.2223	0.505206	0.247416	2.04193	0.0411587	0.142952
ENSG00000168280	KIF5C	kinesin family member 5C [Source:HGNC Symbol;Acc:HGNC:6325]	868.995	0.504155	0.129853	3.88252	0.000103379	0.00116732
ENSG00000232434	AJM1	apical junction component 1 homolog [Source:HGNC Symbol;Acc:HGNC:37284]	38.2742	0.50407	0.23635	2.13273	0.0329472	0.121142
ENSG00000171446	KRT27	keratin 27 [Source:HGNC Symbol;Acc:HGNC:30841]	71.3558	0.503992	0.205968	2.44694	0.0144073	0.065533
ENSG00000274414	ENSG00000274414	novel transcript	118.413	0.503196	0.190865	2.63639	0.00837932	0.0436544
ENSG00000111196	MAGOHB	mago homolog B, exon junction complex subunit [Source:HGNC Symbol;Acc:HGNC:25504]	383.587	0.502911	0.125207	4.01663	5.90358179956865e-05	0.000724094
ENSG00000106479	ZNF862	zinc finger protein 862 [Source:HGNC Symbol;Acc:HGNC:34519]	69.3821	0.502631	0.233085	2.15643	0.0310503	0.116072
ENSG00000224790	HLCS-AS1	HLCS antisense RNA 1 [Source:HGNC Symbol;Acc:HGNC:55850]	32.3586	0.50243	0.24222	2.07427	0.0380538	0.134342
ENSG00000177406	NINJ2-AS1	NINJ2 antisense RNA 1 [Source:HGNC Symbol;Acc:HGNC:40405]	17.7513	0.502124	0.245978	2.04134	0.0412171	0.143051
ENSG00000225630	MTND2P28	MT-ND2 pseudogene 28 [Source:HGNC Symbol;Acc:HGNC:42129]	10564.8	0.501957	0.122165	4.10885	3.97630797627669e-05	0.000508363
ENSG00000272620	AFAP1-AS1	AFAP1 antisense RNA 1 [Source:HGNC Symbol;Acc:HGNC:28141]	12.4086	0.501906	0.24173	2.07631	0.0378652	0.1339
ENSG00000121281	ADCY7	adenylate cyclase 7 [Source:HGNC Symbol;Acc:HGNC:238]	54.4012	0.501716	0.213395	2.35112	0.0187172	0.0802272
ENSG00000198121	LPAR1	lysophosphatidic acid receptor 1 [Source:HGNC Symbol;Acc:HGNC:3166]	6.36527	0.501443	0.204791	2.44856	0.0143429	0.0653234
ENSG00000007933	FMO3	flavin containing dimethylaniline monoxygenase 3 [Source:HGNC Symbol;Acc:HGNC:3771]	20.4479	0.501388	0.247234	2.02799	0.0425614	0.1464
ENSG00000247708	STX18-AS1	STX18 antisense RNA 1 (head to head) [Source:HGNC Symbol;Acc:HGNC:48877]	14.6348	0.501373	0.245913	2.03882	0.0414683	0.143552
ENSG00000110002	VWA5A	von Willebrand factor A domain containing 5A [Source:HGNC Symbol;Acc:HGNC:6658]	198.596	0.501312	0.142642	3.51447	0.000440628	0.00403078
ENSG00000079337	RAPGEF3	Rap guanine nucleotide exchange factor 3 [Source:HGNC Symbol;Acc:HGNC:16629]	7.38318	0.50099	0.216355	2.31559	0.0205807	0.086113
ENSG00000166432	ZMAT1	zinc finger matrin-type 1 [Source:HGNC Symbol;Acc:HGNC:29377]	7.46369	0.50074	0.220212	2.2739	0.022972	0.0939719
ENSG00000197937	ZNF347	zinc finger protein 347 [Source:HGNC Symbol;Acc:HGNC:16447]	196.714	0.500671	0.160557	3.11834	0.00181871	0.0127378
ENSG00000105929	ATP6V0A4	ATPase H+ transporting V0 subunit a4 [Source:HGNC Symbol;Acc:HGNC:866]	1290.15	0.499852	0.120319	4.15439	3.26149565349516e-05	0.000432456
ENSG00000113407	TARS1	threonyl-tRNA synthetase 1 [Source:HGNC Symbol;Acc:HGNC:11572]	10246.8	0.499773	0.0944567	5.29103	1.2162770750338e-07	3.04419128492386e-06
ENSG00000170791	CHCHD7	coiled-coil-helix-coiled-coil-helix domain containing 7 [Source:HGNC Symbol;Acc:HGNC:28314]	564.743	0.499008	0.103239	4.83351	1.34146910172431e-06	2.6109224937771e-05
ENSG00000158457	TSPAN33	tetraspanin 33 [Source:HGNC Symbol;Acc:HGNC:28743]	799.924	0.498063	0.103843	4.79633	1.61601469009806e-06	3.08439861882974e-05
ENSG00000139946	PELI2	pellino E3 ubiquitin protein ligase family member 2 [Source:HGNC Symbol;Acc:HGNC:8828]	180.334	0.49782	0.167223	2.97698	0.00291104	0.0186407
ENSG00000108582	CPD	carboxypeptidase D [Source:HGNC Symbol;Acc:HGNC:2301]	2625.5	0.497774	0.0973474	5.11338	3.16450868207894e-07	7.22367475699253e-06
ENSG00000124171	PARD6B	par-6 family cell polarity regulator beta [Source:HGNC Symbol;Acc:HGNC:16245]	104.612	0.497689	0.176508	2.81964	0.0048077	0.0279652
ENSG00000179270	PCARE	photoreceptor cilium actin regulator [Source:HGNC Symbol;Acc:HGNC:34383]	38.9759	0.496635	0.2282	2.17631	0.0295321	0.112341
ENSG00000111186	WNT5B	Wnt family member 5B [Source:HGNC Symbol;Acc:HGNC:16265]	7.82055	0.496314	0.225712	2.19888	0.0278865	0.10787
ENSG00000169302	STK32A	serine/threonine kinase 32A [Source:HGNC Symbol;Acc:HGNC:28317]	1394.27	0.495474	0.113037	4.3833	1.16892936318333e-05	0.00017572
ENSG00000151743	AMN1	antagonist of mitotic exit network 1 homolog [Source:HGNC Symbol;Acc:HGNC:27281]	56.2229	0.495352	0.212772	2.32809	0.0199075	0.0840147
ENSG00000158604	TMED4	transmembrane p24 trafficking protein 4 [Source:HGNC Symbol;Acc:HGNC:22301]	3986.87	0.494936	0.0706977	7.00074	2.54623095371663e-12	1.6095661652725e-10
ENSG00000143217	NECTIN4	nectin cell adhesion molecule 4 [Source:HGNC Symbol;Acc:HGNC:19688]	5.32999	0.494532	0.206535	2.39443	0.0166464	NA
ENSG00000196369	SRGAP2B	SLIT-ROBO Rho GTPase activating protein 2B [Source:HGNC Symbol;Acc:HGNC:35237]	403.263	0.49438	0.125448	3.94093	8.11673473799905e-05	0.000945541
ENSG00000132846	ZBED3	zinc finger BED-type containing 3 [Source:HGNC Symbol;Acc:HGNC:20711]	151.624	0.494034	0.207899	2.37632	0.0174865	0.076367
ENSG00000168306	ACOX2	acyl-CoA oxidase 2 [Source:HGNC Symbol;Acc:HGNC:120]	24.7725	0.493956	0.241629	2.04428	0.040926	0.142308
ENSG00000185495	SEPTIN7P13	septin 7 pseudogene 13 [Source:HGNC Symbol;Acc:HGNC:55092]	38.9549	0.493004	0.237624	2.07473	0.0380117	0.134225
ENSG00000152377	SPOCK1	SPARC (osteonectin), cwcv and kazal like domains proteoglycan 1 [Source:HGNC Symbol;Acc:HGNC:11251]	3363.78	0.492878	0.0870307	5.66326	1.48519854847308e-08	4.5390613489698e-07
ENSG00000205054	LINC01121	long intergenic non-protein coding RNA 1121 [Source:HGNC Symbol;Acc:HGNC:49266]	9.32281	0.492485	0.226299	2.17626	0.0295359	0.112341
ENSG00000272556	GTF2IP13	general transcription factor IIi pseudogene 13 [Source:HGNC Symbol;Acc:HGNC:51725]	22.5346	0.492211	0.247352	1.98992	0.0465994	0.156233
ENSG00000177042	TMEM80	transmembrane protein 80 [Source:HGNC Symbol;Acc:HGNC:27453]	79.9935	0.491971	0.190614	2.58098	0.00985199	0.0491503
ENSG00000258732	ENSG00000258732	arginine-glutamic acid dipeptide (RE) repeats (RERE) pseudogene	3.39363	0.491906	0.176361	2.7892	0.00528377	NA
ENSG00000104331	BPNT2	3'(2'), 5'-bisphosphate nucleotidase 2 [Source:HGNC Symbol;Acc:HGNC:26019]	5330.9	0.491532	0.076258	6.44565	1.15102917259129e-10	5.22270660152467e-09
ENSG00000131711	MAP1B	microtubule associated protein 1B [Source:HGNC Symbol;Acc:HGNC:6836]	1192.97	0.491374	0.225765	2.17648	0.0295192	0.112336
ENSG00000157601	MX1	MX dynamin like GTPase 1 [Source:HGNC Symbol;Acc:HGNC:7532]	19.6799	0.491363	0.247374	1.98632	0.0469981	0.15721
ENSG00000082458	DLG3	discs large MAGUK scaffold protein 3 [Source:HGNC Symbol;Acc:HGNC:2902]	120.238	0.491273	0.210731	2.33128	0.0197385	0.0834922
ENSG00000101236	RNF24	ring finger protein 24 [Source:HGNC Symbol;Acc:HGNC:13779]	1173.01	0.490984	0.109123	4.49936	6.8159762461616e-06	0.000109755
ENSG00000170743	SYT9	synaptotagmin 9 [Source:HGNC Symbol;Acc:HGNC:19265]	7.15062	0.490786	0.207544	2.36473	0.018043	0.0780616
ENSG00000084636	COL16A1	collagen type XVI alpha 1 chain [Source:HGNC Symbol;Acc:HGNC:2193]	68.8669	0.490645	0.207744	2.36178	0.0181875	0.0785029
ENSG00000105281	SLC1A5	solute carrier family 1 member 5 [Source:HGNC Symbol;Acc:HGNC:10943]	1353.87	0.490386	0.239721	2.04565	0.0407906	0.14187
ENSG00000074935	TUBE1	tubulin epsilon 1 [Source:HGNC Symbol;Acc:HGNC:20775]	190.088	0.489933	0.211902	2.31207	0.0207737	0.0867545
ENSG00000143473	KCNH1	potassium voltage-gated channel subfamily H member 1 [Source:HGNC Symbol;Acc:HGNC:6250]	295.421	0.489879	0.15303	3.20119	0.00136861	0.0101731
ENSG00000164220	F2RL2	coagulation factor II thrombin receptor like 2 [Source:HGNC Symbol;Acc:HGNC:3539]	12.1317	0.489745	0.228564	2.1427	0.0321368	0.11908
ENSG00000267696	ERVK-28	endogenous retrovirus group K member 28 [Source:HGNC Symbol;Acc:HGNC:44981]	309.308	0.489733	0.144413	3.39121	0.000695848	0.00587834
ENSG00000171126	KCNG3	potassium voltage-gated channel modifier subfamily G member 3 [Source:HGNC Symbol;Acc:HGNC:18306]	105.416	0.489461	0.188768	2.59293	0.00951621	0.0479656
ENSG00000223820	CFL1P1	cofilin 1 pseudogene 1 [Source:HGNC Symbol;Acc:HGNC:28560]	8.74769	0.489075	0.231282	2.11462	0.034462	0.125126
ENSG00000248445	SEMA6A-AS1	SEMA6A antisense RNA 1 [Source:HGNC Symbol;Acc:HGNC:51110]	52.1708	0.48885	0.224781	2.17479	0.029646	0.112557
ENSG00000107611	CUBN	cubilin [Source:HGNC Symbol;Acc:HGNC:2548]	227.447	0.488177	0.147522	3.30919	0.000935676	0.00749757
ENSG00000270177	PPP2CA-DT	PPP2CA divergent transcript [Source:HGNC Symbol;Acc:HGNC:55266]	21.1556	0.488148	0.245405	1.98915	0.0466844	0.156447
ENSG00000115944	COX7A2L	cytochrome c oxidase subunit 7A2 like [Source:HGNC Symbol;Acc:HGNC:2289]	3491.1	0.487641	0.111463	4.37491	1.21482449008325e-05	0.000181512
ENSG00000162981	LRATD1	LRAT domain containing 1 [Source:HGNC Symbol;Acc:HGNC:20743]	7.36782	0.486864	0.223673	2.17668	0.0295044	0.112308
ENSG00000273079	GRIN2B	glutamate ionotropic receptor NMDA type subunit 2B [Source:HGNC Symbol;Acc:HGNC:4586]	198.18	0.486729	0.141266	3.44547	0.00057007	0.00497784
ENSG00000144218	AFF3	ALF transcription elongation factor 3 [Source:HGNC Symbol;Acc:HGNC:6473]	516.296	0.486443	0.168308	2.89019	0.00385012	0.0232833
ENSG00000169193	CCDC126	coiled-coil domain containing 126 [Source:HGNC Symbol;Acc:HGNC:22398]	209.883	0.485191	0.142688	3.40037	0.000672946	0.00572081
ENSG00000169692	AGPAT2	1-acylglycerol-3-phosphate O-acyltransferase 2 [Source:HGNC Symbol;Acc:HGNC:325]	649.509	0.484735	0.123405	3.928	8.56549201378845e-05	0.000992677
ENSG00000010295	IFFO1	intermediate filament family orphan 1 [Source:HGNC Symbol;Acc:HGNC:24970]	178.053	0.484726	0.152542	3.17765	0.00148473	0.0108562
ENSG00000135929	CYP27A1	cytochrome P450 family 27 subfamily A member 1 [Source:HGNC Symbol;Acc:HGNC:2605]	1317.58	0.484557	0.0896729	5.40361	6.53140656811459e-08	1.73763607833725e-06
ENSG00000137124	ALDH1B1	aldehyde dehydrogenase 1 family member B1 [Source:HGNC Symbol;Acc:HGNC:407]	3859.33	0.484335	0.0677879	7.14487	9.00835559790114e-13	5.92229315574016e-11
ENSG00000136040	PLXNC1	plexin C1 [Source:HGNC Symbol;Acc:HGNC:9106]	4588.08	0.4841	0.0962437	5.02994	4.90633716148343e-07	1.06103127620852e-05
ENSG00000076944	STXBP2	syntaxin binding protein 2 [Source:HGNC Symbol;Acc:HGNC:11445]	160.722	0.484091	0.154265	3.13804	0.00170081	0.0120838
ENSG00000183621	ZNF438	zinc finger protein 438 [Source:HGNC Symbol;Acc:HGNC:21029]	66.5301	0.483915	0.206233	2.34645	0.0189531	0.0809806
ENSG00000238098	ABCA17P	ATP binding cassette subfamily A member 17, pseudogene [Source:HGNC Symbol;Acc:HGNC:32972]	6.65348	0.483784	0.222844	2.17096	0.0299345	0.113078
ENSG00000126460	PRRG2	proline rich and Gla domain 2 [Source:HGNC Symbol;Acc:HGNC:9470]	20.8405	0.483469	0.246045	1.96496	0.0494191	0.162482
ENSG00000220205	VAMP2	vesicle associated membrane protein 2 [Source:HGNC Symbol;Acc:HGNC:12643]	239.917	0.483404	0.145125	3.33094	0.000865541	0.00705055
ENSG00000184903	IMMP2L	inner mitochondrial membrane peptidase subunit 2 [Source:HGNC Symbol;Acc:HGNC:14598]	805.765	0.483147	0.125061	3.8633	0.000111865	0.00124978
ENSG00000147592	LACTB2	lactamase beta 2 [Source:HGNC Symbol;Acc:HGNC:18512]	464.922	0.482371	0.163581	2.94881	0.00318997	0.0200587
ENSG00000187955	COL14A1	collagen type XIV alpha 1 chain [Source:HGNC Symbol;Acc:HGNC:2191]	65.979	0.482045	0.220404	2.1871	0.0287351	0.110231
ENSG00000161835	TAMALIN	trafficking regulator and scaffold protein tamalin [Source:HGNC Symbol;Acc:HGNC:18707]	131.266	0.481813	0.16563	2.90897	0.00362627	0.0222757
ENSG00000130150	MOSPD2	motile sperm domain containing 2 [Source:HGNC Symbol;Acc:HGNC:28381]	807.723	0.481666	0.0998964	4.82165	1.42372948017136e-06	2.74932199356329e-05
ENSG00000112936	C7	complement C7 [Source:HGNC Symbol;Acc:HGNC:1346]	5.65982	0.481436	0.207044	2.32528	0.020057	NA
ENSG00000100099	HPS4	HPS4 biogenesis of lysosomal organelles complex 3 subunit 2 [Source:HGNC Symbol;Acc:HGNC:15844]	5643.68	0.481238	0.0951332	5.05857	4.22421889636241e-07	9.3121677965712e-06
ENSG00000002016	RAD52	RAD52 homolog, DNA repair protein [Source:HGNC Symbol;Acc:HGNC:9824]	161.13	0.481227	0.153415	3.13677	0.00170819	0.0121157
ENSG00000175946	KLHL38	kelch like family member 38 [Source:HGNC Symbol;Acc:HGNC:34435]	25.7062	0.481131	0.241666	1.99089	0.0464925	0.15598
ENSG00000156298	TSPAN7	tetraspanin 7 [Source:HGNC Symbol;Acc:HGNC:11854]	75.1297	0.480824	0.211612	2.27219	0.0230749	0.0943664
ENSG00000076716	GPC4	glypican 4 [Source:HGNC Symbol;Acc:HGNC:4452]	63.0529	0.48055	0.208005	2.31028	0.0208727	0.0869715
ENSG00000229828	PDE4DIPP1	PDE4DIP pseudogene 1 [Source:HGNC Symbol;Acc:HGNC:50867]	11.3947	0.480118	0.24258	1.97922	0.0477914	0.159004
ENSG00000223396	RPS10P7	ribosomal protein S10 pseudogene 7 [Source:HGNC Symbol;Acc:HGNC:36423]	29.4096	0.480099	0.244809	1.96112	0.0498653	0.163441
ENSG00000182179	UBA7	ubiquitin like modifier activating enzyme 7 [Source:HGNC Symbol;Acc:HGNC:12471]	22.6923	0.480022	0.246203	1.9497	0.0512123	0.16679
ENSG00000165121	ENSG00000165121	kinesin family member 27 (KIF27) pseudogene	57.3559	0.479568	0.21328	2.24854	0.024542	0.0985948
ENSG00000237515	SHISA9	shisa family member 9 [Source:HGNC Symbol;Acc:HGNC:37231]	4.83322	0.479347	0.205559	2.33191	0.0197052	NA
ENSG00000107263	RAPGEF1	Rap guanine nucleotide exchange factor 1 [Source:HGNC Symbol;Acc:HGNC:4568]	2313.28	0.478584	0.0777133	6.15833	7.35153047060342e-10	2.93902266813961e-08
ENSG00000179862	CITED4	Cbp/p300 interacting transactivator with Glu/Asp rich carboxy-terminal domain 4 [Source:HGNC Symbol;Acc:HGNC:18696]	4.78192	0.478524	0.198675	2.40857	0.0160149	NA
ENSG00000154269	ENPP3	ectonucleotide pyrophosphatase/phosphodiesterase 3 [Source:HGNC Symbol;Acc:HGNC:3358]	11.1916	0.478305	0.240617	1.98783	0.0468303	0.156762
ENSG00000186462	NAP1L2	nucleosome assembly protein 1 like 2 [Source:HGNC Symbol;Acc:HGNC:7638]	164.096	0.477671	0.171546	2.7845	0.005361	0.0305234
ENSG00000198886	MT-ND4	mitochondrially encoded NADH:ubiquinone oxidoreductase core subunit 4 [Source:HGNC Symbol;Acc:HGNC:7459]	211804	0.477482	0.119538	3.9944	6.48583725047256e-05	0.000781895
ENSG00000114450	GNB4	G protein subunit beta 4 [Source:HGNC Symbol;Acc:HGNC:20731]	1808.09	0.47732	0.0796597	5.99199	2.07288028680347e-09	7.64639531231844e-08
ENSG00000241104	CEACAMP10	CEA cell adhesion molecule pseudogene 10 [Source:HGNC Symbol;Acc:HGNC:1822]	8.45482	0.476915	0.227055	2.10044	0.03569	0.128325
ENSG00000277196	ENSG00000277196	proline dehydrogenase 1	3.86594	0.476826	0.187848	2.53836	0.0111373	NA
ENSG00000086065	CHMP5	charged multivesicular body protein 5 [Source:HGNC Symbol;Acc:HGNC:26942]	2155.79	0.47643	0.0784866	6.0702	1.27748879633657e-09	4.93384184736569e-08
ENSG00000134324	LPIN1	lipin 1 [Source:HGNC Symbol;Acc:HGNC:13345]	1834.83	0.476205	0.0774497	6.14857	7.81831276563377e-10	3.09220541254692e-08
ENSG00000107551	RASSF4	Ras association domain family member 4 [Source:HGNC Symbol;Acc:HGNC:20793]	73.7847	0.476174	0.192554	2.47294	0.0134007	0.0619448
ENSG00000157399	ARSL	arylsulfatase L [Source:HGNC Symbol;Acc:HGNC:719]	29.694	0.475115	0.240772	1.9733	0.0484613	0.160582
ENSG00000276291	FRG1HP	FSHD region gene 1 family member H, pseudogene [Source:HGNC Symbol;Acc:HGNC:51767]	210.216	0.474511	0.151324	3.13573	0.00171426	0.0121501
ENSG00000270820	USP34-DT	USP34 divergent transcript [Source:HGNC Symbol;Acc:HGNC:55262]	20.7418	0.474366	0.245617	1.93132	0.0534431	0.172106
ENSG00000176428	VPS37D	VPS37D subunit of ESCRT-I [Source:HGNC Symbol;Acc:HGNC:18287]	37.7477	0.474138	0.228428	2.07566	0.0379255	0.134049
ENSG00000153879	CEBPG	CCAAT enhancer binding protein gamma [Source:HGNC Symbol;Acc:HGNC:1837]	829.61	0.473594	0.245354	1.93025	0.053576	0.172389
ENSG00000233403	ENSG00000233403	novel transcript	7.21695	0.473441	0.210842	2.24548	0.0247376	0.0990676
ENSG00000184575	XPOT	exportin for tRNA [Source:HGNC Symbol;Acc:HGNC:12826]	7149.53	0.47339	0.22752	2.08065	0.0374656	0.13297
ENSG00000229043	ZFAND2A-DT	ZFAND2A divergent transcript [Source:HGNC Symbol;Acc:HGNC:41187]	106.099	0.473297	0.179929	2.63046	0.00852688	0.0441765
ENSG00000130768	SMPDL3B	sphingomyelin phosphodiesterase acid like 3B [Source:HGNC Symbol;Acc:HGNC:21416]	101.384	0.473186	0.17557	2.69514	0.00703585	0.0379695
ENSG00000169239	CA5B	carbonic anhydrase 5B [Source:HGNC Symbol;Acc:HGNC:1378]	70.265	0.472657	0.231292	2.04355	0.0409981	0.142525
ENSG00000065060	BLTP3A	bridge-like lipid transfer protein family member 3A [Source:HGNC Symbol;Acc:HGNC:21216]	1410.55	0.47242	0.117792	4.01063	6.05561470435908e-05	0.000739644
ENSG00000267002	ENSG00000267002	novel transcript	111.37	0.472144	0.18203	2.59377	0.00949303	0.0478762
ENSG00000159247	TUBBP5	tubulin beta pseudogene 5 [Source:HGNC Symbol;Acc:HGNC:23674]	56.076	0.471971	0.224588	2.10149	0.0355977	0.128161
ENSG00000165195	PIGA	phosphatidylinositol glycan anchor biosynthesis class A [Source:HGNC Symbol;Acc:HGNC:8957]	546.617	0.471917	0.107501	4.3899	1.13404857399449e-05	0.000171522
ENSG00000106991	ENG	endoglin [Source:HGNC Symbol;Acc:HGNC:3349]	525.336	0.471907	0.107993	4.36978	1.24373806024971e-05	0.000185271
ENSG00000227019	OR7E101P	olfactory receptor family 7 subfamily E member 101 pseudogene [Source:HGNC Symbol;Acc:HGNC:15342]	13.7539	0.471506	0.244338	1.92973	0.0536405	0.172452
ENSG00000124232	RBPJL	recombination signal binding protein for immunoglobulin kappa J region like [Source:HGNC Symbol;Acc:HGNC:13761]	4.97893	0.47144	0.196483	2.39939	0.0164226	NA
ENSG00000165113	GKAP1	G kinase anchoring protein 1 [Source:HGNC Symbol;Acc:HGNC:17496]	53.4741	0.471085	0.212238	2.21961	0.0264451	0.104092
ENSG00000165868	HSPA12A	heat shock protein family A (Hsp70) member 12A [Source:HGNC Symbol;Acc:HGNC:19022]	790.842	0.470824	0.101002	4.66152	3.13885625215874e-06	5.55382316769522e-05
ENSG00000050555	LAMC3	laminin subunit gamma 3 [Source:HGNC Symbol;Acc:HGNC:6494]	99.6811	0.470284	0.178141	2.63995	0.00829177	0.0433245
ENSG00000162892	IL24	interleukin 24 [Source:HGNC Symbol;Acc:HGNC:11346]	13.1891	0.470276	0.244867	1.92054	0.0547901	0.17538
ENSG00000103494	RPGRIP1L	RPGRIP1 like [Source:HGNC Symbol;Acc:HGNC:29168]	147.22	0.469863	0.178164	2.63725	0.00835803	0.0435631
ENSG00000184574	LPAR5	lysophosphatidic acid receptor 5 [Source:HGNC Symbol;Acc:HGNC:13307]	16.6215	0.469506	0.247414	1.89765	0.0577422	0.182155
ENSG00000183873	SCN5A	sodium voltage-gated channel alpha subunit 5 [Source:HGNC Symbol;Acc:HGNC:10593]	17.449	0.469194	0.247416	1.89638	0.0579103	0.182374
ENSG00000134569	LRP4	LDL receptor related protein 4 [Source:HGNC Symbol;Acc:HGNC:6696]	522.813	0.469117	0.105121	4.46263	8.09583372876637e-06	0.000127942
ENSG00000006459	KDM7A	lysine demethylase 7A [Source:HGNC Symbol;Acc:HGNC:22224]	592.572	0.468917	0.134307	3.4914	0.000480504	0.004326
ENSG00000140470	ADAMTS17	ADAM metallopeptidase with thrombospondin type 1 motif 17 [Source:HGNC Symbol;Acc:HGNC:17109]	21.6724	0.468496	0.247378	1.89385	0.0582454	0.183078
ENSG00000168237	GLYCTK	glycerate kinase [Source:HGNC Symbol;Acc:HGNC:24247]	37.9464	0.468363	0.229973	2.0366	0.0416902	0.144253
ENSG00000196924	FLNA	filamin A [Source:HGNC Symbol;Acc:HGNC:3754]	6682.71	0.468122	0.12294	3.80775	0.00014024	0.00151418
ENSG00000154642	C21orf91	chromosome 21 open reading frame 91 [Source:HGNC Symbol;Acc:HGNC:16459]	2010.91	0.467855	0.0882846	5.29939	1.16188047911848e-07	2.94290000806858e-06
ENSG00000160766	GBA1LP	glucosylceramidase beta 1 like, pseudogene [Source:HGNC Symbol;Acc:HGNC:4178]	34.2375	0.467843	0.239052	1.95707	0.0503389	0.164707
ENSG00000101255	TRIB3	tribbles pseudokinase 3 [Source:HGNC Symbol;Acc:HGNC:16228]	2033.52	0.467583	0.241374	1.93717	0.0527246	0.170247
ENSG00000232860	SMG7-AS1	SMG7 antisense RNA 1 [Source:HGNC Symbol;Acc:HGNC:24518]	10.9964	0.467382	0.23816	1.96247	0.0497076	0.163077
ENSG00000272758	WDR5B-DT	WDR5B divergent transcript [Source:HGNC Symbol;Acc:HGNC:55192]	17.5708	0.467271	0.247265	1.88976	0.0587905	0.184595
ENSG00000198911	SREBF2	sterol regulatory element binding transcription factor 2 [Source:HGNC Symbol;Acc:HGNC:11290]	6179.5	0.467213	0.0907229	5.14989	2.60642421920084e-07	6.08110836757396e-06
ENSG00000184012	TMPRSS2	transmembrane serine protease 2 [Source:HGNC Symbol;Acc:HGNC:11876]	8.13879	0.467006	0.232817	2.0059	0.0448673	0.152045
ENSG00000051108	HERPUD1	homocysteine inducible ER protein with ubiquitin like domain 1 [Source:HGNC Symbol;Acc:HGNC:13744]	2639.58	0.466488	0.210621	2.21482	0.0267722	0.104904
ENSG00000121413	ZSCAN18	zinc finger and SCAN domain containing 18 [Source:HGNC Symbol;Acc:HGNC:21037]	16.3484	0.465919	0.241791	1.92695	0.0539864	0.173413
ENSG00000205707	ETFRF1	electron transfer flavoprotein regulatory factor 1 [Source:HGNC Symbol;Acc:HGNC:27052]	127.765	0.465752	0.193609	2.40564	0.0161443	0.0716277
ENSG00000224902	GAGE12H	G antigen 12H [Source:HGNC Symbol;Acc:HGNC:31908]	37.2152	0.465709	0.23538	1.97854	0.0478675	0.159149
ENSG00000188385	JAKMIP3	Janus kinase and microtubule interacting protein 3 [Source:HGNC Symbol;Acc:HGNC:23523]	3.88255	0.46564	0.186582	2.49563	0.0125735	NA
ENSG00000168685	IL7R	interleukin 7 receptor [Source:HGNC Symbol;Acc:HGNC:6024]	6.22139	0.465421	0.212864	2.18647	0.0287809	0.110349
ENSG00000233016	SNHG7	small nucleolar RNA host gene 7 [Source:HGNC Symbol;Acc:HGNC:28254]	151.383	0.465204	0.17519	2.65542	0.00792087	0.0419055
ENSG00000261296	ENSG00000261296	novel transcript	11.5266	0.464184	0.244165	1.90111	0.057288	0.181031
ENSG00000196511	TPK1	thiamin pyrophosphokinase 1 [Source:HGNC Symbol;Acc:HGNC:17358]	63.1803	0.464071	0.226718	2.04691	0.0406665	0.141572
ENSG00000240694	PNMA2	PNMA family member 2 [Source:HGNC Symbol;Acc:HGNC:9159]	250.917	0.463452	0.142689	3.248	0.0011622	0.00891666
ENSG00000155304	HSPA13	heat shock protein family A (Hsp70) member 13 [Source:HGNC Symbol;Acc:HGNC:11375]	1858.84	0.463364	0.142836	3.24403	0.0011785	0.00901826
ENSG00000268964	ERVV-2	endogenous retrovirus group V member 2, envelope [Source:HGNC Symbol;Acc:HGNC:39051]	12.8787	0.463322	0.227778	2.0341	0.0419418	0.144751
ENSG00000105866	SP4	Sp4 transcription factor [Source:HGNC Symbol;Acc:HGNC:11209]	358.644	0.462863	0.144903	3.19429	0.00140178	0.0103572
ENSG00000170873	MTSS1	MTSS I-BAR domain containing 1 [Source:HGNC Symbol;Acc:HGNC:20443]	239.612	0.46255	0.156512	2.95536	0.00312303	0.0196997
ENSG00000133111	RFXAP	regulatory factor X associated protein [Source:HGNC Symbol;Acc:HGNC:9988]	114.046	0.462383	0.204112	2.26533	0.0234923	0.0955566
ENSG00000268686	ENSG00000268686	novel transcript, antisense to DKKL1	54.6486	0.462	0.210454	2.19525	0.0281453	0.108588
ENSG00000230526	ENSG00000230526	novel transcript	10.8722	0.461687	0.242687	1.9024	0.0571192	0.180652
ENSG00000145604	SKP2	S-phase kinase associated protein 2 [Source:HGNC Symbol;Acc:HGNC:10901]	632.205	0.46162	0.127004	3.63468	0.00027833	0.00272834
ENSG00000089169	RPH3A	rabphilin 3A [Source:HGNC Symbol;Acc:HGNC:17056]	4.66864	0.461554	0.204261	2.25962	0.0238446	NA
ENSG00000236901	MIR600HG	MIR600 host gene [Source:HGNC Symbol;Acc:HGNC:23642]	45.4332	0.461505	0.21898	2.10752	0.0350726	0.126841
ENSG00000153363	LINC00467	long intergenic non-protein coding RNA 467 [Source:HGNC Symbol;Acc:HGNC:28227]	328.782	0.460623	0.148607	3.09961	0.00193776	0.0134192
ENSG00000147119	CHST7	carbohydrate sulfotransferase 7 [Source:HGNC Symbol;Acc:HGNC:13817]	80.9088	0.460373	0.19922	2.31088	0.0208394	0.0868818
ENSG00000106948	AKNA	AT-hook transcription factor [Source:HGNC Symbol;Acc:HGNC:24108]	371.896	0.460129	0.230523	1.99602	0.0459314	0.154835
ENSG00000188613	NANOS1	nanos C2HC-type zinc finger 1 [Source:HGNC Symbol;Acc:HGNC:23044]	503.112	0.459755	0.132153	3.47896	0.00050337	0.00447466
ENSG00000230359	TPI1P2	triosephosphate isomerase 1 pseudogene 2 [Source:HGNC Symbol;Acc:HGNC:38069]	49.4455	0.459748	0.217842	2.11047	0.034818	0.126201
ENSG00000137074	APTX	aprataxin [Source:HGNC Symbol;Acc:HGNC:15984]	1053.01	0.458695	0.103598	4.42763	9.52740348950064e-06	0.000146954
ENSG00000125977	EIF2S2	eukaryotic translation initiation factor 2 subunit beta [Source:HGNC Symbol;Acc:HGNC:3266]	8145.91	0.458557	0.0937737	4.89004	1.00814587707432e-06	2.03167490649636e-05
ENSG00000224950	ENSG00000224950	novel transcript	5.31888	0.458488	0.199114	2.30264	0.0212992	NA
ENSG00000263711	LINC02864	long intergenic non-protein coding RNA 2864 [Source:HGNC Symbol;Acc:HGNC:54480]	287.466	0.458427	0.138567	3.30833	0.00093855	0.00751653
ENSG00000172247	C1QTNF4	C1q and TNF related 4 [Source:HGNC Symbol;Acc:HGNC:14346]	4.39098	0.458306	0.197484	2.32073	0.0203015	NA
ENSG00000106785	TRIM14	tripartite motif containing 14 [Source:HGNC Symbol;Acc:HGNC:16283]	130.588	0.458267	0.185055	2.47638	0.0132721	0.0615042
ENSG00000110844	PRPF40B	pre-mRNA processing factor 40 homolog B [Source:HGNC Symbol;Acc:HGNC:25031]	132.829	0.458045	0.160713	2.85008	0.00437086	0.0258512
ENSG00000179532	DNHD1	dynein heavy chain domain 1 [Source:HGNC Symbol;Acc:HGNC:26532]	24.2132	0.457883	0.247408	1.85072	0.0642099	0.196076
ENSG00000002586	CD99	CD99 molecule (Xg blood group) [Source:HGNC Symbol;Acc:HGNC:7082]	4662.51	0.457271	0.0694332	6.58576	4.52550730597961e-11	2.18049850391044e-09
ENSG00000164758	MED30	mediator complex subunit 30 [Source:HGNC Symbol;Acc:HGNC:23032]	124.907	0.457114	0.168364	2.71504	0.00662672	0.0362182
ENSG00000273702	ENSG00000273702	novel transcript	35.233	0.45701	0.237614	1.92333	0.0544387	0.174563
ENSG00000100246	DNAL4	dynein axonemal light chain 4 [Source:HGNC Symbol;Acc:HGNC:2955]	157.627	0.456966	0.184127	2.4818	0.0130721	0.0608057
ENSG00000163818	LZTFL1	leucine zipper transcription factor like 1 [Source:HGNC Symbol;Acc:HGNC:6741]	630.477	0.456323	0.125949	3.62308	0.000291112	0.00283859
ENSG00000187479	C11orf96	chromosome 11 open reading frame 96 [Source:HGNC Symbol;Acc:HGNC:38675]	879.565	0.456317	0.105239	4.33602	1.45084023388749e-05	0.000209989
ENSG00000181722	ZBTB20	zinc finger and BTB domain containing 20 [Source:HGNC Symbol;Acc:HGNC:13503]	61.8297	0.456185	0.208516	2.18777	0.0286866	0.110073
ENSG00000175302	ANKRD30BP1	ankyrin repeat domain 30B pseudogene 1 [Source:HGNC Symbol;Acc:HGNC:19722]	5.82966	0.456102	0.214398	2.12736	0.0333903	NA
ENSG00000139517	LNX2	ligand of numb-protein X 2 [Source:HGNC Symbol;Acc:HGNC:20421]	736.007	0.455772	0.0987253	4.61656	3.90144227309626e-06	6.75762694422013e-05
ENSG00000124813	RUNX2	RUNX family transcription factor 2 [Source:HGNC Symbol;Acc:HGNC:10472]	39.5128	0.455376	0.231101	1.97046	0.0487855	0.161164
ENSG00000179403	VWA1	von Willebrand factor A domain containing 1 [Source:HGNC Symbol;Acc:HGNC:30910]	459.092	0.454992	0.169154	2.68981	0.00714933	0.0384556
ENSG00000198899	MT-ATP6	mitochondrially encoded ATP synthase membrane subunit 6 [Source:HGNC Symbol;Acc:HGNC:7414]	97767	0.454973	0.103503	4.39575	1.10389021516697e-05	0.000167819
ENSG00000198860	TSEN15	tRNA splicing endonuclease subunit 15 [Source:HGNC Symbol;Acc:HGNC:16791]	1116.84	0.454963	0.158081	2.87804	0.00400159	0.0240824
ENSG00000101850	GPR143	G protein-coupled receptor 143 [Source:HGNC Symbol;Acc:HGNC:20145]	3806.16	0.454239	0.0896334	5.06774	4.02557111466576e-07	8.90078444366756e-06
ENSG00000198888	MT-ND1	mitochondrially encoded NADH:ubiquinone oxidoreductase core subunit 1 [Source:HGNC Symbol;Acc:HGNC:7455]	42897.7	0.454167	0.103905	4.371	1.23678268305359e-05	0.00018442
ENSG00000259877	ZNF778-DT	ZNF778 divergent transcript [Source:HGNC Symbol;Acc:HGNC:56034]	55.1129	0.453928	0.234207	1.93815	0.0526051	0.17001
ENSG00000150401	DCUN1D2	defective in cullin neddylation 1 domain containing 2 [Source:HGNC Symbol;Acc:HGNC:20328]	190.709	0.453877	0.165742	2.73846	0.00617283	0.0342532
ENSG00000128564	VGF	VGF nerve growth factor inducible [Source:HGNC Symbol;Acc:HGNC:12684]	92358.3	0.4535	0.118906	3.81395	0.000136762	0.00148313
ENSG00000158769	F11R	F11 receptor [Source:HGNC Symbol;Acc:HGNC:14685]	324.268	0.453265	0.140698	3.22156	0.00127496	0.00961068
ENSG00000204348	DXO	decapping exoribonuclease [Source:HGNC Symbol;Acc:HGNC:2992]	32.9884	0.453104	0.233508	1.94042	0.0523289	0.169413
ENSG00000237989	LINC01679	long intergenic non-protein coding RNA 1679 [Source:HGNC Symbol;Acc:HGNC:52469]	106.846	0.452772	0.180081	2.51426	0.0119281	0.0568614
ENSG00000181035	SLC25A42	solute carrier family 25 member 42 [Source:HGNC Symbol;Acc:HGNC:28380]	57.6843	0.452533	0.208173	2.17382	0.0297183	0.112658
ENSG00000230453	ANKRD18B	ankyrin repeat domain 18B [Source:HGNC Symbol;Acc:HGNC:23644]	168.119	0.452167	0.165487	2.73234	0.00628853	0.0348259
ENSG00000163531	NFASC	neurofascin [Source:HGNC Symbol;Acc:HGNC:29866]	504.908	0.451809	0.114379	3.95012	7.81114540438277e-05	0.000917004
ENSG00000196535	MYO18A	myosin XVIIIA [Source:HGNC Symbol;Acc:HGNC:31104]	1050.43	0.451763	0.0838946	5.38489	7.24888865226478e-08	1.90792813068151e-06
ENSG00000247373	TMED2-DT	TMED2 divergent transcript [Source:HGNC Symbol;Acc:HGNC:53346]	19.9383	0.451462	0.247381	1.82497	0.0680059	0.204502
ENSG00000116852	KIF21B	kinesin family member 21B [Source:HGNC Symbol;Acc:HGNC:29442]	30.6812	0.451358	0.240776	1.87459	0.0608486	0.18929
ENSG00000152223	EPG5	ectopic P-granules 5 autophagy tethering factor [Source:HGNC Symbol;Acc:HGNC:29331]	1652.79	0.451213	0.0912285	4.94596	7.57676705459804e-07	1.58075512371811e-05
ENSG00000160325	CACFD1	calcium channel flower domain containing 1 [Source:HGNC Symbol;Acc:HGNC:1365]	87.8506	0.451071	0.18774	2.40263	0.0162775	0.0721321
ENSG00000085465	OVGP1	oviductal glycoprotein 1 [Source:HGNC Symbol;Acc:HGNC:8524]	15.4657	0.450694	0.245221	1.83791	0.0660757	0.199998
ENSG00000160323	ADAMTS13	ADAM metallopeptidase with thrombospondin type 1 motif 13 [Source:HGNC Symbol;Acc:HGNC:1366]	21.393	0.45039	0.245744	1.83276	0.0668385	0.201632
ENSG00000122729	ACO1	aconitase 1 [Source:HGNC Symbol;Acc:HGNC:117]	2499.91	0.449852	0.0922438	4.87677	1.07834657506312e-06	2.15261842622586e-05
ENSG00000273891	ENSG00000273891	novel transcript, antisense to NSMCE4A	4.37698	0.449133	0.196806	2.28211	0.0224829	NA
ENSG00000143811	PYCR2	pyrroline-5-carboxylate reductase 2 [Source:HGNC Symbol;Acc:HGNC:30262]	409.41	0.449053	0.125623	3.57461	0.000350755	0.0033068
ENSG00000171224	FAM241B	family with sequence similarity 241 member B [Source:HGNC Symbol;Acc:HGNC:23519]	102.926	0.448801	0.184078	2.43811	0.0147644	0.0668694
ENSG00000227544	LINC03013	long intergenic non-protein coding RNA 3013 [Source:HGNC Symbol;Acc:HGNC:56140]	5.39092	0.448589	0.212193	2.11406	0.0345098	NA
ENSG00000109819	PPARGC1A	PPARG coactivator 1 alpha [Source:HGNC Symbol;Acc:HGNC:9237]	1446.78	0.448546	0.118971	3.77022	0.000163104	0.0017235
ENSG00000229358	DPY19L1P1	DPY19L1 pseudogene 1 [Source:HGNC Symbol;Acc:HGNC:22395]	90.5362	0.448237	0.188971	2.37199	0.0176928	0.076974
ENSG00000212907	MT-ND4L	mitochondrially encoded NADH:ubiquinone oxidoreductase core subunit 4L [Source:HGNC Symbol;Acc:HGNC:7460]	22695.9	0.448069	0.11579	3.86968	0.000108976	0.00122212
ENSG00000112149	CD83	CD83 molecule [Source:HGNC Symbol;Acc:HGNC:1703]	732.912	0.44792	0.107826	4.1541	3.26563784895361e-05	0.000432456
ENSG00000269893	SNHG8	small nucleolar RNA host gene 8 [Source:HGNC Symbol;Acc:HGNC:33098]	400.797	0.447758	0.170366	2.62821	0.00858344	0.0443905
ENSG00000120992	LYPLA1	lysophospholipase 1 [Source:HGNC Symbol;Acc:HGNC:6737]	2589.92	0.447621	0.101808	4.39671	1.09902942254405e-05	0.000167251
ENSG00000120696	KBTBD7	kelch repeat and BTB domain containing 7 [Source:HGNC Symbol;Acc:HGNC:25266]	254.845	0.447572	0.135126	3.31226	0.000925444	0.00743169
ENSG00000198838	RYR3	ryanodine receptor 3 [Source:HGNC Symbol;Acc:HGNC:10485]	22.1665	0.4475	0.247164	1.81054	0.0702124	0.209434
ENSG00000254266	PKIA-AS1	PKIA antisense RNA 1 [Source:HGNC Symbol;Acc:HGNC:51659]	4.16104	0.446693	0.182505	2.44757	0.0143825	NA
ENSG00000181381	DDX60L	DExD/H-box 60 like [Source:HGNC Symbol;Acc:HGNC:26429]	676.417	0.446647	0.101133	4.41642	1.00350602260639e-05	0.000153982
ENSG00000137070	IL11RA	interleukin 11 receptor subunit alpha [Source:HGNC Symbol;Acc:HGNC:5967]	240.05	0.446621	0.140461	3.17969	0.00147434	0.0107916
ENSG00000085276	MECOM	MDS1 and EVI1 complex locus [Source:HGNC Symbol;Acc:HGNC:3498]	5.40305	0.44623	0.209818	2.12675	0.0334405	NA
ENSG00000082781	ITGB5	integrin subunit beta 5 [Source:HGNC Symbol;Acc:HGNC:6160]	2049.69	0.446056	0.0998602	4.46681	7.93956678008412e-06	0.000125876
ENSG00000115041	KCNIP3	potassium voltage-gated channel interacting protein 3 [Source:HGNC Symbol;Acc:HGNC:15523]	164.169	0.446036	0.183494	2.43079	0.015066	0.0678844
ENSG00000197122	SRC	SRC proto-oncogene, non-receptor tyrosine kinase [Source:HGNC Symbol;Acc:HGNC:11283]	827.274	0.445723	0.113969	3.91093	9.19425593784114e-05	0.00105183
ENSG00000170044	ZPLD1	zona pellucida like domain containing 1 [Source:HGNC Symbol;Acc:HGNC:27022]	6.87058	0.445442	0.222412	2.00277	0.0452015	0.152968
ENSG00000204179	PTPN20	protein tyrosine phosphatase non-receptor type 20 [Source:HGNC Symbol;Acc:HGNC:23423]	152.402	0.445368	0.151496	2.9398	0.00328421	0.020576
ENSG00000149573	MPZL2	myelin protein zero like 2 [Source:HGNC Symbol;Acc:HGNC:3496]	5.82946	0.44493	0.209332	2.12547	0.0335472	NA
ENSG00000166986	MARS1	methionyl-tRNA synthetase 1 [Source:HGNC Symbol;Acc:HGNC:6898]	4216.96	0.444028	0.238985	1.85798	0.0631725	0.193788
ENSG00000162733	DDR2	discoidin domain receptor tyrosine kinase 2 [Source:HGNC Symbol;Acc:HGNC:2731]	2005.87	0.444005	0.239326	1.85523	0.0635637	0.194665
ENSG00000157557	ETS2	ETS proto-oncogene 2, transcription factor [Source:HGNC Symbol;Acc:HGNC:3489]	252.93	0.443267	0.143633	3.0861	0.00202799	0.0139008
ENSG00000180182	MED14	mediator complex subunit 14 [Source:HGNC Symbol;Acc:HGNC:2370]	1914.48	0.442978	0.0905932	4.88975	1.00963562323304e-06	2.03190886243036e-05
ENSG00000115112	TFCP2L1	transcription factor CP2 like 1 [Source:HGNC Symbol;Acc:HGNC:17925]	7.56365	0.442964	0.228867	1.93547	0.0529331	0.170808
ENSG00000248527	MTATP6P1	MT-ATP6 pseudogene 1 [Source:HGNC Symbol;Acc:HGNC:44575]	15377.1	0.44268	0.0981404	4.51068	6.46191193145564e-06	0.000104923
ENSG00000004866	ST7	suppression of tumorigenicity 7 [Source:HGNC Symbol;Acc:HGNC:11351]	2621.89	0.442579	0.073682	6.00661	1.89446440861084e-09	7.02328760204801e-08
ENSG00000107249	GLIS3	GLIS family zinc finger 3 [Source:HGNC Symbol;Acc:HGNC:28510]	13.9771	0.442417	0.244486	1.80958	0.0703607	0.209665
ENSG00000004487	KDM1A	lysine demethylase 1A [Source:HGNC Symbol;Acc:HGNC:29079]	3524.73	0.44208	0.0977401	4.52301	6.09650538334739e-06	9.93166383595535e-05
ENSG00000279208	ENSG00000279208	ankyrin repeat domain 18A (ANKRD18A) pseudogene	18.2143	0.442057	0.2473	1.78754	0.0738506	0.216488
ENSG00000266977	ENSG00000266977	novel transcript	13.3668	0.441629	0.237386	1.86038	0.0628315	0.193223
ENSG00000067057	PFKP	phosphofructokinase, platelet [Source:HGNC Symbol;Acc:HGNC:8878]	1167.37	0.441084	0.0846843	5.20857	1.90300517998244e-07	4.58456883099353e-06
ENSG00000188488	SERPINA5	serpin family A member 5 [Source:HGNC Symbol;Acc:HGNC:8723]	8.44828	0.44081	0.232321	1.89742	0.0577722	0.182169
ENSG00000185633	NDUFA4L2	NDUFA4 mitochondrial complex associated like 2 [Source:HGNC Symbol;Acc:HGNC:29836]	6.69244	0.440073	0.175949	2.50114	0.0123796	0.0583641
ENSG00000175697	GPR156	G protein-coupled receptor 156 [Source:HGNC Symbol;Acc:HGNC:20844]	7.81665	0.439784	0.225173	1.95309	0.0508088	0.165835
ENSG00000198380	GFPT1	glutamine--fructose-6-phosphate transaminase 1 [Source:HGNC Symbol;Acc:HGNC:4241]	3819.63	0.439748	0.0716587	6.1367	8.4254079915768e-10	3.32343026697078e-08
ENSG00000152439	ZNF773	zinc finger protein 773 [Source:HGNC Symbol;Acc:HGNC:30487]	105.397	0.439418	0.177879	2.47032	0.0134991	0.062265
ENSG00000232560	LINC01549	long intergenic non-protein coding RNA 1549 [Source:HGNC Symbol;Acc:HGNC:1277]	6.00185	0.439218	0.213967	2.05274	0.0400977	NA
ENSG00000116761	CTH	cystathionine gamma-lyase [Source:HGNC Symbol;Acc:HGNC:2501]	319.2	0.439141	0.223317	1.96645	0.0492468	0.162132
ENSG00000101049	SGK2	serum/glucocorticoid regulated kinase 2 [Source:HGNC Symbol;Acc:HGNC:13900]	5.36129	0.438141	0.210957	2.07692	0.0378094	NA
ENSG00000187840	EIF4EBP1	eukaryotic translation initiation factor 4E binding protein 1 [Source:HGNC Symbol;Acc:HGNC:3288]	997.601	0.437735	0.246936	1.77267	0.076284	0.221384
ENSG00000197217	ENTPD4	ectonucleoside triphosphate diphosphohydrolase 4 [Source:HGNC Symbol;Acc:HGNC:14573]	879.623	0.437526	0.12166	3.59631	0.000322758	0.00310217
ENSG00000089091	DZANK1	double zinc ribbon and ankyrin repeat domains 1 [Source:HGNC Symbol;Acc:HGNC:15858]	114.741	0.437421	0.170385	2.56725	0.0102509	0.050763
ENSG00000280832	GSEC	G-quadruplex forming sequence containing lncRNA [Source:HGNC Symbol;Acc:HGNC:48645]	33.06	0.437244	0.23522	1.85887	0.0630454	0.193559
ENSG00000225335	ENSG00000225335	novel transcript	25.001	0.437136	0.243957	1.79186	0.0731554	0.215127
ENSG00000276805	ENSG00000276805	general transcription factor IIi (GTF2I) pseudogene	25.7029	0.436759	0.245165	1.78149	0.0748321	0.218327
ENSG00000103187	COTL1	coactosin like F-actin binding protein 1 [Source:HGNC Symbol;Acc:HGNC:18304]	3252.11	0.436129	0.0928269	4.6983	2.62330157410999e-06	4.74242877535997e-05
ENSG00000158560	DYNC1I1	dynein cytoplasmic 1 intermediate chain 1 [Source:HGNC Symbol;Acc:HGNC:2963]	576.593	0.435728	0.103406	4.21376	2.51149203205649e-05	0.000342081
ENSG00000279297	ENSG00000279297	novel transcript	17.6388	0.435677	0.247248	1.7621	0.0780522	0.224883
ENSG00000132406	TMEM128	transmembrane protein 128 [Source:HGNC Symbol;Acc:HGNC:28201]	300.762	0.435461	0.140571	3.0978	0.00194966	0.0134761
ENSG00000158321	AUTS2	activator of transcription and developmental regulator AUTS2 [Source:HGNC Symbol;Acc:HGNC:14262]	42.8541	0.435172	0.232438	1.87221	0.0611775	0.189834
ENSG00000124486	USP9X	ubiquitin specific peptidase 9 X-linked [Source:HGNC Symbol;Acc:HGNC:12632]	5537.78	0.434811	0.0830169	5.23762	1.62661925395236e-07	3.94441836138743e-06
ENSG00000188177	ZC3H6	zinc finger CCCH-type containing 6 [Source:HGNC Symbol;Acc:HGNC:24762]	115.51	0.43452	0.217108	2.0014	0.0453492	0.153222
ENSG00000006831	ADIPOR2	adiponectin receptor 2 [Source:HGNC Symbol;Acc:HGNC:24041]	3698.2	0.434397	0.0904396	4.80318	1.56165478617514e-06	2.99222766801849e-05
ENSG00000268940	CT45A1	cancer/testis antigen family 45 member A1 [Source:HGNC Symbol;Acc:HGNC:33267]	3.36796	0.434372	0.184044	2.36016	0.0182672	NA
ENSG00000157064	NMNAT2	nicotinamide nucleotide adenylyltransferase 2 [Source:HGNC Symbol;Acc:HGNC:16789]	53.6129	0.434331	0.215531	2.01517	0.043887	0.149649
ENSG00000113263	ITK	IL2 inducible T cell kinase [Source:HGNC Symbol;Acc:HGNC:6171]	543.873	0.434317	0.106123	4.09257	4.26615183130046e-05	0.000540282
ENSG00000231165	TRBV26OR9-2	T cell receptor beta variable 26/OR9-2 (pseudogene) [Source:HGNC Symbol;Acc:HGNC:15485]	4.57891	0.434168	0.202125	2.14801	0.0317127	NA
ENSG00000102547	CAB39L	calcium binding protein 39 like [Source:HGNC Symbol;Acc:HGNC:20290]	444.265	0.434078	0.118931	3.64982	0.000262427	0.00260384
ENSG00000144749	LRIG1	leucine rich repeats and immunoglobulin like domains 1 [Source:HGNC Symbol;Acc:HGNC:17360]	149.343	0.433385	0.157946	2.74388	0.00607169	0.0338022
ENSG00000152767	FARP1	FERM, ARH/RhoGEF and pleckstrin domain protein 1 [Source:HGNC Symbol;Acc:HGNC:3591]	2902.13	0.433372	0.100991	4.29121	1.77704906181186e-05	0.000251301
ENSG00000117013	KCNQ4	potassium voltage-gated channel subfamily Q member 4 [Source:HGNC Symbol;Acc:HGNC:6298]	6.55328	0.432897	0.212782	2.03446	0.0419052	0.144722
ENSG00000159713	TPPP3	tubulin polymerization promoting protein family member 3 [Source:HGNC Symbol;Acc:HGNC:24162]	10.0021	0.432774	0.233946	1.84989	0.0643296	0.196401
ENSG00000176402	GJC3	gap junction protein gamma 3 [Source:HGNC Symbol;Acc:HGNC:17495]	4.99757	0.432603	0.198738	2.17674	0.0294996	NA
ENSG00000239887	C1orf226	chromosome 1 open reading frame 226 [Source:HGNC Symbol;Acc:HGNC:34351]	178.762	0.432314	0.155006	2.789	0.00528704	0.0302391
ENSG00000171219	CDC42BPG	CDC42 binding protein kinase gamma [Source:HGNC Symbol;Acc:HGNC:29829]	110.991	0.432285	0.175547	2.4625	0.0137972	0.0633223
ENSG00000172986	GXYLT2	glucoside xylosyltransferase 2 [Source:HGNC Symbol;Acc:HGNC:33383]	521.465	0.432142	0.105241	4.10622	4.0218611693197e-05	0.000512415
ENSG00000154655	L3MBTL4	L3MBTL histone methyl-lysine binding protein 4 [Source:HGNC Symbol;Acc:HGNC:26677]	243.875	0.4321	0.133688	3.23214	0.00122866	0.00931066
ENSG00000138185	ENTPD1	ectonucleoside triphosphate diphosphohydrolase 1 [Source:HGNC Symbol;Acc:HGNC:3363]	616.6	0.431735	0.102715	4.20323	2.63132176949031e-05	0.000356433
ENSG00000082014	SMARCD3	SWI/SNF related, matrix associated, actin dependent regulator of chromatin, subfamily d, member 3 [Source:HGNC Symbol;Acc:HGNC:11108]	109.55	0.431677	0.174711	2.47081	0.0134807	0.0622172
ENSG00000214413	BBIP1	BBSome interacting protein 1 [Source:HGNC Symbol;Acc:HGNC:28093]	136.535	0.431661	0.162285	2.6599	0.00781628	0.0414106
ENSG00000265843	LINC01029	long intergenic non-protein coding RNA 1029 [Source:HGNC Symbol;Acc:HGNC:49015]	10.9035	0.431623	0.240966	1.79122	0.0732579	0.215185
ENSG00000279525	ENSG00000279525	TEC	12.9825	0.431545	0.240889	1.79147	0.0732181	0.215185
ENSG00000271270	TMCC1-DT	TMCC1 divergent transcript [Source:HGNC Symbol;Acc:HGNC:49060]	49.1493	0.431523	0.220586	1.95626	0.0504348	0.164942
ENSG00000109501	WFS1	wolframin ER transmembrane glycoprotein [Source:HGNC Symbol;Acc:HGNC:12762]	520.75	0.431485	0.135169	3.1922	0.00141194	0.0104218
ENSG00000167186	COQ7	coenzyme Q7, hydroxylase [Source:HGNC Symbol;Acc:HGNC:2244]	450.569	0.431421	0.118575	3.6384	0.000274342	0.00269639
ENSG00000130021	PUDP	pseudouridine 5'-phosphatase [Source:HGNC Symbol;Acc:HGNC:16818]	620.38	0.431332	0.106298	4.05777	4.95436372085925e-05	0.000620152
ENSG00000278910	BANCR	BRAF-activated non-protein coding RNA [Source:HGNC Symbol;Acc:HGNC:43877]	6.18798	0.430293	0.205299	2.09594	0.0360878	0.12942
ENSG00000176595	KBTBD11	kelch repeat and BTB domain containing 11 [Source:HGNC Symbol;Acc:HGNC:29104]	169.179	0.430066	0.153148	2.80818	0.00498222	0.0288104
ENSG00000248092	NNT-AS1	NNT antisense RNA 1 [Source:HGNC Symbol;Acc:HGNC:49005]	765.83	0.4298	0.133047	3.23043	0.00123603	0.00935688
ENSG00000182378	PLCXD1	phosphatidylinositol specific phospholipase C X domain containing 1 [Source:HGNC Symbol;Acc:HGNC:23148]	252.558	0.429527	0.135483	3.17035	0.00152258	0.0110673
ENSG00000227124	ZNF717	zinc finger protein 717 [Source:HGNC Symbol;Acc:HGNC:29448]	216.885	0.429213	0.148944	2.8817	0.0039553	0.0238414
ENSG00000185247	MAGEA11	MAGE family member A11 [Source:HGNC Symbol;Acc:HGNC:6798]	10.8449	0.42853	0.242771	1.76516	0.0775364	0.223789
ENSG00000152291	TGOLN2	trans-golgi network protein 2 [Source:HGNC Symbol;Acc:HGNC:15450]	7617.94	0.42849	0.0719981	5.95141	2.65844271695192e-09	9.56780648884495e-08
ENSG00000141441	GAREM1	GRB2 associated regulator of MAPK1 subtype 1 [Source:HGNC Symbol;Acc:HGNC:26136]	408.968	0.428264	0.117144	3.65589	0.000256292	0.00255463
ENSG00000112977	DAP	death associated protein [Source:HGNC Symbol;Acc:HGNC:2672]	3193.72	0.428097	0.0725579	5.90008	3.63335760023097e-09	1.27963394339563e-07
ENSG00000213995	NAXD	NAD(P)HX dehydratase [Source:HGNC Symbol;Acc:HGNC:25576]	428.872	0.428052	0.108304	3.95234	7.73922720716106e-05	0.000910005
ENSG00000184860	SDR42E1	short chain dehydrogenase/reductase family 42E, member 1 [Source:HGNC Symbol;Acc:HGNC:29834]	4.00651	0.427987	0.188699	2.26809	0.0233238	NA
ENSG00000231233	CFAP58-DT	CFAP58 divergent transcript [Source:HGNC Symbol;Acc:HGNC:45243]	15.1021	0.427958	0.246554	1.73576	0.0826064	0.2341
ENSG00000113946	CLDN16	claudin 16 [Source:HGNC Symbol;Acc:HGNC:2037]	3.761	0.427952	0.182289	2.34766	0.0188918	NA
ENSG00000186889	TMEM17	transmembrane protein 17 [Source:HGNC Symbol;Acc:HGNC:26623]	146.296	0.427829	0.18286	2.33966	0.0193014	0.0821365
ENSG00000136854	STXBP1	syntaxin binding protein 1 [Source:HGNC Symbol;Acc:HGNC:11444]	5099.65	0.427653	0.0809847	5.28067	1.28715439323727e-07	3.20531780888312e-06
ENSG00000171503	ETFDH	electron transfer flavoprotein dehydrogenase [Source:HGNC Symbol;Acc:HGNC:3483]	405.105	0.426896	0.126386	3.37773	0.000730871	0.00613218
ENSG00000089220	PEBP1	phosphatidylethanolamine binding protein 1 [Source:HGNC Symbol;Acc:HGNC:8630]	11473	0.426886	0.0715214	5.96865	2.3922534897354e-09	8.73733669633731e-08
ENSG00000126216	TUBGCP3	tubulin gamma complex component 3 [Source:HGNC Symbol;Acc:HGNC:18598]	782.324	0.426665	0.0978777	4.35916	1.30562509298999e-05	0.000192559
ENSG00000153558	FBXL2	F-box and leucine rich repeat protein 2 [Source:HGNC Symbol;Acc:HGNC:13598]	143.863	0.426208	0.181766	2.34482	0.0190364	0.0812426
ENSG00000136247	ZDHHC4	zinc finger DHHC-type palmitoyltransferase 4 [Source:HGNC Symbol;Acc:HGNC:18471]	557.361	0.425936	0.126439	3.3687	0.00075524	0.00630385
ENSG00000277481	PKD1L3	polycystin 1 like 3, transient receptor potential channel interacting [Source:HGNC Symbol;Acc:HGNC:21716]	3.33548	0.425518	0.182708	2.32895	0.0198616	NA
ENSG00000250343	STK32A-AS1	STK32A antisense RNA 1 [Source:HGNC Symbol;Acc:HGNC:53468]	55.1337	0.425508	0.211755	2.00943	0.0444912	0.151117
ENSG00000102572	STK24	serine/threonine kinase 24 [Source:HGNC Symbol;Acc:HGNC:11403]	1258.53	0.425401	0.0882172	4.8222	1.4198354264831e-06	2.74538635667163e-05
ENSG00000226853	GPR155-DT	GPR155 divergent transcript [Source:HGNC Symbol;Acc:HGNC:55827]	7.46006	0.425265	0.227132	1.87233	0.0611612	0.189823
ENSG00000130988	RGN	regucalcin [Source:HGNC Symbol;Acc:HGNC:9989]	4.3928	0.42524	0.193526	2.19733	0.0279972	NA
ENSG00000117016	RIMS3	regulating synaptic membrane exocytosis 3 [Source:HGNC Symbol;Acc:HGNC:21292]	63.533	0.424987	0.243213	1.74739	0.0805706	0.229944
ENSG00000196365	LONP1	lon peptidase 1, mitochondrial [Source:HGNC Symbol;Acc:HGNC:9479]	2123.02	0.424807	0.140594	3.02152	0.00251506	0.016573
ENSG00000183943	PRKX	protein kinase cAMP-dependent X-linked catalytic subunit [Source:HGNC Symbol;Acc:HGNC:9441]	454.584	0.42454	0.114646	3.70304	0.000213034	0.00217324
ENSG00000143627	PKLR	pyruvate kinase L/R [Source:HGNC Symbol;Acc:HGNC:9020]	4.71493	0.424529	0.19825	2.14138	0.0322434	NA
ENSG00000261824	LINC00662	long intergenic non-protein coding RNA 662 [Source:HGNC Symbol;Acc:HGNC:27122]	473.455	0.424059	0.177591	2.38784	0.0169476	0.0745433
ENSG00000100558	PLEK2	pleckstrin 2 [Source:HGNC Symbol;Acc:HGNC:19238]	25.801	0.424051	0.243881	1.73877	0.082076	0.23325
ENSG00000205084	TMEM231	transmembrane protein 231 [Source:HGNC Symbol;Acc:HGNC:37234]	173.453	0.423858	0.171437	2.47238	0.0134215	0.0619831
ENSG00000152495	CAMK4	calcium/calmodulin dependent protein kinase IV [Source:HGNC Symbol;Acc:HGNC:1464]	999.754	0.423713	0.134722	3.14509	0.00166038	0.0118363
ENSG00000153446	C16orf89	chromosome 16 open reading frame 89 [Source:HGNC Symbol;Acc:HGNC:28687]	4.98329	0.423577	0.19893	2.12927	0.0332316	NA
ENSG00000125618	PAX8	paired box 8 [Source:HGNC Symbol;Acc:HGNC:8622]	52.6054	0.423367	0.228286	1.85455	0.063661	0.194824
ENSG00000010438	PRSS3	serine protease 3 [Source:HGNC Symbol;Acc:HGNC:9486]	3.66111	0.423324	0.188832	2.2418	0.024974	NA
ENSG00000225774	SIRPAP1	signal regulatory protein alpha pseudogene 1 [Source:HGNC Symbol;Acc:HGNC:9663]	45.6678	0.42326	0.221836	1.90799	0.0563931	0.179098
ENSG00000140297	GCNT3	glucosaminyl (N-acetyl) transferase 3, mucin type [Source:HGNC Symbol;Acc:HGNC:4205]	61.926	0.423047	0.221866	1.90676	0.0565511	0.179353
ENSG00000164292	RHOBTB3	Rho related BTB domain containing 3 [Source:HGNC Symbol;Acc:HGNC:18757]	2265.48	0.422744	0.148713	2.84268	0.00447364	0.0263442
ENSG00000234380	LINC01426	long intergenic non-protein coding RNA 1426 [Source:HGNC Symbol;Acc:HGNC:50734]	4.5727	0.422688	0.199061	2.12342	0.033719	NA
ENSG00000101347	SAMHD1	SAM and HD domain containing deoxynucleoside triphosphate triphosphohydrolase 1 [Source:HGNC Symbol;Acc:HGNC:15925]	1467.73	0.422527	0.118924	3.55291	0.000380995	0.00354446
ENSG00000187735	TCEA1	transcription elongation factor A1 [Source:HGNC Symbol;Acc:HGNC:11612]	3774.9	0.422475	0.134956	3.13047	0.00174528	0.0123404
ENSG00000279059	ENSG00000279059	TEC	60.8215	0.422428	0.218861	1.93012	0.0535922	0.172389
ENSG00000227477	STK4-DT	STK4 divergent transcript [Source:HGNC Symbol;Acc:HGNC:43811]	32.6338	0.422281	0.232802	1.8139	0.0696925	0.208316
ENSG00000006757	PNPLA4	patatin like phospholipase domain containing 4 [Source:HGNC Symbol;Acc:HGNC:24887]	476.485	0.422235	0.127299	3.31688	0.000910276	0.00732978
ENSG00000077984	CST7	cystatin F [Source:HGNC Symbol;Acc:HGNC:2479]	10.0476	0.422227	0.236632	1.78432	0.0743714	0.217535
ENSG00000167522	ANKRD11	ankyrin repeat domain containing 11 [Source:HGNC Symbol;Acc:HGNC:21316]	2856.99	0.422126	0.209056	2.0192	0.0434662	0.148488
ENSG00000213279	ENSG00000213279	novel transcript	3.68206	0.422019	0.18876	2.23574	0.0253687	NA
ENSG00000187860	CCDC157	coiled-coil domain containing 157 [Source:HGNC Symbol;Acc:HGNC:33854]	26.7487	0.421464	0.242008	1.74153	0.0815909	0.232184
ENSG00000239697	TNFSF12	TNF superfamily member 12 [Source:HGNC Symbol;Acc:HGNC:11927]	9.50294	0.421393	0.230822	1.82562	0.0679073	0.204332
ENSG00000231721	LINC-PINT	long intergenic non-protein coding RNA, p53 induced transcript [Source:HGNC Symbol;Acc:HGNC:26885]	187.498	0.421185	0.161894	2.60161	0.0092787	0.0470842
ENSG00000198727	MT-CYB	mitochondrially encoded cytochrome b [Source:HGNC Symbol;Acc:HGNC:7427]	146041	0.421101	0.12641	3.33124	0.000864598	0.00705024
ENSG00000116285	ERRFI1	ERBB receptor feedback inhibitor 1 [Source:HGNC Symbol;Acc:HGNC:18185]	362.568	0.421028	0.120372	3.49773	0.000469238	0.00424784
ENSG00000070087	PFN2	profilin 2 [Source:HGNC Symbol;Acc:HGNC:8882]	4622.98	0.420703	0.091934	4.57614	4.73630188206961e-06	7.98852650394227e-05
ENSG00000151693	ASAP2	ArfGAP with SH3 domain, ankyrin repeat and PH domain 2 [Source:HGNC Symbol;Acc:HGNC:2721]	601.899	0.420618	0.105524	3.98597	6.72043081804093e-05	0.00080558
ENSG00000099219	ERMP1	endoplasmic reticulum metallopeptidase 1 [Source:HGNC Symbol;Acc:HGNC:23703]	2908.28	0.420547	0.0848034	4.95908	7.08261993890537e-07	1.48393929371513e-05
ENSG00000228960	OR2A9P	olfactory receptor family 2 subfamily A member 9 pseudogene [Source:HGNC Symbol;Acc:HGNC:8236]	4.55152	0.420537	0.199556	2.10737	0.0350859	NA
ENSG00000130703	OSBPL2	oxysterol binding protein like 2 [Source:HGNC Symbol;Acc:HGNC:15761]	1444.63	0.420531	0.0878955	4.78445	1.71459332554519e-06	3.24740902323489e-05
ENSG00000133115	STOML3	stomatin like 3 [Source:HGNC Symbol;Acc:HGNC:19420]	18.8835	0.420428	0.247302	1.70006	0.0891203	0.246857
ENSG00000163449	TMEM169	transmembrane protein 169 [Source:HGNC Symbol;Acc:HGNC:25130]	59.7243	0.420291	0.210768	1.99409	0.0461417	0.155328
ENSG00000197496	SLC2A10	solute carrier family 2 member 10 [Source:HGNC Symbol;Acc:HGNC:13444]	741.698	0.419911	0.144315	2.90968	0.00361804	0.0222441
ENSG00000119328	ABITRAM	actin binding transcription modulator [Source:HGNC Symbol;Acc:HGNC:1364]	628.583	0.419803	0.101657	4.12961	3.63378792920606e-05	0.000472329
ENSG00000077092	RARB	retinoic acid receptor beta [Source:HGNC Symbol;Acc:HGNC:9865]	23.8772	0.419494	0.245774	1.70683	0.0878533	0.24464
ENSG00000059145	UNKL	unk like zinc finger [Source:HGNC Symbol;Acc:HGNC:14184]	181.564	0.419445	0.165759	2.53046	0.0113914	0.0548686
ENSG00000127328	RAB3IP	RAB3A interacting protein [Source:HGNC Symbol;Acc:HGNC:16508]	461.729	0.419341	0.11257	3.72517	0.000195181	0.00200913
ENSG00000243646	IL10RB	interleukin 10 receptor subunit beta [Source:HGNC Symbol;Acc:HGNC:5965]	297.762	0.41924	0.128346	3.26647	0.00108898	0.00847799
ENSG00000247627	MTND4P12	MT-ND4 pseudogene 12 [Source:HGNC Symbol;Acc:HGNC:42199]	202.417	0.419183	0.169462	2.47361	0.0133754	0.061886
ENSG00000162723	SLAMF9	SLAM family member 9 [Source:HGNC Symbol;Acc:HGNC:18430]	196.066	0.418511	0.192542	2.17361	0.0297345	0.112662
ENSG00000135452	TSPAN31	tetraspanin 31 [Source:HGNC Symbol;Acc:HGNC:10539]	621.352	0.417969	0.101477	4.11886	3.80750911670375e-05	0.000491454
ENSG00000174032	SLC25A30	solute carrier family 25 member 30 [Source:HGNC Symbol;Acc:HGNC:27371]	794.179	0.41784	0.0959409	4.35518	1.32959211071748e-05	0.000195112
ENSG00000226869	LHFPL3-AS1	LHFPL3 antisense RNA 1 [Source:HGNC Symbol;Acc:HGNC:40341]	6357.01	0.417579	0.0920304	4.5374	5.69512205538171e-06	9.35736223215426e-05
ENSG00000074370	ATP2A3	ATPase sarcoplasmic/endoplasmic reticulum Ca2+ transporting 3 [Source:HGNC Symbol;Acc:HGNC:813]	153.769	0.417395	0.163415	2.5542	0.0106432	0.0521999
ENSG00000167749	KLK4	kallikrein related peptidase 4 [Source:HGNC Symbol;Acc:HGNC:6365]	6.5152	0.417089	0.222871	1.87144	0.061284	0.189925
ENSG00000198346	ZNF813	zinc finger protein 813 [Source:HGNC Symbol;Acc:HGNC:33257]	140.654	0.416492	0.164363	2.53398	0.0112775	0.054444
ENSG00000275004	ZNF280B	zinc finger protein 280B [Source:HGNC Symbol;Acc:HGNC:23022]	689.329	0.41595	0.106594	3.90218	9.53310902479875e-05	0.00108723
ENSG00000169504	CLIC4	chloride intracellular channel 4 [Source:HGNC Symbol;Acc:HGNC:13518]	8026.06	0.414989	0.229185	1.81072	0.0701842	0.209397
ENSG00000168484	SFTPC	surfactant protein C [Source:HGNC Symbol;Acc:HGNC:10802]	5.95539	0.414667	0.216294	1.91715	0.055219	NA
ENSG00000180190	TDRP	testis development related protein [Source:HGNC Symbol;Acc:HGNC:26951]	149.764	0.414477	0.155255	2.66966	0.00759288	0.0403571
ENSG00000138031	ADCY3	adenylate cyclase 3 [Source:HGNC Symbol;Acc:HGNC:234]	449.517	0.414451	0.123414	3.35823	0.000784433	0.00649682
ENSG00000179240	GVQW3	GVQW motif containing 3 [Source:HGNC Symbol;Acc:HGNC:51239]	12.0961	0.41427	0.243401	1.702	0.0887548	0.246315
ENSG00000172667	ZMAT3	zinc finger matrin-type 3 [Source:HGNC Symbol;Acc:HGNC:29983]	2858.87	0.414238	0.120903	3.4262	0.00061209	0.00530406
ENSG00000165175	MID1IP1	MID1 interacting protein 1 [Source:HGNC Symbol;Acc:HGNC:20715]	377.579	0.414094	0.238564	1.73577	0.0826038	0.2341
ENSG00000218226	TATDN2P2	TatD DNase domain containing 2 pseudogene 2 [Source:HGNC Symbol;Acc:HGNC:39255]	57.2085	0.413899	0.219894	1.88226	0.0598005	0.186907
ENSG00000183960	KCNH8	potassium voltage-gated channel subfamily H member 8 [Source:HGNC Symbol;Acc:HGNC:18864]	132.595	0.413811	0.17149	2.41303	0.0158206	0.0704038
ENSG00000101333	PLCB4	phospholipase C beta 4 [Source:HGNC Symbol;Acc:HGNC:9059]	1033.53	0.413695	0.118384	3.49452	0.000474907	0.00428747
ENSG00000125247	TMTC4	transmembrane O-mannosyltransferase targeting cadherins 4 [Source:HGNC Symbol;Acc:HGNC:25904]	304.718	0.413673	0.136992	3.01969	0.00253032	0.0166423
ENSG00000210144	MT-TY	mitochondrially encoded tRNA-Tyr (UAU/C) [Source:HGNC Symbol;Acc:HGNC:7502]	5.6799	0.413544	0.217897	1.89789	0.0577112	NA
ENSG00000169567	HINT1	histidine triad nucleotide binding protein 1 [Source:HGNC Symbol;Acc:HGNC:4912]	3249.57	0.41351	0.0781405	5.29188	1.2106609596339e-07	3.04042392443202e-06
ENSG00000166396	SERPINB7	serpin family B member 7 [Source:HGNC Symbol;Acc:HGNC:13902]	5.52552	0.413468	0.211706	1.95303	0.0508164	NA
ENSG00000188092	GPR89B	G protein-coupled receptor 89B [Source:HGNC Symbol;Acc:HGNC:13840]	110.232	0.413358	0.169566	2.43775	0.0147791	0.0669154
ENSG00000122042	UBL3	ubiquitin like 3 [Source:HGNC Symbol;Acc:HGNC:12504]	5811.42	0.41334	0.0782877	5.27975	1.29357744008649e-07	3.21589873844694e-06
ENSG00000147003	CLTRN	collectrin, amino acid transport regulator [Source:HGNC Symbol;Acc:HGNC:29437]	18.4716	0.413214	0.247361	1.67049	0.0948229	0.257161
ENSG00000211820	TRAV41	T cell receptor alpha variable 41 [Source:HGNC Symbol;Acc:HGNC:12142]	5.70511	0.413072	0.206062	2.0046	0.0450055	NA
ENSG00000047230	CTPS2	CTP synthase 2 [Source:HGNC Symbol;Acc:HGNC:2520]	491.804	0.412868	0.105598	3.90981	9.23686816678661e-05	0.00105589
ENSG00000148339	SLC25A25	solute carrier family 25 member 25 [Source:HGNC Symbol;Acc:HGNC:20663]	480.096	0.41258	0.121328	3.40055	0.000672517	0.00572045
ENSG00000005189	REXO5	RNA exonuclease 5 [Source:HGNC Symbol;Acc:HGNC:24661]	53.7666	0.412466	0.21268	1.93938	0.0524555	0.169749
ENSG00000143194	MAEL	maelstrom spermatogenic transposon silencer [Source:HGNC Symbol;Acc:HGNC:25929]	3.54973	0.412358	0.189345	2.17781	0.02942	NA
ENSG00000147010	SH3KBP1	SH3 domain containing kinase binding protein 1 [Source:HGNC Symbol;Acc:HGNC:13867]	2448.77	0.412293	0.073526	5.60745	2.0532687249737e-08	6.17316076825427e-07
ENSG00000145022	TCTA	T cell leukemia translocation altered [Source:HGNC Symbol;Acc:HGNC:11692]	855.33	0.412264	0.106876	3.8574	0.0001146	0.00127456
ENSG00000178096	BOLA1	bolA family member 1 [Source:HGNC Symbol;Acc:HGNC:24263]	68.6591	0.412227	0.21314	1.93407	0.0531046	0.171196
ENSG00000177910	SPATA31C2	SPATA31 subfamily C member 2 [Source:HGNC Symbol;Acc:HGNC:24508]	6.92936	0.411983	0.214752	1.91842	0.0550583	0.175977
ENSG00000228253	MT-ATP8	mitochondrially encoded ATP synthase membrane subunit 8 [Source:HGNC Symbol;Acc:HGNC:7415]	9414.03	0.411933	0.0975412	4.22317	2.40891264768741e-05	0.000330238
ENSG00000102218	RP2	RP2 activator of ARL3 GTPase [Source:HGNC Symbol;Acc:HGNC:10274]	634.872	0.411736	0.126891	3.24479	0.00117537	0.00900363
ENSG00000176293	ZNF135	zinc finger protein 135 [Source:HGNC Symbol;Acc:HGNC:12919]	4.27584	0.411712	0.184547	2.23094	0.0256854	NA
ENSG00000100307	CBX7	chromobox 7 [Source:HGNC Symbol;Acc:HGNC:1557]	182.052	0.41164	0.182278	2.25831	0.0239262	0.0967779
ENSG00000141295	SCRN2	secernin 2 [Source:HGNC Symbol;Acc:HGNC:30381]	57.0883	0.411614	0.208498	1.97419	0.0483605	0.160392
ENSG00000131791	PRKAB2	protein kinase AMP-activated non-catalytic subunit beta 2 [Source:HGNC Symbol;Acc:HGNC:9379]	883.79	0.411592	0.236812	1.73806	0.0822008	0.233521
ENSG00000116774	OLFML3	olfactomedin like 3 [Source:HGNC Symbol;Acc:HGNC:24956]	24.3048	0.411192	0.244519	1.68163	0.0926398	0.253249
ENSG00000184307	ZDHHC23	zinc finger DHHC-type palmitoyltransferase 23 [Source:HGNC Symbol;Acc:HGNC:28654]	395.67	0.411111	0.119564	3.43843	0.000585094	0.005097
ENSG00000136628	EPRS1	glutamyl-prolyl-tRNA synthetase 1 [Source:HGNC Symbol;Acc:HGNC:3418]	6539.58	0.410822	0.201204	2.04182	0.0411693	0.142952
ENSG00000133422	MORC2	MORC family CW-type zinc finger 2 [Source:HGNC Symbol;Acc:HGNC:23573]	496.106	0.410804	0.107266	3.82979	0.000128253	0.00140009
ENSG00000100721	TCL1A	TCL1 family AKT coactivator A [Source:HGNC Symbol;Acc:HGNC:11648]	5.99503	0.410644	0.219804	1.86823	0.06173	NA
ENSG00000164037	SLC9B1	solute carrier family 9 member B1 [Source:HGNC Symbol;Acc:HGNC:24244]	9.68268	0.410257	0.2352	1.74429	0.0811086	0.231167
ENSG00000133627	ACTR3B	actin related protein 3B [Source:HGNC Symbol;Acc:HGNC:17256]	249.815	0.410099	0.137357	2.98564	0.0028299	0.0182158
ENSG00000276141	WHAMMP3	WHAMM pseudogene 3 [Source:HGNC Symbol;Acc:HGNC:27892]	14.944	0.410084	0.245914	1.66759	0.0953968	0.258067
ENSG00000196781	TLE1	TLE family member 1, transcriptional corepressor [Source:HGNC Symbol;Acc:HGNC:11837]	1191.88	0.409864	0.0862459	4.75227	2.01148898767868e-06	3.74734825009359e-05
ENSG00000269821	KCNQ1OT1	KCNQ1 opposite strand/antisense transcript 1 [Source:HGNC Symbol;Acc:HGNC:6295]	32.5263	0.409795	0.23709	1.72844	0.08391	0.236562
ENSG00000165091	TMC1	transmembrane channel like 1 [Source:HGNC Symbol;Acc:HGNC:16513]	5.63621	0.409738	0.212272	1.93025	0.0535754	NA
ENSG00000198467	TPM2	tropomyosin 2 [Source:HGNC Symbol;Acc:HGNC:12011]	65.9666	0.409721	0.206015	1.98879	0.0467241	0.156509
ENSG00000184524	CEND1	cell cycle exit and neuronal differentiation 1 [Source:HGNC Symbol;Acc:HGNC:24153]	13.6938	0.409638	0.245734	1.667	0.0955151	0.258198
ENSG00000108375	RNF43	ring finger protein 43 [Source:HGNC Symbol;Acc:HGNC:18505]	313.997	0.40937	0.149386	2.74035	0.00613739	0.0340782
ENSG00000101871	MID1	midline 1 [Source:HGNC Symbol;Acc:HGNC:7095]	1811.24	0.409358	0.108068	3.78797	0.000151881	0.0016268
ENSG00000097096	SYDE2	synapse defective Rho GTPase homolog 2 [Source:HGNC Symbol;Acc:HGNC:25841]	98.828	0.409149	0.195441	2.09347	0.0363073	0.129905
ENSG00000105948	IFT56	intraflagellar transport 56 [Source:HGNC Symbol;Acc:HGNC:21882]	235.495	0.408968	0.136848	2.98849	0.00280364	0.0180782
ENSG00000171124	FUT3	fucosyltransferase 3 (Lewis blood group) [Source:HGNC Symbol;Acc:HGNC:4014]	343.618	0.408588	0.119813	3.41021	0.000649132	0.00557017
ENSG00000278291	ENSG00000278291	novel transcript, antisense to IL17D	24.7424	0.40857	0.244945	1.66801	0.0953146	0.258033
ENSG00000242802	AP5Z1	adaptor related protein complex 5 subunit zeta 1 [Source:HGNC Symbol;Acc:HGNC:22197]	611.042	0.408201	0.158778	2.5709	0.0101435	0.0503497
ENSG00000143797	MBOAT2	membrane bound O-acyltransferase domain containing 2 [Source:HGNC Symbol;Acc:HGNC:25193]	541.749	0.407704	0.10822	3.76738	0.000164972	0.00173932
ENSG00000211750	TRBV24-1	T cell receptor beta variable 24-1 [Source:HGNC Symbol;Acc:HGNC:12203]	33.7743	0.407537	0.233361	1.74638	0.0807453	0.230398
ENSG00000169084	DHRSX	dehydrogenase/reductase X-linked [Source:HGNC Symbol;Acc:HGNC:18399]	255.025	0.407484	0.128769	3.16444	0.00155379	0.0112445
ENSG00000255458	SMIM14-DT	SMIM14 divergent transcript [Source:HGNC Symbol;Acc:HGNC:53455]	7.18218	0.407446	0.226612	1.79799	0.0721791	0.212982
ENSG00000184599	TAFA3	TAFA chemokine like family member 3 [Source:HGNC Symbol;Acc:HGNC:21590]	3.66041	0.407262	0.186322	2.18579	0.0288308	NA
ENSG00000137075	RNF38	ring finger protein 38 [Source:HGNC Symbol;Acc:HGNC:18052]	717.65	0.407185	0.104406	3.90003	9.61824671686027e-05	0.00109609
ENSG00000261371	PECAM1	platelet and endothelial cell adhesion molecule 1 [Source:HGNC Symbol;Acc:HGNC:8823]	16.9743	0.407066	0.247406	1.64534	0.0999005	0.265922
ENSG00000198626	RYR2	ryanodine receptor 2 [Source:HGNC Symbol;Acc:HGNC:10484]	15.4376	0.406989	0.246271	1.6526	0.0984113	0.263618
ENSG00000149179	CSTPP1	centriolar satellite-associated tubulin polyglutamylase complex regulator 1 [Source:HGNC Symbol;Acc:HGNC:28720]	280.312	0.406729	0.135013	3.01252	0.00259084	0.0169649
ENSG00000163545	NUAK2	NUAK family kinase 2 [Source:HGNC Symbol;Acc:HGNC:29558]	16.5573	0.406688	0.247417	1.64373	0.100232	0.266324
ENSG00000173334	TRIB1	tribbles pseudokinase 1 [Source:HGNC Symbol;Acc:HGNC:16891]	1668.34	0.406491	0.124126	3.27483	0.00105724	0.0083052
ENSG00000138759	FRAS1	Fraser extracellular matrix complex subunit 1 [Source:HGNC Symbol;Acc:HGNC:19185]	50.9871	0.406356	0.217434	1.86887	0.0616412	0.190602
ENSG00000168234	TTC39C	tetratricopeptide repeat domain 39C [Source:HGNC Symbol;Acc:HGNC:26595]	544.172	0.406227	0.117782	3.44899	0.000562697	0.00492556
ENSG00000203326	ZNF525	zinc finger protein 525 [Source:HGNC Symbol;Acc:HGNC:29423]	202.26	0.406194	0.164227	2.47337	0.0133847	0.0619048
ENSG00000167536	DHRS13	dehydrogenase/reductase 13 [Source:HGNC Symbol;Acc:HGNC:28326]	31.311	0.406044	0.23612	1.71965	0.0854962	0.239564
ENSG00000167641	PPP1R14A	protein phosphatase 1 regulatory inhibitor subunit 14A [Source:HGNC Symbol;Acc:HGNC:14871]	9.01172	0.405944	0.231207	1.75576	0.0791291	0.227036
ENSG00000163762	TM4SF18	transmembrane 4 L six family member 18 [Source:HGNC Symbol;Acc:HGNC:25181]	596.993	0.405926	0.12613	3.21832	0.00128944	0.0096959
ENSG00000251364	SYT9-AS1	SYT9 antisense RNA 1 [Source:HGNC Symbol;Acc:HGNC:56173]	54.2458	0.405849	0.213059	1.90487	0.056797	0.179786
ENSG00000100263	RHBDD3	rhomboid domain containing 3 [Source:HGNC Symbol;Acc:HGNC:1308]	153.699	0.405804	0.152689	2.65771	0.00786734	0.0416513
ENSG00000157353	FCSK	fucose kinase [Source:HGNC Symbol;Acc:HGNC:29500]	158.8	0.405377	0.154099	2.63063	0.00852258	0.0441717
ENSG00000270872	SRGAP2D	SLIT-ROBO Rho GTPase activating protein 2D (pseudogene) [Source:HGNC Symbol;Acc:HGNC:43932]	147.861	0.405248	0.173632	2.33395	0.0195982	0.0830173
ENSG00000188185	LINC00265	long intergenic non-protein coding RNA 265 [Source:HGNC Symbol;Acc:HGNC:28019]	100.197	0.405015	0.189039	2.1425	0.0321534	0.119086
ENSG00000072422	RHOBTB1	Rho related BTB domain containing 1 [Source:HGNC Symbol;Acc:HGNC:18738]	879.65	0.404926	0.100408	4.03281	5.51139225591072e-05	0.000682214
ENSG00000213144	ENSG00000213144	PDGFA associated protein 1 (PDAP1) pseudogene	32.9582	0.40463	0.242642	1.6676	0.0953957	0.258067
ENSG00000152492	CCDC50	coiled-coil domain containing 50 [Source:HGNC Symbol;Acc:HGNC:18111]	4155.96	0.404532	0.0747468	5.41203	6.23139278462577e-08	1.66649900267105e-06
ENSG00000258483	LINC02251	long intergenic non-protein coding RNA 2251 [Source:HGNC Symbol;Acc:HGNC:53149]	5.37881	0.404494	0.21292	1.89974	0.057467	NA
ENSG00000171984	SHLD1	shieldin complex subunit 1 [Source:HGNC Symbol;Acc:HGNC:26318]	62.2678	0.404237	0.206177	1.96063	0.0499223	0.163555
ENSG00000116885	OSCP1	organic solute carrier partner 1 [Source:HGNC Symbol;Acc:HGNC:29971]	43.5815	0.404207	0.229676	1.7599	0.0784248	0.225693
ENSG00000214960	CRPPA	CDP-L-ribitol pyrophosphorylase A [Source:HGNC Symbol;Acc:HGNC:37276]	89.3695	0.404169	0.181774	2.22348	0.0261837	0.103255
ENSG00000167202	TBC1D2B	TBC1 domain family member 2B [Source:HGNC Symbol;Acc:HGNC:29183]	899.553	0.403996	0.132682	3.04483	0.00232808	0.0156035
ENSG00000149600	COMMD7	COMM domain containing 7 [Source:HGNC Symbol;Acc:HGNC:16223]	983.436	0.403976	0.098621	4.09625	4.19896671254546e-05	0.000533601
ENSG00000224831	TMEM183BP	transmembrane protein 183B, pseudogene [Source:HGNC Symbol;Acc:HGNC:33205]	9.5854	0.403696	0.237067	1.70288	0.0885908	0.246045
ENSG00000234996	ACTG1P25	actin gamma 1 pseudogene 25 [Source:HGNC Symbol;Acc:HGNC:54872]	9.43211	0.403676	0.239047	1.68869	0.0912787	0.250826
ENSG00000148358	GPR107	G protein-coupled receptor 107 [Source:HGNC Symbol;Acc:HGNC:17830]	4964.31	0.403671	0.0908953	4.44105	8.95202141040074e-06	0.000139388
ENSG00000064393	HIPK2	homeodomain interacting protein kinase 2 [Source:HGNC Symbol;Acc:HGNC:14402]	3820.55	0.403316	0.102668	3.92835	8.55305810631443e-05	0.000992289
ENSG00000261364	ENSG00000261364	novel transcript	28.7054	0.403276	0.245186	1.64478	0.100016	0.266085
ENSG00000247081	BAALC-AS1	BAALC antisense RNA 1 [Source:HGNC Symbol;Acc:HGNC:50461]	95.8596	0.40325	0.212101	1.90121	0.0572741	0.181025
ENSG00000104635	SLC39A14	solute carrier family 39 member 14 [Source:HGNC Symbol;Acc:HGNC:20858]	2743.99	0.403207	0.101293	3.9806	6.87410917647639e-05	0.000820677
ENSG00000254473	UBQLN1-AS1	UBQLN1 antisense RNA 1 [Source:HGNC Symbol;Acc:HGNC:55518]	41.8568	0.402826	0.226442	1.77894	0.0752493	0.219284
ENSG00000164327	RICTOR	RPTOR independent companion of MTOR complex 2 [Source:HGNC Symbol;Acc:HGNC:28611]	1612.13	0.402641	0.0829825	4.85211	1.22152467495615e-06	2.40276502552544e-05
ENSG00000273226	ENSG00000273226	novel transcript, antisense to RPS6	6.98322	0.40259	0.227967	1.766	0.077395	0.223468
ENSG00000130707	ASS1	argininosuccinate synthase 1 [Source:HGNC Symbol;Acc:HGNC:758]	50.3331	0.402575	0.181898	2.21319	0.0268845	0.105149
ENSG00000272994	C2orf49-DT	C2orf49 divergent transcript [Source:HGNC Symbol;Acc:HGNC:55178]	44.1799	0.402376	0.221658	1.8153	0.0694778	0.207955
ENSG00000228818	ENSG00000228818	proteasome 26S non-ATPase subunit 2 (PSMD2) pseudogene	7.92714	0.402266	0.227013	1.77199	0.0763957	0.221558
ENSG00000253377	ENSG00000253377	novel transcript	3.59315	0.402214	0.177795	2.26223	0.0236833	NA
ENSG00000182103	FAM181B	family with sequence similarity 181 member B [Source:HGNC Symbol;Acc:HGNC:28512]	5.75865	0.40187	0.192565	2.08693	0.0368943	NA
ENSG00000215784	FAM72D	family with sequence similarity 72 member D [Source:HGNC Symbol;Acc:HGNC:33593]	79.5866	0.401836	0.190456	2.10986	0.0348701	0.126306
ENSG00000243167	RPS10P28	ribosomal protein S10 pseudogene 28 [Source:HGNC Symbol;Acc:HGNC:35511]	17.0603	0.401791	0.245452	1.63694	0.101642	0.268871
ENSG00000168918	INPP5D	inositol polyphosphate-5-phosphatase D [Source:HGNC Symbol;Acc:HGNC:6079]	5.27431	0.401738	0.204674	1.96282	0.0496666	NA
ENSG00000065989	PDE4A	phosphodiesterase 4A [Source:HGNC Symbol;Acc:HGNC:8780]	132.518	0.401431	0.166503	2.41095	0.0159112	0.070742
ENSG00000160200	CBS	cystathionine beta-synthase [Source:HGNC Symbol;Acc:HGNC:1550]	24.8762	0.40119	0.243038	1.65073	0.0987934	0.264163
ENSG00000248905	FMN1	formin 1 [Source:HGNC Symbol;Acc:HGNC:3768]	10272.9	0.400814	0.122977	3.25927	0.00111698	0.00865044
ENSG00000264538	SUZ12P1	SUZ12 pseudogene 1 [Source:HGNC Symbol;Acc:HGNC:32421]	89.0436	0.400538	0.183026	2.18842	0.0286387	0.109967
ENSG00000099917	MED15	mediator complex subunit 15 [Source:HGNC Symbol;Acc:HGNC:14248]	2913.17	0.400144	0.0705429	5.67234	1.40857535418986e-08	4.31379847601995e-07
ENSG00000173546	CSPG4	chondroitin sulfate proteoglycan 4 [Source:HGNC Symbol;Acc:HGNC:2466]	4477.82	0.40014	0.126192	3.17088	0.00151975	0.0110577
ENSG00000065534	MYLK	myosin light chain kinase [Source:HGNC Symbol;Acc:HGNC:7590]	145.209	0.399569	0.162838	2.45378	0.0141364	0.0645587
ENSG00000240445	FOXO3B	forkhead box O3B [Source:HGNC Symbol;Acc:HGNC:3822]	14.7946	0.399368	0.242615	1.6461	0.0997435	0.265743
ENSG00000171823	FBXL14	F-box and leucine rich repeat protein 14 [Source:HGNC Symbol;Acc:HGNC:28624]	98.8314	0.398198	0.185316	2.14875	0.0316541	0.117912
ENSG00000233154	LINC01762	long intergenic non-protein coding RNA 1762 [Source:HGNC Symbol;Acc:HGNC:52552]	11.9816	0.398079	0.240029	1.65846	0.0972238	0.261431
ENSG00000139624	CERS5	ceramide synthase 5 [Source:HGNC Symbol;Acc:HGNC:23749]	696.923	0.397939	0.108388	3.67144	0.000241187	0.00242697
ENSG00000168710	AHCYL1	adenosylhomocysteinase like 1 [Source:HGNC Symbol;Acc:HGNC:344]	6424.66	0.397792	0.0818257	4.86146	1.16520820252165e-06	2.30424595343586e-05
ENSG00000166816	LDHD	lactate dehydrogenase D [Source:HGNC Symbol;Acc:HGNC:19708]	83.3718	0.397733	0.201459	1.97426	0.0483521	0.160392
ENSG00000221883	ARIH2OS	ARIH2 opposite strand lncRNA [Source:HGNC Symbol;Acc:HGNC:34425]	17.0601	0.397393	0.247383	1.60638	0.10819	0.280735
ENSG00000136828	RALGPS1	Ral GEF with PH domain and SH3 binding motif 1 [Source:HGNC Symbol;Acc:HGNC:16851]	55.3299	0.397282	0.21544	1.84405	0.0651761	0.198045
ENSG00000123411	IKZF4	IKAROS family zinc finger 4 [Source:HGNC Symbol;Acc:HGNC:13179]	173.653	0.397269	0.167988	2.36487	0.0180365	0.0780561
ENSG00000276900	ENSG00000276900	novel transcript, antisense to AMN1	12.9998	0.397084	0.246084	1.61361	0.106612	0.278082
ENSG00000151687	ANKAR	ankyrin and armadillo repeat containing [Source:HGNC Symbol;Acc:HGNC:26350]	13.948	0.39695	0.242855	1.63451	0.102151	0.269873
ENSG00000132681	ATP1A4	ATPase Na+/K+ transporting subunit alpha 4 [Source:HGNC Symbol;Acc:HGNC:14073]	2.72822	0.396946	0.162442	2.44362	0.0145408	NA
ENSG00000138036	DYNC2LI1	dynein cytoplasmic 2 light intermediate chain 1 [Source:HGNC Symbol;Acc:HGNC:24595]	493.001	0.396608	0.132068	3.00306	0.00267278	0.0173936
ENSG00000181788	SIAH2	siah E3 ubiquitin protein ligase 2 [Source:HGNC Symbol;Acc:HGNC:10858]	348.38	0.396383	0.135756	2.91982	0.00350235	0.0217128
ENSG00000126768	TIMM17B	translocase of inner mitochondrial membrane 17B [Source:HGNC Symbol;Acc:HGNC:17310]	363.389	0.396247	0.118269	3.35038	0.000807013	0.00665438
ENSG00000227542	MYO1B-AS1	MYO1B antisense RNA 1 [Source:HGNC Symbol;Acc:HGNC:55807]	5.82639	0.396039	0.202412	1.9566	0.0503948	NA
ENSG00000224689	ZNF812P	zinc finger protein 812, pseudogene [Source:HGNC Symbol;Acc:HGNC:33242]	17.3906	0.396016	0.247357	1.60099	0.109379	0.282937
ENSG00000173918	C1QTNF1	C1q and TNF related 1 [Source:HGNC Symbol;Acc:HGNC:14324]	700.119	0.395869	0.142247	2.78297	0.00538641	0.030621
ENSG00000145439	CBR4	carbonyl reductase 4 [Source:HGNC Symbol;Acc:HGNC:25891]	586.572	0.394987	0.115467	3.42077	0.000624437	0.00540013
ENSG00000215859	PDZK1P1	PDZ domain containing 1 pseudogene 1 [Source:HGNC Symbol;Acc:HGNC:31974]	14.5233	0.394854	0.244363	1.61585	0.106126	0.277207
ENSG00000110057	UNC93B1	unc-93 homolog B1, TLR signaling regulator [Source:HGNC Symbol;Acc:HGNC:13481]	101.305	0.394719	0.177575	2.22283	0.0262273	0.103399
ENSG00000089486	CDIP1	cell death inducing p53 target 1 [Source:HGNC Symbol;Acc:HGNC:13234]	426.371	0.394649	0.120834	3.26606	0.00109057	0.00848589
ENSG00000186487	MYT1L	myelin transcription factor 1 like [Source:HGNC Symbol;Acc:HGNC:7623]	3.14181	0.394547	0.169842	2.32303	0.0201777	NA
ENSG00000185305	ARL15	ADP ribosylation factor like GTPase 15 [Source:HGNC Symbol;Acc:HGNC:25945]	439.877	0.394251	0.124977	3.1546	0.00160718	0.0115391
ENSG00000117262	GPR89A	G protein-coupled receptor 89A [Source:HGNC Symbol;Acc:HGNC:31984]	185.41	0.394249	0.14505	2.71802	0.00656736	0.0359997
ENSG00000164713	BRI3	brain protein I3 [Source:HGNC Symbol;Acc:HGNC:1109]	1901.77	0.39389	0.100054	3.93677	8.25849359991693e-05	0.00096113
ENSG00000186416	NKRF	NFKB repressing factor [Source:HGNC Symbol;Acc:HGNC:19374]	615.853	0.393454	0.097649	4.02927	5.59500626798664e-05	0.000691406
ENSG00000164983	TMEM65	transmembrane protein 65 [Source:HGNC Symbol;Acc:HGNC:25203]	443.478	0.393317	0.11862	3.31578	0.000913876	0.00735476
ENSG00000205133	TRIQK	triple QxxK/R motif containing [Source:HGNC Symbol;Acc:HGNC:27828]	872.669	0.393246	0.102254	3.8458	0.000120162	0.00132546
ENSG00000224165	DNAJC27-AS1	DNAJC27 antisense RNA 1 [Source:HGNC Symbol;Acc:HGNC:42943]	7.00776	0.393152	0.226447	1.73617	0.0825332	0.234055
ENSG00000166405	RIC3	RIC3 acetylcholine receptor chaperone [Source:HGNC Symbol;Acc:HGNC:30338]	67.9888	0.393139	0.22485	1.74845	0.0803856	0.229638
ENSG00000151422	FER	FER tyrosine kinase [Source:HGNC Symbol;Acc:HGNC:3655]	945.304	0.39273	0.088956	4.41487	1.01068650361827e-05	0.000154923
ENSG00000125107	CNOT1	CCR4-NOT transcription complex subunit 1 [Source:HGNC Symbol;Acc:HGNC:7877]	4274.15	0.392646	0.0837517	4.68821	2.75601852980632e-06	4.94745462292416e-05
ENSG00000163576	EFHB	EF-hand domain family member B [Source:HGNC Symbol;Acc:HGNC:26330]	6.26739	0.392515	0.211991	1.85157	0.0640877	0.195784
ENSG00000197093	GAL3ST4	galactose-3-O-sulfotransferase 4 [Source:HGNC Symbol;Acc:HGNC:24145]	22.2234	0.392332	0.245159	1.60031	0.109529	0.282946
ENSG00000004961	HCCS	holocytochrome c synthase [Source:HGNC Symbol;Acc:HGNC:4837]	1119.47	0.392035	0.0946048	4.14393	3.41407061231116e-05	0.000448101
ENSG00000188820	CALHM6	calcium homeostasis modulator family member 6 [Source:HGNC Symbol;Acc:HGNC:33391]	3.96115	0.39195	0.183082	2.14085	0.0322862	NA
ENSG00000187954	ZFTRAF1	zinc finger TRAF-type containing 1 [Source:HGNC Symbol;Acc:HGNC:17806]	435.936	0.391676	0.126238	3.10267	0.00191783	0.0133185
ENSG00000274922	ENSG00000274922	novel transcript	13.4415	0.391515	0.244805	1.59929	0.109756	0.283384
ENSG00000185808	PIGP	phosphatidylinositol glycan anchor biosynthesis class P [Source:HGNC Symbol;Acc:HGNC:3046]	489.546	0.391236	0.108514	3.60539	0.000311682	0.00300744
ENSG00000270696	ENSG00000270696	novel transcript, antisense to C2orf3	160.443	0.391234	0.154032	2.53995	0.0110868	0.0537517
ENSG00000036565	SLC18A1	solute carrier family 18 member A1 [Source:HGNC Symbol;Acc:HGNC:10934]	6.3355	0.391191	0.221012	1.77	0.0767276	0.222192
ENSG00000159267	HLCS	holocarboxylase synthetase [Source:HGNC Symbol;Acc:HGNC:4976]	1020.33	0.391044	0.159705	2.44854	0.0143436	0.0653234
ENSG00000101856	PGRMC1	progesterone receptor membrane component 1 [Source:HGNC Symbol;Acc:HGNC:16090]	1841.22	0.390955	0.0898013	4.35355	1.33948584169305e-05	0.000195981
ENSG00000143450	OAZ3	ornithine decarboxylase antizyme 3 [Source:HGNC Symbol;Acc:HGNC:8097]	9.23457	0.390913	0.237725	1.64439	0.100095	0.266104
ENSG00000280202	ENSG00000280202	TEC	41.0138	0.39075	0.231644	1.68686	0.0916305	0.251465
ENSG00000162745	OLFML2B	olfactomedin like 2B [Source:HGNC Symbol;Acc:HGNC:24558]	74.4983	0.390659	0.195072	2.00263	0.0452165	0.152983
ENSG00000124467	PSG8	pregnancy specific beta-1-glycoprotein 8 [Source:HGNC Symbol;Acc:HGNC:9525]	16.0603	0.390586	0.245154	1.59323	0.111109	0.285496
ENSG00000204173	LRRC37A5P	leucine rich repeat containing 37 member A5, pseudogene [Source:HGNC Symbol;Acc:HGNC:23369]	5.59561	0.390542	0.206673	1.88966	0.0588029	NA
ENSG00000075945	KIFAP3	kinesin associated protein 3 [Source:HGNC Symbol;Acc:HGNC:17060]	615.596	0.390217	0.1302	2.99705	0.0027261	0.0176707
ENSG00000118292	C1orf54	chromosome 1 open reading frame 54 [Source:HGNC Symbol;Acc:HGNC:26258]	21.1515	0.390046	0.246661	1.5813	0.113809	0.289603
ENSG00000283050	GTF2IP12	general transcription factor IIi pseudogene 12 [Source:HGNC Symbol;Acc:HGNC:51723]	21.4781	0.38995	0.247367	1.57641	0.114932	0.291259
ENSG00000162636	EEIG2	EEIG family member 2 [Source:HGNC Symbol;Acc:HGNC:27637]	2056.07	0.389759	0.108607	3.5887	0.000332333	0.00317563
ENSG00000263956	NBPF11	NBPF member 11 [Source:HGNC Symbol;Acc:HGNC:31993]	82.4812	0.389685	0.20024	1.94609	0.0516443	0.167711
ENSG00000225975	ZNF567-DT	ZNF567 divergent transcript [Source:HGNC Symbol;Acc:HGNC:51281]	12.8082	0.38947	0.245242	1.58811	0.112263	0.287548
ENSG00000134762	DSC3	desmocollin 3 [Source:HGNC Symbol;Acc:HGNC:3037]	19.1374	0.389244	0.246747	1.5775	0.11468	0.29096
ENSG00000198453	ZNF568	zinc finger protein 568 [Source:HGNC Symbol;Acc:HGNC:25392]	128.518	0.388772	0.196345	1.98005	0.0476981	0.158729
ENSG00000169231	THBS3	thrombospondin 3 [Source:HGNC Symbol;Acc:HGNC:11787]	41.8855	0.388691	0.227086	1.71165	0.086962	0.242844
ENSG00000147955	SIGMAR1	sigma non-opioid intracellular receptor 1 [Source:HGNC Symbol;Acc:HGNC:8157]	2055.99	0.388481	0.0845579	4.59426	4.34285029749624e-06	7.44002114757731e-05
ENSG00000114735	HEMK1	HemK methyltransferase family member 1 [Source:HGNC Symbol;Acc:HGNC:24923]	382.473	0.388477	0.115805	3.35459	0.000794836	0.00657195
ENSG00000169164	ENSG00000169164	X antigen family, member 3 (XAGE3) pseudogene	3.97783	0.388454	0.190089	2.04354	0.0409993	NA
ENSG00000187210	GCNT1	glucosaminyl (N-acetyl) transferase 1 [Source:HGNC Symbol;Acc:HGNC:4203]	29.7419	0.388433	0.236555	1.64204	0.100582	0.266935
ENSG00000177575	CD163	CD163 molecule [Source:HGNC Symbol;Acc:HGNC:1631]	2.82052	0.388223	0.160957	2.41198	0.0158663	NA
ENSG00000235169	SMIM1	small integral membrane protein 1 (Vel blood group) [Source:HGNC Symbol;Acc:HGNC:44204]	18.5734	0.388201	0.247396	1.56915	0.116614	0.293908
ENSG00000213654	GPSM3	G protein signaling modulator 3 [Source:HGNC Symbol;Acc:HGNC:13945]	22.1579	0.38812	0.24456	1.58701	0.11251	0.287875
ENSG00000256124	LINC01152	long intergenic non-protein coding RNA 1152 [Source:HGNC Symbol;Acc:HGNC:16752]	79.7627	0.388092	0.209509	1.85238	0.0639709	0.195548
ENSG00000172159	FRMD3	FERM domain containing 3 [Source:HGNC Symbol;Acc:HGNC:24125]	46.2327	0.388017	0.226715	1.71147	0.0869935	0.242886
ENSG00000165507	DEPP1	DEPP autophagy regulator 1 [Source:HGNC Symbol;Acc:HGNC:23355]	18.921	0.388007	0.246209	1.57593	0.115043	0.291344
ENSG00000171160	MORN4	MORN repeat containing 4 [Source:HGNC Symbol;Acc:HGNC:24001]	127.392	0.38763	0.202295	1.91616	0.0553445	0.176587
ENSG00000253716	MINCR	MYC-induced long non-coding RNA [Source:HGNC Symbol;Acc:HGNC:51653]	15.3013	0.387521	0.247243	1.56737	0.117029	0.294654
ENSG00000231367	LINC02613	long intergenic non-protein coding RNA 2613 [Source:HGNC Symbol;Acc:HGNC:54068]	2.81998	0.387353	0.169703	2.28254	0.0224574	NA
ENSG00000269397	ENSG00000269397	novel transcript, sense intronic to ZNF726	6.27982	0.387309	0.21425	1.80775	0.0706461	0.210219
ENSG00000095739	BAMBI	BMP and activin membrane bound inhibitor [Source:HGNC Symbol;Acc:HGNC:30251]	3739.06	0.387182	0.0820572	4.71844	2.37665118563662e-06	4.34554070926291e-05
ENSG00000197934	CYYR1-AS1	CYYR1 antisense RNA 1 [Source:HGNC Symbol;Acc:HGNC:39560]	8.35794	0.387163	0.223806	1.72991	0.0836471	0.236187
ENSG00000158716	DUSP23	dual specificity phosphatase 23 [Source:HGNC Symbol;Acc:HGNC:21480]	393.987	0.387046	0.120146	3.22146	0.0012754	0.00961068
ENSG00000228966	HOMER2P1	HOMER2 pseudogene 1 [Source:HGNC Symbol;Acc:HGNC:20336]	7.19654	0.386938	0.217823	1.77639	0.075669	0.219992
ENSG00000124596	OARD1	O-acyl-ADP-ribose deacylase 1 [Source:HGNC Symbol;Acc:HGNC:21257]	551.764	0.386718	0.106916	3.61703	0.000298008	0.00289247
ENSG00000088451	TGDS	TDP-glucose 4,6-dehydratase [Source:HGNC Symbol;Acc:HGNC:20324]	868.157	0.386662	0.092495	4.18036	2.91051125172768e-05	0.000391029
ENSG00000167216	KATNAL2	katanin catalytic subunit A1 like 2 [Source:HGNC Symbol;Acc:HGNC:25387]	49.059	0.386615	0.217991	1.77354	0.0761393	0.221137
ENSG00000151881	TMEM267	transmembrane protein 267 [Source:HGNC Symbol;Acc:HGNC:26139]	400.025	0.386556	0.186892	2.06834	0.0386077	0.135973
ENSG00000131686	CA6	carbonic anhydrase 6 [Source:HGNC Symbol;Acc:HGNC:1380]	10.0612	0.386537	0.227202	1.70129	0.088888	0.24639
ENSG00000111358	GTF2H3	general transcription factor IIH subunit 3 [Source:HGNC Symbol;Acc:HGNC:4657]	1361.93	0.386317	0.116638	3.31211	0.000925966	0.00743184
ENSG00000128617	OPN1SW	opsin 1, short wave sensitive [Source:HGNC Symbol;Acc:HGNC:1012]	156.424	0.38619	0.164718	2.34455	0.0190502	0.0812445
ENSG00000133606	MKRN1	makorin ring finger protein 1 [Source:HGNC Symbol;Acc:HGNC:7112]	5440.65	0.385908	0.0760385	5.07517	3.87151999674911e-07	8.62462707709531e-06
ENSG00000185437	SH3BGR	SH3 domain binding glutamate rich protein [Source:HGNC Symbol;Acc:HGNC:10822]	59.3528	0.385875	0.204336	1.88844	0.0589671	0.185032
ENSG00000143643	TTC13	tetratricopeptide repeat domain 13 [Source:HGNC Symbol;Acc:HGNC:26204]	635.727	0.385658	0.110172	3.5005	0.000464386	0.00420906
ENSG00000179630	LACC1	laccase domain containing 1 [Source:HGNC Symbol;Acc:HGNC:26789]	147.061	0.385488	0.17718	2.17569	0.0295786	0.112397
ENSG00000068885	IFT80	intraflagellar transport 80 [Source:HGNC Symbol;Acc:HGNC:29262]	122.573	0.385369	0.183665	2.09822	0.035886	0.128923
ENSG00000125434	SLC25A35	solute carrier family 25 member 35 [Source:HGNC Symbol;Acc:HGNC:31921]	92.9285	0.385144	0.182879	2.10601	0.0352036	0.127031
ENSG00000159921	GNE	glucosamine (UDP-N-acetyl)-2-epimerase/N-acetylmannosamine kinase [Source:HGNC Symbol;Acc:HGNC:23657]	1367.93	0.384939	0.0922623	4.17223	3.01638525232114e-05	0.000403786
ENSG00000005810	MYCBP2	MYC binding protein 2 [Source:HGNC Symbol;Acc:HGNC:23386]	1922.78	0.38491	0.084164	4.57333	4.80022872085127e-06	8.08712793152983e-05
ENSG00000147905	ZCCHC7	zinc finger CCHC-type containing 7 [Source:HGNC Symbol;Acc:HGNC:26209]	455.801	0.384714	0.117317	3.27926	0.00104079	0.00819339
ENSG00000130303	BST2	bone marrow stromal cell antigen 2 [Source:HGNC Symbol;Acc:HGNC:1119]	7.67185	0.384623	0.229444	1.67632	0.0936749	0.255182
ENSG00000133874	RNF122	ring finger protein 122 [Source:HGNC Symbol;Acc:HGNC:21147]	77.2743	0.384367	0.189595	2.02731	0.0426309	0.146446
ENSG00000230896	ENSG00000230896	novel transcript	26.0033	0.384355	0.242832	1.5828	0.113467	0.289242
ENSG00000136888	ATP6V1G1	ATPase H+ transporting V1 subunit G1 [Source:HGNC Symbol;Acc:HGNC:864]	5215.3	0.384324	0.0757239	5.07533	3.86825292230733e-07	8.62462707709531e-06
ENSG00000023318	ERP44	endoplasmic reticulum protein 44 [Source:HGNC Symbol;Acc:HGNC:18311]	3398.9	0.38429	0.0793374	4.84374	1.27419455291306e-06	2.48981318714531e-05
ENSG00000152620	NADK2	NAD kinase 2, mitochondrial [Source:HGNC Symbol;Acc:HGNC:26404]	595.729	0.383904	0.114586	3.35036	0.000807055	0.00665438
ENSG00000107175	CREB3	cAMP responsive element binding protein 3 [Source:HGNC Symbol;Acc:HGNC:2347]	768.452	0.383892	0.105454	3.6404	0.000272219	0.00267731
ENSG00000111331	OAS3	2'-5'-oligoadenylate synthetase 3 [Source:HGNC Symbol;Acc:HGNC:8088]	758.99	0.3837	0.123439	3.10841	0.00188095	0.0130993
ENSG00000154783	FGD5	FYVE, RhoGEF and PH domain containing 5 [Source:HGNC Symbol;Acc:HGNC:19117]	10.1497	0.38352	0.240194	1.59671	0.110331	0.284323
ENSG00000069122	ADGRF5	adhesion G protein-coupled receptor F5 [Source:HGNC Symbol;Acc:HGNC:19030]	28.2044	0.383149	0.243107	1.57605	0.115014	0.291344
ENSG00000163430	FSTL1	follistatin like 1 [Source:HGNC Symbol;Acc:HGNC:3972]	2366.97	0.383031	0.0960928	3.98605	6.71821599362522e-05	0.00080558
ENSG00000197070	ARRDC1	arrestin domain containing 1 [Source:HGNC Symbol;Acc:HGNC:28633]	102.943	0.382295	0.183632	2.08185	0.0373562	0.132734
ENSG00000109790	KLHL5	kelch like family member 5 [Source:HGNC Symbol;Acc:HGNC:6356]	487.183	0.38217	0.113485	3.36757	0.000758339	0.0063232
ENSG00000240204	SMKR1	small lysine rich protein 1 [Source:HGNC Symbol;Acc:HGNC:43561]	28.9452	0.381801	0.243742	1.56642	0.117251	0.294994
ENSG00000119927	GPAM	glycerol-3-phosphate acyltransferase, mitochondrial [Source:HGNC Symbol;Acc:HGNC:24865]	1238.48	0.381551	0.128999	2.95778	0.00309866	0.0195794
ENSG00000166349	RAG1	recombination activating 1 [Source:HGNC Symbol;Acc:HGNC:9831]	19.7641	0.38144	0.247255	1.5427	0.122903	0.304316
ENSG00000159915	ZNF233	zinc finger protein 233 [Source:HGNC Symbol;Acc:HGNC:30946]	8.92851	0.381244	0.23592	1.61599	0.106097	0.277197
ENSG00000115828	QPCT	glutaminyl-peptide cyclotransferase [Source:HGNC Symbol;Acc:HGNC:9753]	25044.7	0.381094	0.1065	3.57834	0.000345779	0.00326822
ENSG00000132953	XPO4	exportin 4 [Source:HGNC Symbol;Acc:HGNC:17796]	1681.87	0.380719	0.0772012	4.93153	8.15898593458889e-07	1.68558268078825e-05
ENSG00000158106	RHPN1	rhophilin Rho GTPase binding protein 1 [Source:HGNC Symbol;Acc:HGNC:19973]	15.2871	0.380677	0.246861	1.54207	0.123056	0.304337
ENSG00000189420	ZFP92	ZFP92 zinc finger protein [Source:HGNC Symbol;Acc:HGNC:12865]	210.764	0.380663	0.145168	2.62222	0.00873582	0.0449931
ENSG00000102554	KLF5	KLF transcription factor 5 [Source:HGNC Symbol;Acc:HGNC:6349]	124.354	0.38045	0.192422	1.97716	0.0480232	0.159524
ENSG00000102858	MGRN1	mahogunin ring finger 1 [Source:HGNC Symbol;Acc:HGNC:20254]	1022.29	0.380122	0.0923836	4.11461	3.87841143761183e-05	0.000497567
ENSG00000186446	ZNF501	zinc finger protein 501 [Source:HGNC Symbol;Acc:HGNC:23717]	22.2621	0.380088	0.246965	1.53904	0.123796	0.305428
ENSG00000255545	B3GAT1-DT	B3GAT1 divergent transcript [Source:HGNC Symbol;Acc:HGNC:27449]	18.1537	0.379958	0.247197	1.53707	0.124277	0.305961
ENSG00000255314	ENSG00000255314	novel transcript	6.09377	0.379863	0.216776	1.75233	0.079717	NA
ENSG00000240405	SAMMSON	survival associated mitochondrial melanoma specific oncogenic non-coding RNA [Source:HGNC Symbol;Acc:HGNC:49644]	741.258	0.379502	0.10495	3.61602	0.000299172	0.00290187
ENSG00000179406	LINC00174	long intergenic non-protein coding RNA 174 [Source:HGNC Symbol;Acc:HGNC:27788]	20.3813	0.379312	0.247094	1.53509	0.124761	0.306613
ENSG00000163960	UBXN7	UBX domain protein 7 [Source:HGNC Symbol;Acc:HGNC:29119]	1424.99	0.379295	0.112897	3.35965	0.000780417	0.00646719
ENSG00000196136	SERPINA3	serpin family A member 3 [Source:HGNC Symbol;Acc:HGNC:16]	18.7103	0.379257	0.247407	1.53293	0.125294	0.307355
ENSG00000184922	FMNL1	formin like 1 [Source:HGNC Symbol;Acc:HGNC:1212]	50.567	0.379182	0.225241	1.68345	0.0922873	0.252752
ENSG00000251022	THAP9-AS1	THAP9 antisense RNA 1 [Source:HGNC Symbol;Acc:HGNC:44172]	478.8	0.379127	0.126678	2.99284	0.00276391	0.017856
ENSG00000168772	CXXC4	CXXC finger protein 4 [Source:HGNC Symbol;Acc:HGNC:24593]	8.98575	0.379048	0.233384	1.62414	0.104346	0.273912
ENSG00000254226	LINC01933	long intergenic non-protein coding RNA 1933 [Source:HGNC Symbol;Acc:HGNC:52756]	3.95993	0.378995	0.197448	1.91947	0.054925	NA
ENSG00000175768	TOMM5	translocase of outer mitochondrial membrane 5 [Source:HGNC Symbol;Acc:HGNC:31369]	25.728	0.378971	0.242026	1.56583	0.117388	0.295056
ENSG00000166750	SLFN5	schlafen family member 5 [Source:HGNC Symbol;Acc:HGNC:28286]	704.49	0.378962	0.245694	1.54241	0.122973	0.304316
ENSG00000177425	PAWR	pro-apoptotic WT1 regulator [Source:HGNC Symbol;Acc:HGNC:8614]	821.098	0.378922	0.0970745	3.90342	9.48434537913997e-05	0.0010825
ENSG00000163738	MTHFD2L	methylenetetrahydrofolate dehydrogenase (NADP+ dependent) 2 like [Source:HGNC Symbol;Acc:HGNC:31865]	75.5941	0.37871	0.192871	1.96354	0.0495836	0.162878
ENSG00000244310	ENSG00000244310	novel transcript	6.08762	0.378511	0.198292	1.90886	0.0562803	NA
ENSG00000181061	HIGD1A	HIG1 hypoxia inducible domain family member 1A [Source:HGNC Symbol;Acc:HGNC:29527]	1190.44	0.378207	0.0920517	4.10863	3.98013851299286e-05	0.000508413
ENSG00000204248	COL11A2	collagen type XI alpha 2 chain [Source:HGNC Symbol;Acc:HGNC:2187]	24.3428	0.378081	0.243677	1.55157	0.120766	0.300584
ENSG00000187994	RINL	Ras and Rab interactor like [Source:HGNC Symbol;Acc:HGNC:24795]	21.0723	0.377796	0.245694	1.53767	0.12413	0.305767
ENSG00000101782	RIOK3	RIO kinase 3 [Source:HGNC Symbol;Acc:HGNC:11451]	1490.19	0.377267	0.127583	2.95703	0.00310619	0.0196186
ENSG00000150594	ADRA2A	adrenoceptor alpha 2A [Source:HGNC Symbol;Acc:HGNC:281]	9.4771	0.376803	0.215493	1.74856	0.0803664	0.229629
ENSG00000047249	ATP6V1H	ATPase H+ transporting V1 subunit H [Source:HGNC Symbol;Acc:HGNC:18303]	3430.16	0.376637	0.0740515	5.08615	3.65400402114372e-07	8.21428989069268e-06
ENSG00000213420	GPC2	glypican 2 [Source:HGNC Symbol;Acc:HGNC:4450]	27.7604	0.376404	0.239354	1.57258	0.115815	0.292594
ENSG00000173068	BNC2	basonuclin zinc finger protein 2 [Source:HGNC Symbol;Acc:HGNC:30988]	1202.31	0.376166	0.086327	4.35745	1.31585270179948e-05	0.00019348
ENSG00000198832	SELENOM	selenoprotein M [Source:HGNC Symbol;Acc:HGNC:30397]	21.7576	0.376011	0.245895	1.52916	0.126226	0.308974
ENSG00000077585	GPR137B	G protein-coupled receptor 137B [Source:HGNC Symbol;Acc:HGNC:11862]	7626.81	0.376011	0.0933739	4.02693	5.65089327890408e-05	0.000697148
ENSG00000211584	SLC48A1	solute carrier family 48 member 1 [Source:HGNC Symbol;Acc:HGNC:26035]	406.516	0.375768	0.114857	3.27162	0.00106932	0.00837339
ENSG00000252274	ENSG00000252274		39.2108	0.375539	0.225061	1.66861	0.0951947	0.257897
ENSG00000100058	CRYBB2P1	crystallin beta B2 pseudogene 1 [Source:HGNC Symbol;Acc:HGNC:2399]	252.176	0.375484	0.132743	2.82866	0.0046744	0.0273295
ENSG00000102230	PCYT1B	phosphate cytidylyltransferase 1B, choline [Source:HGNC Symbol;Acc:HGNC:8755]	198.577	0.37539	0.18826	1.994	0.0461526	0.155328
ENSG00000012223	LTF	lactotransferrin [Source:HGNC Symbol;Acc:HGNC:6720]	4.08198	0.375261	0.189151	1.98392	0.0472646	NA
ENSG00000134330	IAH1	isoamyl acetate hydrolyzing esterase 1 (putative) [Source:HGNC Symbol;Acc:HGNC:27696]	459.026	0.375161	0.10758	3.48729	0.000487951	0.00437706
ENSG00000204956	PCDHGA1	protocadherin gamma subfamily A, 1 [Source:HGNC Symbol;Acc:HGNC:8696]	15.6514	0.375103	0.246457	1.52198	0.128014	0.312127
ENSG00000267508	ZNF285	zinc finger protein 285 [Source:HGNC Symbol;Acc:HGNC:13079]	55.372	0.375055	0.21763	1.72336	0.0848234	0.238266
ENSG00000166689	PLEKHA7	pleckstrin homology domain containing A7 [Source:HGNC Symbol;Acc:HGNC:27049]	370.617	0.374963	0.246635	1.52031	0.128432	0.312655
ENSG00000108641	B9D1	B9 domain containing 1 [Source:HGNC Symbol;Acc:HGNC:24123]	79.5057	0.374661	0.200128	1.87211	0.0611918	0.189838
ENSG00000188010	MORN2	MORN repeat containing 2 [Source:HGNC Symbol;Acc:HGNC:30166]	237.774	0.374571	0.131767	2.84267	0.0044738	0.0263442
ENSG00000100242	SUN2	Sad1 and UNC84 domain containing 2 [Source:HGNC Symbol;Acc:HGNC:14210]	402.241	0.374363	0.120484	3.10715	0.001889	0.0131368
ENSG00000086062	B4GALT1	beta-1,4-galactosyltransferase 1 [Source:HGNC Symbol;Acc:HGNC:924]	4567.62	0.374312	0.0952648	3.92917	8.52389043419459e-05	0.000989681
ENSG00000138696	BMPR1B	bone morphogenetic protein receptor type 1B [Source:HGNC Symbol;Acc:HGNC:1077]	306.133	0.374197	0.141705	2.64067	0.00827434	0.043264
ENSG00000188243	COMMD6	COMM domain containing 6 [Source:HGNC Symbol;Acc:HGNC:24015]	561.366	0.374094	0.117483	3.18424	0.00145137	0.0106703
ENSG00000164694	FNDC1	fibronectin type III domain containing 1 [Source:HGNC Symbol;Acc:HGNC:21184]	24.8991	0.373939	0.247008	1.51388	0.130057	0.315089
ENSG00000261229	ENSG00000261229	novel transcript	4.87329	0.373909	0.202927	1.84258	0.065391	NA
ENSG00000205413	SAMD9	sterile alpha motif domain containing 9 [Source:HGNC Symbol;Acc:HGNC:1348]	573.71	0.373882	0.116466	3.21022	0.00132635	0.0099192
ENSG00000250378	ENSG00000250378	novel transcript	20.183	0.373695	0.247327	1.51094	0.130805	0.31631
ENSG00000162989	KCNJ3	potassium inwardly rectifying channel subfamily J member 3 [Source:HGNC Symbol;Acc:HGNC:6264]	7.72248	0.373673	0.226258	1.65153	0.0986298	0.263869
ENSG00000111653	ING4	inhibitor of growth family member 4 [Source:HGNC Symbol;Acc:HGNC:19423]	180.814	0.373663	0.178265	2.09611	0.0360728	0.129418
ENSG00000158423	RIBC1	RIB43A domain with coiled-coils 1 [Source:HGNC Symbol;Acc:HGNC:26537]	13.4836	0.373414	0.245624	1.52027	0.128444	0.312655
ENSG00000104549	SQLE	squalene epoxidase [Source:HGNC Symbol;Acc:HGNC:11279]	2358.94	0.373054	0.128771	2.89703	0.00376719	0.0229413
ENSG00000106665	CLIP2	CAP-Gly domain containing linker protein 2 [Source:HGNC Symbol;Acc:HGNC:2586]	753.155	0.372874	0.0918926	4.05772	4.95551059809644e-05	0.000620152
ENSG00000184481	FOXO4	forkhead box O4 [Source:HGNC Symbol;Acc:HGNC:7139]	508	0.372721	0.10771	3.46041	0.000539359	0.00475144
ENSG00000172819	RARG	retinoic acid receptor gamma [Source:HGNC Symbol;Acc:HGNC:9866]	287.644	0.372719	0.125103	2.97929	0.00288913	0.0185486
ENSG00000268471	MIR4453HG	MIR4453 host gene [Source:HGNC Symbol;Acc:HGNC:25288]	20.2774	0.372667	0.246831	1.5098	0.131094	0.316692
ENSG00000129116	PALLD	palladin, cytoskeletal associated protein [Source:HGNC Symbol;Acc:HGNC:17068]	572.758	0.372489	0.131679	2.82877	0.00467274	0.0273295
ENSG00000229109	FRMD3-AS1	FRMD3 antisense RNA 1 [Source:HGNC Symbol;Acc:HGNC:55790]	7.13787	0.372394	0.227336	1.63807	0.101406	0.268481
ENSG00000280987	ENSG00000280987	matrin 3 [Source:NCBI gene (formerly Entrezgene);Acc:9782]	35.7785	0.372365	0.235927	1.5783	0.114497	0.290852
ENSG00000041353	RAB27B	RAB27B, member RAS oncogene family [Source:HGNC Symbol;Acc:HGNC:9767]	6.49293	0.372329	0.214474	1.73601	0.0825622	0.234092
ENSG00000019582	CD74	CD74 molecule [Source:HGNC Symbol;Acc:HGNC:1697]	902.835	0.372295	0.156035	2.38598	0.0170338	0.0748554
ENSG00000100345	MYH9	myosin heavy chain 9 [Source:HGNC Symbol;Acc:HGNC:7579]	11288.1	0.372294	0.0900639	4.13367	3.57020228975141e-05	0.00046529
ENSG00000164181	ELOVL7	ELOVL fatty acid elongase 7 [Source:HGNC Symbol;Acc:HGNC:26292]	823.757	0.372221	0.099458	3.7425	0.0001822	0.00188799
ENSG00000139211	AMIGO2	adhesion molecule with Ig like domain 2 [Source:HGNC Symbol;Acc:HGNC:24073]	485.911	0.372173	0.118363	3.14433	0.0016647	0.0118614
ENSG00000177359	ENSG00000177359	ovostatin 2	41.5089	0.371831	0.228441	1.62769	0.103591	0.272508
ENSG00000132938	MTUS2	microtubule associated scaffold protein 2 [Source:HGNC Symbol;Acc:HGNC:20595]	4.06002	0.371657	0.196638	1.89006	0.0587496	NA
ENSG00000073614	KDM5A	lysine demethylase 5A [Source:HGNC Symbol;Acc:HGNC:9886]	1766.34	0.371653	0.0739143	5.02817	4.95183313229421e-07	1.06930679843644e-05
ENSG00000104848	KCNA7	potassium voltage-gated channel subfamily A member 7 [Source:HGNC Symbol;Acc:HGNC:6226]	4.139	0.371242	0.188305	1.97149	0.0486675	NA
ENSG00000181744	DIPK2A	divergent protein kinase domain 2A [Source:HGNC Symbol;Acc:HGNC:28490]	256.728	0.371199	0.13508	2.748	0.00599607	0.0334694
ENSG00000130844	ZNF331	zinc finger protein 331 [Source:HGNC Symbol;Acc:HGNC:15489]	149.724	0.371169	0.167266	2.21904	0.0264841	0.104134
ENSG00000181036	FCRL6	Fc receptor like 6 [Source:HGNC Symbol;Acc:HGNC:31910]	5.16209	0.371052	0.200806	1.84781	0.0646292	NA
ENSG00000092421	SEMA6A	semaphorin 6A [Source:HGNC Symbol;Acc:HGNC:10738]	3904.89	0.371046	0.0974359	3.80811	0.000140034	0.00151307
ENSG00000171045	TSNARE1	t-SNARE domain containing 1 [Source:HGNC Symbol;Acc:HGNC:26437]	110.923	0.370502	0.186713	1.98433	0.0472187	0.157666
ENSG00000197128	ZNF772	zinc finger protein 772 [Source:HGNC Symbol;Acc:HGNC:33106]	93.4044	0.37048	0.194434	1.90543	0.0567238	0.17967
ENSG00000135973	GPR45	G protein-coupled receptor 45 [Source:HGNC Symbol;Acc:HGNC:4503]	6.06073	0.370423	0.211798	1.74894	0.0803011	NA
ENSG00000147799	ARHGAP39	Rho GTPase activating protein 39 [Source:HGNC Symbol;Acc:HGNC:29351]	183.324	0.370407	0.147188	2.51656	0.0118505	0.0565644
ENSG00000125826	RBCK1	RANBP2-type and C3HC4-type zinc finger containing 1 [Source:HGNC Symbol;Acc:HGNC:15864]	915.384	0.370345	0.114748	3.22746	0.00124896	0.00943063
ENSG00000196950	SLC39A10	solute carrier family 39 member 10 [Source:HGNC Symbol;Acc:HGNC:20861]	1131.43	0.369958	0.100121	3.69512	0.000219786	0.00223596
ENSG00000253898	LINC01419	long intergenic non-protein coding RNA 1419 [Source:HGNC Symbol;Acc:HGNC:50712]	3124.15	0.369932	0.0837109	4.41916	9.90848089058764e-06	0.000152198
ENSG00000157869	RAB28	RAB28, member RAS oncogene family [Source:HGNC Symbol;Acc:HGNC:9768]	282.996	0.369676	0.126706	2.91758	0.00352757	0.0218325
ENSG00000164985	PSIP1	PC4 and SRSF1 interacting protein 1 [Source:HGNC Symbol;Acc:HGNC:9527]	1939.67	0.369381	0.0862011	4.28511	1.82652392645101e-05	0.000257559
ENSG00000177054	ZDHHC13	zinc finger DHHC-type palmitoyltransferase 13 [Source:HGNC Symbol;Acc:HGNC:18413]	397.774	0.369379	0.110783	3.33425	0.00085529	0.00698204
ENSG00000196482	ESRRG	estrogen related receptor gamma [Source:HGNC Symbol;Acc:HGNC:3474]	37.5821	0.369357	0.242476	1.52328	0.12769	0.311527
ENSG00000257337	TNS2-AS1	TNS2 antisense RNA 1 [Source:HGNC Symbol;Acc:HGNC:27464]	78.4674	0.369136	0.194421	1.89865	0.057611	0.181818
ENSG00000253330	ENSG00000253330	NSFL1 (p97) cofactor (p47) (NSFL1C) pseudogene	5.94949	0.369109	0.213458	1.72919	0.0837751	NA
ENSG00000001561	ENPP4	ectonucleotide pyrophosphatase/phosphodiesterase 4 [Source:HGNC Symbol;Acc:HGNC:3359]	100.059	0.36904	0.179339	2.05778	0.0396115	0.138745
ENSG00000143771	CNIH4	cornichon family member 4 [Source:HGNC Symbol;Acc:HGNC:25013]	1308.91	0.369039	0.0910507	4.05312	5.05398260666623e-05	0.000630342
ENSG00000232838	PET117	PET117 cytochrome c oxidase chaperone [Source:HGNC Symbol;Acc:HGNC:40045]	14.1033	0.368961	0.240112	1.53662	0.124386	0.306092
ENSG00000185909	KLHDC8B	kelch domain containing 8B [Source:HGNC Symbol;Acc:HGNC:28557]	138.25	0.368912	0.167398	2.2038	0.0275384	0.106832
ENSG00000075884	ARHGAP15	Rho GTPase activating protein 15 [Source:HGNC Symbol;Acc:HGNC:21030]	13.0164	0.368902	0.241174	1.52961	0.126113	0.3088
ENSG00000122741	DCAF10	DDB1 and CUL4 associated factor 10 [Source:HGNC Symbol;Acc:HGNC:23686]	843.003	0.368624	0.117035	3.14968	0.00163451	0.01168
ENSG00000174130	TLR6	toll like receptor 6 [Source:HGNC Symbol;Acc:HGNC:16711]	343.987	0.368516	0.120565	3.05658	0.00223879	0.0150939
ENSG00000232508	MRPL45P1	mitochondrial ribosomal protein L45 pseudogene 1 [Source:HGNC Symbol;Acc:HGNC:29715]	7.14291	0.368246	0.226169	1.62819	0.103485	0.272327
ENSG00000143498	TAF1A	TATA-box binding protein associated factor, RNA polymerase I subunit A [Source:HGNC Symbol;Acc:HGNC:11532]	132.743	0.36797	0.162935	2.25838	0.0239217	0.0967779
ENSG00000203797	DDO	D-aspartate oxidase [Source:HGNC Symbol;Acc:HGNC:2727]	27.8852	0.36777	0.238644	1.54108	0.123297	0.304782
ENSG00000140450	ARRDC4	arrestin domain containing 4 [Source:HGNC Symbol;Acc:HGNC:28087]	1200.06	0.367744	0.160099	2.29698	0.0216199	0.0895181
ENSG00000166997	CNPY4	canopy FGF signaling regulator 4 [Source:HGNC Symbol;Acc:HGNC:28631]	280.053	0.367713	0.131652	2.79306	0.00522113	0.0299693
ENSG00000102221	JADE3	jade family PHD finger 3 [Source:HGNC Symbol;Acc:HGNC:22982]	542.476	0.367506	0.107363	3.42302	0.000619296	0.00536023
ENSG00000125821	DTD1	D-aminoacyl-tRNA deacylase 1 [Source:HGNC Symbol;Acc:HGNC:16219]	1290.66	0.367485	0.114637	3.20564	0.00134761	0.0100574
ENSG00000144481	TRPM8	transient receptor potential cation channel subfamily M member 8 [Source:HGNC Symbol;Acc:HGNC:17961]	684.391	0.367296	0.111298	3.3001	0.000966505	0.00767806
ENSG00000128595	CALU	calumenin [Source:HGNC Symbol;Acc:HGNC:1458]	32139.9	0.36725	0.0678607	5.41182	6.2386773466722e-08	1.66649900267105e-06
ENSG00000114054	PCCB	propionyl-CoA carboxylase subunit beta [Source:HGNC Symbol;Acc:HGNC:8654]	1595.27	0.367153	0.0942257	3.89653	9.75818440440176e-05	0.00111033
ENSG00000159212	CLIC6	chloride intracellular channel 6 [Source:HGNC Symbol;Acc:HGNC:2065]	9.0345	0.367074	0.224081	1.63813	0.101394	0.268481
ENSG00000226237	GAS1RR	GAS1 adjacent regulatory RNA [Source:HGNC Symbol;Acc:HGNC:52261]	7.02062	0.367061	0.218006	1.68372	0.0922367	0.25266
ENSG00000198185	ZNF334	zinc finger protein 334 [Source:HGNC Symbol;Acc:HGNC:15806]	3.86935	0.366799	0.171381	2.14026	0.0323338	NA
ENSG00000242798	ENSG00000242798	novel transcript	15.0913	0.366728	0.241273	1.51997	0.128519	0.312672
ENSG00000148735	PLEKHS1	pleckstrin homology domain containing S1 [Source:HGNC Symbol;Acc:HGNC:26285]	3.68799	0.366657	0.181231	2.02315	0.0430573	NA
ENSG00000185670	ZBTB3	zinc finger and BTB domain containing 3 [Source:HGNC Symbol;Acc:HGNC:22918]	29.7825	0.366453	0.239451	1.53039	0.125921	0.308607
ENSG00000259668	ENSG00000259668	novel transcript, antisense to DMXL2	6.97592	0.366368	0.216755	1.69024	0.0909826	0.25038
ENSG00000266200	PNLIPRP2	pancreatic lipase related protein 2 (gene/pseudogene) [Source:HGNC Symbol;Acc:HGNC:9157]	8.16512	0.366365	0.217396	1.68524	0.0919425	0.252041
ENSG00000229876	CASC20	cancer susceptibility 20 [Source:HGNC Symbol;Acc:HGNC:49477]	12.7919	0.366325	0.2423	1.51187	0.130567	0.315942
ENSG00000187123	LYPD6	LY6/PLAUR domain containing 6 [Source:HGNC Symbol;Acc:HGNC:28751]	18.616	0.366314	0.247279	1.48138	0.138505	0.32943
ENSG00000160207	HSF2BP	heat shock transcription factor 2 binding protein [Source:HGNC Symbol;Acc:HGNC:5226]	12.0993	0.366292	0.241087	1.51934	0.128678	0.312751
ENSG00000234535	ENSG00000234535	novel transcript	57.1218	0.366118	0.209074	1.75114	0.0799215	0.228709
ENSG00000152104	PTPN14	protein tyrosine phosphatase non-receptor type 14 [Source:HGNC Symbol;Acc:HGNC:9647]	814.179	0.366107	0.124221	2.94722	0.00320648	0.0201488
ENSG00000123810	B9D2	B9 domain containing 2 [Source:HGNC Symbol;Acc:HGNC:28636]	9.4491	0.36601	0.237199	1.54305	0.122818	0.304201
ENSG00000250565	ATP6V1E2	ATPase H+ transporting V1 subunit E2 [Source:HGNC Symbol;Acc:HGNC:18125]	142.877	0.365945	0.171339	2.13579	0.0326967	0.120371
ENSG00000128692	EIF2S2P4	eukaryotic translation initiation factor 2 subunit 2 beta pseudogene 4 [Source:HGNC Symbol;Acc:HGNC:37626]	52.815	0.365873	0.215438	1.69827	0.0894564	0.247381
ENSG00000226266	ENSG00000226266	novel transcript	9.13478	0.365773	0.237567	1.53966	0.123643	0.305381
ENSG00000107372	ZFAND5	zinc finger AN1-type containing 5 [Source:HGNC Symbol;Acc:HGNC:13008]	7217.58	0.365771	0.074503	4.90947	9.13208720899604e-07	1.86086486613437e-05
ENSG00000148344	PTGES	prostaglandin E synthase [Source:HGNC Symbol;Acc:HGNC:9599]	482.685	0.365765	0.115721	3.16077	0.00157355	0.0113541
ENSG00000177628	GBA1	glucosylceramidase beta 1 [Source:HGNC Symbol;Acc:HGNC:4177]	10984	0.365286	0.0820331	4.45291	8.47157994440228e-06	0.000133169
ENSG00000110811	P3H3	prolyl 3-hydroxylase 3 [Source:HGNC Symbol;Acc:HGNC:19318]	225.916	0.365194	0.165289	2.20943	0.0271445	0.105691
ENSG00000101474	APMAP	adipocyte plasma membrane associated protein [Source:HGNC Symbol;Acc:HGNC:13238]	5941.31	0.365162	0.0736141	4.96049	7.03172731651845e-07	1.47746179639121e-05
ENSG00000160179	ABCG1	ATP binding cassette subfamily G member 1 [Source:HGNC Symbol;Acc:HGNC:73]	15.8989	0.364965	0.247407	1.47516	0.140169	0.331901
ENSG00000183305	MAGEA2B	MAGE family member A2B [Source:HGNC Symbol;Acc:HGNC:19340]	5.00995	0.364801	0.210602	1.73218	0.083241	NA
ENSG00000138617	PARP16	poly(ADP-ribose) polymerase family member 16 [Source:HGNC Symbol;Acc:HGNC:26040]	192.116	0.36462	0.145457	2.50672	0.0121857	0.0576486
ENSG00000275131	PDE4DIPP2	PDE4DIP pseudogene 2 [Source:HGNC Symbol;Acc:HGNC:55081]	377.542	0.364533	0.1355	2.69028	0.00713925	0.0384153
ENSG00000235954	TTC28-AS1	TTC28 antisense RNA 1 [Source:HGNC Symbol;Acc:HGNC:29336]	43.6281	0.364526	0.227761	1.60048	0.109493	0.282937
ENSG00000083799	CYLD	CYLD lysine 63 deubiquitinase [Source:HGNC Symbol;Acc:HGNC:2584]	547.257	0.364461	0.143426	2.54111	0.0110501	0.0536548
ENSG00000112981	NME5	NME/NM23 family member 5 [Source:HGNC Symbol;Acc:HGNC:7853]	135.217	0.364428	0.164884	2.2102	0.0270911	0.105596
ENSG00000105810	CDK6	cyclin dependent kinase 6 [Source:HGNC Symbol;Acc:HGNC:1777]	1096.45	0.364403	0.123543	2.94959	0.00318192	0.02002
ENSG00000250802	ZBED3-AS1	ZBED3 antisense RNA 1 [Source:HGNC Symbol;Acc:HGNC:44188]	20.2959	0.363935	0.245946	1.47974	0.138943	0.330107
ENSG00000249846	LINC02021	long intergenic non-protein coding RNA 2021 [Source:HGNC Symbol;Acc:HGNC:52856]	5.95833	0.363932	0.219752	1.6561	0.0977008	NA
ENSG00000066117	SMARCD1	SWI/SNF related, matrix associated, actin dependent regulator of chromatin, subfamily d, member 1 [Source:HGNC Symbol;Acc:HGNC:11106]	4309.17	0.363885	0.104393	3.48572	0.000490817	0.00439744
ENSG00000130702	LAMA5	laminin subunit alpha 5 [Source:HGNC Symbol;Acc:HGNC:6485]	273.626	0.363791	0.150701	2.414	0.0157785	0.0703423
ENSG00000155970	MICU3	mitochondrial calcium uptake family member 3 [Source:HGNC Symbol;Acc:HGNC:27820]	59.7366	0.363699	0.210346	1.72905	0.0838004	0.236439
ENSG00000158856	DMTN	dematin actin binding protein [Source:HGNC Symbol;Acc:HGNC:3382]	36.6447	0.363564	0.240673	1.51061	0.130888	0.316373
ENSG00000139263	LRIG3	leucine rich repeats and immunoglobulin like domains 3 [Source:HGNC Symbol;Acc:HGNC:30991]	234.587	0.363537	0.133901	2.71497	0.00662809	0.0362182
ENSG00000119280	C1orf198	chromosome 1 open reading frame 198 [Source:HGNC Symbol;Acc:HGNC:25900]	1090.51	0.363526	0.0903369	4.02411	5.7190365639129e-05	0.000704967
ENSG00000167107	ACSF2	acyl-CoA synthetase family member 2 [Source:HGNC Symbol;Acc:HGNC:26101]	250.083	0.363489	0.147705	2.46091	0.0138586	0.0635253
ENSG00000159753	CARMIL2	capping protein regulator and myosin 1 linker 2 [Source:HGNC Symbol;Acc:HGNC:27089]	8.32783	0.363444	0.230903	1.57401	0.115485	0.292108
ENSG00000227268	KLLN	killin, p53 regulated DNA replication inhibitor [Source:HGNC Symbol;Acc:HGNC:37212]	25.8638	0.363301	0.246608	1.47319	0.140699	0.332835
ENSG00000178078	STAP2	signal transducing adaptor family member 2 [Source:HGNC Symbol;Acc:HGNC:30430]	10.9804	0.363027	0.241079	1.50584	0.132107	0.318418
ENSG00000086102	NFX1	nuclear transcription factor, X-box binding 1 [Source:HGNC Symbol;Acc:HGNC:7803]	1138.77	0.362886	0.0879842	4.12444	3.71637291609929e-05	0.00048095
ENSG00000135002	RFK	riboflavin kinase [Source:HGNC Symbol;Acc:HGNC:30324]	1118.42	0.362871	0.0918345	3.95135	7.77102664950568e-05	0.000913018
ENSG00000109736	MFSD10	major facilitator superfamily domain containing 10 [Source:HGNC Symbol;Acc:HGNC:16894]	336.928	0.362689	0.132971	2.72758	0.00638001	0.035227
ENSG00000139835	GRTP1	growth hormone regulated TBC protein 1 [Source:HGNC Symbol;Acc:HGNC:20310]	93.7747	0.362682	0.191172	1.89715	0.0578083	0.182208
ENSG00000203864	LINC02868	long intergenic non-protein coding RNA 2868 [Source:HGNC Symbol;Acc:HGNC:32040]	22.7911	0.362006	0.245769	1.47295	0.140764	0.33291
ENSG00000246100	LINC00900	long intergenic non-protein coding RNA 900 [Source:HGNC Symbol;Acc:HGNC:27444]	4.05974	0.361843	0.195858	1.84748	0.0646777	NA
ENSG00000196981	WDR5B	WD repeat domain 5B [Source:HGNC Symbol;Acc:HGNC:17826]	268.655	0.361492	0.144129	2.50812	0.0121377	0.0575005
ENSG00000158793	NIT1	nitrilase 1 [Source:HGNC Symbol;Acc:HGNC:7828]	177.939	0.361403	0.170236	2.12296	0.0337576	0.123203
ENSG00000067221	STOML1	stomatin like 1 [Source:HGNC Symbol;Acc:HGNC:14560]	138.091	0.361186	0.162931	2.2168	0.0266365	0.104539
ENSG00000067167	TRAM1	translocation associated membrane protein 1 [Source:HGNC Symbol;Acc:HGNC:20568]	6147.48	0.361107	0.0712045	5.07141	3.94887040281735e-07	8.77052417394509e-06
ENSG00000277224	H2BC7	H2B clustered histone 7 [Source:HGNC Symbol;Acc:HGNC:4752]	7.01921	0.361002	0.228413	1.58048	0.113997	0.289883
ENSG00000116857	TMEM9	transmembrane protein 9 [Source:HGNC Symbol;Acc:HGNC:18823]	1364.52	0.360862	0.107547	3.3554	0.000792504	0.00656
ENSG00000156239	N6AMT1	N-6 adenine-specific DNA methyltransferase 1 [Source:HGNC Symbol;Acc:HGNC:16021]	244.386	0.36081	0.135361	2.66554	0.00768657	0.0407965
ENSG00000031698	SARS1	seryl-tRNA synthetase 1 [Source:HGNC Symbol;Acc:HGNC:10537]	3090.29	0.360804	0.236518	1.52548	0.127139	0.310593
ENSG00000184432	COPB2	COPI coat complex subunit beta 2 [Source:HGNC Symbol;Acc:HGNC:2232]	12639.5	0.360577	0.0917994	3.92788	8.56982606362196e-05	0.000992677
ENSG00000102837	OLFM4	olfactomedin 4 [Source:HGNC Symbol;Acc:HGNC:17190]	3.38515	0.36027	0.181254	1.98765	0.0468508	NA
ENSG00000164953	TMEM67	transmembrane protein 67 [Source:HGNC Symbol;Acc:HGNC:28396]	1130.09	0.360173	0.089387	4.02937	5.59264657821689e-05	0.000691406
ENSG00000153317	ASAP1	ArfGAP with SH3 domain, ankyrin repeat and PH domain 1 [Source:HGNC Symbol;Acc:HGNC:2720]	2901.11	0.359938	0.077528	4.64269	3.43906929916664e-06	6.03448553656856e-05
ENSG00000117148	ACTL8	actin like 8 [Source:HGNC Symbol;Acc:HGNC:24018]	3.80622	0.35971	0.19582	1.83695	0.0662178	NA
ENSG00000134901	POGLUT2	protein O-glucosyltransferase 2 [Source:HGNC Symbol;Acc:HGNC:19350]	6.51125	0.359649	0.221837	1.62123	0.104969	0.275099
ENSG00000237222	LINC01968	long intergenic non-protein coding RNA 1968 [Source:HGNC Symbol;Acc:HGNC:52794]	4.26688	0.359512	0.193335	1.85953	0.0629517	NA
ENSG00000162927	PUS10	pseudouridine synthase 10 [Source:HGNC Symbol;Acc:HGNC:26505]	118.331	0.359229	0.182196	1.97166	0.0486481	0.161057
ENSG00000103429	BFAR	bifunctional apoptosis regulator [Source:HGNC Symbol;Acc:HGNC:17613]	3831.93	0.359157	0.0740327	4.85133	1.22635420284614e-06	2.40586622924404e-05
ENSG00000144061	NPHP1	nephrocystin 1 [Source:HGNC Symbol;Acc:HGNC:7905]	40.187	0.358867	0.232446	1.54387	0.12262	0.303919
ENSG00000140941	MAP1LC3B	microtubule associated protein 1 light chain 3 beta [Source:HGNC Symbol;Acc:HGNC:13352]	3935.31	0.358731	0.090352	3.97038	7.17593946511333e-05	0.000852582
ENSG00000128849	CGNL1	cingulin like 1 [Source:HGNC Symbol;Acc:HGNC:25931]	7.2186	0.358557	0.227107	1.5788	0.114381	0.290759
ENSG00000257027	ENSG00000257027	novel transcript	74.3687	0.358536	0.215028	1.66739	0.0954367	0.25808
ENSG00000121310	ECHDC2	enoyl-CoA hydratase domain containing 2 [Source:HGNC Symbol;Acc:HGNC:23408]	82.9125	0.358515	0.191354	1.87357	0.0609894	0.189549
ENSG00000101665	SMAD7	SMAD family member 7 [Source:HGNC Symbol;Acc:HGNC:6773]	96.8182	0.35822	0.197315	1.81547	0.0694513	0.207927
ENSG00000104723	TUSC3	tumor suppressor candidate 3 [Source:HGNC Symbol;Acc:HGNC:30242]	1061.73	0.358205	0.100448	3.56606	0.000362394	0.00339704
ENSG00000138646	HERC5	HECT and RLD domain containing E3 ubiquitin protein ligase 5 [Source:HGNC Symbol;Acc:HGNC:24368]	498.478	0.357935	0.113202	3.16192	0.00156731	0.0113192
ENSG00000131650	KREMEN2	kringle containing transmembrane protein 2 [Source:HGNC Symbol;Acc:HGNC:18797]	30.2538	0.357862	0.236402	1.51378	0.13008	0.315089
ENSG00000176244	ACBD7	acyl-CoA binding domain containing 7 [Source:HGNC Symbol;Acc:HGNC:17715]	7.41801	0.357762	0.226896	1.57677	0.114849	0.291198
ENSG00000256073	URB1-AS1	URB1 antisense RNA 1 (head to head) [Source:HGNC Symbol;Acc:HGNC:23128]	38.5831	0.357643	0.232726	1.53675	0.124353	0.306063
ENSG00000087495	PHACTR3	phosphatase and actin regulator 3 [Source:HGNC Symbol;Acc:HGNC:15833]	8.79695	0.357602	0.229064	1.56115	0.118489	0.297016
ENSG00000196470	SIAH1	siah E3 ubiquitin protein ligase 1 [Source:HGNC Symbol;Acc:HGNC:10857]	211.83	0.357561	0.159035	2.24831	0.0245565	0.098626
ENSG00000063854	HAGH	hydroxyacylglutathione hydrolase [Source:HGNC Symbol;Acc:HGNC:4805]	540.478	0.357412	0.114793	3.11354	0.00184855	0.0129102
ENSG00000114554	PLXNA1	plexin A1 [Source:HGNC Symbol;Acc:HGNC:9099]	3017.99	0.356614	0.0792915	4.49751	6.87534640050912e-06	0.000110544
ENSG00000240571	ENSG00000240571	novel transcript	18.5006	0.356502	0.245003	1.45509	0.145643	0.340577
ENSG00000177888	ZBTB41	zinc finger and BTB domain containing 41 [Source:HGNC Symbol;Acc:HGNC:24819]	950.516	0.356162	0.137973	2.5814	0.00984009	0.0491104
ENSG00000264057	ENSG00000264057	bromodomain PHD finger transcription factor (BPTF) pseudogene	4.42223	0.355955	0.194607	1.8291	0.0673842	NA
ENSG00000253642	ENSG00000253642	novel transcript	5.28474	0.355907	0.202875	1.75431	0.079377	NA
ENSG00000185896	LAMP1	lysosomal associated membrane protein 1 [Source:HGNC Symbol;Acc:HGNC:6499]	10733	0.35571	0.0821758	4.32865	1.5002832984135e-05	0.000216509
ENSG00000149177	PTPRJ	protein tyrosine phosphatase receptor type J [Source:HGNC Symbol;Acc:HGNC:9673]	3130.39	0.355624	0.0726135	4.89749	9.70694816834508e-07	1.96692023707069e-05
ENSG00000077157	PPP1R12B	protein phosphatase 1 regulatory subunit 12B [Source:HGNC Symbol;Acc:HGNC:7619]	215.282	0.355492	0.136859	2.59751	0.00939037	0.047488
ENSG00000181826	RELL1	RELT like 1 [Source:HGNC Symbol;Acc:HGNC:27379]	159.014	0.35541	0.159411	2.22952	0.0257794	0.102104
ENSG00000183255	PTTG1IP	PTTG1 interacting protein [Source:HGNC Symbol;Acc:HGNC:13524]	18734.2	0.355377	0.0649818	5.46887	4.52917960435172e-08	1.26805383048327e-06
ENSG00000264340	ENSG00000264340	novel transcript, antisense to CNDP1	6.28864	0.355324	0.210475	1.6882	0.0913726	0.250944
ENSG00000053702	NRIP2	nuclear receptor interacting protein 2 [Source:HGNC Symbol;Acc:HGNC:23078]	19.5533	0.355157	0.24515	1.44873	0.147412	0.343334
ENSG00000198804	MT-CO1	mitochondrially encoded cytochrome c oxidase I [Source:HGNC Symbol;Acc:HGNC:7419]	316804	0.355111	0.111261	3.19169	0.00141441	0.0104349
ENSG00000271605	MILR1	mast cell immunoglobulin like receptor 1 [Source:HGNC Symbol;Acc:HGNC:27570]	3.05592	0.355054	0.173432	2.04722	0.0406361	NA
ENSG00000132004	FBXW9	F-box and WD repeat domain containing 9 [Source:HGNC Symbol;Acc:HGNC:28136]	46.03	0.355042	0.22895	1.55074	0.120963	0.300922
ENSG00000048740	CELF2	CUGBP Elav-like family member 2 [Source:HGNC Symbol;Acc:HGNC:2550]	1432.93	0.354758	0.105483	3.36317	0.000770537	0.00641045
ENSG00000047634	SCML1	Scm polycomb group protein like 1 [Source:HGNC Symbol;Acc:HGNC:10580]	120.104	0.354612	0.190263	1.8638	0.0623498	0.192221
ENSG00000277342	ENSG00000277342	novel transcript, sense intronic to BICD1	13.0422	0.354569	0.245808	1.44246	0.149172	0.346234
ENSG00000132932	ATP8A2	ATPase phospholipid transporting 8A2 [Source:HGNC Symbol;Acc:HGNC:13533]	36.5011	0.354538	0.228558	1.55119	0.120855	0.300755
ENSG00000169427	KCNK9	potassium two pore domain channel subfamily K member 9 [Source:HGNC Symbol;Acc:HGNC:6283]	11.3784	0.3544	0.242132	1.46367	0.143284	0.336798
ENSG00000056998	GYG2	glycogenin 2 [Source:HGNC Symbol;Acc:HGNC:4700]	4136.23	0.354323	0.0700902	5.05524	4.29856883365328e-07	9.43389171919872e-06
ENSG00000079459	FDFT1	farnesyl-diphosphate farnesyltransferase 1 [Source:HGNC Symbol;Acc:HGNC:3629]	2700.23	0.354271	0.0914488	3.87399	0.00010707	0.00120439
ENSG00000124074	ENKD1	enkurin domain containing 1 [Source:HGNC Symbol;Acc:HGNC:25246]	53.3822	0.354247	0.214706	1.64992	0.0989603	0.264418
ENSG00000084444	FAM234B	family with sequence similarity 234 member B [Source:HGNC Symbol;Acc:HGNC:29288]	757.096	0.353953	0.101603	3.48369	0.000494553	0.00441753
ENSG00000139182	CLSTN3	calsyntenin 3 [Source:HGNC Symbol;Acc:HGNC:18371]	37.9377	0.353941	0.230886	1.53297	0.125284	0.307355
ENSG00000132589	FLOT2	flotillin 2 [Source:HGNC Symbol;Acc:HGNC:3758]	954.038	0.353933	0.0918351	3.85401	0.000116201	0.00128656
ENSG00000215717	TMEM167B	transmembrane protein 167B [Source:HGNC Symbol;Acc:HGNC:30187]	1281.01	0.353795	0.101886	3.47245	0.000515731	0.00456808
ENSG00000204103	MAFB	MAF bZIP transcription factor B [Source:HGNC Symbol;Acc:HGNC:6408]	37.7623	0.353758	0.231484	1.52822	0.126458	0.309338
ENSG00000168795	ZBTB5	zinc finger and BTB domain containing 5 [Source:HGNC Symbol;Acc:HGNC:23836]	256.637	0.353724	0.131166	2.69677	0.0070016	0.0378174
ENSG00000174669	SLC29A2	solute carrier family 29 member 2 [Source:HGNC Symbol;Acc:HGNC:11004]	119.989	0.353528	0.167855	2.10616	0.0351906	0.127023
ENSG00000188647	PTAR1	protein prenyltransferase alpha subunit repeat containing 1 [Source:HGNC Symbol;Acc:HGNC:30449]	2579.42	0.353444	0.110335	3.20338	0.00135824	0.0101113
ENSG00000260231	KDM7A-DT	KDM7A divergent transcript [Source:HGNC Symbol;Acc:HGNC:48959]	125.721	0.353369	0.203694	1.7348	0.0827757	0.234383
ENSG00000034677	RNF19A	ring finger protein 19A, RBR E3 ubiquitin protein ligase [Source:HGNC Symbol;Acc:HGNC:13432]	2207.02	0.353297	0.107872	3.27516	0.00105603	0.00830007
ENSG00000106701	FSD1L	fibronectin type III and SPRY domain containing 1 like [Source:HGNC Symbol;Acc:HGNC:13753]	112.355	0.353179	0.184088	1.91854	0.0550428	0.175977
ENSG00000215262	KCNU1	potassium calcium-activated channel subfamily U member 1 [Source:HGNC Symbol;Acc:HGNC:18867]	3.50283	0.352828	0.178591	1.97562	0.0481979	NA
ENSG00000115902	SLC1A4	solute carrier family 1 member 4 [Source:HGNC Symbol;Acc:HGNC:10942]	11619.7	0.352789	0.133977	2.6332	0.00845841	0.0439315
ENSG00000118939	UCHL3	ubiquitin C-terminal hydrolase L3 [Source:HGNC Symbol;Acc:HGNC:12515]	20.4576	0.352689	0.246438	1.43115	0.152389	0.351425
ENSG00000134954	ETS1	ETS proto-oncogene 1, transcription factor [Source:HGNC Symbol;Acc:HGNC:3488]	5576.96	0.352529	0.0769537	4.58106	4.62635521091377e-06	7.83883691636157e-05
ENSG00000103222	ABCC1	ATP binding cassette subfamily C member 1 (ABCC1 blood group) [Source:HGNC Symbol;Acc:HGNC:51]	1144.17	0.352529	0.0984123	3.58216	0.000340762	0.00323046
ENSG00000175707	KDF1	keratinocyte differentiation factor 1 [Source:HGNC Symbol;Acc:HGNC:26624]	5.22711	0.352389	0.202594	1.73938	0.0819675	NA
ENSG00000074590	NUAK1	NUAK family kinase 1 [Source:HGNC Symbol;Acc:HGNC:14311]	274.085	0.352212	0.134377	2.62108	0.00876522	0.0450982
ENSG00000147854	UHRF2	ubiquitin like with PHD and ring finger domains 2 [Source:HGNC Symbol;Acc:HGNC:12557]	571.147	0.351945	0.112575	3.1263	0.00177021	0.0124809
ENSG00000268043	NBPF12	NBPF member 12 [Source:HGNC Symbol;Acc:HGNC:24297]	120.415	0.351895	0.195887	1.79641	0.0724287	0.213462
ENSG00000114120	SLC25A36	solute carrier family 25 member 36 [Source:HGNC Symbol;Acc:HGNC:25554]	2372.59	0.351878	0.116702	3.01519	0.00256817	0.0168537
ENSG00000106714	CNTNAP3	contactin associated protein family member 3 [Source:HGNC Symbol;Acc:HGNC:13834]	102.729	0.35179	0.198899	1.76869	0.0769458	0.222536
ENSG00000122126	OCRL	OCRL inositol polyphosphate-5-phosphatase [Source:HGNC Symbol;Acc:HGNC:8108]	1786.8	0.351598	0.110707	3.17592	0.0014936	0.0109103
ENSG00000133131	MORC4	MORC family CW-type zinc finger 4 [Source:HGNC Symbol;Acc:HGNC:23485]	608.456	0.351294	0.124097	2.8308	0.00464315	0.027179
ENSG00000060237	WNK1	WNK lysine deficient protein kinase 1 [Source:HGNC Symbol;Acc:HGNC:14540]	4560.78	0.35122	0.0745593	4.71062	2.46965260226098e-06	4.50033824900128e-05
ENSG00000101132	PFDN4	prefoldin subunit 4 [Source:HGNC Symbol;Acc:HGNC:8868]	901.93	0.350808	0.092071	3.81019	0.000138859	0.00150227
ENSG00000164620	RELL2	RELT like 2 [Source:HGNC Symbol;Acc:HGNC:26902]	54.6017	0.350659	0.222856	1.57348	0.115607	0.292318
ENSG00000262001	DLGAP1-AS2	DLGAP1 antisense RNA 2 [Source:HGNC Symbol;Acc:HGNC:28146]	184.65	0.350645	0.183847	1.90727	0.0564857	0.1793
ENSG00000283464	ENSG00000283464	novel pseudogene identical to IGHVII-44-2D	2.8382	0.350588	0.172535	2.03198	0.0421554	NA
ENSG00000146197	SCUBE3	signal peptide, CUB domain and EGF like domain containing 3 [Source:HGNC Symbol;Acc:HGNC:13655]	41.6982	0.350562	0.224608	1.56077	0.118578	0.297087
ENSG00000146476	ARMT1	acidic residue methyltransferase 1 [Source:HGNC Symbol;Acc:HGNC:17872]	1914.26	0.350553	0.1181	2.96827	0.00299476	0.0190778
ENSG00000156171	DRAM2	DNA damage regulated autophagy modulator 2 [Source:HGNC Symbol;Acc:HGNC:28769]	543.287	0.350468	0.105525	3.3212	0.000896327	0.00724111
ENSG00000033030	ZCCHC8	zinc finger CCHC-type containing 8 [Source:HGNC Symbol;Acc:HGNC:25265]	516.216	0.350429	0.115714	3.0284	0.00245851	0.0163005
ENSG00000076351	SLC46A1	solute carrier family 46 member 1 [Source:HGNC Symbol;Acc:HGNC:30521]	141.055	0.350367	0.161868	2.16453	0.0304236	0.114394
ENSG00000185745	IFIT1	interferon induced protein with tetratricopeptide repeats 1 [Source:HGNC Symbol;Acc:HGNC:5407]	52.216	0.35034	0.220228	1.59081	0.111653	0.286377
ENSG00000198521	ZNF43	zinc finger protein 43 [Source:HGNC Symbol;Acc:HGNC:13109]	224.254	0.350288	0.139146	2.51742	0.0118218	0.0564773
ENSG00000105668	UPK1A	uroplakin 1A [Source:HGNC Symbol;Acc:HGNC:12577]	2.96274	0.350206	0.172633	2.02862	0.0424971	NA
ENSG00000228492	RAB11FIP1P1	RAB11 family interacting protein 1 pseudogene 1 [Source:HGNC Symbol;Acc:HGNC:42366]	3.50556	0.350151	0.189111	1.85156	0.0640891	NA
ENSG00000248424	OR51K1P	olfactory receptor family 51 subfamily K member 1 pseudogene [Source:HGNC Symbol;Acc:HGNC:15202]	3.32668	0.350138	0.179891	1.94638	0.0516086	NA
ENSG00000255119	ENSG00000255119	novel transcript	5.93503	0.349891	0.213847	1.63617	0.101804	NA
ENSG00000174837	ADGRE1	adhesion G protein-coupled receptor E1 [Source:HGNC Symbol;Acc:HGNC:3336]	9.77032	0.349842	0.23909	1.46322	0.143406	0.336976
ENSG00000079385	CEACAM1	CEA cell adhesion molecule 1 [Source:HGNC Symbol;Acc:HGNC:1814]	2470.54	0.349777	0.1143	3.06016	0.00221222	0.0149763
ENSG00000204860	FAM201A	family with sequence similarity 201 member A [Source:HGNC Symbol;Acc:HGNC:27239]	2.36299	0.349625	0.154399	2.26442	0.0235482	NA
ENSG00000141526	SLC16A3	solute carrier family 16 member 3 [Source:HGNC Symbol;Acc:HGNC:10924]	61.6036	0.349458	0.213915	1.63363	0.102336	0.270147
ENSG00000256673	ENSG00000256673	ovostatin (OVOS) pseudogene	637.309	0.349442	0.0982078	3.55819	0.000373414	0.00348489
ENSG00000272888	CHASERR	CHD2 adjacent suppressive regulatory RNA [Source:HGNC Symbol;Acc:HGNC:48626]	141.064	0.349076	0.209494	1.66628	0.0956571	0.258394
ENSG00000223891	OSER1-DT	OSER1 divergent transcript [Source:HGNC Symbol;Acc:HGNC:48585]	171.362	0.348929	0.18559	1.88011	0.0600934	0.187487
ENSG00000100266	PACSIN2	protein kinase C and casein kinase substrate in neurons 2 [Source:HGNC Symbol;Acc:HGNC:8571]	5570.87	0.348744	0.121706	2.86545	0.00416415	0.0248672
ENSG00000178057	NDUFAF3	NADH:ubiquinone oxidoreductase complex assembly factor 3 [Source:HGNC Symbol;Acc:HGNC:29918]	671.6	0.348726	0.102393	3.40578	0.000659757	0.0056346
ENSG00000075785	RAB7A	RAB7A, member RAS oncogene family [Source:HGNC Symbol;Acc:HGNC:9788]	16220.7	0.34871	0.064093	5.4407	5.30725446406397e-08	1.44576257886619e-06
ENSG00000165071	TMEM71	transmembrane protein 71 [Source:HGNC Symbol;Acc:HGNC:26572]	5.81083	0.348583	0.220593	1.58021	0.11406	NA
ENSG00000175197	DDIT3	DNA damage inducible transcript 3 [Source:HGNC Symbol;Acc:HGNC:2726]	91.912	0.348185	0.198311	1.75575	0.0791309	0.227036
ENSG00000255583	ENSG00000255583	T-box 20 (TBX20) pseudogene	4.83662	0.347933	0.200206	1.73788	0.0822328	NA
ENSG00000198876	DCAF12	DDB1 and CUL4 associated factor 12 [Source:HGNC Symbol;Acc:HGNC:19911]	1065.38	0.347835	0.0929146	3.7436	0.000181405	0.00188305
ENSG00000245522	LINC02709	long intergenic non-protein coding RNA 2709 [Source:HGNC Symbol;Acc:HGNC:54226]	34.3842	0.347593	0.23494	1.4795	0.139007	0.330205
ENSG00000143819	EPHX1	epoxide hydrolase 1 [Source:HGNC Symbol;Acc:HGNC:3401]	4310.03	0.347577	0.101948	3.40935	0.000651167	0.00557734
ENSG00000243224	TWF2-DT	TWF2 divergent transcript [Source:HGNC Symbol;Acc:HGNC:55619]	5.34458	0.347574	0.209172	1.66166	0.0965806	NA
ENSG00000255860	ENSG00000255860	folate receptor 3 (gamma) (FOLR3) pseudogene	2.78456	0.347526	0.162241	2.14203	0.0321913	NA
ENSG00000139668	WDFY2	WD repeat and FYVE domain containing 2 [Source:HGNC Symbol;Acc:HGNC:20482]	293.754	0.347476	0.155272	2.23785	0.0252305	0.100424
ENSG00000234327	ZNF232-AS1	ZNF232 antisense RNA 1 [Source:HGNC Symbol;Acc:HGNC:40623]	12.2052	0.347257	0.242651	1.43109	0.152403	0.351425
ENSG00000154608	CEP170P1	centrosomal protein 170 pseudogene 1 [Source:HGNC Symbol;Acc:HGNC:28364]	139.783	0.346973	0.198494	1.74803	0.0804591	0.229803
ENSG00000167011	NAT16	N-acetyltransferase 16 (putative) [Source:HGNC Symbol;Acc:HGNC:22030]	192.209	0.346703	0.198824	1.74377	0.0811989	0.231291
ENSG00000157625	TAB3	TGF-beta activated kinase 1 (MAP3K7) binding protein 3 [Source:HGNC Symbol;Acc:HGNC:30681]	1759.27	0.346515	0.0760097	4.55883	5.14399106159782e-06	8.55904564489932e-05
ENSG00000230844	ZNF674-AS1	ZNF674 antisense RNA 1 (head to head) [Source:HGNC Symbol;Acc:HGNC:44266]	49.7057	0.346484	0.214908	1.61225	0.106908	0.278511
ENSG00000137393	RNF144B	ring finger protein 144B [Source:HGNC Symbol;Acc:HGNC:21578]	979.584	0.346408	0.100499	3.44688	0.00056711	0.00495493
ENSG00000140853	NLRC5	NLR family CARD domain containing 5 [Source:HGNC Symbol;Acc:HGNC:29933]	75.5002	0.346406	0.200417	1.72842	0.0839128	0.236562
ENSG00000170439	TMT1B	thiol methyltransferase 1B [Source:HGNC Symbol;Acc:HGNC:28276]	312.586	0.34628	0.144906	2.38968	0.0168629	0.0742887
ENSG00000140522	RLBP1	retinaldehyde binding protein 1 [Source:HGNC Symbol;Acc:HGNC:10024]	3019.62	0.346229	0.0894772	3.86946	0.000109075	0.0012223
ENSG00000174839	DENND6A	DENN domain containing 6A [Source:HGNC Symbol;Acc:HGNC:26635]	794.721	0.346174	0.11683	2.96305	0.00304606	0.0193213
ENSG00000259977	ENSG00000259977	novel transcript	10.2267	0.345922	0.23752	1.45639	0.145284	0.340092
ENSG00000182362	YBEY	ybeY metalloendoribonuclease [Source:HGNC Symbol;Acc:HGNC:1299]	141.298	0.345679	0.161584	2.13932	0.0324097	0.119687
ENSG00000104450	SPAG1	sperm associated antigen 1 [Source:HGNC Symbol;Acc:HGNC:11212]	438.824	0.345418	0.120715	2.86143	0.00421732	0.0251036
ENSG00000186448	ZNF197	zinc finger protein 197 [Source:HGNC Symbol;Acc:HGNC:12988]	260.527	0.345375	0.133087	2.59511	0.00945608	0.0477342
ENSG00000205771	CATSPER2P1	CATSPER2 pseudogene 1 [Source:HGNC Symbol;Acc:HGNC:31054]	21.519	0.345126	0.24511	1.40804	0.159118	0.362278
ENSG00000119326	CTNNAL1	catenin alpha like 1 [Source:HGNC Symbol;Acc:HGNC:2512]	1058.85	0.344867	0.111539	3.09191	0.00198876	0.0136827
ENSG00000221821	C6orf226	chromosome 6 open reading frame 226 [Source:HGNC Symbol;Acc:HGNC:34431]	19.5271	0.34483	0.245209	1.40627	0.159644	0.362902
ENSG00000282968	AGGF1P10	angiogenic factor with G-patch and FHA domains 1 pseudogene 10 [Source:HGNC Symbol;Acc:HGNC:51747]	5.10934	0.344791	0.202883	1.69946	0.0892323	NA
ENSG00000248587	GDNF-AS1	GDNF antisense RNA 1 [Source:HGNC Symbol;Acc:HGNC:43592]	4.52681	0.344553	0.195846	1.7593	0.0785262	NA
ENSG00000164023	SGMS2	sphingomyelin synthase 2 [Source:HGNC Symbol;Acc:HGNC:28395]	151.457	0.344462	0.156885	2.19563	0.0281181	0.108511
ENSG00000063587	ZNF275	zinc finger protein 275 [Source:HGNC Symbol;Acc:HGNC:13069]	771.977	0.34442	0.100276	3.43473	0.000593144	0.00515499
ENSG00000152661	GJA1	gap junction protein alpha 1 [Source:HGNC Symbol;Acc:HGNC:4274]	12.05	0.344186	0.24384	1.41152	0.158091	0.360876
ENSG00000243554	CCZ1P1	CCZ1 pseudogene 1 [Source:HGNC Symbol;Acc:HGNC:55746]	18.7741	0.344109	0.247392	1.39095	0.164242	0.369051
ENSG00000167711	SERPINF2	serpin family F member 2 [Source:HGNC Symbol;Acc:HGNC:9075]	41.5053	0.343986	0.233872	1.47083	0.141336	0.333814
ENSG00000176732	PFN4	profilin family member 4 [Source:HGNC Symbol;Acc:HGNC:31103]	12.8034	0.343969	0.244749	1.4054	0.159903	0.363006
ENSG00000179859	RNF227	ring finger protein 227 [Source:HGNC Symbol;Acc:HGNC:27571]	59.1268	0.343867	0.22449	1.53177	0.125579	0.307951
ENSG00000169762	TAPT1	transmembrane anterior posterior transformation 1 [Source:HGNC Symbol;Acc:HGNC:26887]	369.333	0.34386	0.118198	2.90918	0.00362381	0.0222698
ENSG00000198648	STK39	serine/threonine kinase 39 [Source:HGNC Symbol;Acc:HGNC:17717]	529.899	0.343677	0.108086	3.17967	0.00147443	0.0107916
ENSG00000184831	APOO	apolipoprotein O [Source:HGNC Symbol;Acc:HGNC:28727]	558.428	0.34356	0.119972	2.86366	0.00418777	0.024978
ENSG00000152463	OLAH	oleoyl-ACP hydrolase [Source:HGNC Symbol;Acc:HGNC:25625]	2.84155	0.343527	0.172366	1.99301	0.0462599	NA
ENSG00000147676	MAL2	mal, T cell differentiation protein 2 [Source:HGNC Symbol;Acc:HGNC:13634]	7.12224	0.343455	0.205878	1.66825	0.0952667	0.257998
ENSG00000186952	TMEM232	transmembrane protein 232 [Source:HGNC Symbol;Acc:HGNC:37270]	9.73339	0.343346	0.234498	1.46417	0.143146	0.336633
ENSG00000243926	TIPARP-AS1	TIPARP antisense RNA 1 [Source:HGNC Symbol;Acc:HGNC:41028]	6.36184	0.343242	0.220907	1.55378	0.120236	0.299921
ENSG00000197818	SLC9A8	solute carrier family 9 member A8 [Source:HGNC Symbol;Acc:HGNC:20728]	725.678	0.342817	0.0948302	3.61506	0.000300275	0.00291066
ENSG00000152128	TMEM163	transmembrane protein 163 [Source:HGNC Symbol;Acc:HGNC:25380]	51.8444	0.342804	0.214247	1.60004	0.10959	0.283055
ENSG00000236385	ENSG00000236385	novel transcript	36.3998	0.342546	0.242347	1.41345	0.157523	0.359969
ENSG00000243083	LINC00870	long intergenic non-protein coding RNA 870 [Source:HGNC Symbol;Acc:HGNC:27319]	15.0389	0.342474	0.247098	1.38599	0.165751	0.371034
ENSG00000277363	SRCIN1	SRC kinase signaling inhibitor 1 [Source:HGNC Symbol;Acc:HGNC:29506]	85.4089	0.342327	0.186144	1.83905	0.0659085	0.199614
ENSG00000253552	HOXA-AS2	HOXA cluster antisense RNA 2 [Source:HGNC Symbol;Acc:HGNC:43745]	10.8612	0.342061	0.233063	1.46767	0.142193	0.335083
ENSG00000101605	MYOM1	myomesin 1 [Source:HGNC Symbol;Acc:HGNC:7613]	8.5383	0.341945	0.232341	1.47173	0.141093	0.333439
ENSG00000158717	RNF166	ring finger protein 166 [Source:HGNC Symbol;Acc:HGNC:28856]	86.6909	0.341715	0.185344	1.84368	0.06523	0.198168
ENSG00000165275	TRMT10B	tRNA methyltransferase 10B [Source:HGNC Symbol;Acc:HGNC:26454]	189.926	0.341534	0.150814	2.2646	0.0235369	0.0956603
ENSG00000006652	IFRD1	interferon related developmental regulator 1 [Source:HGNC Symbol;Acc:HGNC:5456]	511.436	0.341317	0.245431	1.39068	0.164321	0.369118
ENSG00000117480	FAAH	fatty acid amide hydrolase [Source:HGNC Symbol;Acc:HGNC:3553]	5.44978	0.341191	0.216176	1.5783	0.114497	NA
ENSG00000126882	FAM78A	family with sequence similarity 78 member A [Source:HGNC Symbol;Acc:HGNC:25465]	151.451	0.341178	0.159323	2.14142	0.0322398	0.119282
ENSG00000176171	BNIP3	BCL2 interacting protein 3 [Source:HGNC Symbol;Acc:HGNC:1084]	615.409	0.341135	0.110127	3.09766	0.00195053	0.0134761
ENSG00000117501	MROH9	maestro heat like repeat family member 9 [Source:HGNC Symbol;Acc:HGNC:26287]	4.19149	0.340987	0.198328	1.7193	0.0855589	NA
ENSG00000226259	GTF2H2B	general transcription factor IIH subunit 2B (pseudogene) [Source:HGNC Symbol;Acc:HGNC:31393]	133.274	0.340905	0.163097	2.0902	0.0366001	0.130643
ENSG00000198744	MTCO3P12	MT-CO3 pseudogene 12 [Source:HGNC Symbol;Acc:HGNC:52042]	1518.03	0.340892	0.105336	3.23623	0.0012112	0.00920192
ENSG00000143412	ANXA9	annexin A9 [Source:HGNC Symbol;Acc:HGNC:547]	103.931	0.340876	0.175047	1.94733	0.0514947	0.167344
ENSG00000187535	IFT140	intraflagellar transport 140 [Source:HGNC Symbol;Acc:HGNC:29077]	188.077	0.340812	0.172532	1.97535	0.0482281	0.160097
ENSG00000235669	CHN2-AS1	CHN2 antisense RNA 1 [Source:HGNC Symbol;Acc:HGNC:40149]	15.4636	0.340715	0.246934	1.37978	0.167654	0.373822
ENSG00000105879	CBLL1	Cbl proto-oncogene like 1 [Source:HGNC Symbol;Acc:HGNC:21225]	1616.15	0.340383	0.0820896	4.14649	3.37614795467297e-05	0.000443911
ENSG00000176407	KCMF1	potassium channel modulatory factor 1 [Source:HGNC Symbol;Acc:HGNC:20589]	1530.16	0.340147	0.0926244	3.67233	0.000240352	0.00242021
ENSG00000230269	LINC02525	long intergenic non-protein coding RNA 2525 [Source:HGNC Symbol;Acc:HGNC:53545]	55.1463	0.34011	0.213779	1.59094	0.111623	0.286377
ENSG00000169174	PCSK9	proprotein convertase subtilisin/kexin type 9 [Source:HGNC Symbol;Acc:HGNC:20001]	11.5376	0.339919	0.243718	1.39472	0.163099	0.367377
ENSG00000154822	PLCL2	phospholipase C like 2 [Source:HGNC Symbol;Acc:HGNC:9064]	480.556	0.339909	0.111086	3.05988	0.00221428	0.0149834
ENSG00000177943	MAMDC4	MAM domain containing 4 [Source:HGNC Symbol;Acc:HGNC:24083]	4.85043	0.339874	0.195569	1.73787	0.0822336	NA
ENSG00000154589	LY96	lymphocyte antigen 96 [Source:HGNC Symbol;Acc:HGNC:17156]	212.906	0.339837	0.163001	2.08488	0.0370802	0.131944
ENSG00000153310	CYRIB	CYFIP related Rac1 interactor B [Source:HGNC Symbol;Acc:HGNC:25216]	2440.97	0.339788	0.088085	3.8575	0.000114554	0.00127456
ENSG00000115380	EFEMP1	EGF containing fibulin extracellular matrix protein 1 [Source:HGNC Symbol;Acc:HGNC:3218]	6.29804	0.339728	0.199879	1.69967	0.0891939	0.246886
ENSG00000264343	NOTCH2NLA	notch 2 N-terminal like A [Source:HGNC Symbol;Acc:HGNC:31862]	19.2854	0.339714	0.246376	1.37884	0.167943	0.374241
ENSG00000107796	ACTA2	actin alpha 2, smooth muscle [Source:HGNC Symbol;Acc:HGNC:130]	15.438	0.339343	0.245264	1.38358	0.166487	0.372061
ENSG00000003400	CASP10	caspase 10 [Source:HGNC Symbol;Acc:HGNC:1500]	67.33	0.339289	0.206318	1.6445	0.100073	0.266095
ENSG00000137100	DCTN3	dynactin subunit 3 [Source:HGNC Symbol;Acc:HGNC:2713]	493.739	0.339225	0.109495	3.09809	0.00194773	0.0134693
ENSG00000156587	UBE2L6	ubiquitin conjugating enzyme E2 L6 [Source:HGNC Symbol;Acc:HGNC:12490]	348.14	0.339052	0.122273	2.77291	0.00555571	0.0314625
ENSG00000112245	PTP4A1	protein tyrosine phosphatase 4A1 [Source:HGNC Symbol;Acc:HGNC:9634]	25705.5	0.338913	0.106737	3.1752	0.00149731	0.010932
ENSG00000070214	SLC44A1	solute carrier family 44 member 1 [Source:HGNC Symbol;Acc:HGNC:18798]	7478.91	0.338824	0.0805497	4.20639	2.59479098313214e-05	0.000352453
ENSG00000081665	ZNF506	zinc finger protein 506 [Source:HGNC Symbol;Acc:HGNC:23780]	99.2499	0.338713	0.180878	1.8726	0.0611239	0.189806
ENSG00000226465	ENSG00000226465	novel transcript	21.7379	0.338671	0.24631	1.37498	0.169139	0.375773
ENSG00000103522	IL21R	interleukin 21 receptor [Source:HGNC Symbol;Acc:HGNC:6006]	4.19934	0.33865	0.178906	1.89289	0.0583722	NA
ENSG00000155974	GRIP1	glutamate receptor interacting protein 1 [Source:HGNC Symbol;Acc:HGNC:18708]	27.1208	0.338595	0.244032	1.3875	0.165288	0.370446
ENSG00000265321	MIR4263	microRNA 4263 [Source:HGNC Symbol;Acc:HGNC:38365]	17.6183	0.338516	0.247296	1.36887	0.171039	0.378348
ENSG00000101166	PRELID3B	PRELI domain containing 3B [Source:HGNC Symbol;Acc:HGNC:15892]	3346.07	0.338354	0.0779607	4.34006	1.42443978531006e-05	0.000206978
ENSG00000115306	SPTBN1	spectrin beta, non-erythrocytic 1 [Source:HGNC Symbol;Acc:HGNC:11275]	8425.17	0.338208	0.0687658	4.91826	8.73179823312142e-07	1.78645587087596e-05
ENSG00000065923	SLC9A7	solute carrier family 9 member A7 [Source:HGNC Symbol;Acc:HGNC:17123]	341.309	0.33809	0.120108	2.81489	0.00487938	0.0283153
ENSG00000278384	ENSG00000278384		47.8872	0.337883	0.21731	1.55484	0.119984	0.299645
ENSG00000119772	DNMT3A	DNA methyltransferase 3 alpha [Source:HGNC Symbol;Acc:HGNC:2978]	478.581	0.337821	0.108006	3.1278	0.00176122	0.0124412
ENSG00000232150	ST13P4	ST13, Hsp70 interacting protein pseudogene 4 [Source:HGNC Symbol;Acc:HGNC:18487]	11.1869	0.337541	0.241961	1.39502	0.16301	0.367288
ENSG00000150961	SEC24D	SEC24 homolog D, COPII coat complex component [Source:HGNC Symbol;Acc:HGNC:10706]	996.076	0.337494	0.105006	3.21404	0.0013088	0.00981239
ENSG00000169436	COL22A1	collagen type XXII alpha 1 chain [Source:HGNC Symbol;Acc:HGNC:22989]	16.185	0.337238	0.247412	1.36307	0.172862	0.381068
ENSG00000165115	KIF27	kinesin family member 27 [Source:HGNC Symbol;Acc:HGNC:18632]	41.8563	0.337162	0.230807	1.46079	0.144072	0.338058
ENSG00000160216	AGPAT3	1-acylglycerol-3-phosphate O-acyltransferase 3 [Source:HGNC Symbol;Acc:HGNC:326]	1998.61	0.337079	0.0859115	3.92357	8.72478478902472e-05	0.00100826
ENSG00000040531	CTNS	cystinosin, lysosomal cystine transporter [Source:HGNC Symbol;Acc:HGNC:2518]	640.061	0.337044	0.115075	2.92891	0.00340148	0.0211739
ENSG00000136152	COG3	component of oligomeric golgi complex 3 [Source:HGNC Symbol;Acc:HGNC:18619]	775.831	0.336961	0.111254	3.02875	0.00245566	0.0162962
ENSG00000143575	HAX1	HCLS1 associated protein X-1 [Source:HGNC Symbol;Acc:HGNC:16915]	3354.15	0.33671	0.134986	2.49441	0.0126166	0.0590584
ENSG00000100417	PMM1	phosphomannomutase 1 [Source:HGNC Symbol;Acc:HGNC:9114]	254.888	0.336663	0.138775	2.42597	0.0152677	0.0685192
ENSG00000213859	KCTD11	potassium channel tetramerization domain containing 11 [Source:HGNC Symbol;Acc:HGNC:21302]	47.9562	0.336587	0.218586	1.53984	0.1236	0.305377
ENSG00000260077	ENSG00000260077	novel transcript	49.298	0.336001	0.218346	1.53884	0.123842	0.305428
ENSG00000145476	CYP4V2	cytochrome P450 family 4 subfamily V member 2 [Source:HGNC Symbol;Acc:HGNC:23198]	566.698	0.335762	0.244772	1.37173	0.170147	0.37722
ENSG00000127870	RNF6	ring finger protein 6 [Source:HGNC Symbol;Acc:HGNC:10069]	1926.29	0.335483	0.0775072	4.32841	1.50189177654939e-05	0.00021653
ENSG00000196867	ZFP28	ZFP28 zinc finger protein [Source:HGNC Symbol;Acc:HGNC:17801]	134.411	0.335361	0.165411	2.02744	0.0426173	0.146434
ENSG00000166897	ELFN2	extracellular leucine rich repeat and fibronectin type III domain containing 2 [Source:HGNC Symbol;Acc:HGNC:29396]	54.1296	0.33535	0.215139	1.55876	0.119053	0.297975
ENSG00000143537	ADAM15	ADAM metallopeptidase domain 15 [Source:HGNC Symbol;Acc:HGNC:193]	1241.32	0.335319	0.0937213	3.57783	0.000346456	0.00327253
ENSG00000160963	COL26A1	collagen type XXVI alpha 1 chain [Source:HGNC Symbol;Acc:HGNC:18038]	19.7702	0.335171	0.247104	1.3564	0.174973	0.383893
ENSG00000168944	CEP120	centrosomal protein 120 [Source:HGNC Symbol;Acc:HGNC:26690]	457.959	0.334898	0.135939	2.46359	0.0137552	0.0632006
ENSG00000156990	RPUSD3	RNA pseudouridine synthase D3 [Source:HGNC Symbol;Acc:HGNC:28437]	1904.77	0.334766	0.0920454	3.63696	0.00027587	0.00270667
ENSG00000242728	UQCRHP4	ubiquinol-cytochrome c reductase hinge protein pseudogene 4 [Source:HGNC Symbol;Acc:HGNC:38047]	18.4356	0.334677	0.24654	1.3575	0.174623	0.383353
ENSG00000255248	MIR100HG	mir-100-let-7a-2-mir-125b-1 cluster host gene [Source:HGNC Symbol;Acc:HGNC:39522]	27.2218	0.334633	0.24578	1.36152	0.17335	0.381737
ENSG00000224081	SLC44A3-AS1	SLC44A3 antisense RNA 1 [Source:HGNC Symbol;Acc:HGNC:49057]	58.562	0.334473	0.212022	1.57754	0.114671	0.29096
ENSG00000109458	GAB1	GRB2 associated binding protein 1 [Source:HGNC Symbol;Acc:HGNC:4066]	340.005	0.33447	0.121735	2.74752	0.0060047	0.0334796
ENSG00000105865	DUS4L	dihydrouridine synthase 4 like [Source:HGNC Symbol;Acc:HGNC:21517]	374.506	0.334328	0.122795	2.72266	0.00647591	0.0356235
ENSG00000158290	CUL4B	cullin 4B [Source:HGNC Symbol;Acc:HGNC:2555]	2049.99	0.334296	0.0806959	4.14266	3.43298666177809e-05	0.000449928
ENSG00000143333	RGS16	regulator of G protein signaling 16 [Source:HGNC Symbol;Acc:HGNC:9997]	11.5806	0.334089	0.23794	1.40409	0.160293	0.363655
ENSG00000133706	LARS1	leucyl-tRNA synthetase 1 [Source:HGNC Symbol;Acc:HGNC:6512]	4964.89	0.334084	0.102661	3.25425	0.00113693	0.00877737
ENSG00000125788	DEFB126	defensin beta 126 [Source:HGNC Symbol;Acc:HGNC:15900]	3.8065	0.333978	0.189178	1.76542	0.0774931	NA
ENSG00000143171	RXRG	retinoid X receptor gamma [Source:HGNC Symbol;Acc:HGNC:10479]	1894.82	0.333929	0.0831993	4.0136	5.98000399800949e-05	0.000732253
ENSG00000018869	ZNF582	zinc finger protein 582 [Source:HGNC Symbol;Acc:HGNC:26421]	27.6545	0.33387	0.240701	1.38707	0.165419	0.370627
ENSG00000198324	PHETA1	PH domain containing endocytic trafficking adaptor 1 [Source:HGNC Symbol;Acc:HGNC:26509]	100.625	0.333752	0.193263	1.72693	0.0841799	0.23692
ENSG00000277687	ENSG00000277687	novel transcript, sense intronic to CACUL1	2.83073	0.333617	0.170414	1.95768	0.0502673	NA
ENSG00000165238	WNK2	WNK lysine deficient protein kinase 2 [Source:HGNC Symbol;Acc:HGNC:14542]	348.422	0.333546	0.122725	2.71783	0.00657106	0.0359997
ENSG00000146540	C7orf50	chromosome 7 open reading frame 50 [Source:HGNC Symbol;Acc:HGNC:22421]	1125.8	0.333428	0.107275	3.10815	0.00188261	0.0131045
ENSG00000044446	PHKA2	phosphorylase kinase regulatory subunit alpha 2 [Source:HGNC Symbol;Acc:HGNC:8926]	150.636	0.333333	0.153193	2.1759	0.0295626	0.112385
ENSG00000158683	PKD1L1	polycystin 1 like 1, transient receptor potential channel interacting [Source:HGNC Symbol;Acc:HGNC:18053]	37.6845	0.333258	0.226754	1.46969	0.141646	0.334379
ENSG00000182220	ATP6AP2	ATPase H+ transporting accessory protein 2 [Source:HGNC Symbol;Acc:HGNC:18305]	4894.01	0.333046	0.0766928	4.3426	1.40806838082281e-05	0.000205406
ENSG00000116191	RALGPS2	Ral GEF with PH domain and SH3 binding motif 2 [Source:HGNC Symbol;Acc:HGNC:30279]	1420.45	0.333	0.090406	3.68338	0.000230163	0.00233007
ENSG00000260572	PPM1L-DT	PPM1L divergent transcript [Source:HGNC Symbol;Acc:HGNC:55390]	4.87173	0.332807	0.205026	1.62325	0.104537	NA
ENSG00000279192	PWAR5	Prader Willi/Angelman region RNA 5 [Source:HGNC Symbol;Acc:HGNC:30090]	54.5606	0.3328	0.236487	1.40726	0.159349	0.36263
ENSG00000123989	CHPF	chondroitin polymerizing factor [Source:HGNC Symbol;Acc:HGNC:24291]	890.673	0.332783	0.103593	3.2124	0.00131633	0.00985882
ENSG00000256139	ENSG00000256139	novel transcript	12.5841	0.33273	0.242415	1.37256	0.169889	0.376874
ENSG00000227910	ENSG00000227910	TP53 target 3 (TP53TG3) pseudogene	7.37177	0.332594	0.227222	1.46374	0.143266	0.336798
ENSG00000198089	SFI1	SFI1 centrin binding protein [Source:HGNC Symbol;Acc:HGNC:29064]	253.701	0.332515	0.139744	2.37945	0.0173386	0.0758569
ENSG00000255624	C10orf88B	C10orf88B (pseudogene) [Source:HGNC Symbol;Acc:HGNC:44080]	7.10428	0.332195	0.225173	1.47529	0.140136	0.331901
ENSG00000152422	XRCC4	X-ray repair cross complementing 4 [Source:HGNC Symbol;Acc:HGNC:12831]	379.159	0.33217	0.116319	2.85569	0.00429437	0.0254905
ENSG00000100211	CBY1	chibby 1, beta catenin antagonist [Source:HGNC Symbol;Acc:HGNC:1307]	118.441	0.332094	0.179943	1.84555	0.0649577	0.197585
ENSG00000224424	PRKAR2A-AS1	PRKAR2A antisense RNA 1 [Source:HGNC Symbol;Acc:HGNC:40471]	26.1249	0.331905	0.240505	1.38003	0.167576	0.373706
ENSG00000088727	KIF9	kinesin family member 9 [Source:HGNC Symbol;Acc:HGNC:16666]	160.311	0.331486	0.165566	2.00215	0.0452691	0.153091
ENSG00000188917	TRMT2B	tRNA methyltransferase 2 homolog B [Source:HGNC Symbol;Acc:HGNC:25748]	505.075	0.331429	0.110499	2.99938	0.00270533	0.0175746
ENSG00000151552	QDPR	quinoid dihydropteridine reductase [Source:HGNC Symbol;Acc:HGNC:9752]	2234.25	0.331267	0.0838906	3.9488	7.85433036544393e-05	0.000921342
ENSG00000146842	TMEM209	transmembrane protein 209 [Source:HGNC Symbol;Acc:HGNC:21898]	727.056	0.331059	0.147324	2.24715	0.0246304	0.0988691
ENSG00000187837	H1-2	H1.2 linker histone, cluster member [Source:HGNC Symbol;Acc:HGNC:4716]	614.728	0.331055	0.147134	2.25003	0.0244473	0.0984011
ENSG00000188186	LAMTOR4	late endosomal/lysosomal adaptor, MAPK and MTOR activator 4 [Source:HGNC Symbol;Acc:HGNC:33772]	837.59	0.331034	0.102843	3.21884	0.0012871	0.00968897
ENSG00000257800	FNBP1P1	formin binding protein 1 pseudogene 1 [Source:HGNC Symbol;Acc:HGNC:44528]	10.7043	0.330956	0.237068	1.39604	0.162701	0.366816
ENSG00000177830	CHID1	chitinase domain containing 1 [Source:HGNC Symbol;Acc:HGNC:28474]	2056.09	0.330922	0.075888	4.36066	1.29670130031722e-05	0.000191616
ENSG00000204899	MZT1	mitotic spindle organizing protein 1 [Source:HGNC Symbol;Acc:HGNC:33830]	638.708	0.330847	0.0986936	3.35227	0.00080152	0.00661981
ENSG00000167653	PSCA	prostate stem cell antigen [Source:HGNC Symbol;Acc:HGNC:9500]	12.0531	0.330826	0.241714	1.36867	0.171104	0.378377
ENSG00000187742	SECISBP2	SECIS binding protein 2 [Source:HGNC Symbol;Acc:HGNC:30972]	1055.94	0.330779	0.110346	2.99765	0.00272067	0.0176509
ENSG00000125931	CITED1	Cbp/p300 interacting transactivator with Glu/Asp rich carboxy-terminal domain 1 [Source:HGNC Symbol;Acc:HGNC:1986]	114.169	0.330634	0.221042	1.4958	0.134707	0.323261
ENSG00000090097	PCBP4	poly(rC) binding protein 4 [Source:HGNC Symbol;Acc:HGNC:8652]	353.945	0.330504	0.147116	2.24656	0.0246681	0.0989464
ENSG00000184428	TOP1MT	DNA topoisomerase I mitochondrial [Source:HGNC Symbol;Acc:HGNC:29787]	530.396	0.330446	0.109642	3.01387	0.00257938	0.0168973
ENSG00000059573	ALDH18A1	aldehyde dehydrogenase 18 family member A1 [Source:HGNC Symbol;Acc:HGNC:9722]	2534.99	0.330337	0.0879735	3.75496	0.000173368	0.00181106
ENSG00000169155	ZBTB43	zinc finger and BTB domain containing 43 [Source:HGNC Symbol;Acc:HGNC:17908]	419.859	0.330298	0.108678	3.03924	0.00237173	0.0158609
ENSG00000183562	ENSG00000183562	novel transcript, antisense to NAP1L4	7.72267	0.330112	0.223202	1.47898	0.139145	0.33047
ENSG00000146233	CYP39A1	cytochrome P450 family 39 subfamily A member 1 [Source:HGNC Symbol;Acc:HGNC:17449]	4.49449	0.329928	0.202264	1.63118	0.102853	NA
ENSG00000259354	SLC30A4-AS1	SLC30A4 antisense RNA 1 [Source:HGNC Symbol;Acc:HGNC:56661]	8.98313	0.329887	0.23628	1.39617	0.162664	0.366787
ENSG00000182986	ZNF320	zinc finger protein 320 [Source:HGNC Symbol;Acc:HGNC:13842]	199.58	0.329871	0.159095	2.07342	0.0381333	0.134575
ENSG00000269918	ENSG00000269918	novel transcript	4.40297	0.329807	0.193093	1.70802	0.0876328	NA
ENSG00000134882	UBAC2	UBA domain containing 2 [Source:HGNC Symbol;Acc:HGNC:20486]	1281.09	0.329523	0.0955427	3.44896	0.00056275	0.00492556
ENSG00000143845	ETNK2	ethanolamine kinase 2 [Source:HGNC Symbol;Acc:HGNC:25575]	294.464	0.329487	0.127578	2.58263	0.00980509	0.0490113
ENSG00000248498	ASNSP1	ASNS pseudogene 1 [Source:HGNC Symbol;Acc:HGNC:754]	60.7175	0.32948	0.159744	2.06254	0.0391561	0.137552
ENSG00000173065	FAM222B	family with sequence similarity 222 member B [Source:HGNC Symbol;Acc:HGNC:25563]	1232.25	0.329078	0.0825965	3.98417	6.77177601344844e-05	0.000810422
ENSG00000005156	LIG3	DNA ligase 3 [Source:HGNC Symbol;Acc:HGNC:6600]	1136.39	0.3289	0.0991549	3.31704	0.000909779	0.00732978
ENSG00000096093	EFHC1	EF-hand domain containing 1 [Source:HGNC Symbol;Acc:HGNC:16406]	179.544	0.328773	0.151228	2.17402	0.0297037	0.112632
ENSG00000179085	DPM3	dolichyl-phosphate mannosyltransferase subunit 3, regulatory [Source:HGNC Symbol;Acc:HGNC:3007]	207.086	0.328657	0.152977	2.14841	0.0316814	0.117924
ENSG00000118507	AKAP7	A-kinase anchoring protein 7 [Source:HGNC Symbol;Acc:HGNC:377]	234.872	0.328642	0.156569	2.09902	0.0358148	0.128742
ENSG00000124374	PAIP2B	poly(A) binding protein interacting protein 2B [Source:HGNC Symbol;Acc:HGNC:29200]	96.1414	0.328596	0.19602	1.67634	0.0936722	0.255182
ENSG00000237883	DGUOK-AS1	DGUOK antisense RNA 1 [Source:HGNC Symbol;Acc:HGNC:43441]	11.2011	0.328581	0.238681	1.37666	0.168619	0.375238
ENSG00000228836	CT45A5	cancer/testis antigen family 45 member A5 [Source:HGNC Symbol;Acc:HGNC:33270]	3.32395	0.328495	0.185362	1.77218	0.0763646	NA
ENSG00000102878	HSF4	heat shock transcription factor 4 [Source:HGNC Symbol;Acc:HGNC:5227]	30.5803	0.328427	0.24262	1.35367	0.175841	0.384884
ENSG00000235621	LINC00494	long intergenic non-protein coding RNA 494 [Source:HGNC Symbol;Acc:HGNC:27657]	6.70702	0.328046	0.216801	1.51312	0.130249	0.315237
ENSG00000123384	LRP1	LDL receptor related protein 1 [Source:HGNC Symbol;Acc:HGNC:6692]	1209.53	0.327998	0.229683	1.42805	0.153278	0.352721
ENSG00000259584	ENSG00000259584	novel transcript	8.61192	0.327766	0.222718	1.47166	0.141112	0.333439
ENSG00000261801	LOXL1-AS1	LOXL1 antisense RNA 1 [Source:HGNC Symbol;Acc:HGNC:44169]	18.055	0.327436	0.24118	1.35764	0.174577	0.383307
ENSG00000196562	SULF2	sulfatase 2 [Source:HGNC Symbol;Acc:HGNC:20392]	14.7661	0.327306	0.247033	1.32495	0.185187	0.397748
ENSG00000136052	SLC41A2	solute carrier family 41 member 2 [Source:HGNC Symbol;Acc:HGNC:31045]	280.462	0.327214	0.148158	2.20854	0.0272065	0.105849
ENSG00000272931	LRRC8D-DT	LRRC8D divergent transcript [Source:HGNC Symbol;Acc:HGNC:55186]	9.87281	0.327191	0.238292	1.37307	0.169731	0.376711
ENSG00000186314	PRELID2	PRELI domain containing 2 [Source:HGNC Symbol;Acc:HGNC:28306]	136.475	0.327139	0.159896	2.04595	0.0407617	0.141803
ENSG00000153898	MCOLN2	mucolipin TRP cation channel 2 [Source:HGNC Symbol;Acc:HGNC:13357]	188.762	0.32711	0.168403	1.94242	0.0520861	0.168812
ENSG00000250132	ENSG00000250132	novel transcript	49.3089	0.326746	0.214953	1.52009	0.12849	0.312655
ENSG00000187173	LCE2A	late cornified envelope 2A [Source:HGNC Symbol;Acc:HGNC:29469]	25.7503	0.326652	0.24234	1.34791	0.177688	0.387434
ENSG00000148396	SEC16A	SEC16 homolog A, endoplasmic reticulum export factor [Source:HGNC Symbol;Acc:HGNC:29006]	3130.09	0.326594	0.0923056	3.53818	0.000402899	0.00372713
ENSG00000105339	DENND3	DENN domain containing 3 [Source:HGNC Symbol;Acc:HGNC:29134]	38.6107	0.326289	0.231278	1.41081	0.158301	0.361133
ENSG00000271335	CCNY-AS1	CCNY antisense RNA 1 [Source:HGNC Symbol;Acc:HGNC:55252]	9.81431	0.326273	0.230532	1.4153	0.15698	0.359116
ENSG00000080189	SLC35C2	solute carrier family 35 member C2 [Source:HGNC Symbol;Acc:HGNC:17117]	1481.28	0.32623	0.0953754	3.42048	0.000625107	0.00540104
ENSG00000173599	PC	pyruvate carboxylase [Source:HGNC Symbol;Acc:HGNC:8636]	755.664	0.326183	0.100864	3.23389	0.00122118	0.00925869
ENSG00000182648	RNF32-DT	RNF32 divergent transcript [Source:HGNC Symbol;Acc:HGNC:48971]	51.7826	0.326148	0.23536	1.38574	0.165825	0.371143
ENSG00000130787	HIP1R	huntingtin interacting protein 1 related [Source:HGNC Symbol;Acc:HGNC:18415]	605.55	0.326088	0.121825	2.6767	0.00743519	0.0396809
ENSG00000171345	KRT19	keratin 19 [Source:HGNC Symbol;Acc:HGNC:6436]	4.08816	0.325873	0.187274	1.74009	0.0818438	NA
ENSG00000226496	LINC00323	long intergenic non-protein coding RNA 323 [Source:HGNC Symbol;Acc:HGNC:19720]	15.4796	0.325809	0.241532	1.34892	0.177362	0.386838
ENSG00000171130	ATP6V0E2	ATPase H+ transporting V0 subunit e2 [Source:HGNC Symbol;Acc:HGNC:21723]	992.68	0.325677	0.0892362	3.64961	0.000262637	0.00260384
ENSG00000256433	ENSG00000256433	novel transcript	13.2745	0.325638	0.246297	1.32214	0.186122	0.399407
ENSG00000196712	NF1	neurofibromin 1 [Source:HGNC Symbol;Acc:HGNC:7765]	2831.77	0.325388	0.0788973	4.12419	3.72034777049292e-05	0.000481044
ENSG00000108379	WNT3	Wnt family member 3 [Source:HGNC Symbol;Acc:HGNC:12782]	30.5166	0.325257	0.241925	1.34445	0.178802	0.388605
ENSG00000137936	BCAR3	BCAR3 adaptor protein, NSP family member [Source:HGNC Symbol;Acc:HGNC:973]	931.154	0.325213	0.104032	3.12608	0.00177151	0.0124841
ENSG00000197275	RAD54B	RAD54 homolog B [Source:HGNC Symbol;Acc:HGNC:17228]	42.9844	0.325145	0.226246	1.43713	0.150681	0.348607
ENSG00000251141	MRPS30-DT	MRPS30 divergent transcript [Source:HGNC Symbol;Acc:HGNC:53420]	12.8381	0.325068	0.245184	1.32581	0.184902	0.397366
ENSG00000181800	CELF2-AS1	CELF2 antisense RNA 1 [Source:HGNC Symbol;Acc:HGNC:23515]	13.8908	0.324813	0.234519	1.38502	0.166048	0.37136
ENSG00000147576	ADHFE1	alcohol dehydrogenase iron containing 1 [Source:HGNC Symbol;Acc:HGNC:16354]	11.5303	0.324749	0.238917	1.35926	0.174065	0.382776
ENSG00000163945	UVSSA	UV stimulated scaffold protein A [Source:HGNC Symbol;Acc:HGNC:29304]	300.643	0.324661	0.151549	2.14228	0.0321708	0.119116
ENSG00000139219	COL2A1	collagen type II alpha 1 chain [Source:HGNC Symbol;Acc:HGNC:2200]	5.99499	0.324659	0.207273	1.56634	0.11727	NA
ENSG00000237797	MACORIS	macrophage enriched lincRNA repressor of IFN-gamma signaling [Source:HGNC Symbol;Acc:HGNC:53963]	5.78379	0.324391	0.209113	1.55127	0.120838	NA
ENSG00000104497	SNX16	sorting nexin 16 [Source:HGNC Symbol;Acc:HGNC:14980]	179.62	0.324117	0.144558	2.24212	0.0249535	0.0996254
ENSG00000156928	MALSU1	mitochondrial assembly of ribosomal large subunit 1 [Source:HGNC Symbol;Acc:HGNC:21721]	737.727	0.324092	0.10464	3.09722	0.00195347	0.0134854
ENSG00000123374	CDK2	cyclin dependent kinase 2 [Source:HGNC Symbol;Acc:HGNC:1771]	11989.5	0.323854	0.0628555	5.15236	2.57227293839009e-07	6.02996217189638e-06
ENSG00000253159	PCDHGA12	protocadherin gamma subfamily A, 12 [Source:HGNC Symbol;Acc:HGNC:8699]	459.062	0.32385	0.138143	2.34431	0.0190623	0.0812592
ENSG00000065970	FOXJ2	forkhead box J2 [Source:HGNC Symbol;Acc:HGNC:24818]	485.822	0.323784	0.114192	2.83545	0.00457617	0.0268934
ENSG00000128045	RASL11B	RAS like family 11 member B [Source:HGNC Symbol;Acc:HGNC:23804]	6.44486	0.32375	0.220894	1.46564	0.142747	0.336032
ENSG00000120519	SLC10A7	solute carrier family 10 member 7 [Source:HGNC Symbol;Acc:HGNC:23088]	114.653	0.323501	0.17599	1.83818	0.0660364	0.19992
ENSG00000054392	HHAT	hedgehog acyltransferase [Source:HGNC Symbol;Acc:HGNC:18270]	850.53	0.323437	0.123223	2.62482	0.00866956	0.0447141
ENSG00000198355	PIM3	Pim-3 proto-oncogene, serine/threonine kinase [Source:HGNC Symbol;Acc:HGNC:19310]	1234.38	0.323381	0.102592	3.1521	0.00162098	0.0116171
ENSG00000259826	CDK13-DT	CDK13 divergent transcript [Source:HGNC Symbol;Acc:HGNC:55407]	15.8569	0.323351	0.247364	1.30718	0.19115	0.406075
ENSG00000131732	ZCCHC9	zinc finger CCHC-type containing 9 [Source:HGNC Symbol;Acc:HGNC:25424]	813.584	0.323257	0.113535	2.84719	0.00441068	0.0260165
ENSG00000185518	SV2B	synaptic vesicle glycoprotein 2B [Source:HGNC Symbol;Acc:HGNC:16874]	4.4734	0.322988	0.198527	1.62693	0.103752	NA
ENSG00000148082	SHC3	SHC adaptor protein 3 [Source:HGNC Symbol;Acc:HGNC:18181]	2.30179	0.32295	0.159491	2.02488	0.0428797	NA
ENSG00000261716	H2BC20P	H2B clustered histone 20, pseudogene [Source:HGNC Symbol;Acc:HGNC:20516]	80.3554	0.322882	0.204421	1.5795	0.114222	0.290403
ENSG00000231991	ANXA2P2	annexin A2 pseudogene 2 [Source:HGNC Symbol;Acc:HGNC:539]	48.3897	0.322803	0.222972	1.44773	0.147693	0.343741
ENSG00000214174	AMZ2P1	AMZ2 pseudogene 1 [Source:HGNC Symbol;Acc:HGNC:26491]	311.368	0.322779	0.135204	2.38734	0.0169707	0.0746226
ENSG00000165669	FAM204A	family with sequence similarity 204 member A [Source:HGNC Symbol;Acc:HGNC:25794]	613.918	0.322575	0.109325	2.9506	0.00317152	0.019979
ENSG00000153574	RPIA	ribose 5-phosphate isomerase A [Source:HGNC Symbol;Acc:HGNC:10297]	529.094	0.322247	0.11301	2.85149	0.0043515	0.0257573
ENSG00000226251	LINC02608	long intergenic non-protein coding RNA 2608 [Source:HGNC Symbol;Acc:HGNC:54052]	7.75607	0.322158	0.229604	1.4031	0.160586	0.363963
ENSG00000250198	LINC02199	long intergenic non-protein coding RNA 2199 [Source:HGNC Symbol;Acc:HGNC:53065]	84.0535	0.322131	0.195774	1.64543	0.0998822	0.265922
ENSG00000225889	ENSG00000225889	novel transcript, antisense to PELI1	15.9369	0.321884	0.247382	1.30116	0.193204	0.408851
ENSG00000188603	CLN3	CLN3 lysosomal/endosomal transmembrane protein, battenin [Source:HGNC Symbol;Acc:HGNC:2074]	4.64145	0.321582	0.206506	1.55726	0.119409	NA
ENSG00000251629	LINC02241	long intergenic non-protein coding RNA 2241 [Source:HGNC Symbol;Acc:HGNC:53126]	5.76827	0.321536	0.21523	1.49392	0.135197	NA
ENSG00000129355	CDKN2D	cyclin dependent kinase inhibitor 2D [Source:HGNC Symbol;Acc:HGNC:1790]	52.8768	0.321412	0.215531	1.49126	0.135894	0.325221
ENSG00000144893	MED12L	mediator complex subunit 12L [Source:HGNC Symbol;Acc:HGNC:16050]	101.191	0.321116	0.191987	1.67259	0.0944083	0.256427
ENSG00000117984	CTSD	cathepsin D [Source:HGNC Symbol;Acc:HGNC:2529]	3766.88	0.321105	0.0871992	3.68243	0.000231021	0.00233579
ENSG00000117906	RCN2	reticulocalbin 2 [Source:HGNC Symbol;Acc:HGNC:9935]	4889.16	0.320972	0.0738295	4.34748	1.37711462679926e-05	0.000201089
ENSG00000023287	RB1CC1	RB1 inducible coiled-coil 1 [Source:HGNC Symbol;Acc:HGNC:15574]	3233.62	0.320867	0.0962481	3.33375	0.000856845	0.00699088
ENSG00000058866	DGKG	diacylglycerol kinase gamma [Source:HGNC Symbol;Acc:HGNC:2853]	263.616	0.320848	0.148413	2.16186	0.0306292	0.11483
ENSG00000177854	TMEM187	transmembrane protein 187 [Source:HGNC Symbol;Acc:HGNC:13705]	83.4792	0.320713	0.19351	1.65735	0.0974492	0.2618
ENSG00000174943	KCTD13	potassium channel tetramerization domain containing 13 [Source:HGNC Symbol;Acc:HGNC:22234]	245.614	0.320671	0.152615	2.10117	0.0356259	0.128219
ENSG00000204345	CD300LD	CD300 molecule like family member d [Source:HGNC Symbol;Acc:HGNC:16848]	3.16236	0.320643	0.166895	1.92123	0.054703	NA
ENSG00000119878	CRIPT	CXXC repeat containing interactor of PDZ3 domain [Source:HGNC Symbol;Acc:HGNC:14312]	758.196	0.320435	0.0943087	3.39773	0.000679481	0.00575982
ENSG00000225518	LINC01703	long intergenic non-protein coding RNA 1703 [Source:HGNC Symbol;Acc:HGNC:52491]	9.13209	0.320266	0.235825	1.35807	0.174443	0.38307
ENSG00000196458	ZNF605	zinc finger protein 605 [Source:HGNC Symbol;Acc:HGNC:28068]	354.276	0.320232	0.125265	2.55643	0.0105752	0.0519352
ENSG00000233695	GAS6-AS1	GAS6 antisense RNA 1 [Source:HGNC Symbol;Acc:HGNC:39826]	30.1688	0.320144	0.244764	1.30797	0.190884	0.405683
ENSG00000125534	PPDPF	pancreatic progenitor cell differentiation and proliferation factor [Source:HGNC Symbol;Acc:HGNC:16142]	519.345	0.320139	0.139515	2.29465	0.0217535	0.0899573
ENSG00000249119	MTND6P4	MT-ND6 pseudogene 4 [Source:HGNC Symbol;Acc:HGNC:39467]	23.3322	0.320059	0.244331	1.30994	0.190216	0.404903
ENSG00000164989	CCDC171	coiled-coil domain containing 171 [Source:HGNC Symbol;Acc:HGNC:29828]	923.178	0.320049	0.0889143	3.59952	0.000318809	0.0030662
ENSG00000082805	ERC1	ELKS/RAB6-interacting/CAST family member 1 [Source:HGNC Symbol;Acc:HGNC:17072]	1643.68	0.319973	0.0803468	3.9824	6.82214541130956e-05	0.000815131
ENSG00000182902	SLC25A18	solute carrier family 25 member 18 [Source:HGNC Symbol;Acc:HGNC:10988]	59.562	0.319781	0.214047	1.49397	0.135183	0.324035
ENSG00000125812	GZF1	GDNF inducible zinc finger protein 1 [Source:HGNC Symbol;Acc:HGNC:15808]	1224.37	0.319742	0.097839	3.26804	0.00108297	0.00845355
ENSG00000172987	HPSE2	heparanase 2 (inactive) [Source:HGNC Symbol;Acc:HGNC:18374]	2.13705	0.31973	0.148841	2.14813	0.0317036	NA
ENSG00000080608	PUM3	pumilio RNA binding family member 3 [Source:HGNC Symbol;Acc:HGNC:29676]	2775.34	0.319526	0.0902294	3.54127	0.000398209	0.00369299
ENSG00000168209	DDIT4	DNA damage inducible transcript 4 [Source:HGNC Symbol;Acc:HGNC:24944]	169.993	0.319381	0.247207	1.29196	0.196372	0.412839
ENSG00000138760	SCARB2	scavenger receptor class B member 2 [Source:HGNC Symbol;Acc:HGNC:1665]	9307.77	0.319284	0.0783172	4.07681	4.56581915173814e-05	0.000574299
ENSG00000142875	PRKACB	protein kinase cAMP-activated catalytic subunit beta [Source:HGNC Symbol;Acc:HGNC:9381]	1143.77	0.319249	0.0994465	3.21026	0.00132614	0.0099192
ENSG00000180628	PCGF5	polycomb group ring finger 5 [Source:HGNC Symbol;Acc:HGNC:28264]	968.069	0.319168	0.120827	2.64152	0.00825349	0.0431703
ENSG00000122643	NT5C3A	5'-nucleotidase, cytosolic IIIA [Source:HGNC Symbol;Acc:HGNC:17820]	852.398	0.318941	0.087689	3.63718	0.000275638	0.00270667
ENSG00000197712	FAM114A1	family with sequence similarity 114 member A1 [Source:HGNC Symbol;Acc:HGNC:25087]	1228.51	0.318919	0.0992268	3.21404	0.00130881	0.00981239
ENSG00000261799	ENSG00000261799	novel transcript	61.683	0.318824	0.20739	1.53732	0.124216	0.305877
ENSG00000259802	MARCHF6-DT	MARCHF6 divergent transcript [Source:HGNC Symbol;Acc:HGNC:56238]	35.6382	0.318744	0.242564	1.31406	0.188826	0.403396
ENSG00000255717	SNHG1	small nucleolar RNA host gene 1 [Source:HGNC Symbol;Acc:HGNC:32688]	151.79	0.318639	0.166105	1.9183	0.0550736	0.175988
ENSG00000164691	TAGAP	T cell activation RhoGTPase activating protein [Source:HGNC Symbol;Acc:HGNC:15669]	4.48059	0.318574	0.197451	1.61343	0.106652	NA
ENSG00000160691	SHC1	SHC adaptor protein 1 [Source:HGNC Symbol;Acc:HGNC:10840]	1574.83	0.318507	0.0789582	4.03387	5.48654315223921e-05	0.000679706
ENSG00000172005	MAL	mal, T cell differentiation protein [Source:HGNC Symbol;Acc:HGNC:6817]	12.9714	0.318295	0.243053	1.30957	0.190341	0.404995
ENSG00000114805	PLCH1	phospholipase C eta 1 [Source:HGNC Symbol;Acc:HGNC:29185]	38.6609	0.318266	0.239991	1.32616	0.184787	0.397222
ENSG00000196668	LINC00173	long intergenic non-protein coding RNA 173 [Source:HGNC Symbol;Acc:HGNC:33791]	5.15905	0.31826	0.206848	1.53862	0.123897	NA
ENSG00000108448	TRIM16L	tripartite motif containing 16 like (pseudogene) [Source:HGNC Symbol;Acc:HGNC:32670]	120.612	0.318218	0.182394	1.74467	0.0810423	0.23105
ENSG00000142089	IFITM3	interferon induced transmembrane protein 3 [Source:HGNC Symbol;Acc:HGNC:5414]	1565.8	0.318189	0.101272	3.14192	0.00167845	0.0119421
ENSG00000167306	MYO5B	myosin VB [Source:HGNC Symbol;Acc:HGNC:7603]	6.60373	0.318115	0.225893	1.40826	0.159055	0.362248
ENSG00000124313	IQSEC2	IQ motif and Sec7 domain ArfGEF 2 [Source:HGNC Symbol;Acc:HGNC:29059]	151.831	0.318088	0.158776	2.00337	0.0451373	0.15282
ENSG00000084693	AGBL5	AGBL carboxypeptidase 5 [Source:HGNC Symbol;Acc:HGNC:26147]	609.834	0.318044	0.108972	2.9186	0.00351611	0.021789
ENSG00000269001	ZNF818P	zinc finger protein 818, pseudogene [Source:HGNC Symbol;Acc:HGNC:33265]	66.8396	0.318037	0.210551	1.5105	0.130917	0.316373
ENSG00000197497	ZNF665	zinc finger protein 665 [Source:HGNC Symbol;Acc:HGNC:25885]	3.0822	0.317908	0.16427	1.93528	0.0529563	NA
ENSG00000104388	RAB2A	RAB2A, member RAS oncogene family [Source:HGNC Symbol;Acc:HGNC:9763]	3477.74	0.317834	0.0740552	4.29186	1.77182744353008e-05	0.000250803
ENSG00000007350	TKTL1	transketolase like 1 [Source:HGNC Symbol;Acc:HGNC:11835]	7.24877	0.31781	0.223981	1.41891	0.155924	0.357519
ENSG00000132825	PPP1R3D	protein phosphatase 1 regulatory subunit 3D [Source:HGNC Symbol;Acc:HGNC:9294]	552.757	0.31774	0.103261	3.07705	0.00209059	0.0142507
ENSG00000099338	CATSPERG	cation channel sperm associated auxiliary subunit gamma [Source:HGNC Symbol;Acc:HGNC:25243]	2.97377	0.317733	0.176166	1.8036	0.0712933	NA
ENSG00000205426	KRT81	keratin 81 [Source:HGNC Symbol;Acc:HGNC:6458]	6.74264	0.317517	0.221015	1.43663	0.150823	0.348807
ENSG00000134970	TMED7	transmembrane p24 trafficking protein 7 [Source:HGNC Symbol;Acc:HGNC:24253]	2718.02	0.317381	0.0869298	3.65101	0.000261215	0.00259517
ENSG00000178104	PDE4DIP	phosphodiesterase 4D interacting protein [Source:HGNC Symbol;Acc:HGNC:15580]	1989.84	0.317235	0.0764877	4.14754	3.36072651580472e-05	0.00044267
ENSG00000120686	UFM1	ubiquitin fold modifier 1 [Source:HGNC Symbol;Acc:HGNC:20597]	2684.23	0.316963	0.0875818	3.61905	0.000295689	0.00287374
ENSG00000174562	KLK15	kallikrein related peptidase 15 [Source:HGNC Symbol;Acc:HGNC:20453]	2.19846	0.3169	0.14828	2.13717	0.0325838	NA
ENSG00000121274	TENT4B	terminal nucleotidyltransferase 4B [Source:HGNC Symbol;Acc:HGNC:30758]	455.476	0.316881	0.111423	2.84396	0.00445567	0.0262583
ENSG00000162959	MEMO1	mediator of cell motility 1 [Source:HGNC Symbol;Acc:HGNC:14014]	24.45	0.316658	0.247123	1.28138	0.200061	0.418324
ENSG00000279953	ENSG00000279953	novel transcript	10.5255	0.316521	0.226191	1.39935	0.161709	0.365301
ENSG00000177807	KCNJ10	potassium inwardly rectifying channel subfamily J member 10 [Source:HGNC Symbol;Acc:HGNC:6256]	74.7443	0.316507	0.236102	1.34055	0.180067	0.390493
ENSG00000123338	NCKAP1L	NCK associated protein 1 like [Source:HGNC Symbol;Acc:HGNC:4862]	2.35494	0.316499	0.159655	1.98239	0.0474354	NA
ENSG00000108465	CDK5RAP3	CDK5 regulatory subunit associated protein 3 [Source:HGNC Symbol;Acc:HGNC:18673]	24.9083	0.316483	0.243554	1.29944	0.193794	0.409573
ENSG00000083635	NUFIP1	nuclear FMR1 interacting protein 1 [Source:HGNC Symbol;Acc:HGNC:8057]	451.69	0.316473	0.107953	2.93158	0.00337241	0.0210218
ENSG00000152092	ASTN1	astrotactin 1 [Source:HGNC Symbol;Acc:HGNC:773]	2.184	0.316181	0.148141	2.13432	0.0328168	NA
ENSG00000185164	NOMO2	NODAL modulator 2 [Source:HGNC Symbol;Acc:HGNC:22652]	1281.17	0.316054	0.0969797	3.25897	0.00111818	0.00865519
ENSG00000198853	RUSC2	RUN and SH3 domain containing 2 [Source:HGNC Symbol;Acc:HGNC:23625]	371.227	0.315979	0.139964	2.25758	0.0239717	0.0968824
ENSG00000162738	VANGL2	VANGL planar cell polarity protein 2 [Source:HGNC Symbol;Acc:HGNC:15511]	444.816	0.315935	0.12032	2.6258	0.00864461	0.0446191
ENSG00000072694	FCGR2B	Fc gamma receptor IIb [Source:HGNC Symbol;Acc:HGNC:3618]	17.832	0.315789	0.247244	1.27724	0.201518	0.420404
ENSG00000135677	GNS	glucosamine (N-acetyl)-6-sulfatase [Source:HGNC Symbol;Acc:HGNC:4422]	13823.3	0.315788	0.0885442	3.56644	0.00036186	0.00339419
ENSG00000143774	GUK1	guanylate kinase 1 [Source:HGNC Symbol;Acc:HGNC:4693]	1360.6	0.315718	0.0818372	3.85789	0.000114372	0.00127394
ENSG00000144815	NXPE3	neurexophilin and PC-esterase domain family member 3 [Source:HGNC Symbol;Acc:HGNC:28238]	812.118	0.315675	0.0985749	3.20239	0.00136294	0.0101361
ENSG00000198642	KLHL9	kelch like family member 9 [Source:HGNC Symbol;Acc:HGNC:18732]	1692.92	0.31557	0.0835758	3.77586	0.000159459	0.00168962
ENSG00000232907	DLGAP4-AS1	DLGAP4 antisense RNA 1 [Source:HGNC Symbol;Acc:HGNC:51223]	4.8784	0.315502	0.203483	1.55051	0.121019	NA
ENSG00000136114	THSD1	thrombospondin type 1 domain containing 1 [Source:HGNC Symbol;Acc:HGNC:17754]	31.1748	0.315482	0.247408	1.27515	0.202257	0.421245
ENSG00000151136	ABTB3	ankyrin repeat and BTB domain containing 3 [Source:HGNC Symbol;Acc:HGNC:23844]	4.2165	0.315472	0.188878	1.67025	0.0948707	NA
ENSG00000165280	VCP	valosin containing protein [Source:HGNC Symbol;Acc:HGNC:12666]	10847.4	0.315428	0.114733	2.74924	0.0059734	0.0333806
ENSG00000253320	MAILR	macrophage interferon regulatory lncRNA [Source:HGNC Symbol;Acc:HGNC:51558]	9.67492	0.315422	0.232499	1.35666	0.17489	0.383767
ENSG00000167751	KLK2	kallikrein related peptidase 2 [Source:HGNC Symbol;Acc:HGNC:6363]	9.55838	0.315295	0.238735	1.32069	0.186605	0.399921
ENSG00000184371	CSF1	colony stimulating factor 1 [Source:HGNC Symbol;Acc:HGNC:2432]	142.292	0.315277	0.167438	1.88294	0.0597079	0.186727
ENSG00000163516	ANKZF1	ankyrin repeat and zinc finger peptidyl tRNA hydrolase 1 [Source:HGNC Symbol;Acc:HGNC:25527]	246.361	0.315211	0.132488	2.37916	0.0173522	0.075894
ENSG00000116748	AMPD1	adenosine monophosphate deaminase 1 [Source:HGNC Symbol;Acc:HGNC:468]	6.93569	0.314799	0.223765	1.40683	0.159478	0.362746
ENSG00000185989	RASA3	RAS p21 protein activator 3 [Source:HGNC Symbol;Acc:HGNC:20331]	711.091	0.31475	0.0974832	3.22877	0.00124326	0.00940198
ENSG00000102524	TNFSF13B	TNF superfamily member 13b [Source:HGNC Symbol;Acc:HGNC:11929]	10.0371	0.31474	0.2347	1.34103	0.17991	0.390272
ENSG00000198924	DCLRE1A	DNA cross-link repair 1A [Source:HGNC Symbol;Acc:HGNC:17660]	545.327	0.3144	0.118017	2.66403	0.00772112	0.0409651
ENSG00000198039	ZNF273	zinc finger protein 273 [Source:HGNC Symbol;Acc:HGNC:13067]	135.013	0.314369	0.172164	1.82599	0.0678524	0.204248
ENSG00000164171	ITGA2	integrin subunit alpha 2 [Source:HGNC Symbol;Acc:HGNC:6137]	728.452	0.314316	0.102314	3.07207	0.00212582	0.0144708
ENSG00000164114	MAP9	microtubule associated protein 9 [Source:HGNC Symbol;Acc:HGNC:26118]	234.033	0.314238	0.145359	2.16181	0.0306327	0.11483
ENSG00000111911	HINT3	histidine triad nucleotide binding protein 3 [Source:HGNC Symbol;Acc:HGNC:18468]	923.018	0.31408	0.125805	2.49656	0.0125405	0.0588325
ENSG00000112561	TFEB	transcription factor EB [Source:HGNC Symbol;Acc:HGNC:11753]	52.9213	0.313996	0.213091	1.47353	0.140607	0.332819
ENSG00000220891	ENSG00000220891	uncharacterized LOC648691 [Source:NCBI gene (formerly Entrezgene);Acc:648691]	8.94028	0.313744	0.22989	1.36475	0.172331	0.380068
ENSG00000057657	PRDM1	PR/SET domain 1 [Source:HGNC Symbol;Acc:HGNC:9346]	12.3994	0.313731	0.244823	1.28146	0.200032	0.418324
ENSG00000184368	MAP7D2	MAP7 domain containing 2 [Source:HGNC Symbol;Acc:HGNC:25899]	412.089	0.313608	0.118416	2.64835	0.00808855	0.0425841
ENSG00000232859	LYRM9	LYR motif containing 9 [Source:HGNC Symbol;Acc:HGNC:27314]	14.0378	0.313556	0.234399	1.3377	0.180994	0.391987
ENSG00000164597	COG5	component of oligomeric golgi complex 5 [Source:HGNC Symbol;Acc:HGNC:14857]	913.191	0.313521	0.096888	3.23592	0.00121253	0.00920725
ENSG00000105136	ZNF419	zinc finger protein 419 [Source:HGNC Symbol;Acc:HGNC:20648]	127.038	0.313482	0.18466	1.69762	0.0895795	0.247536
ENSG00000124097	HMGB1P1	high mobility group box 1 pseudogene 1 [Source:HGNC Symbol;Acc:HGNC:4993]	15.0436	0.313467	0.2462	1.27322	0.202938	0.421817
ENSG00000142798	HSPG2	heparan sulfate proteoglycan 2 [Source:HGNC Symbol;Acc:HGNC:5273]	799.429	0.313131	0.13821	2.26561	0.023475	0.0955566
ENSG00000184584	STING1	stimulator of interferon response cGAMP interactor 1 [Source:HGNC Symbol;Acc:HGNC:27962]	11.1939	0.312962	0.240717	1.30012	0.193559	0.409251
ENSG00000109670	FBXW7	F-box and WD repeat domain containing 7 [Source:HGNC Symbol;Acc:HGNC:16712]	193.84	0.312742	0.151015	2.07094	0.0383647	0.135213
ENSG00000258203	ENSG00000258203	novel transcript	4.59087	0.312609	0.20507	1.5244	0.127408	NA
ENSG00000107018	RLN1	relaxin 1 [Source:HGNC Symbol;Acc:HGNC:10026]	9.72224	0.312426	0.229816	1.35946	0.174001	0.382724
ENSG00000099991	CABIN1	calcineurin binding protein 1 [Source:HGNC Symbol;Acc:HGNC:24187]	1156.34	0.312274	0.0914196	3.41583	0.000635886	0.00547818
ENSG00000258311	ENSG00000258311	novel protein	11.4549	0.312255	0.242928	1.28538	0.198659	0.416327
ENSG00000148343	MIGA2	mitoguardin 2 [Source:HGNC Symbol;Acc:HGNC:23621]	278.368	0.312089	0.12429	2.51097	0.01204	0.0572103
ENSG00000148356	LRSAM1	leucine rich repeat and sterile alpha motif containing 1 [Source:HGNC Symbol;Acc:HGNC:25135]	406.185	0.312043	0.115331	2.70564	0.00681739	0.0369658
ENSG00000124466	LYPD3	LY6/PLAUR domain containing 3 [Source:HGNC Symbol;Acc:HGNC:24880]	24.7631	0.31167	0.24392	1.27775	0.201336	0.420118
ENSG00000183337	BCOR	BCL6 corepressor [Source:HGNC Symbol;Acc:HGNC:20893]	1399.91	0.311614	0.0895965	3.47797	0.000505229	0.0044885
ENSG00000197747	S100A10	S100 calcium binding protein A10 [Source:HGNC Symbol;Acc:HGNC:10487]	2911.34	0.311574	0.115491	2.69782	0.00697952	0.0377205
ENSG00000254768	SLC17A6-DT	SLC17A6 divergent transcript [Source:HGNC Symbol;Acc:HGNC:55514]	5.83505	0.311522	0.213908	1.45634	0.1453	NA
ENSG00000226031	FGF13-AS1	FGF13 antisense RNA 1 [Source:HGNC Symbol;Acc:HGNC:44264]	20.6195	0.311369	0.2473	1.25907	0.208004	0.428403
ENSG00000066135	KDM4A	lysine demethylase 4A [Source:HGNC Symbol;Acc:HGNC:22978]	1292.05	0.311341	0.155927	1.99672	0.0458561	0.154652
ENSG00000180425	C11orf71	chromosome 11 open reading frame 71 [Source:HGNC Symbol;Acc:HGNC:25937]	78.0056	0.311127	0.196669	1.58198	0.113654	0.289457
ENSG00000106993	CDC37L1	cell division cycle 37 like 1, HSP90 cochaperone [Source:HGNC Symbol;Acc:HGNC:17179]	278.079	0.310998	0.129868	2.39473	0.0166327	0.0734857
ENSG00000243156	MICAL3	microtubule associated monooxygenase, calponin and LIM domain containing 3 [Source:HGNC Symbol;Acc:HGNC:24694]	2619.71	0.310966	0.0729385	4.2634	2.01343803117075e-05	0.000282034
ENSG00000154928	EPHB1	EPH receptor B1 [Source:HGNC Symbol;Acc:HGNC:3392]	13.6795	0.310952	0.24643	1.26183	0.207011	0.42725
ENSG00000160991	ORAI2	ORAI calcium release-activated calcium modulator 2 [Source:HGNC Symbol;Acc:HGNC:21667]	907.722	0.310917	0.0935291	3.32428	0.000886465	0.00717001
ENSG00000106245	BUD31	BUD31 homolog [Source:HGNC Symbol;Acc:HGNC:29629]	933.866	0.310849	0.112878	2.75385	0.00588987	0.032965
ENSG00000115295	CLIP4	CAP-Gly domain containing linker protein family member 4 [Source:HGNC Symbol;Acc:HGNC:26108]	1853.07	0.310422	0.086812	3.5758	0.000349162	0.00329388
ENSG00000203644	ENSG00000203644	novel transcript, sense intronic to TMCC1	139.256	0.310294	0.158079	1.96291	0.0496565	0.163009
ENSG00000216937	CCDC7	coiled-coil domain containing 7 [Source:HGNC Symbol;Acc:HGNC:26533]	22.708	0.310256	0.246959	1.25631	0.209004	0.429686
ENSG00000140416	TPM1	tropomyosin 1 [Source:HGNC Symbol;Acc:HGNC:12010]	475.897	0.310215	0.115638	2.68263	0.00730451	0.0390995
ENSG00000232112	TMA7	translation machinery associated 7 homolog [Source:HGNC Symbol;Acc:HGNC:26932]	140.923	0.310031	0.176973	1.75186	0.0797982	0.228455
ENSG00000237765	FAM200B	family with sequence similarity 200 member B [Source:HGNC Symbol;Acc:HGNC:27740]	279.038	0.309975	0.150704	2.05685	0.0397009	0.138962
ENSG00000087510	TFAP2C	transcription factor AP-2 gamma [Source:HGNC Symbol;Acc:HGNC:11744]	274.777	0.309958	0.129359	2.39611	0.0165702	0.0732318
ENSG00000111269	CREBL2	cAMP responsive element binding protein like 2 [Source:HGNC Symbol;Acc:HGNC:2350]	1961.9	0.309872	0.114191	2.71364	0.00665481	0.0362972
ENSG00000034053	APBA2	amyloid beta precursor protein binding family A member 2 [Source:HGNC Symbol;Acc:HGNC:579]	249.396	0.309794	0.140313	2.20788	0.0272526	0.106001
ENSG00000168298	H1-4	H1.4 linker histone, cluster member [Source:HGNC Symbol;Acc:HGNC:4718]	8.11446	0.309771	0.230063	1.34646	0.178154	0.38805
ENSG00000137876	RSL24D1	ribosomal L24 domain containing 1 [Source:HGNC Symbol;Acc:HGNC:18479]	3641.45	0.309768	0.227558	1.36128	0.173427	0.381802
ENSG00000261556	SMG1P7	SMG1 pseudogene 7 [Source:HGNC Symbol;Acc:HGNC:49864]	12.3689	0.309756	0.244064	1.26916	0.204383	0.423838
ENSG00000138356	AOX1	aldehyde oxidase 1 [Source:HGNC Symbol;Acc:HGNC:553]	23.208	0.309682	0.246592	1.25585	0.209171	0.429795
ENSG00000183172	SMDT1	single-pass membrane protein with aspartate rich tail 1 [Source:HGNC Symbol;Acc:HGNC:25055]	396.53	0.309625	0.119868	2.58305	0.00979303	0.0489922
ENSG00000261211	ENSG00000261211	novel transcript	3.30422	0.309546	0.162457	1.90541	0.0567274	NA
ENSG00000177034	MTX3	metaxin 3 [Source:HGNC Symbol;Acc:HGNC:24812]	750.282	0.30948	0.115253	2.68523	0.0072479	0.0388868
ENSG00000280434	ENSG00000280434	novel transcript, sense overlapping PARVB	6.34555	0.309476	0.213696	1.44821	0.14756	0.34357
ENSG00000174010	KLHL15	kelch like family member 15 [Source:HGNC Symbol;Acc:HGNC:29347]	458.424	0.309434	0.108378	2.85515	0.00430172	0.0255239
ENSG00000152409	JMY	junction mediating and regulatory protein, p53 cofactor [Source:HGNC Symbol;Acc:HGNC:28916]	592.404	0.309179	0.173146	1.78565	0.0741555	0.217253
ENSG00000111711	GOLT1B	golgi transport 1B [Source:HGNC Symbol;Acc:HGNC:20175]	1785.36	0.309075	0.105225	2.93727	0.00331117	0.0207186
ENSG00000133104	SPART	spartin [Source:HGNC Symbol;Acc:HGNC:18514]	2898.69	0.309044	0.0804472	3.84157	0.00012225	0.00134248
ENSG00000206573	THUMPD3-AS1	THUMPD3 antisense RNA 1 [Source:HGNC Symbol;Acc:HGNC:44478]	112.49	0.309029	0.177947	1.73663	0.0824516	0.23398
ENSG00000228033	ENSG00000228033	novel transcript	40.6934	0.309021	0.234971	1.31515	0.188461	0.403014
ENSG00000134779	TPGS2	tubulin polyglutamylase complex subunit 2 [Source:HGNC Symbol;Acc:HGNC:24561]	1329.97	0.308984	0.0901569	3.42719	0.000609872	0.00528794
ENSG00000256894	ENSG00000256894	novel transcript, antisense to SSPN	61.7977	0.308911	0.2288	1.35013	0.176973	0.386218
ENSG00000125257	ABCC4	ATP binding cassette subfamily C member 4 (PEL blood group) [Source:HGNC Symbol;Acc:HGNC:55]	3718.79	0.308858	0.094044	3.28418	0.00102279	0.00806888
ENSG00000147065	MSN	moesin [Source:HGNC Symbol;Acc:HGNC:7373]	11270.3	0.308852	0.0738951	4.1796	2.92021635174425e-05	0.000391977
ENSG00000163577	EIF5A2	eukaryotic translation initiation factor 5A2 [Source:HGNC Symbol;Acc:HGNC:3301]	648.596	0.30884	0.0998267	3.09376	0.00197635	0.0136226
ENSG00000102316	MAGED2	MAGE family member D2 [Source:HGNC Symbol;Acc:HGNC:16353]	2666.1	0.308836	0.0837309	3.68843	0.000225638	0.00228919
ENSG00000159461	AMFR	autocrine motility factor receptor [Source:HGNC Symbol;Acc:HGNC:463]	1751.52	0.308803	0.0789294	3.9124	9.138329068519e-05	0.00104786
ENSG00000230590	FTX	FTX transcript, XIST regulator [Source:HGNC Symbol;Acc:HGNC:37190]	152.123	0.308644	0.176371	1.74996	0.0801244	0.229113
ENSG00000119888	EPCAM	epithelial cell adhesion molecule [Source:HGNC Symbol;Acc:HGNC:11529]	4.42822	0.308567	0.193796	1.59223	0.111334	NA
ENSG00000108947	EFNB3	ephrin B3 [Source:HGNC Symbol;Acc:HGNC:3228]	51.255	0.30844	0.234835	1.31344	0.189036	0.403542
ENSG00000042493	CAPG	capping actin protein, gelsolin like [Source:HGNC Symbol;Acc:HGNC:1474]	129.576	0.308401	0.177685	1.73566	0.0826235	0.2341
ENSG00000109618	SEPSECS	Sep (O-phosphoserine) tRNA:Sec (selenocysteine) tRNA synthase [Source:HGNC Symbol;Acc:HGNC:30605]	266.254	0.308381	0.144875	2.1286	0.0332875	0.121939
ENSG00000058063	ATP11B	ATPase phospholipid transporting 11B (putative) [Source:HGNC Symbol;Acc:HGNC:13553]	2065.33	0.30831	0.0746133	4.13211	3.59453536782091e-05	0.000468049
ENSG00000102699	PARP4	poly(ADP-ribose) polymerase family member 4 [Source:HGNC Symbol;Acc:HGNC:271]	4037.79	0.308225	0.0728657	4.23004	2.33645638880832e-05	0.000321796
ENSG00000198624	CCDC69	coiled-coil domain containing 69 [Source:HGNC Symbol;Acc:HGNC:24487]	95.8026	0.308066	0.177371	1.73684	0.0824147	0.23398
ENSG00000253567	ENSG00000253567	novel transcript	4.37112	0.307924	0.199126	1.54638	0.122013	NA
ENSG00000260854	LINC02184	long intergenic non-protein coding RNA 2184 [Source:HGNC Symbol;Acc:HGNC:53046]	13.9724	0.307855	0.243411	1.26475	0.20596	0.425973
ENSG00000186174	BCL9L	BCL9 like [Source:HGNC Symbol;Acc:HGNC:23688]	397.314	0.307748	0.112798	2.72832	0.00636575	0.0351745
ENSG00000198855	FICD	FIC domain protein adenylyltransferase [Source:HGNC Symbol;Acc:HGNC:18416]	170.975	0.307626	0.147873	2.08034	0.0374944	0.13297
ENSG00000165899	OTOGL	otogelin like [Source:HGNC Symbol;Acc:HGNC:26901]	69.0963	0.307234	0.218424	1.4066	0.159547	0.362746
ENSG00000128581	IFT22	intraflagellar transport 22 [Source:HGNC Symbol;Acc:HGNC:21895]	302.816	0.307101	0.125463	2.44774	0.0143756	0.0654087
ENSG00000088854	DNAAF9	dynein axonemal assembly factor 9 [Source:HGNC Symbol;Acc:HGNC:17721]	1011.38	0.307098	0.0989299	3.1042	0.00190794	0.0132623
ENSG00000106299	WASL	WASP like actin nucleation promoting factor [Source:HGNC Symbol;Acc:HGNC:12735]	5355.63	0.307012	0.0998665	3.07422	0.00211051	0.0143732
ENSG00000106692	FKTN	fukutin [Source:HGNC Symbol;Acc:HGNC:3622]	939.174	0.306991	0.101607	3.02136	0.00251643	0.016573
ENSG00000139146	SINHCAF	SIN3-HDAC complex associated factor [Source:HGNC Symbol;Acc:HGNC:30702]	1537.74	0.306838	0.108713	2.82246	0.00476574	0.0277757
ENSG00000273142	LINC02604	long intergenic non-protein coding RNA 2604 [Source:HGNC Symbol;Acc:HGNC:53972]	46.1824	0.306733	0.234306	1.30911	0.190497	0.405094
ENSG00000143570	SLC39A1	solute carrier family 39 member 1 [Source:HGNC Symbol;Acc:HGNC:12876]	4098.21	0.306694	0.0999311	3.06905	0.00214737	0.0145942
[truncated: 27,121 more rows]
