# Supplementary material for: Mechanical confinement governs phenotypic plasticity in melanoma
Source: Nature. 2025 Aug 27;647(8089):517–27. doi: 10.1038/s41586-025-09445-6 (PMC12611772; doi:10.1038/s41586-025-09445-6)
Supplement: Supplementary file 5 — Source Data Fig. 2 [file 41586_2025_9445_MOESM5_ESM.xlsx]

## Sheet: Figure 2h
Source data: Figure 2h
unconfined	confined
0.080868	0.178002
0.067205	0.0825654
0.0629588	0.146496
0.058193	0.12668
0.0926794	0.0841345
0.0694932	0.0744578
0.0709478	0.0791191
0.0696094	0.154627
0.0749088	0.206129
0.0542474	0.120336
0.0959381	0.103594
0.0727684	0.0707932
0.071669	0.101517
0.0759416	0.148882
0.0741004	0.145141
0.0744441	0.118965
0.052024	0.135814
0.0774375	0.136548
0.0775512	0.111692
0.109014	0.0815351
0.0709999	0.0954624
0.0673792	0.122533
0.0658637	0.15299
0.113283	0.0781018
0.0554141	0.0598759
0.0835052	0.115581
0.0982759	0.0926739
	0.159576
	0.0544094
	0.0999942
	0.0738948
	0.0920476
	0.187503
	0.0773741
	0.147995
	0.0884806
	0.134651
	0.134644
	0.0971232
	0.125293
	0.0691767
	0.1135
	0.163807
	0.207345
	0.106072
	0.0877988
	0.180915
	0.0703629
	0.138892
	0.142903
	0.0900062
	0.170248
	0.0811885
	0.172103
	0.137345
	0.0951302
	0.141756
	0.132817
	0.0874856
	0.113376
	0.0802665
	0.0876756
	0.0854409
	0.0801816
	0.0857396
	0.101619
	0.0775125
	0.0461516
	0.100347
	0.0829594
	0.160756
	0.0656859
	0.128256
	0.134512
	0.0819052
	0.145402
	0.0795028
	0.162509
	0.134477
	0.0912722
