# Supplementary material for: Mechanical confinement governs phenotypic plasticity in melanoma
Source: Nature. 2025 Aug 27;647(8089):517–27. doi: 10.1038/s41586-025-09445-6 (PMC12611772; doi:10.1038/s41586-025-09445-6)
Supplement: Supplementary file 6 — Source Data Fig. 3 [file 41586_2025_9445_MOESM6_ESM.xlsx]

## Sheet: Figure 3g
Source data: Figure 3g
circularity	HMGB2 intensity (log2)
0.364186	10.852
0.77771	9.0943
0.735458	11.3879
0.883154	9.16453
0.900504	10.5851
0.609354	12.2298
0.703234	7.93505
0.448515	Inf
0.960673	8.32151
0.721982	12.5323
0.660026	10.2661
0.885154	9.45453
0.734541	8.28518
0.896496	9.1076
0.989749	8.32312
0.732034	10.5699
0.709027	13.9974
0.479052	9.98374
0.82417	10.6423
0.717246	9.96767
0.806817	7.76758
0.815966	8.38344
0.767928	9.52211
0.921675	8.3902
0.701087	9.05362
0.833014	8.91489
0.960224	8.28233
0.549663	9.6816
0.560667	10.1215
0.809809	8.95002
0.878721	8.33153
0.626568	10.242
0.901064	9.04659
0.591965	10.0275
0.485534	9.76097
0.845742	8.1376
0.754918	10.3429
0.800309	9.97509
0.480374	9.84053
0.706875	8.65866
0.873234	8.51355
0.837338	9.55269
0.85336	9.0032
0.796805	8.47235
0.738114	8.53213
0.780023	8.71559
0.607252	8.93961
0.625566	9.08053
0.870625	9.1678
0.747632	9.95186
0.821743	9.93445
0.92217	8.19338
0.712249	8.17764
0.806808	8.04166
0.560187	9.99036
0.959719	7.42438
0.6795	9.21532
0.911126	9.70619
0.729428	9.24838
0.561904	11.838
0.858991	8.48814
0.970083	9.11831
0.847343	9.86044
0.444906	9.78104
0.592911	11.8631
0.74244	10.1209
0.816985	8.20108
0.89879	8.29959
0.753859	14.2591
0.590213	10.4988
0.919611	10.6702
0.792618	10.3103
0.906718	10.7134
0.89501	8.1027
0.573621	10.3577
0.434952	10.2748
0.888882	8.91697
0.492678	9.27773
0.464749	9.55211
0.632239	10.0768
0.730459	9.91844
0.76831	11.1739
0.839734	11.0194
0.684145	10.4462
0.663125	10.3227
0.885928	8.7717
0.540557	10.1529
0.926904	10.2593
0.756344	9.98307
0.572309	8.37587
0.526675	8.495
0.70489	9.73063
0.669571	10.6407
0.614662	9.66059
0.68919	9.80902
0.854716	8.45156
0.879125	10.0261
0.944115	9.28224
0.90686	9.13092
0.938864	7.51566
0.551558	10.0408
0.849309	9.70175
0.594424	9.74233
0.539805	9.82472
0.804825	9.05913
0.437934	9.90739
0.694702	7.87403
0.701276	10.6999
0.706133	9.77498
0.825878	9.33814
0.827699	8.61814
0.88805	7.75939
0.722602	9.20301
0.849362	9.13614
0.686249	8.52649
0.70045	9.33413
0.716963	9.17758
0.867033	9.25409
0.797228	8.99549
0.906086	8.8756
0.910523	8.76078
0.694283	8.56213
0.684494	8.9785
0.900438	8.5969
0.848938	8.89372
0.935796	8.94672
0.744852	11.1574
0.772441	8.48591
0.533873	10.2753
0.373273	10.7722
0.755406	8.87997
0.782469	9.8503
0.945363	8.39111
0.72714	9.13336
0.907585	8.80658
0.807839	8.48449
0.885385	9.03819
0.796121	7.79049
0.889769	8.0054
0.746157	9.50038
0.640244	8.97518
0.910838	8.24212
0.943193	8.30692
0.852346	8.58843
0.685405	8.43172
0.85419	8.05789
0.899341	9.08222
0.609512	9.86379
0.940051	8.82267
0.91695	8.21596
0.793146	8.10904
0.880946	8.60434
0.86033	8.1421
0.898162	8.19812
0.872312	7.2548
0.943034	8.32754
0.859023	7.11169
0.83702	6.58786
0.819814	7.8426
0.81183	8.95556
0.954608	8.18488
0.890247	8.44333
0.772201	9.05279
0.865548	8.4868
0.938118	8.40407
0.90944	14.0589
0.902787	12.9984
0.842034	9.9087
0.873739	9.85981
0.785072	9.92129
0.923437	10.3399
0.717408	9.19764
0.909759	8.79695
0.695661	12.0093
0.695882	8.57517
0.796895	6.57853
0.939246	7.02997
0.735422	10.4485
0.668762	9.7145
0.807421	10.1317
0.973776	7.22095
0.91824	9.96317
0.814196	10.8619
0.851455	8.77756
0.841486	8.12242
0.853907	8.37653
0.741159	10.3203
0.960379	6.82879
0.659797	11.0295
0.857785	10.1633
0.816947	6.48567
0.881146	10.8837
0.921165	8.42428
0.825672	11.7944
0.651519	Inf
0.840109	9.97676
0.902194	Inf
0.886649	8.80142
0.92464	9.21933
0.670129	10.0431
0.863984	10.1671

## Sheet: Figure 3i
Source data: Figure 3i
unconfined	confined
0.518551	76.1837
68.2038	22.5441
93.8543	51.4185
85.2971	25.9538
82.0199	77.1643
65.3763	76.2757
93.2688	64.416
68.9607	71.4926
40.7065	121.796
76.703	154.211
62.6672	28.3251
14.8282	138.321
93.4836	141.209
2.66707	129.105
1.18687	2.52392
0.377272	145.434
0.0363455	8.82708
31.0252	273.675
41.4073	222.836
41.6203	120.035
12.9103	20.404
99.2399	223.081
81.6322	48.5249
53.1025	337.77
123.16	63.0906
76.0161	62.4334
4.80096	31.1476
9.23731	86.891
89.3966	141.301
38.3161	23.932
64.9464	97.0334
138.449	97.0666
51.1815	128.445
42.8393	105.11
98.0533	101.135
49.6388	112.514
51.6973	96.545
60.3805	0.029212
31.3145	110.806
0.840651	85.6118
3.50579	97.4405
2.00247	138.334
60.3152	89.4707
49.416	45.2062
15.9268	120.218
4.29003	92.2152
22.0123	171.412
78.1317	180.112
6.12194	122.102
	94.178
	138.685
	168.048
	49.6485
	89.9951
	206.563
	191.047
	188.83
	95.4895
	16.8008
	86.1114
	88.1651
	117.49
	114.405
	190.989
	76.576
	43.4111
	0.000149727
	79.1542
	77.4742
	160.46
	149.159
	216.862
	40.0916
	38.7993
	0.763413
	89.8095
	105.309
	89.8823
	158.296
	93.5646
	88.3958
	85.7752
	130.677
	128.434
	76.0583
	102.703
	20.3059
	92.4452
	94.5631
	126.6
	201.824
	82.0495
	49.4164
	0.00272942
	89.0118
	83.9848
	176.437

## Sheet: Figure 3j
Source data: Figure 3j
unconfined	confined
3.77902	106.726
118.047	50.1969
223.95	90.5812
259.774	174.663
129.322	165.466
221.854	282.414
212.631	116.368
211.854	129.831
87.6433	243.166
170.821	408.553
226.18	248.748
59.1001	296.003
197.712	280.171
17.7686	149.512
93.7304	166.473
78.7307	146.122
2.02004	184.587
133.589	340.237
171.848	280.405
138.112	148.509
60.262	25.9781
231.397	501.547
126.976	66.1417
174.145	629.634
264.295	154.339
108.3	148.259
205.677	250.066
56.3453	243.484
269.121	260.679
146.024	243.105
249.167	199.478
362.25	244.428
128.44	269.648
213.121	191.589
309.88	265.513
180.977	161.989
214.801	166.302
129.22	2.82768
76.3013	274.941
81.2886	229.201
110.655	277.043
94.7984	232.484
226.546	189.683
202.436	178.254
62.0322	241.614
103.735	231.675
75.4921	208.996
219.769	209.427
224.26	212.55
	208.772
	295.384
	217.007
	47.162
	283.715
	601.636
	318.552
	403.021
	289.562
	263.657
	291.56
	165.313
	285.755
	256.744
	520.506
	140.744
	137.023
	3.3024
	259.556
	223.558
	531.395
	169.061
	181.785
	101.367
	96.8639
	1.49373
	155.322
	69.1947
	191.561
	186.247
	76.668
	91.8315
	140.707
	116.3
	116.208
	235.666
	287.093
	266.982
	272.728
	159.049
	296.826
	473.314
	139.207
	136.947
	2.99045
	258.148
	231.024
	504.625

## Sheet: Figure 3k
Source data: Figure 3k
unconfined	confined
0.137218	0.713826
0.577771	0.449113
0.419085	0.567651
0.328351	0.148594
0.634229	0.466345
0.294682	0.270084
0.438641	0.553554
0.32551	0.55066
0.464457	0.500877
0.449025	0.377456
0.277068	0.113871
0.2509	0.467295
0.472828	0.504011
0.1501	0.863508
0.0126626	0.0151612
0.00479193	0.995288
0.0179924	0.0478206
0.232243	0.804364
0.240953	0.794691
0.301351	0.808267
0.214235	0.785431
0.428873	0.444785
0.642896	0.733651
0.304933	0.536455
0.465995	0.408778
0.701903	0.421111
0.0233423	0.124558
0.163941	0.356865
0.332181	0.54205
0.262397	0.098443
0.260654	0.486436
0.382193	0.397117
0.398486	0.476343
0.201009	0.548622
0.316423	0.380902
0.274282	0.694579
0.240676	0.58054
0.467269	0.0103307
0.410405	0.403016
0.0103416	0.373523
0.0316822	0.351717
0.0211235	0.595024
0.266239	0.471686
0.244107	0.253605
0.25675	0.49756
0.0413557	0.398037
0.291585	0.820169
0.355517	0.860024
0.0272984	0.574464
	0.451105
	0.469506
	0.774392
	1.05272
	0.317202
	0.343335
	0.599734
	0.468537
	0.329772
	0.0637223
	0.295347
	0.533322
	0.411154
	0.4456
	0.366929
	0.544081
	0.316816
	4.53e-05
	0.304961
	0.346551
	0.301959
	0.882283
	1.19296
	0.395508
	0.400554
	0.511078
	0.578216
	1.52192
	0.46921
	0.849923
	1.22039
	0.962587
	0.609601
	1.12362
	1.10521
	0.322737
	0.357733
	0.0760573
	0.338965
	0.594553
	0.426514
	0.426406
	0.589404
	0.360842
	0.00091271
	0.344809
	0.363533
	0.34964

## Sheet: Figure 3m
Source data: Figure 3m
Nesprin-2 protein abundance
HMGB2-TurboID	NLS-TurboID
27.9558	14.9031
27.1463	19.0783
27.7211	15.5077

## Sheet: Figure 3o
Source data: Figure 3o
Condition	HMGB2 intensity
siNT_confined'	0.00957229
siNT_confined'	0.0100484
siNT_confined'	0.00800917
siNT_confined'	0.00836274
siNT_confined'	0.0076
siNT_confined'	0.00790435
siNT_confined'	0.00984549
siNT_confined'	0.00746163
siNT_confined'	0.00956251
siNT_confined'	0.0126859
siNT_confined'	0.00855535
siNT_confined'	0.0121424
siNT_confined'	0.0105912
siNT_confined'	0.00975543
siNT_confined'	0.00730212
siNT_confined'	0.00784847
siNT_confined'	0.0103539
siNT_confined'	0.00888903
siNT_confined'	0.00819712
siNT_confined'	0.00902116
siNT_confined'	0.00815822
siNT_confined'	0.00857515
siNT_confined'	0.00967795
siNT_confined'	0.00523945
siNT_confined'	0.00610266
siNT_confined'	0.00711672
siNT_confined'	0.00726492
siNT_confined'	0.00843822
siNT_confined'	0.00886176
siNT_confined'	0.00729719
siNT_confined'	0.00976874
siNT_confined'	0.00896247
siNT_confined'	0.00856843
siNT_confined'	0.00880723
siNT_confined'	0.00910973
siNT_confined'	0.00788184
siNT_confined'	0.00966922
siNT_confined'	0.00697512
siNT_confined'	0.00791137
siNT_confined'	0.00744937
siNT_confined'	0.00805982
siNT_confined'	0.00772438
siNT_confined'	0.00672007
siNT_confined'	0.00924173
siNT_confined'	0.00785075
siNT_confined'	0.00915193
siNT_confined'	0.00679582
siNT_confined'	0.00928535
siNT_confined'	0.00727143
siNT_confined'	0.00769342
siNT_confined'	0.00655651
siNT_confined'	0.00823998
siNT_confined'	0.00791886
siNT_confined'	0.00704718
siNT_confined'	0.00673972
siNT_confined'	0.00680325
siNT_confined'	0.0081491
siNT_confined'	0.00993334
siNT_confined'	0.00755904
siNT_confined'	0.00823171
siNT_confined'	0.00811166
siNT_confined'	0.00514572
siNT_confined'	0.00497198
siNT_confined'	0.00642945
siNT_confined'	0.00714642
siNT_confined'	0.0074848
siNT_confined'	0.0132
siNT_confined'	0.0057689
siNT_confined'	0.0103185
siNT_confined'	0.00816297
siNT_confined'	0.00782692
siNT_confined'	0.00942403
siNT_confined'	0.00848852
siNT_confined'	0.010102
siNT_confined'	0.00907257
siNT_confined'	0.00701959
siNT_confined'	0.010538
siNT_confined'	0.00924632
siNT_confined'	0.0114869
siNT_confined'	0.0100164
siNT_confined'	0.0099767
siNT_confined'	0.0101035
siNT_confined'	0.0106196
siNT_confined'	0.00625853
siNT_confined'	0.00585326
siNT_confined'	0.00836664
siNT_confined'	0.0065272
siNT_confined'	0.00713001
siNT_confined'	0.00909268
siNT_confined'	0.00811991
siNT_confined'	0.0090594
siNT_confined'	0.00825829
siNT_confined'	0.00645339
siNT_confined'	0.00867062
siSyne2_confined'	0.00754284
siSyne2_confined'	0.00786036
siSyne2_confined'	0.00729364
siSyne2_confined'	0.00748523
siSyne2_confined'	0.0073731
siSyne2_confined'	0.00625613
siSyne2_confined'	0.00548936
siSyne2_confined'	0.00682067
siSyne2_confined'	0.00662445
siSyne2_confined'	0.00570527
siSyne2_confined'	0.00756835
siSyne2_confined'	0.00721935
siSyne2_confined'	0.006569
siSyne2_confined'	0.00654159
siSyne2_confined'	0.0063699
siSyne2_confined'	0.00580704
siSyne2_confined'	0.00523545
siSyne2_confined'	0.00489846
siSyne2_confined'	0.00557986
siSyne2_confined'	0.00669723
siSyne2_confined'	0.00825025
siSyne2_confined'	0.00645414
siSyne2_confined'	0.00617761
siSyne2_confined'	0.00684232
siSyne2_confined'	0.00861444
siSyne2_confined'	0.00846886
siSyne2_confined'	0.00598774
siSyne2_confined'	0.00707866
siSyne2_confined'	0.00863437
siSyne2_confined'	0.00776558
siSyne2_confined'	0.00792051
siSyne2_confined'	0.00576059
siSyne2_confined'	0.00652764
siSyne2_confined'	0.00655545
siSyne2_confined'	0.00670736
siSyne2_confined'	0.00649943
siSyne2_confined'	0.00644147
siSyne2_confined'	0.00622783
siSyne2_confined'	0.00630775
siSyne2_confined'	0.00679027
siSyne2_confined'	0.00667006
siSyne2_confined'	0.00384219
siSyne2_confined'	0.00497539
siSyne2_confined'	0.00562672
siSyne2_confined'	0.0072215
siSyne2_confined'	0.00540057
siSyne2_confined'	0.00753385
siSyne2_confined'	0.00727118
siSyne2_confined'	0.00568916
siSyne2_confined'	0.00498978
siSyne2_confined'	0.00600125
siSyne2_confined'	0.00518214
siSyne2_confined'	0.00709013
siSyne2_confined'	0.00363841
siSyne2_confined'	0.00386219
siSyne2_confined'	0.00663321
siSyne2_confined'	0.00485407
siSyne2_confined'	0.00467749
siSyne2_confined'	0.00606856
siSyne2_confined'	0.00592366
siSyne2_confined'	0.00579992
siSyne2_confined'	0.00587873
siSyne2_confined'	0.00608675
siSyne2_confined'	0.00556822
siNT_unconfined'	0.0049929
siNT_unconfined'	0.00380226
siNT_unconfined'	0.00429103
siNT_unconfined'	0.00479963
siNT_unconfined'	0.00374841
siNT_unconfined'	0.00428628
siNT_unconfined'	0.0049895
siNT_unconfined'	0.00501717
siNT_unconfined'	0.00431989
siNT_unconfined'	0.00444041
siNT_unconfined'	0.00547663
siNT_unconfined'	0.0042783
siNT_unconfined'	0.00427587
siNT_unconfined'	0.00386782
siNT_unconfined'	0.00414476
siNT_unconfined'	0.003107
siNT_unconfined'	0.00327147
siNT_unconfined'	0.00440963
siNT_unconfined'	0.00447692
siNT_unconfined'	0.00344102
siNT_unconfined'	0.00345031
siNT_unconfined'	0.00447393
siNT_unconfined'	0.00404479
siNT_unconfined'	0.00360227
siNT_unconfined'	0.00434893
siNT_unconfined'	0.00440725
siNT_unconfined'	0.00437849
siNT_unconfined'	0.00434502
siNT_unconfined'	0.00487377
siNT_unconfined'	0.00370881
siNT_unconfined'	0.00398884
siNT_unconfined'	0.00400034
siNT_unconfined'	0.00470468
siNT_unconfined'	0.00307411
siNT_unconfined'	0.0030703
siNT_unconfined'	0.00366177
siNT_unconfined'	0.00295284
siNT_unconfined'	0.0043334
siNT_unconfined'	0.00420247
siNT_unconfined'	0.00398921
siNT_unconfined'	0.00303778
siNT_unconfined'	0.00348937
siNT_unconfined'	0.00367315
siNT_unconfined'	0.00371895
siNT_unconfined'	0.00319012
siNT_unconfined'	0.00431787
siNT_unconfined'	0.00314128
siNT_unconfined'	0.00350402
siNT_unconfined'	0.00325119
siNT_unconfined'	0.00351886
siNT_unconfined'	0.00362502
siNT_unconfined'	0.00340308
siNT_unconfined'	0.00377776
siNT_unconfined'	0.00449582
siNT_unconfined'	0.00478316
siNT_unconfined'	0.00361872
siNT_unconfined'	0.00541597
siNT_unconfined'	0.00382986
siNT_unconfined'	0.00444131
siNT_unconfined'	0.003268
siNT_unconfined'	0.00067959
siNT_unconfined'	0.00300006
siNT_unconfined'	0.00324734
siNT_unconfined'	0.00268516
siNT_unconfined'	0.00363022
siNT_unconfined'	0.00519007
siNT_unconfined'	0.00445586
siNT_unconfined'	0.0032043
siNT_unconfined'	0.00423542
siNT_unconfined'	0.00494865
siNT_unconfined'	0.0045888
siNT_unconfined'	0.00293199
siSyne2_unconfined'	0.00672665
siSyne2_unconfined'	0.00495025
siSyne2_unconfined'	0.00514287
siSyne2_unconfined'	0.00491883
siSyne2_unconfined'	0.00712828
siSyne2_unconfined'	0.00512775
siSyne2_unconfined'	0.005268
siSyne2_unconfined'	0.00685023
siSyne2_unconfined'	0.00688279
siSyne2_unconfined'	0.00590642
siSyne2_unconfined'	0.00592774
siSyne2_unconfined'	0.00572564
siSyne2_unconfined'	0.00743185
siSyne2_unconfined'	0.00519273
siSyne2_unconfined'	0.0050507
siSyne2_unconfined'	0.00657264
siSyne2_unconfined'	0.00385581
siSyne2_unconfined'	0.00513744
siSyne2_unconfined'	0.00675009
siSyne2_unconfined'	0.00547732
siSyne2_unconfined'	0.00585872
siSyne2_unconfined'	0.00661235
siSyne2_unconfined'	0.00643909
siSyne2_unconfined'	0.0058483
siSyne2_unconfined'	0.00711062
siSyne2_unconfined'	0.0042533
siSyne2_unconfined'	0.00526366
siSyne2_unconfined'	0.00567383
siSyne2_unconfined'	0.00561068
siSyne2_unconfined'	0.00244964
siSyne2_unconfined'	0.00426019
siSyne2_unconfined'	0.00409742
siSyne2_unconfined'	0.00733586
siSyne2_unconfined'	0.00530583
siSyne2_unconfined'	0.00562917
siSyne2_unconfined'	0.00497694
siSyne2_unconfined'	0.00598615
siSyne2_unconfined'	0.00517948
siSyne2_unconfined'	0.00571251
siSyne2_unconfined'	0.00620534
siSyne2_unconfined'	0.00675899
siSyne2_unconfined'	0.00539702
siSyne2_unconfined'	0.00538429
siSyne2_unconfined'	0.00652596
siSyne2_unconfined'	0.00522497
siSyne2_unconfined'	0.00642106
siSyne2_unconfined'	0.00587802
siSyne2_unconfined'	0.00541625

## Sheet: Figure 3q
Source data: Figure 3q
Condition	AcTub intensity
siNT_confined'	0.00327723
siNT_confined'	0.00406883
siNT_confined'	0.00268187
siNT_confined'	0.00242844
siNT_confined'	0.00221435
siNT_confined'	0.00200068
siNT_confined'	0.00213718
siNT_confined'	0.00206473
siNT_confined'	0.00258721
siNT_confined'	0.00224193
siNT_confined'	0.00289442
siNT_confined'	0.00201953
siNT_confined'	0.0040423
siNT_confined'	0.00666342
siNT_confined'	0.00320105
siNT_confined'	0.00849559
siNT_confined'	0.00532333
siNT_confined'	0.00479046
siNT_confined'	0.00603189
siNT_confined'	0.00564753
siNT_confined'	0.00464766
siNT_confined'	0.00271654
siNT_confined'	0.00296249
siNT_confined'	0.00318834
siNT_confined'	0.00248605
siNT_confined'	0.0036107
siNT_confined'	0.00263941
siNT_confined'	0.0034737
siNT_confined'	0.00251816
siNT_confined'	0.00337501
siNT_confined'	0.0025534
siNT_confined'	0.00239331
siNT_confined'	0.0022093
siNT_confined'	0.00178084
siNT_confined'	0.002837
siNT_confined'	0.00281217
siNT_confined'	0.00322921
siNT_confined'	0.00226603
siNT_confined'	0.00541541
siNT_confined'	0.00224068
siNT_confined'	0.00222244
siNT_confined'	0.00251216
siNT_confined'	0.00313615
siNT_confined'	0.00310181
siNT_confined'	0.00411245
siNT_confined'	0.00413194
siNT_confined'	0.00406957
siNT_confined'	0.00388628
siNT_confined'	0.00299788
siNT_confined'	0.00242847
siNT_confined'	0.00366192
siNT_confined'	0.00411777
siNT_confined'	0.00254012
siNT_confined'	0.00414911
siNT_confined'	0.00162471
siNT_confined'	0.00225317
siNT_confined'	0.00206596
siNT_confined'	0.00190224
siNT_confined'	0.00214055
siNT_confined'	0.00301798
siNT_confined'	0.00203059
siNT_confined'	0.00383157
siNT_confined'	0.0022985
siNT_confined'	0.00226133
siNT_confined'	0.00332168
siNT_confined'	0.0050552
siSYNE2_confined'	0.00253
siSYNE2_confined'	0.00358436
siSYNE2_confined'	0.00260491
siSYNE2_confined'	0.00223462
siSYNE2_confined'	0.00498777
siSYNE2_confined'	0.00188431
siSYNE2_confined'	0.00300482
siSYNE2_confined'	0.00256155
siSYNE2_confined'	0.00231312
siSYNE2_confined'	0.00310152
siSYNE2_confined'	0.00194074
siSYNE2_confined'	0.00223562
siSYNE2_confined'	0.00259829
siSYNE2_confined'	0.00218742
siSYNE2_confined'	0.00285181
siSYNE2_confined'	0.00171807
siSYNE2_confined'	0.00231738
siSYNE2_confined'	0.00160295
siSYNE2_confined'	0.00165047
siSYNE2_confined'	0.00229742
siSYNE2_confined'	0.00230127
siSYNE2_confined'	0.00336545
siSYNE2_confined'	0.00337792
siSYNE2_confined'	0.00407483
siSYNE2_confined'	0.00191002
siSYNE2_confined'	0.0037556
siSYNE2_confined'	0.00475743
siSYNE2_confined'	0.00268259
siSYNE2_confined'	0.00223456
siSYNE2_confined'	0.00196624
siSYNE2_confined'	0.00362388
siSYNE2_confined'	0.00171555
siSYNE2_confined'	0.00182696
siSYNE2_confined'	0.0028023
siSYNE2_confined'	0.00164644
siSYNE2_confined'	0.00320912
siSYNE2_confined'	0.00369937
siSYNE2_confined'	0.00200715
siSYNE2_confined'	0.0050971
siSYNE2_confined'	0.00300251
siSYNE2_confined'	0.0017577
siSYNE2_confined'	0.00239278
siSYNE2_confined'	0.00345539
siSYNE2_confined'	0.0025107
siSYNE2_confined'	0.002274
siSYNE2_confined'	0.00233277
siSYNE2_confined'	0.00226108
siSYNE2_confined'	0.00164212
siSYNE2_confined'	0.00412871
siSYNE2_confined'	0.00157613
siSYNE2_confined'	0.00162896
siSYNE2_confined'	0.00177134
siSYNE2_confined'	0.00396616
siSYNE2_confined'	0.00292871
siSYNE2_confined'	0.00213266
siSYNE2_confined'	0.00142962
siSYNE2_confined'	0.00248476
siSYNE2_confined'	0.00164937
siSYNE2_confined'	0.00167467
siSYNE2_confined'	0.00195229
siSYNE2_confined'	0.00255927
siSYNE2_confined'	0.00228548
siSYNE2_confined'	0.00198166
siSYNE2_confined'	0.00163518
siSYNE2_confined'	0.00169614
siSYNE2_confined'	0.0019261
siSYNE2_confined'	0.00193563
siSYNE2_confined'	0.00140212
siSYNE2_confined'	0.00183938
siSYNE2_confined'	0.00208819
siSYNE2_confined'	0.00158002
siSYNE2_confined'	0.00278712
siSYNE2_confined'	0.00159868
siSYNE2_confined'	0.0023026
siSYNE2_confined'	0.00134501
siSYNE2_confined'	0.00155996
siSYNE2_confined'	0.00226802
siSYNE2_confined'	0.00227887
siSYNE2_confined'	0.00169157
siSYNE2_confined'	0.00181048
siSYNE2_confined'	0.00319119
siSYNE2_confined'	0.00419336
siSYNE2_confined'	0.00162544
siSYNE2_confined'	0.00301321
siSYNE2_confined'	0.00343049
siSYNE2_confined'	0.00181023
siSYNE2_confined'	0.0022633
siSYNE2_confined'	0.0027233
siSYNE2_confined'	0.0035378
siSYNE2_confined'	0.00312045
siSYNE2_confined'	0.00802631
siSYNE2_confined'	0.00427269
siSYNE2_confined'	0.00253204
siSYNE2_confined'	0.00545521
siSYNE2_confined'	0.00223055
siSYNE2_confined'	0.00377747
siSYNE2_confined'	0.00261999
siSYNE2_confined'	0.00255
siSYNE2_confined'	0.00299172
siSYNE2_confined'	0.00220435
siSYNE2_confined'	0.0017965
siSYNE2_confined'	0.0021002
siSYNE2_confined'	0.00322923
siSYNE2_confined'	0.00215544
