# Supplementary material for: Mechanical confinement governs phenotypic plasticity in melanoma
Source: Nature. 2025 Aug 27;647(8089):517–27. doi: 10.1038/s41586-025-09445-6 (PMC12611772; doi:10.1038/s41586-025-09445-6)
Supplement: Supplementary file 7 — Source Data Fig. 4 [file 41586_2025_9445_MOESM7_ESM.xlsx]

## Sheet: Figures 4b-c
Source data: Figure 4b-c
FRAP recovery data - per-cell level
Cell ID	% recovery	Timepoint
confined_n1_230526'	100	1
confined_n1_230526'	0	2
confined_n1_230526'	15.9352	3
confined_n1_230526'	28.0977	4
confined_n1_230526'	35.4507	5
confined_n1_230526'	42.8021	6
confined_n1_230526'	47.8477	7
confined_n1_230526'	53.4959	8
confined_n1_230526'	58.3405	9
confined_n1_230526'	59.6724	10
confined_n1_230526'	61.8107	11
confined_n1_230526'	62.5299	12
confined_n1_230526'	66.9299	13
confined_n1_230526'	69.0344	14
confined_n1_230526'	69.6725	15
confined_n1_230526'	69.8086	16
confined_n1_230526'	73.1175	17
confined_n1_230526'	73.8107	18
confined_n1_230526'	74.6959	19
confined_n1_230526'	75.8539	20
confined_n1_230526'	77.1733	21
confined_n1_230526'	76.4535	22
confined_n1_230526'	77.8905	23
confined_n1_230526'	77.5362	24
confined_n1_230526'	80.1115	25
confined_n1_230526'	79.2696	26
confined_n1_230526'	81.2442	27
confined_n1_230526'	80.9247	28
confined_n1_230526'	80.6643	29
confined_n1_230526'	82.4199	30
confined_n1_230526'	83.169	31
confined_n1_230526'	82.7548	32
confined_n1_230526'	83.362	33
confined_n1_230526'	84.0404	34
confined_n1_230526'	84.5016	35
confined_n1_230526'	84.301	36
confined_n1_230526'	85.1547	37
confined_n1_230526'	84.1712	38
confined_n1_230526'	85.1378	39
confined_n1_230526'	84.5456	40
confined_n1_230526'	84.773	41
confined_n1_230526'	86.6996	42
confined_n1_230526'	85.9092	43
confined_n1_230526'	87.1545	44
confined_n1_230526'	86.0581	45
confined_n1_230526'	86.086	46
confined_n1_230526'	87.5029	47
confined_n1_230526'	83.9539	48
confined_n1_230526'	86.6674	49
confined_n1_230526'	85.3722	50
confined_n1_230526'	85.6453	51
confined_n1_230526'	87.5673	52
confined_n1_230526'	84.0815	53
confined_n1_230526'	86.8956	54
confined_n1_230526'	86.9859	55
confined_n1_230526'	86.1806	56
confined_n1_230526'	86.7265	57
confined_n1_230526'	87.1357	58
confined_n1_230526'	86.2653	59
confined_n1_230526'	85.0539	60
confined_n1_230526'	84.9477	61
confined_n1_230526'	86.1549	62
confined_n1_230526'	87.2022	63
confined_n1_230526'	87.29	64
confined_n1_230526'	85.4	65
confined_n1_230526'	84.8406	66
confined_n1_230526'	88.589	67
confined_n1_230526'	85.9333	68
confined_n1_230526'	84.9514	69
confined_n1_230526'	86.0146	70
confined_n1_230526'	87.4094	71
confined_n1_230526'	86.602	72
confined_n1_230526'	86.7606	73
confined_n1_230526'	87.3891	74
confined_n1_230526'	86.631	75
confined_n1_230526'	85.1717	76
confined_n1_230526'	85.0884	77
confined_n1_230526'	85.6503	78
confined_n1_230526'	87.2337	79
confined_n1_230526'	87.6435	80
confined_n1_230526'	86.381	81
confined_n1_230526'	86.4035	82
confined_n1_230526'	88.4714	83
confined_n1_230526'	88.4792	84
confined_n1_230526'	86.665	85
confined_n1_230526'	87.172	86
confined_n1_230526'	86.4851	87
confined_n1_230526'	87.0708	88
confined_n1_230526'	87.7311	89
confined_n1_230526'	85.7785	90
confined_n1_230526'	87.432	91
confined_n1_230526'	88.7708	92
confined_n1_230526'	87.8558	93
confined_n1_230526'	88.9242	94
confined_n1_230526'	87.2046	95
confined_n1_230526'	88.984	96
confined_n1_230526'	88.1493	97
confined_n1_230526'	86.9519	98
confined_n1_230526'	88.9194	99
confined_n1_230526'	87.0889	100
confined_n10_230526'	100	1
confined_n10_230526'	0	2
confined_n10_230526'	20.8177	3
confined_n10_230526'	32.6753	4
confined_n10_230526'	42.5087	5
confined_n10_230526'	47.6822	6
confined_n10_230526'	53.9131	7
confined_n10_230526'	57.5898	8
confined_n10_230526'	60.1376	9
confined_n10_230526'	62.2918	10
confined_n10_230526'	63.8322	11
confined_n10_230526'	68.0785	12
confined_n10_230526'	67.7803	13
confined_n10_230526'	67.6311	14
confined_n10_230526'	71.0515	15
confined_n10_230526'	70.0545	16
confined_n10_230526'	73.8409	17
confined_n10_230526'	73.2918	18
confined_n10_230526'	75.0938	19
confined_n10_230526'	73.3695	20
confined_n10_230526'	73.734	21
confined_n10_230526'	72.5255	22
confined_n10_230526'	77.3447	23
confined_n10_230526'	77.4765	24
confined_n10_230526'	75.9109	25
confined_n10_230526'	75.6407	26
confined_n10_230526'	75.3826	27
confined_n10_230526'	76.1537	28
confined_n10_230526'	78.1783	29
confined_n10_230526'	80.37	30
confined_n10_230526'	76.2495	31
confined_n10_230526'	77.0759	32
confined_n10_230526'	78.1654	33
confined_n10_230526'	76.5064	34
confined_n10_230526'	78.9723	35
confined_n10_230526'	77.5551	36
confined_n10_230526'	77.4484	37
confined_n10_230526'	77.5273	38
confined_n10_230526'	76.3653	39
confined_n10_230526'	79.2221	40
confined_n10_230526'	79.8848	41
confined_n10_230526'	77.2727	42
confined_n10_230526'	77.4502	43
confined_n10_230526'	79.511	44
confined_n10_230526'	77.489	45
confined_n10_230526'	76.29	46
confined_n10_230526'	78.717	47
confined_n10_230526'	78.6125	48
confined_n10_230526'	78.608	49
confined_n10_230526'	76.2375	50
confined_n10_230526'	80.4303	51
confined_n10_230526'	78.7817	52
confined_n10_230526'	80.5254	53
confined_n10_230526'	77.9814	54
confined_n10_230526'	79.199	55
confined_n10_230526'	78.9069	56
confined_n10_230526'	80.1141	57
confined_n10_230526'	77.3449	58
confined_n10_230526'	78.0656	59
confined_n10_230526'	78.4845	60
confined_n10_230526'	80.0808	61
confined_n10_230526'	82.8006	62
confined_n10_230526'	78.7752	63
confined_n10_230526'	79.2684	64
confined_n10_230526'	77.3219	65
confined_n10_230526'	81.4432	66
confined_n10_230526'	80.3605	67
confined_n10_230526'	80.1935	68
confined_n10_230526'	78.6554	69
confined_n10_230526'	81.1501	70
confined_n10_230526'	80.6307	71
confined_n10_230526'	81.0639	72
confined_n10_230526'	79.8927	73
confined_n10_230526'	78.4305	74
confined_n10_230526'	79.669	75
confined_n10_230526'	79.7282	76
confined_n10_230526'	79.1475	77
confined_n10_230526'	79.8056	78
confined_n10_230526'	78.3113	79
confined_n10_230526'	80.4321	80
confined_n10_230526'	80.2092	81
confined_n10_230526'	80.2434	82
confined_n10_230526'	80.8648	83
confined_n10_230526'	79.2901	84
confined_n10_230526'	80.9287	85
confined_n10_230526'	79.4694	86
confined_n10_230526'	79.5697	87
confined_n10_230526'	78.8566	88
confined_n10_230526'	78.3388	89
confined_n10_230526'	80.538	90
confined_n10_230526'	77.5398	91
confined_n10_230526'	77.9804	92
confined_n10_230526'	78.5153	93
confined_n10_230526'	77.8389	94
confined_n10_230526'	78.8291	95
confined_n10_230526'	80.521	96
confined_n10_230526'	78.9235	97
confined_n10_230526'	78.546	98
confined_n10_230526'	77.126	99
confined_n10_230526'	80.1443	100
confined_n11_230526'	100	1
confined_n11_230526'	0	2
confined_n11_230526'	20.4849	3
confined_n11_230526'	34.76	4
confined_n11_230526'	42.8065	5
confined_n11_230526'	49.6622	6
confined_n11_230526'	55.2552	7
confined_n11_230526'	57.9735	8
confined_n11_230526'	63.8351	9
confined_n11_230526'	64.9685	10
confined_n11_230526'	67.9103	11
confined_n11_230526'	68.934	12
confined_n11_230526'	73.0803	13
confined_n11_230526'	73.0901	14
confined_n11_230526'	74.0204	15
confined_n11_230526'	75.1023	16
confined_n11_230526'	75.4565	17
confined_n11_230526'	75.4976	18
confined_n11_230526'	76.5543	19
confined_n11_230526'	76.1575	20
confined_n11_230526'	77.8851	21
confined_n11_230526'	77.7746	22
confined_n11_230526'	79.4295	23
confined_n11_230526'	81.7116	24
confined_n11_230526'	78.4505	25
confined_n11_230526'	79.9066	26
confined_n11_230526'	79.6966	27
confined_n11_230526'	79.8841	28
confined_n11_230526'	79.3911	29
confined_n11_230526'	81.9087	30
confined_n11_230526'	79.1023	31
confined_n11_230526'	81.884	32
confined_n11_230526'	82.5251	33
confined_n11_230526'	80.4916	34
confined_n11_230526'	81.3698	35
confined_n11_230526'	82.0246	36
confined_n11_230526'	80.8508	37
confined_n11_230526'	80.7676	38
confined_n11_230526'	81.358	39
confined_n11_230526'	82.6872	40
confined_n11_230526'	81.4963	41
confined_n11_230526'	80.7552	42
confined_n11_230526'	82.6594	43
confined_n11_230526'	83.2759	44
confined_n11_230526'	83.0762	45
confined_n11_230526'	79.8535	46
confined_n11_230526'	83.0441	47
confined_n11_230526'	81.22	48
confined_n11_230526'	82.5529	49
confined_n11_230526'	81.198	50
confined_n11_230526'	82.9864	51
confined_n11_230526'	80.4795	52
confined_n11_230526'	84.2289	53
confined_n11_230526'	84.0345	54
confined_n11_230526'	80.3093	55
confined_n11_230526'	81.5955	56
confined_n11_230526'	78.6815	57
confined_n11_230526'	81.7437	58
confined_n11_230526'	83.544	59
confined_n11_230526'	82.6157	60
confined_n11_230526'	84.4813	61
confined_n11_230526'	82.3415	62
confined_n11_230526'	81.3696	63
confined_n11_230526'	81.9581	64
confined_n11_230526'	84.4196	65
confined_n11_230526'	84.4602	66
confined_n11_230526'	83.0487	67
confined_n11_230526'	84.4196	68
confined_n11_230526'	84.4602	69
confined_n11_230526'	83.0487	70
confined_n11_230526'	81.83	71
confined_n11_230526'	81.1702	72
confined_n11_230526'	82.6199	73
confined_n11_230526'	82.5571	74
confined_n11_230526'	82.2525	75
confined_n11_230526'	81.9376	76
confined_n11_230526'	82.4692	77
confined_n11_230526'	82.8565	78
confined_n11_230526'	84.1928	79
confined_n11_230526'	84.3328	80
confined_n11_230526'	83.1117	81
confined_n11_230526'	82.912	82
confined_n11_230526'	81.4309	83
confined_n11_230526'	83.587	84
confined_n11_230526'	82.1374	85
confined_n11_230526'	85.1121	86
confined_n11_230526'	82.6225	87
confined_n11_230526'	80.3994	88
confined_n11_230526'	81.8597	89
confined_n11_230526'	85.1216	90
confined_n11_230526'	83.4085	91
confined_n11_230526'	83.0081	92
confined_n11_230526'	84.2124	93
confined_n11_230526'	82.3069	94
confined_n11_230526'	82.1555	95
confined_n11_230526'	83.9417	96
confined_n11_230526'	82.7128	97
confined_n11_230526'	83.9428	98
confined_n11_230526'	82.4569	99
confined_n11_230526'	82.3626	100
confined_n12_230526'	100	1
confined_n12_230526'	0	2
confined_n12_230526'	13.6908	3
confined_n12_230526'	24.441	4
confined_n12_230526'	32.2714	5
confined_n12_230526'	38.9006	6
confined_n12_230526'	43.7445	7
confined_n12_230526'	47.4323	8
confined_n12_230526'	51.2636	9
confined_n12_230526'	54.1381	10
confined_n12_230526'	56.5817	11
confined_n12_230526'	58.7403	12
confined_n12_230526'	60.4726	13
confined_n12_230526'	61.707	14
confined_n12_230526'	63.5953	15
confined_n12_230526'	65.8617	16
confined_n12_230526'	64.8905	17
confined_n12_230526'	67.7049	18
confined_n12_230526'	69.0351	19
confined_n12_230526'	70.0151	20
confined_n12_230526'	70.6453	21
confined_n12_230526'	70.3857	22
confined_n12_230526'	71.5273	23
confined_n12_230526'	71.806	24
confined_n12_230526'	72.3274	25
confined_n12_230526'	72.655	26
confined_n12_230526'	73.1009	27
confined_n12_230526'	76.4835	28
confined_n12_230526'	74.8238	29
confined_n12_230526'	74.6523	30
confined_n12_230526'	76.2264	31
confined_n12_230526'	77.7615	32
confined_n12_230526'	77.8709	33
confined_n12_230526'	75.7799	34
confined_n12_230526'	76.8504	35
confined_n12_230526'	75.6428	36
confined_n12_230526'	78.1659	37
confined_n12_230526'	78.5	38
confined_n12_230526'	78.194	39
confined_n12_230526'	79.2801	40
confined_n12_230526'	79.5263	41
confined_n12_230526'	78.5685	42
confined_n12_230526'	79.4967	43
confined_n12_230526'	79.9294	44
confined_n12_230526'	78.3884	45
confined_n12_230526'	79.9522	46
confined_n12_230526'	79.7669	47
confined_n12_230526'	80.8099	48
confined_n12_230526'	80.0939	49
confined_n12_230526'	80.4719	50
confined_n12_230526'	78.8076	51
confined_n12_230526'	81.7273	52
confined_n12_230526'	79.6339	53
confined_n12_230526'	79.5771	54
confined_n12_230526'	82.6071	55
confined_n12_230526'	80.6974	56
confined_n12_230526'	81.1897	57
confined_n12_230526'	81.2576	58
confined_n12_230526'	81.9422	59
confined_n12_230526'	79.7821	60
confined_n12_230526'	81.9692	61
confined_n12_230526'	80.1629	62
confined_n12_230526'	79.3456	63
confined_n12_230526'	81.1069	64
confined_n12_230526'	80.9746	65
confined_n12_230526'	80.8493	66
confined_n12_230526'	81.375	67
confined_n12_230526'	80.7771	68
confined_n12_230526'	80.7974	69
confined_n12_230526'	81.3054	70
confined_n12_230526'	82.4524	71
confined_n12_230526'	80.9425	72
confined_n12_230526'	81.6732	73
confined_n12_230526'	83.041	74
confined_n12_230526'	80.6669	75
confined_n12_230526'	81.653	76
confined_n12_230526'	81.5762	77
confined_n12_230526'	81.5029	78
confined_n12_230526'	82.5062	79
confined_n12_230526'	81.0725	80
confined_n12_230526'	81.6419	81
confined_n12_230526'	81.8762	82
confined_n12_230526'	82.7068	83
confined_n12_230526'	83.0172	84
confined_n12_230526'	80.206	85
confined_n12_230526'	82.7179	86
confined_n12_230526'	82.7326	87
confined_n12_230526'	81.1326	88
confined_n12_230526'	82.1853	89
confined_n12_230526'	82.8664	90
confined_n12_230526'	80.8207	91
confined_n12_230526'	81.9012	92
confined_n12_230526'	81.2642	93
confined_n12_230526'	81.9674	94
confined_n12_230526'	82.2463	95
confined_n12_230526'	80.9142	96
confined_n12_230526'	83.9725	97
confined_n12_230526'	82.4745	98
confined_n12_230526'	83.731	99
confined_n12_230526'	82.6579	100
confined_n13_230526'	100	1
confined_n13_230526'	0	2
confined_n13_230526'	15.3718	3
confined_n13_230526'	28.3544	4
confined_n13_230526'	38.4935	5
confined_n13_230526'	43.4557	6
confined_n13_230526'	49.0255	7
confined_n13_230526'	55.6373	8
confined_n13_230526'	59.5617	9
confined_n13_230526'	63.2733	10
confined_n13_230526'	63.8908	11
confined_n13_230526'	66.304	12
confined_n13_230526'	66.6296	13
confined_n13_230526'	67.6509	14
confined_n13_230526'	67.2969	15
confined_n13_230526'	71.1797	16
confined_n13_230526'	71.7924	17
confined_n13_230526'	73.756	18
confined_n13_230526'	72.599	19
confined_n13_230526'	72.3513	20
confined_n13_230526'	71.2341	21
confined_n13_230526'	74.1884	22
confined_n13_230526'	76.0401	23
confined_n13_230526'	73.0802	24
confined_n13_230526'	74.6862	25
confined_n13_230526'	74.7329	26
confined_n13_230526'	72.5351	27
confined_n13_230526'	73.8535	28
confined_n13_230526'	73.7261	29
confined_n13_230526'	75.862	30
confined_n13_230526'	74.4511	31
confined_n13_230526'	74.4215	32
confined_n13_230526'	74.8789	33
confined_n13_230526'	77.4139	34
confined_n13_230526'	74.143	35
confined_n13_230526'	74.925	36
confined_n13_230526'	75.636	37
confined_n13_230526'	75.1524	38
confined_n13_230526'	76.259	39
confined_n13_230526'	76.1004	40
confined_n13_230526'	76.3973	41
confined_n13_230526'	76.1324	42
confined_n13_230526'	75.2701	43
confined_n13_230526'	74.2494	44
confined_n13_230526'	76.6634	45
confined_n13_230526'	75.6083	46
confined_n13_230526'	77.4532	47
confined_n13_230526'	74.2152	48
confined_n13_230526'	74.3376	49
confined_n13_230526'	76.7775	50
confined_n13_230526'	77.2967	51
confined_n13_230526'	77.3298	52
confined_n13_230526'	75.7535	53
confined_n13_230526'	77.4949	54
confined_n13_230526'	76.7774	55
confined_n13_230526'	77.7646	56
confined_n13_230526'	75.7573	57
confined_n13_230526'	76.3111	58
confined_n13_230526'	75.7524	59
confined_n13_230526'	75.8342	60
confined_n13_230526'	75.5395	61
confined_n13_230526'	76.9859	62
confined_n13_230526'	77.0225	63
confined_n13_230526'	75.9399	64
confined_n13_230526'	77.2909	65
confined_n13_230526'	75.6467	66
confined_n13_230526'	77.8282	67
confined_n13_230526'	76.6236	68
confined_n13_230526'	75.4402	69
confined_n13_230526'	77.8515	70
confined_n13_230526'	76.6473	71
confined_n13_230526'	78.8574	72
confined_n13_230526'	79.3725	73
confined_n13_230526'	77.2971	74
confined_n13_230526'	76.2506	75
confined_n13_230526'	75.0105	76
confined_n13_230526'	76.9081	77
confined_n13_230526'	75.9621	78
confined_n13_230526'	75.9828	79
confined_n13_230526'	76.1141	80
confined_n13_230526'	76.8368	81
confined_n13_230526'	77.1993	82
confined_n13_230526'	76.6872	83
confined_n13_230526'	76.523	84
confined_n13_230526'	75.2285	85
confined_n13_230526'	76.5604	86
confined_n13_230526'	78.7042	87
confined_n13_230526'	76.931	88
confined_n13_230526'	77.4758	89
confined_n13_230526'	77.6158	90
confined_n13_230526'	76.4418	91
confined_n13_230526'	77.4356	92
confined_n13_230526'	76.8997	93
confined_n13_230526'	77.1131	94
confined_n13_230526'	77.8129	95
confined_n13_230526'	76.6423	96
confined_n13_230526'	74.0921	97
confined_n13_230526'	77.4748	98
confined_n13_230526'	77.0819	99
confined_n13_230526'	76.8713	100
confined_n15_230526'	100	1
confined_n15_230526'	0	2
confined_n15_230526'	17.9744	3
confined_n15_230526'	31.8286	4
confined_n15_230526'	39.626	5
confined_n15_230526'	46.0209	6
confined_n15_230526'	54.6862	7
confined_n15_230526'	55.6976	8
confined_n15_230526'	58.9219	9
confined_n15_230526'	61.2004	10
confined_n15_230526'	66.1061	11
confined_n15_230526'	65.6973	12
confined_n15_230526'	69.1423	13
confined_n15_230526'	69.4371	14
confined_n15_230526'	68.2093	15
confined_n15_230526'	73.5207	16
confined_n15_230526'	71.9069	17
confined_n15_230526'	74.4372	18
confined_n15_230526'	71.4557	19
confined_n15_230526'	73.1939	20
confined_n15_230526'	72.642	21
confined_n15_230526'	75.2994	22
confined_n15_230526'	74.7074	23
confined_n15_230526'	76.0045	24
confined_n15_230526'	76.7265	25
confined_n15_230526'	76.2349	26
confined_n15_230526'	76.2365	27
confined_n15_230526'	76.9596	28
confined_n15_230526'	75.8216	29
confined_n15_230526'	78.0283	30
confined_n15_230526'	77.7178	31
confined_n15_230526'	78.4965	32
confined_n15_230526'	75.7982	33
confined_n15_230526'	78.3826	34
confined_n15_230526'	79.5945	35
confined_n15_230526'	76.6285	36
confined_n15_230526'	77.9519	37
confined_n15_230526'	79.462	38
confined_n15_230526'	80.0924	39
confined_n15_230526'	76.6161	40
confined_n15_230526'	75.5016	41
confined_n15_230526'	76.7508	42
confined_n15_230526'	77.9074	43
confined_n15_230526'	79.1357	44
confined_n15_230526'	78.5789	45
confined_n15_230526'	78.7626	46
confined_n15_230526'	77.6302	47
confined_n15_230526'	77.0925	48
confined_n15_230526'	76.9964	49
confined_n15_230526'	77.3094	50
confined_n15_230526'	77.5207	51
confined_n15_230526'	77.0343	52
confined_n15_230526'	77.2657	53
confined_n15_230526'	77.0315	54
confined_n15_230526'	76.8782	55
confined_n15_230526'	77.6916	56
confined_n15_230526'	78.9829	57
confined_n15_230526'	75.3808	58
confined_n15_230526'	76.5362	59
confined_n15_230526'	75.6941	60
confined_n15_230526'	78.8023	61
confined_n15_230526'	79.3773	62
confined_n15_230526'	77.8965	63
confined_n15_230526'	79.2193	64
confined_n15_230526'	75.9741	65
confined_n15_230526'	79.9132	66
confined_n15_230526'	76.467	67
confined_n15_230526'	80.0546	68
confined_n15_230526'	77.5526	69
confined_n15_230526'	79.6603	70
confined_n15_230526'	77.1077	71
confined_n15_230526'	77.8564	72
confined_n15_230526'	79.8621	73
confined_n15_230526'	77.4287	74
confined_n15_230526'	75.5276	75
confined_n15_230526'	80.1729	76
confined_n15_230526'	81.8766	77
confined_n15_230526'	77.3137	78
confined_n15_230526'	79.5001	79
confined_n15_230526'	80.8825	80
confined_n15_230526'	77.9361	81
confined_n15_230526'	77.9387	82
confined_n15_230526'	76.7702	83
confined_n15_230526'	78.7535	84
confined_n15_230526'	79.1359	85
confined_n15_230526'	79.6216	86
confined_n15_230526'	78.6555	87
confined_n15_230526'	77.1306	88
confined_n15_230526'	75.8823	89
confined_n15_230526'	79.3187	90
confined_n15_230526'	79.9286	91
confined_n15_230526'	79.6284	92
confined_n15_230526'	79.2655	93
confined_n15_230526'	78.0617	94
confined_n15_230526'	79.4656	95
confined_n15_230526'	78.6576	96
confined_n15_230526'	79.6563	97
confined_n15_230526'	78.0293	98
confined_n15_230526'	74.2833	99
confined_n15_230526'	79.372	100
confined_n16_230526'	100	1
confined_n16_230526'	0	2
confined_n16_230526'	14.1766	3
confined_n16_230526'	24.4471	4
confined_n16_230526'	32.8551	5
confined_n16_230526'	37.8343	6
confined_n16_230526'	45.1585	7
confined_n16_230526'	50.6462	8
confined_n16_230526'	53.2999	9
confined_n16_230526'	59.2788	10
confined_n16_230526'	59.023	11
confined_n16_230526'	62.9455	12
confined_n16_230526'	61.6687	13
confined_n16_230526'	65.1512	14
confined_n16_230526'	68.3098	15
confined_n16_230526'	69.2157	16
confined_n16_230526'	68.7467	17
confined_n16_230526'	73.1966	18
confined_n16_230526'	74.7839	19
confined_n16_230526'	75.1584	20
confined_n16_230526'	76.3367	21
confined_n16_230526'	77.8489	22
confined_n16_230526'	73.8402	23
confined_n16_230526'	79.1547	24
confined_n16_230526'	77.2294	25
confined_n16_230526'	79.2142	26
confined_n16_230526'	81.0511	27
confined_n16_230526'	79.913	28
confined_n16_230526'	78.2941	29
confined_n16_230526'	81.1298	30
confined_n16_230526'	79.2198	31
confined_n16_230526'	82.0645	32
confined_n16_230526'	82.1717	33
confined_n16_230526'	80.7923	34
confined_n16_230526'	82.5953	35
confined_n16_230526'	83.0649	36
confined_n16_230526'	84.428	37
confined_n16_230526'	81.6793	38
confined_n16_230526'	81.0147	39
confined_n16_230526'	81.5891	40
confined_n16_230526'	80.9267	41
confined_n16_230526'	82.7744	42
confined_n16_230526'	83.3049	43
confined_n16_230526'	82.6502	44
confined_n16_230526'	85.6364	45
confined_n16_230526'	80.3606	46
confined_n16_230526'	86.8805	47
confined_n16_230526'	84.2062	48
confined_n16_230526'	84.5351	49
confined_n16_230526'	85.3585	50
confined_n16_230526'	85.6533	51
confined_n16_230526'	84.8306	52
confined_n16_230526'	87.1531	53
confined_n16_230526'	85.6822	54
confined_n16_230526'	84.1811	55
confined_n16_230526'	84.0988	56
confined_n16_230526'	86.0072	57
confined_n16_230526'	85.5546	58
confined_n16_230526'	86.5135	59
confined_n16_230526'	85.4524	60
confined_n16_230526'	87.0185	61
confined_n16_230526'	78.1635	62
confined_n16_230526'	83.8588	63
confined_n16_230526'	85.2166	64
confined_n16_230526'	87.1991	65
confined_n16_230526'	83.2108	66
confined_n16_230526'	86.9649	67
confined_n16_230526'	85.7368	68
confined_n16_230526'	83.8891	69
confined_n16_230526'	86.4603	70
confined_n16_230526'	83.0743	71
confined_n16_230526'	86.3551	72
confined_n16_230526'	86.9165	73
confined_n16_230526'	86.5585	74
confined_n16_230526'	86.5848	75
confined_n16_230526'	84.1142	76
confined_n16_230526'	81.1031	77
confined_n16_230526'	83.0156	78
confined_n16_230526'	82.6031	79
confined_n16_230526'	87.9395	80
confined_n16_230526'	88.6291	81
confined_n16_230526'	83.7834	82
confined_n16_230526'	85.0267	83
confined_n16_230526'	88.3499	84
confined_n16_230526'	88.7804	85
confined_n16_230526'	90.0345	86
confined_n16_230526'	89.2052	87
confined_n16_230526'	87.9523	88
confined_n16_230526'	86.1529	89
confined_n16_230526'	85.1847	90
confined_n16_230526'	87.1515	91
confined_n16_230526'	84.2501	92
confined_n16_230526'	85.0932	93
confined_n16_230526'	89.7848	94
confined_n16_230526'	83.2012	95
confined_n16_230526'	87.357	96
confined_n16_230526'	87.0038	97
confined_n16_230526'	84.5144	98
confined_n16_230526'	84.2432	99
confined_n16_230526'	84.2408	100
confined_n17_230526'	100	1
confined_n17_230526'	0	2
confined_n17_230526'	21.9422	3
confined_n17_230526'	33.6727	4
confined_n17_230526'	42.3596	5
confined_n17_230526'	51.7357	6
confined_n17_230526'	55.2102	7
confined_n17_230526'	63.7792	8
confined_n17_230526'	62.1664	9
confined_n17_230526'	64.5817	10
confined_n17_230526'	67.9315	11
confined_n17_230526'	67.7067	12
confined_n17_230526'	73.7773	13
confined_n17_230526'	70.9978	14
confined_n17_230526'	73.9304	15
confined_n17_230526'	73.4069	16
confined_n17_230526'	73.4905	17
confined_n17_230526'	77.2919	18
confined_n17_230526'	76.5755	19
confined_n17_230526'	77.7795	20
confined_n17_230526'	78.3074	21
confined_n17_230526'	80.8227	22
confined_n17_230526'	77.9691	23
confined_n17_230526'	78	24
confined_n17_230526'	78.0449	25
confined_n17_230526'	76.3688	26
confined_n17_230526'	78.9823	27
confined_n17_230526'	78.874	28
confined_n17_230526'	80.8337	29
confined_n17_230526'	81.8699	30
confined_n17_230526'	80.0739	31
confined_n17_230526'	79.5924	32
confined_n17_230526'	82.1742	33
confined_n17_230526'	83.2415	34
confined_n17_230526'	80.6217	35
confined_n17_230526'	83.696	36
confined_n17_230526'	83.6768	37
confined_n17_230526'	81.2538	38
confined_n17_230526'	82.3279	39
confined_n17_230526'	81.2748	40
confined_n17_230526'	79.7213	41
confined_n17_230526'	81.8024	42
confined_n17_230526'	83.6736	43
confined_n17_230526'	83.4281	44
confined_n17_230526'	80.779	45
confined_n17_230526'	81.7539	46
confined_n17_230526'	82.9839	47
confined_n17_230526'	81.95	48
confined_n17_230526'	82.2552	49
confined_n17_230526'	85.826	50
confined_n17_230526'	78.4738	51
confined_n17_230526'	85.6613	52
confined_n17_230526'	80.6905	53
confined_n17_230526'	81.9953	54
confined_n17_230526'	80.2172	55
confined_n17_230526'	80.3708	56
confined_n17_230526'	81.3192	57
confined_n17_230526'	81.4808	58
confined_n17_230526'	82.0656	59
confined_n17_230526'	83.0548	60
confined_n17_230526'	83.291	61
confined_n17_230526'	82.4655	62
confined_n17_230526'	80.2414	63
confined_n17_230526'	80.0969	64
confined_n17_230526'	81.7398	65
confined_n17_230526'	79.7412	66
confined_n17_230526'	83.0391	67
confined_n17_230526'	81.9723	68
confined_n17_230526'	84.5175	69
confined_n17_230526'	81.6753	70
confined_n17_230526'	83.4493	71
confined_n17_230526'	79.6704	72
confined_n17_230526'	82.7467	73
confined_n17_230526'	84.3873	74
confined_n17_230526'	83.266	75
confined_n17_230526'	78.1187	76
confined_n17_230526'	80.926	77
confined_n17_230526'	83.9876	78
confined_n17_230526'	85.4455	79
confined_n17_230526'	83.4998	80
confined_n17_230526'	85.2031	81
confined_n17_230526'	83.2464	82
confined_n17_230526'	80.6496	83
confined_n17_230526'	82.0037	84
confined_n17_230526'	82.2138	85
confined_n17_230526'	82.6512	86
confined_n17_230526'	82.8812	87
confined_n17_230526'	82.5098	88
confined_n17_230526'	82.3665	89
confined_n17_230526'	80.4556	90
confined_n17_230526'	80.2526	91
confined_n17_230526'	86.1401	92
confined_n17_230526'	82.3502	93
confined_n17_230526'	79.6271	94
confined_n17_230526'	84.2241	95
confined_n17_230526'	86.5121	96
confined_n17_230526'	81.129	97
confined_n17_230526'	79.822	98
confined_n17_230526'	82.5854	99
confined_n17_230526'	82.2158	100
confined_n18_230526'	100	1
confined_n18_230526'	0	2
confined_n18_230526'	18.3417	3
confined_n18_230526'	31.0791	4
confined_n18_230526'	39.6718	5
confined_n18_230526'	45.5503	6
confined_n18_230526'	49.71	7
confined_n18_230526'	54.8445	8
confined_n18_230526'	58.0428	9
confined_n18_230526'	61.3099	10
confined_n18_230526'	64.1804	11
confined_n18_230526'	64.5731	12
confined_n18_230526'	67.0774	13
confined_n18_230526'	67.5773	14
confined_n18_230526'	68.9381	15
confined_n18_230526'	71.1371	16
confined_n18_230526'	72.5794	17
confined_n18_230526'	73.1003	18
confined_n18_230526'	74.1483	19
confined_n18_230526'	75.2224	20
confined_n18_230526'	76.2354	21
confined_n18_230526'	77.6538	22
confined_n18_230526'	76.3973	23
confined_n18_230526'	74.6618	24
confined_n18_230526'	77.185	25
confined_n18_230526'	77.5717	26
confined_n18_230526'	76.663	27
confined_n18_230526'	78.5063	28
confined_n18_230526'	79.6674	29
confined_n18_230526'	77.4649	30
confined_n18_230526'	78.7957	31
confined_n18_230526'	78.8776	32
confined_n18_230526'	78.9946	33
confined_n18_230526'	77.7113	34
confined_n18_230526'	78.1388	35
confined_n18_230526'	78.2952	36
confined_n18_230526'	78.9986	37
confined_n18_230526'	79.4713	38
confined_n18_230526'	79.1377	39
confined_n18_230526'	79.5876	40
confined_n18_230526'	79.7865	41
confined_n18_230526'	79.7391	42
confined_n18_230526'	78.7082	43
confined_n18_230526'	82.0282	44
confined_n18_230526'	79.0594	45
confined_n18_230526'	80.8315	46
confined_n18_230526'	79.6568	47
confined_n18_230526'	81.3733	48
confined_n18_230526'	79.2301	49
confined_n18_230526'	79.8491	50
confined_n18_230526'	80.5601	51
confined_n18_230526'	81.4488	52
confined_n18_230526'	81.2664	53
confined_n18_230526'	80.2668	54
confined_n18_230526'	80.3893	55
confined_n18_230526'	79.8189	56
confined_n18_230526'	79.2798	57
confined_n18_230526'	79.509	58
confined_n18_230526'	82.6423	59
confined_n18_230526'	81.6368	60
confined_n18_230526'	80.0974	61
confined_n18_230526'	80.1172	62
confined_n18_230526'	81.3083	63
confined_n18_230526'	81.7047	64
confined_n18_230526'	82.508	65
confined_n18_230526'	81.7323	66
confined_n18_230526'	82.304	67
confined_n18_230526'	82.1851	68
confined_n18_230526'	81.7323	69
confined_n18_230526'	82.304	70
confined_n18_230526'	82.1851	71
confined_n18_230526'	81.1777	72
confined_n18_230526'	80.8857	73
confined_n18_230526'	82.1276	74
confined_n18_230526'	80.3635	75
confined_n18_230526'	81.6968	76
confined_n18_230526'	81.5859	77
confined_n18_230526'	81.3846	78
confined_n18_230526'	81.5436	79
confined_n18_230526'	82.3921	80
confined_n18_230526'	81.5186	81
confined_n18_230526'	80.78	82
confined_n18_230526'	82.1598	83
confined_n18_230526'	80.0564	84
confined_n18_230526'	80.9523	85
confined_n18_230526'	80.7867	86
confined_n18_230526'	82.1516	87
confined_n18_230526'	80.2021	88
confined_n18_230526'	81.1113	89
confined_n18_230526'	81.4362	90
confined_n18_230526'	79.6403	91
confined_n18_230526'	79.8081	92
confined_n18_230526'	80.576	93
confined_n18_230526'	79.2069	94
confined_n18_230526'	79.8877	95
confined_n18_230526'	81.1133	96
confined_n18_230526'	81.8105	97
confined_n18_230526'	81.6389	98
confined_n18_230526'	79.415	99
confined_n18_230526'	80.5365	100
confined_n19_230526'	100	1
confined_n19_230526'	0	2
confined_n19_230526'	20.5049	3
confined_n19_230526'	34.1614	4
confined_n19_230526'	42.1661	5
confined_n19_230526'	49.1238	6
confined_n19_230526'	53.4383	7
confined_n19_230526'	58.005	8
confined_n19_230526'	61.7659	9
confined_n19_230526'	63.3375	10
confined_n19_230526'	65.7095	11
confined_n19_230526'	66.6994	12
confined_n19_230526'	68.7727	13
confined_n19_230526'	67.8742	14
confined_n19_230526'	68.7293	15
confined_n19_230526'	73.1817	16
confined_n19_230526'	68.9388	17
confined_n19_230526'	71.5427	18
confined_n19_230526'	71.6867	19
confined_n19_230526'	73.7754	20
confined_n19_230526'	73.7764	21
confined_n19_230526'	74.0852	22
confined_n19_230526'	76.6235	23
confined_n19_230526'	75.8532	24
confined_n19_230526'	76.5539	25
confined_n19_230526'	75.5069	26
confined_n19_230526'	78.8312	27
confined_n19_230526'	77.1142	28
confined_n19_230526'	79.2965	29
confined_n19_230526'	79.6759	30
confined_n19_230526'	78.817	31
confined_n19_230526'	77.7351	32
confined_n19_230526'	79.614	33
confined_n19_230526'	76.3195	34
confined_n19_230526'	77.1933	35
confined_n19_230526'	79.1459	36
confined_n19_230526'	79.5482	37
confined_n19_230526'	78.2902	38
confined_n19_230526'	79.7988	39
confined_n19_230526'	79.3078	40
confined_n19_230526'	79.4619	41
confined_n19_230526'	81.2854	42
confined_n19_230526'	81.2878	43
confined_n19_230526'	78.8942	44
confined_n19_230526'	79.0076	45
confined_n19_230526'	81.8731	46
confined_n19_230526'	80.0537	47
confined_n19_230526'	80.5567	48
confined_n19_230526'	80.8492	49
confined_n19_230526'	81.588	50
confined_n19_230526'	81.7537	51
confined_n19_230526'	82.373	52
confined_n19_230526'	80.6313	53
confined_n19_230526'	81.5589	54
confined_n19_230526'	81.5571	55
confined_n19_230526'	83.4943	56
confined_n19_230526'	80.8719	57
confined_n19_230526'	83.0551	58
confined_n19_230526'	84.2498	59
confined_n19_230526'	82.4593	60
confined_n19_230526'	82.9965	61
confined_n19_230526'	83.0766	62
confined_n19_230526'	81.3722	63
confined_n19_230526'	82.1451	64
confined_n19_230526'	84.3983	65
confined_n19_230526'	83.0149	66
confined_n19_230526'	83.5321	67
confined_n19_230526'	84.4211	68
confined_n19_230526'	83.5678	69
confined_n19_230526'	81.4481	70
confined_n19_230526'	83.9147	71
confined_n19_230526'	80.8325	72
confined_n19_230526'	83.9126	73
confined_n19_230526'	81.4425	74
confined_n19_230526'	82.908	75
confined_n19_230526'	81.7049	76
confined_n19_230526'	81.9647	77
confined_n19_230526'	83.1784	78
confined_n19_230526'	83.3859	79
confined_n19_230526'	82.3001	80
confined_n19_230526'	83.6779	81
confined_n19_230526'	84.492	82
confined_n19_230526'	84.4547	83
confined_n19_230526'	82.3364	84
confined_n19_230526'	82.7823	85
confined_n19_230526'	83.6187	86
confined_n19_230526'	84.0714	87
confined_n19_230526'	82.2394	88
confined_n19_230526'	83.1269	89
confined_n19_230526'	84.2478	90
confined_n19_230526'	84.6964	91
confined_n19_230526'	84.1288	92
confined_n19_230526'	84.7058	93
confined_n19_230526'	83.6164	94
confined_n19_230526'	84.1499	95
confined_n19_230526'	86.1814	96
confined_n19_230526'	84.5677	97
confined_n19_230526'	84.7651	98
confined_n19_230526'	83.0128	99
confined_n19_230526'	84.4366	100
confined_n2_230526'	100	1
confined_n2_230526'	0	2
confined_n2_230526'	13.7101	3
confined_n2_230526'	26.3918	4
confined_n2_230526'	35.9191	5
confined_n2_230526'	43.6901	6
confined_n2_230526'	46.382	7
confined_n2_230526'	50.9314	8
confined_n2_230526'	54.5022	9
confined_n2_230526'	57.5321	10
confined_n2_230526'	63.0294	11
confined_n2_230526'	63.6059	12
confined_n2_230526'	66.3491	13
confined_n2_230526'	68.4975	14
confined_n2_230526'	70.2137	15
confined_n2_230526'	72.7034	16
confined_n2_230526'	71.9426	17
confined_n2_230526'	73.321	18
confined_n2_230526'	74.8464	19
confined_n2_230526'	76.578	20
confined_n2_230526'	76.8006	21
confined_n2_230526'	76.6131	22
confined_n2_230526'	78.9355	23
confined_n2_230526'	80.1268	24
confined_n2_230526'	81.2472	25
confined_n2_230526'	78.73	26
confined_n2_230526'	81.4039	27
confined_n2_230526'	82.0505	28
confined_n2_230526'	80.9111	29
confined_n2_230526'	81.8215	30
confined_n2_230526'	80.3627	31
confined_n2_230526'	82.4793	32
confined_n2_230526'	83.8807	33
confined_n2_230526'	84.0019	34
confined_n2_230526'	83.9142	35
confined_n2_230526'	86.1516	36
confined_n2_230526'	86.3102	37
confined_n2_230526'	84.2355	38
confined_n2_230526'	83.8014	39
confined_n2_230526'	85.3275	40
confined_n2_230526'	86.1185	41
confined_n2_230526'	86.6445	42
confined_n2_230526'	86.6539	43
confined_n2_230526'	85.1106	44
confined_n2_230526'	84.4364	45
confined_n2_230526'	84.4212	46
confined_n2_230526'	84.3028	47
confined_n2_230526'	86.0289	48
confined_n2_230526'	87.2986	49
confined_n2_230526'	85.756	50
confined_n2_230526'	87.7428	51
confined_n2_230526'	84.6882	52
confined_n2_230526'	86.2691	53
confined_n2_230526'	87.595	54
confined_n2_230526'	85.9805	55
confined_n2_230526'	88.7483	56
confined_n2_230526'	88.0035	57
confined_n2_230526'	87.9256	58
confined_n2_230526'	87.9162	59
confined_n2_230526'	87.602	60
confined_n2_230526'	88.3191	61
confined_n2_230526'	88.1356	62
confined_n2_230526'	88.3088	63
confined_n2_230526'	87.0513	64
confined_n2_230526'	85.7285	65
confined_n2_230526'	85.8639	66
confined_n2_230526'	88.2255	67
confined_n2_230526'	88.1978	68
confined_n2_230526'	86.5126	69
confined_n2_230526'	88.9273	70
confined_n2_230526'	86.0949	71
confined_n2_230526'	86.8806	72
confined_n2_230526'	87.2655	73
confined_n2_230526'	88.9997	74
confined_n2_230526'	87.2506	75
confined_n2_230526'	88.1255	76
confined_n2_230526'	87.2064	77
confined_n2_230526'	88.7588	78
confined_n2_230526'	86.9949	79
confined_n2_230526'	88.5373	80
confined_n2_230526'	87.0569	81
confined_n2_230526'	87.6075	82
confined_n2_230526'	87.1329	83
confined_n2_230526'	89.2928	84
confined_n2_230526'	87.8391	85
confined_n2_230526'	89.2912	86
confined_n2_230526'	86.8444	87
confined_n2_230526'	86.1039	88
confined_n2_230526'	88.5386	89
confined_n2_230526'	86.8264	90
confined_n2_230526'	85.999	91
confined_n2_230526'	89.187	92
confined_n2_230526'	86.6116	93
confined_n2_230526'	86.6004	94
confined_n2_230526'	89.5883	95
confined_n2_230526'	88.8048	96
confined_n2_230526'	89.3364	97
confined_n2_230526'	89.1853	98
confined_n2_230526'	86.5348	99
confined_n2_230526'	86.6715	100
confined_n22_230526'	100	1
confined_n22_230526'	0	2
confined_n22_230526'	18.3348	3
confined_n22_230526'	31.6293	4
confined_n22_230526'	40.4837	5
confined_n22_230526'	48.2551	6
confined_n22_230526'	53.3941	7
confined_n22_230526'	57.0563	8
confined_n22_230526'	61.5776	9
confined_n22_230526'	63.1081	10
confined_n22_230526'	67.0586	11
confined_n22_230526'	69.6566	12
confined_n22_230526'	70.7799	13
confined_n22_230526'	71.062	14
confined_n22_230526'	74.0579	15
confined_n22_230526'	74.0746	16
confined_n22_230526'	76.6012	17
confined_n22_230526'	78.326	18
confined_n22_230526'	77.6401	19
confined_n22_230526'	80.0913	20
confined_n22_230526'	77.5912	21
confined_n22_230526'	80.761	22
confined_n22_230526'	80.8104	23
confined_n22_230526'	81.5218	24
confined_n22_230526'	81.6202	25
confined_n22_230526'	81.5994	26
confined_n22_230526'	81.1514	27
confined_n22_230526'	83.2876	28
confined_n22_230526'	81.4423	29
confined_n22_230526'	82.9998	30
confined_n22_230526'	82.8099	31
confined_n22_230526'	83.2583	32
confined_n22_230526'	82.9033	33
confined_n22_230526'	83.7303	34
confined_n22_230526'	84.3096	35
confined_n22_230526'	86.2381	36
confined_n22_230526'	82.386	37
confined_n22_230526'	85.2549	38
confined_n22_230526'	84.5146	39
confined_n22_230526'	84.1794	40
confined_n22_230526'	84.5418	41
confined_n22_230526'	85.1166	42
confined_n22_230526'	84.4692	43
confined_n22_230526'	84.5925	44
confined_n22_230526'	85.8455	45
confined_n22_230526'	86.0943	46
confined_n22_230526'	86.2944	47
confined_n22_230526'	85.4609	48
confined_n22_230526'	85.4824	49
confined_n22_230526'	86.8078	50
confined_n22_230526'	84.6869	51
confined_n22_230526'	88.4619	52
confined_n22_230526'	85.006	53
confined_n22_230526'	86.6472	54
confined_n22_230526'	86.2174	55
confined_n22_230526'	85.5279	56
confined_n22_230526'	86.2113	57
confined_n22_230526'	88.2022	58
confined_n22_230526'	86.6748	59
confined_n22_230526'	86.2969	60
confined_n22_230526'	86.7929	61
confined_n22_230526'	86.0717	62
confined_n22_230526'	88.0734	63
confined_n22_230526'	85.4669	64
confined_n22_230526'	88.3727	65
confined_n22_230526'	87.9096	66
confined_n22_230526'	87.2636	67
confined_n22_230526'	86.194	68
confined_n22_230526'	88.3398	69
confined_n22_230526'	84.91	70
confined_n22_230526'	85.8134	71
confined_n22_230526'	86.0792	72
confined_n22_230526'	86.7011	73
confined_n22_230526'	86.9895	74
confined_n22_230526'	87.0101	75
confined_n22_230526'	87.1239	76
confined_n22_230526'	87.3325	77
confined_n22_230526'	88.3315	78
confined_n22_230526'	86.4875	79
confined_n22_230526'	85.6487	80
confined_n22_230526'	88.6253	81
confined_n22_230526'	87.6049	82
confined_n22_230526'	88.8558	83
confined_n22_230526'	87.7921	84
confined_n22_230526'	85.6071	85
confined_n22_230526'	87.2007	86
confined_n22_230526'	86.2961	87
confined_n22_230526'	86.9032	88
confined_n22_230526'	86.996	89
confined_n22_230526'	87.0151	90
confined_n22_230526'	87.7099	91
confined_n22_230526'	88.8511	92
confined_n22_230526'	88.6113	93
confined_n22_230526'	87.0684	94
confined_n22_230526'	88.4517	95
confined_n22_230526'	87.3047	96
confined_n22_230526'	86.6918	97
confined_n22_230526'	86.2006	98
confined_n22_230526'	87.4733	99
confined_n22_230526'	87.2947	100
confined_n23_230526'	100	1
confined_n23_230526'	0	2
confined_n23_230526'	21.5274	3
confined_n23_230526'	33.4126	4
confined_n23_230526'	43.5942	5
confined_n23_230526'	50.6368	6
confined_n23_230526'	56.1022	7
confined_n23_230526'	60.6113	8
confined_n23_230526'	64.1323	9
confined_n23_230526'	67.831	10
confined_n23_230526'	67.8349	11
confined_n23_230526'	71.0184	12
confined_n23_230526'	70.7703	13
confined_n23_230526'	73.6062	14
confined_n23_230526'	73.6677	15
confined_n23_230526'	76.8852	16
confined_n23_230526'	78.6957	17
confined_n23_230526'	76.4809	18
confined_n23_230526'	77.4383	19
confined_n23_230526'	78.1827	20
confined_n23_230526'	78.8769	21
confined_n23_230526'	79.7376	22
confined_n23_230526'	80.994	23
confined_n23_230526'	84.6953	24
confined_n23_230526'	83.9274	25
confined_n23_230526'	83.9611	26
confined_n23_230526'	82.2845	27
confined_n23_230526'	83.0364	28
confined_n23_230526'	83.1985	29
confined_n23_230526'	81.7686	30
confined_n23_230526'	84.2895	31
confined_n23_230526'	83.79	32
confined_n23_230526'	83.4104	33
confined_n23_230526'	83.9208	34
confined_n23_230526'	82.816	35
confined_n23_230526'	84.6302	36
confined_n23_230526'	86.8496	37
confined_n23_230526'	86.2999	38
confined_n23_230526'	85.028	39
confined_n23_230526'	85.892	40
confined_n23_230526'	85.0927	41
confined_n23_230526'	83.8214	42
confined_n23_230526'	85.1703	43
confined_n23_230526'	84.7838	44
confined_n23_230526'	86.5205	45
confined_n23_230526'	84.4531	46
confined_n23_230526'	86.8599	47
confined_n23_230526'	85.9528	48
confined_n23_230526'	87.8255	49
confined_n23_230526'	87.3342	50
confined_n23_230526'	86.2752	51
confined_n23_230526'	87.5228	52
confined_n23_230526'	84.6972	53
confined_n23_230526'	86.4357	54
confined_n23_230526'	87.177	55
confined_n23_230526'	86.9563	56
confined_n23_230526'	86.0319	57
confined_n23_230526'	87.4198	58
confined_n23_230526'	86.4415	59
confined_n23_230526'	88.0444	60
confined_n23_230526'	86.8104	61
confined_n23_230526'	88.7421	62
confined_n23_230526'	87.9253	63
confined_n23_230526'	88.313	64
confined_n23_230526'	88.4428	65
confined_n23_230526'	86.2993	66
confined_n23_230526'	88.833	67
confined_n23_230526'	87.3691	68
confined_n23_230526'	89.7971	69
confined_n23_230526'	87.7711	70
confined_n23_230526'	88.2495	71
confined_n23_230526'	87.7755	72
confined_n23_230526'	88.005	73
confined_n23_230526'	89.0276	74
confined_n23_230526'	89.1104	75
confined_n23_230526'	87.0951	76
confined_n23_230526'	87.4584	77
confined_n23_230526'	87.0481	78
confined_n23_230526'	87.4483	79
confined_n23_230526'	86.6175	80
confined_n23_230526'	85.9713	81
confined_n23_230526'	86.8046	82
confined_n23_230526'	87.6213	83
confined_n23_230526'	89.1821	84
confined_n23_230526'	87.5952	85
confined_n23_230526'	89.5339	86
confined_n23_230526'	87.1504	87
confined_n23_230526'	87.9739	88
confined_n23_230526'	87.379	89
confined_n23_230526'	89.7694	90
confined_n23_230526'	87.0816	91
confined_n23_230526'	91.963	92
confined_n23_230526'	87.7339	93
confined_n23_230526'	87.5751	94
confined_n23_230526'	87.7358	95
confined_n23_230526'	89.3842	96
confined_n23_230526'	88.9562	97
confined_n23_230526'	90.0218	98
confined_n23_230526'	89.6623	99
confined_n23_230526'	88.5022	100
confined_n24_230526'	100	1
confined_n24_230526'	0	2
confined_n24_230526'	16.1261	3
confined_n24_230526'	29.8379	4
confined_n24_230526'	38.869	5
confined_n24_230526'	45.2091	6
confined_n24_230526'	51.0039	7
confined_n24_230526'	54.9067	8
confined_n24_230526'	57.7502	9
confined_n24_230526'	60.4435	10
confined_n24_230526'	63.5323	11
confined_n24_230526'	64.9897	12
confined_n24_230526'	66.7655	13
confined_n24_230526'	69.8085	14
confined_n24_230526'	70.2771	15
confined_n24_230526'	71.9698	16
confined_n24_230526'	73.5338	17
confined_n24_230526'	74.4774	18
confined_n24_230526'	74.1618	19
confined_n24_230526'	76.0777	20
confined_n24_230526'	75.8639	21
confined_n24_230526'	77.7988	22
confined_n24_230526'	77.693	23
confined_n24_230526'	77.7731	24
confined_n24_230526'	77.887	25
confined_n24_230526'	79.237	26
confined_n24_230526'	80.8877	27
confined_n24_230526'	78.0404	28
confined_n24_230526'	80.8113	29
confined_n24_230526'	79.5359	30
confined_n24_230526'	80.3375	31
confined_n24_230526'	81.0746	32
confined_n24_230526'	80.5855	33
confined_n24_230526'	80.7699	34
confined_n24_230526'	81.6024	35
confined_n24_230526'	81.2467	36
confined_n24_230526'	80.1418	37
confined_n24_230526'	81.738	38
confined_n24_230526'	82.6555	39
confined_n24_230526'	82.1436	40
confined_n24_230526'	82.2401	41
confined_n24_230526'	81.6427	42
confined_n24_230526'	84.5313	43
confined_n24_230526'	82.4259	44
confined_n24_230526'	82.8808	45
confined_n24_230526'	85.2223	46
confined_n24_230526'	82.7515	47
confined_n24_230526'	82.592	48
confined_n24_230526'	83.4841	49
confined_n24_230526'	85.1153	50
confined_n24_230526'	84.073	51
confined_n24_230526'	84.5757	52
confined_n24_230526'	83.6963	53
confined_n24_230526'	84.7591	54
confined_n24_230526'	83.7467	55
confined_n24_230526'	82.5367	56
confined_n24_230526'	83.5209	57
confined_n24_230526'	84.1007	58
confined_n24_230526'	83.8598	59
confined_n24_230526'	83.101	60
confined_n24_230526'	84.5151	61
confined_n24_230526'	83.0091	62
confined_n24_230526'	84.4636	63
confined_n24_230526'	84.5756	64
confined_n24_230526'	85.5523	65
confined_n24_230526'	84.8306	66
confined_n24_230526'	85.1698	67
confined_n24_230526'	82.9863	68
confined_n24_230526'	84.7088	69
confined_n24_230526'	84.5456	70
confined_n24_230526'	85.305	71
confined_n24_230526'	85.6016	72
confined_n24_230526'	85.5948	73
confined_n24_230526'	84.4969	74
confined_n24_230526'	86.178	75
confined_n24_230526'	85.3623	76
confined_n24_230526'	86.0908	77
confined_n24_230526'	85.3006	78
confined_n24_230526'	86.0221	79
confined_n24_230526'	87.0313	80
confined_n24_230526'	85.5375	81
confined_n24_230526'	86.2119	82
confined_n24_230526'	87.3723	83
confined_n24_230526'	84.3358	84
confined_n24_230526'	84.636	85
confined_n24_230526'	86.7279	86
confined_n24_230526'	85.8309	87
confined_n24_230526'	85.3419	88
confined_n24_230526'	85.9685	89
confined_n24_230526'	84.869	90
confined_n24_230526'	86.2148	91
confined_n24_230526'	86.5151	92
confined_n24_230526'	85.1071	93
confined_n24_230526'	85.2108	94
confined_n24_230526'	84.9098	95
confined_n24_230526'	85.4794	96
confined_n24_230526'	85.607	97
confined_n24_230526'	86.6409	98
confined_n24_230526'	86.5533	99
confined_n24_230526'	85.9037	100
confined_n25_230526'	100	1
confined_n25_230526'	0	2
confined_n25_230526'	19.639	3
confined_n25_230526'	33.8509	4
confined_n25_230526'	43.9113	5
confined_n25_230526'	51.6231	6
confined_n25_230526'	54.7503	7
confined_n25_230526'	59.6149	8
confined_n25_230526'	64.9532	9
confined_n25_230526'	67.7835	10
confined_n25_230526'	70.6165	11
confined_n25_230526'	74.4427	12
confined_n25_230526'	74.7078	13
confined_n25_230526'	76.2372	14
confined_n25_230526'	76.543	15
confined_n25_230526'	78.5254	16
confined_n25_230526'	78.3761	17
confined_n25_230526'	80.0184	18
confined_n25_230526'	80.916	19
confined_n25_230526'	82.2414	20
confined_n25_230526'	80.9706	21
confined_n25_230526'	82.4189	22
confined_n25_230526'	83.5563	23
confined_n25_230526'	82.3783	24
confined_n25_230526'	84.3604	25
confined_n25_230526'	80.8729	26
confined_n25_230526'	83.7068	27
confined_n25_230526'	82.7469	28
confined_n25_230526'	83.5871	29
confined_n25_230526'	82.2372	30
confined_n25_230526'	85.1065	31
confined_n25_230526'	83.9078	32
confined_n25_230526'	84.5477	33
confined_n25_230526'	83.613	34
confined_n25_230526'	86.4894	35
confined_n25_230526'	84.5842	36
confined_n25_230526'	86.1881	37
confined_n25_230526'	83.7363	38
confined_n25_230526'	85.1926	39
confined_n25_230526'	87.7607	40
confined_n25_230526'	87.2733	41
confined_n25_230526'	85.5575	42
confined_n25_230526'	83.6141	43
confined_n25_230526'	84.3485	44
confined_n25_230526'	85.3053	45
confined_n25_230526'	85.5324	46
confined_n25_230526'	84.8276	47
confined_n25_230526'	84.7211	48
confined_n25_230526'	86.0314	49
confined_n25_230526'	84.9364	50
confined_n25_230526'	85.5946	51
confined_n25_230526'	84.0735	52
confined_n25_230526'	86.4095	53
confined_n25_230526'	87.5917	54
confined_n25_230526'	87.7073	55
confined_n25_230526'	85.748	56
confined_n25_230526'	85.3667	57
confined_n25_230526'	87.2721	58
confined_n25_230526'	85.2456	59
confined_n25_230526'	86.3612	60
confined_n25_230526'	87.5273	61
confined_n25_230526'	86.3369	62
confined_n25_230526'	85.5349	63
confined_n25_230526'	86.6908	64
confined_n25_230526'	86.4848	65
confined_n25_230526'	87.3078	66
confined_n25_230526'	86.7538	67
confined_n25_230526'	87.9076	68
confined_n25_230526'	87.6249	69
confined_n25_230526'	87.0213	70
confined_n25_230526'	86.2354	71
confined_n25_230526'	85.6933	72
confined_n25_230526'	88.3382	73
confined_n25_230526'	85.8882	74
confined_n25_230526'	85.6854	75
confined_n25_230526'	87.0811	76
confined_n25_230526'	88.0915	77
confined_n25_230526'	86.8758	78
confined_n25_230526'	85.8119	79
confined_n25_230526'	86.5129	80
confined_n25_230526'	85.1046	81
confined_n25_230526'	88.4233	82
confined_n25_230526'	85.4753	83
confined_n25_230526'	86.4879	84
confined_n25_230526'	87.7331	85
confined_n25_230526'	88.2802	86
confined_n25_230526'	86.4272	87
confined_n25_230526'	85.3076	88
confined_n25_230526'	85.6618	89
confined_n25_230526'	87.0131	90
confined_n25_230526'	86.0269	91
confined_n25_230526'	87.1937	92
confined_n25_230526'	85.4277	93
confined_n25_230526'	88.4981	94
confined_n25_230526'	85.3101	95
confined_n25_230526'	87.9855	96
confined_n25_230526'	85.8974	97
confined_n25_230526'	86.8022	98
confined_n25_230526'	84.7917	99
confined_n25_230526'	86.2268	100
confined_n26_230526'	100	1
confined_n26_230526'	0	2
confined_n26_230526'	15.0627	3
confined_n26_230526'	26.2492	4
confined_n26_230526'	35.9001	5
confined_n26_230526'	42.7836	6
confined_n26_230526'	49.0256	7
confined_n26_230526'	50.7794	8
confined_n26_230526'	54.8573	9
confined_n26_230526'	57.6705	10
confined_n26_230526'	61.783	11
confined_n26_230526'	61.9292	12
confined_n26_230526'	66.7632	13
confined_n26_230526'	68.9377	14
confined_n26_230526'	69.7823	15
confined_n26_230526'	70.3468	16
confined_n26_230526'	70.9099	17
confined_n26_230526'	73.8586	18
confined_n26_230526'	75.4684	19
confined_n26_230526'	74.1112	20
confined_n26_230526'	77.2766	21
confined_n26_230526'	76.1138	22
confined_n26_230526'	76.8613	23
confined_n26_230526'	78.8442	24
confined_n26_230526'	76.7666	25
confined_n26_230526'	77.5882	26
confined_n26_230526'	80.5314	27
confined_n26_230526'	80.6369	28
confined_n26_230526'	80.3917	29
confined_n26_230526'	79.71	30
confined_n26_230526'	82.4604	31
confined_n26_230526'	80.339	32
confined_n26_230526'	82.0624	33
confined_n26_230526'	79.8355	34
confined_n26_230526'	81.2347	35
confined_n26_230526'	81.5569	36
confined_n26_230526'	83.5863	37
confined_n26_230526'	83.0415	38
confined_n26_230526'	80.3261	39
confined_n26_230526'	80.7103	40
confined_n26_230526'	81.9497	41
confined_n26_230526'	82.9551	42
confined_n26_230526'	82.0209	43
confined_n26_230526'	83.3994	44
confined_n26_230526'	83.5703	45
confined_n26_230526'	83.9969	46
confined_n26_230526'	83.7143	47
confined_n26_230526'	83.2441	48
confined_n26_230526'	84.5775	49
confined_n26_230526'	84.7271	50
confined_n26_230526'	84.0459	51
confined_n26_230526'	84.4609	52
confined_n26_230526'	85.4828	53
confined_n26_230526'	80.4767	54
confined_n26_230526'	83.449	55
confined_n26_230526'	84.6764	56
confined_n26_230526'	85.1345	57
confined_n26_230526'	84.4903	58
confined_n26_230526'	85.4211	59
confined_n26_230526'	84.7252	60
confined_n26_230526'	84.1697	61
confined_n26_230526'	85.8751	62
confined_n26_230526'	83.8423	63
confined_n26_230526'	84.8423	64
confined_n26_230526'	85.7764	65
confined_n26_230526'	85.8726	66
confined_n26_230526'	83.0035	67
confined_n26_230526'	83.5907	68
confined_n26_230526'	85.5251	69
confined_n26_230526'	85.8392	70
confined_n26_230526'	87.2983	71
confined_n26_230526'	82.3987	72
confined_n26_230526'	83.9061	73
confined_n26_230526'	85.0695	74
confined_n26_230526'	85.4888	75
confined_n26_230526'	85.7821	76
confined_n26_230526'	88.4374	77
confined_n26_230526'	86.61	78
confined_n26_230526'	84.7292	79
confined_n26_230526'	86.4261	80
confined_n26_230526'	85.0758	81
confined_n26_230526'	85.2954	82
confined_n26_230526'	85.6822	83
confined_n26_230526'	85.285	84
confined_n26_230526'	84.4399	85
confined_n26_230526'	86.9305	86
confined_n26_230526'	86.1874	87
confined_n26_230526'	85.1332	88
confined_n26_230526'	85.4206	89
confined_n26_230526'	85.5728	90
confined_n26_230526'	85.2986	91
confined_n26_230526'	85.4751	92
confined_n26_230526'	86.747	93
confined_n26_230526'	86.1622	94
confined_n26_230526'	89.685	95
confined_n26_230526'	84.8602	96
confined_n26_230526'	86.158	97
confined_n26_230526'	84.4496	98
confined_n26_230526'	87.1035	99
confined_n26_230526'	88.1913	100
confined_n27_230526'	100	1
confined_n27_230526'	0	2
confined_n27_230526'	17.8255	3
confined_n27_230526'	30.494	4
confined_n27_230526'	39.2651	5
confined_n27_230526'	48.4549	6
confined_n27_230526'	52.3269	7
confined_n27_230526'	56.6051	8
confined_n27_230526'	60.1966	9
confined_n27_230526'	62.8384	10
confined_n27_230526'	66.1501	11
confined_n27_230526'	66.8869	12
confined_n27_230526'	70.6426	13
confined_n27_230526'	71.874	14
confined_n27_230526'	71.4666	15
confined_n27_230526'	73.3319	16
confined_n27_230526'	71.9834	17
confined_n27_230526'	74.9408	18
confined_n27_230526'	75.9313	19
confined_n27_230526'	76.9167	20
confined_n27_230526'	75.8156	21
confined_n27_230526'	77.119	22
confined_n27_230526'	77.9716	23
confined_n27_230526'	77.4397	24
confined_n27_230526'	77.3414	25
confined_n27_230526'	80.6684	26
confined_n27_230526'	79.9468	27
confined_n27_230526'	77.4703	28
confined_n27_230526'	79.588	29
confined_n27_230526'	80.9235	30
confined_n27_230526'	79.2379	31
confined_n27_230526'	80.1338	32
confined_n27_230526'	80.3184	33
confined_n27_230526'	82.5441	34
confined_n27_230526'	80.2582	35
confined_n27_230526'	81.0954	36
confined_n27_230526'	81.8664	37
confined_n27_230526'	82.1403	38
confined_n27_230526'	83.3911	39
confined_n27_230526'	82.258	40
confined_n27_230526'	82.1631	41
confined_n27_230526'	82.8499	42
confined_n27_230526'	83.3422	43
confined_n27_230526'	83.6781	44
confined_n27_230526'	82.1234	45
confined_n27_230526'	81.8687	46
confined_n27_230526'	83.879	47
confined_n27_230526'	79.953	48
confined_n27_230526'	82.9283	49
confined_n27_230526'	81.7873	50
confined_n27_230526'	81.7195	51
confined_n27_230526'	82.9733	52
confined_n27_230526'	84.4283	53
confined_n27_230526'	83.3161	54
confined_n27_230526'	81.9956	55
confined_n27_230526'	80.9595	56
confined_n27_230526'	81.7792	57
confined_n27_230526'	83.2215	58
confined_n27_230526'	85.0738	59
confined_n27_230526'	80.2408	60
confined_n27_230526'	82.475	61
confined_n27_230526'	83.3221	62
confined_n27_230526'	82.6898	63
confined_n27_230526'	83.525	64
confined_n27_230526'	83.517	65
confined_n27_230526'	83.0672	66
confined_n27_230526'	84.7751	67
confined_n27_230526'	83.9691	68
confined_n27_230526'	84.8535	69
confined_n27_230526'	83.3351	70
confined_n27_230526'	83.8808	71
confined_n27_230526'	85.1654	72
confined_n27_230526'	84.9313	73
confined_n27_230526'	82.2092	74
confined_n27_230526'	82.9772	75
confined_n27_230526'	83.6387	76
confined_n27_230526'	83.4433	77
confined_n27_230526'	84.0625	78
confined_n27_230526'	82.9752	79
confined_n27_230526'	85.5353	80
confined_n27_230526'	82.2976	81
confined_n27_230526'	85.4322	82
confined_n27_230526'	82.6933	83
confined_n27_230526'	83.1824	84
confined_n27_230526'	83.001	85
confined_n27_230526'	86.6217	86
confined_n27_230526'	83.4322	87
confined_n27_230526'	83.7148	88
confined_n27_230526'	81.8996	89
confined_n27_230526'	84.1956	90
confined_n27_230526'	83.5148	91
confined_n27_230526'	83.7461	92
confined_n27_230526'	83.5338	93
confined_n27_230526'	83.1701	94
confined_n27_230526'	81.6522	95
confined_n27_230526'	84.5016	96
confined_n27_230526'	85.561	97
confined_n27_230526'	82.4974	98
confined_n27_230526'	83.3307	99
confined_n27_230526'	83.6037	100
confined_n28_230526'	100	1
confined_n28_230526'	0	2
confined_n28_230526'	24.1074	3
confined_n28_230526'	37.6522	4
confined_n28_230526'	46.9057	5
confined_n28_230526'	53.5313	6
confined_n28_230526'	56.3604	7
confined_n28_230526'	63.0415	8
confined_n28_230526'	64.5729	9
confined_n28_230526'	67.4089	10
confined_n28_230526'	68.6116	11
confined_n28_230526'	72.4772	12
confined_n28_230526'	72.3007	13
confined_n28_230526'	74.8478	14
confined_n28_230526'	74.9419	15
confined_n28_230526'	76.1458	16
confined_n28_230526'	73.6176	17
confined_n28_230526'	79.0222	18
confined_n28_230526'	75.9948	19
confined_n28_230526'	79.9637	20
confined_n28_230526'	78.6641	21
confined_n28_230526'	76.1217	22
confined_n28_230526'	79.7444	23
confined_n28_230526'	81.7336	24
confined_n28_230526'	79.754	25
confined_n28_230526'	81.8452	26
confined_n28_230526'	81.3059	27
confined_n28_230526'	79.8414	28
confined_n28_230526'	82.1246	29
confined_n28_230526'	80.2475	30
confined_n28_230526'	83.855	31
confined_n28_230526'	81.9055	32
confined_n28_230526'	82.4411	33
confined_n28_230526'	80.487	34
confined_n28_230526'	82.4419	35
confined_n28_230526'	79.7363	36
confined_n28_230526'	83.4541	37
confined_n28_230526'	81.7241	38
confined_n28_230526'	80.3425	39
confined_n28_230526'	82.28	40
confined_n28_230526'	84.7276	41
confined_n28_230526'	85.8028	42
confined_n28_230526'	84.511	43
confined_n28_230526'	85.8778	44
confined_n28_230526'	82.9829	45
confined_n28_230526'	85.955	46
confined_n28_230526'	83.8955	47
confined_n28_230526'	83.9064	48
confined_n28_230526'	83.0309	49
confined_n28_230526'	84.4509	50
confined_n28_230526'	83.4427	51
confined_n28_230526'	83.3855	52
confined_n28_230526'	83.4154	53
confined_n28_230526'	87.7874	54
confined_n28_230526'	84.4693	55
confined_n28_230526'	85.1167	56
confined_n28_230526'	85.1583	57
confined_n28_230526'	85.7463	58
confined_n28_230526'	85.4336	59
confined_n28_230526'	84.7965	60
confined_n28_230526'	86.107	61
confined_n28_230526'	84.7731	62
confined_n28_230526'	85.8454	63
confined_n28_230526'	84.8095	64
confined_n28_230526'	86.3786	65
confined_n28_230526'	86.8961	66
confined_n28_230526'	85.8024	67
confined_n28_230526'	83.4071	68
confined_n28_230526'	84.0671	69
confined_n28_230526'	83.9739	70
confined_n28_230526'	83.1412	71
confined_n28_230526'	83.5736	72
confined_n28_230526'	84.4713	73
confined_n28_230526'	85.9765	74
confined_n28_230526'	87.1705	75
confined_n28_230526'	84.911	76
confined_n28_230526'	87.9806	77
confined_n28_230526'	84.364	78
confined_n28_230526'	86.7912	79
confined_n28_230526'	86.2904	80
confined_n28_230526'	84.9985	81
confined_n28_230526'	82.9564	82
confined_n28_230526'	84.9968	83
confined_n28_230526'	87.6907	84
confined_n28_230526'	84.6674	85
confined_n28_230526'	87.3506	86
confined_n28_230526'	85.0478	87
confined_n28_230526'	83.7204	88
confined_n28_230526'	86.6415	89
confined_n28_230526'	87.4465	90
confined_n28_230526'	86.8766	91
confined_n28_230526'	87.2255	92
confined_n28_230526'	84.8741	93
confined_n28_230526'	84.6189	94
confined_n28_230526'	86.8942	95
confined_n28_230526'	85.1135	96
confined_n28_230526'	86.3065	97
confined_n28_230526'	86.6964	98
confined_n28_230526'	85.158	99
confined_n28_230526'	87.1929	100
confined_n29_230526'	100	1
confined_n29_230526'	0	2
confined_n29_230526'	22.0545	3
confined_n29_230526'	36.1974	4
confined_n29_230526'	43.3536	5
confined_n29_230526'	50.6334	6
confined_n29_230526'	58.9664	7
confined_n29_230526'	61.332	8
confined_n29_230526'	65.0222	9
confined_n29_230526'	69.1698	10
confined_n29_230526'	69.1266	11
confined_n29_230526'	71.5056	12
confined_n29_230526'	74.2542	13
confined_n29_230526'	75.9329	14
confined_n29_230526'	73.8521	15
confined_n29_230526'	71.3267	16
confined_n29_230526'	78.358	17
confined_n29_230526'	75.5072	18
confined_n29_230526'	79.4591	19
confined_n29_230526'	79.9553	20
confined_n29_230526'	78.0134	21
confined_n29_230526'	79.7444	22
confined_n29_230526'	79.2837	23
confined_n29_230526'	82.0286	24
confined_n29_230526'	80.734	25
confined_n29_230526'	82.2633	26
confined_n29_230526'	82.403	27
confined_n29_230526'	82.5573	28
confined_n29_230526'	83.1182	29
confined_n29_230526'	86.2822	30
confined_n29_230526'	85.8526	31
confined_n29_230526'	85.2706	32
confined_n29_230526'	82.7807	33
confined_n29_230526'	83.3869	34
confined_n29_230526'	83.8164	35
confined_n29_230526'	80.9335	36
confined_n29_230526'	83.4711	37
confined_n29_230526'	82.4342	38
confined_n29_230526'	83.2437	39
confined_n29_230526'	84.1191	40
confined_n29_230526'	82.6171	41
confined_n29_230526'	84.8981	42
confined_n29_230526'	85.4912	43
confined_n29_230526'	85.4034	44
confined_n29_230526'	83.0566	45
confined_n29_230526'	83.2602	46
confined_n29_230526'	87.4458	47
confined_n29_230526'	80.9677	48
confined_n29_230526'	87.3404	49
confined_n29_230526'	86.4811	50
confined_n29_230526'	86.6482	51
confined_n29_230526'	83.1678	52
confined_n29_230526'	85.5208	53
confined_n29_230526'	87.3783	54
confined_n29_230526'	86.689	55
confined_n29_230526'	87.8572	56
confined_n29_230526'	85.3779	57
confined_n29_230526'	85.8862	58
confined_n29_230526'	84.2415	59
confined_n29_230526'	83.4899	60
confined_n29_230526'	87.074	61
confined_n29_230526'	87.1289	62
confined_n29_230526'	86.5051	63
confined_n29_230526'	87.1476	64
confined_n29_230526'	86.2417	65
confined_n29_230526'	87.0182	66
confined_n29_230526'	86.7558	67
confined_n29_230526'	87.3553	68
confined_n29_230526'	88.3026	69
confined_n29_230526'	88.4095	70
confined_n29_230526'	84.3839	71
confined_n29_230526'	87.0941	72
confined_n29_230526'	87.5998	73
confined_n29_230526'	86.4524	74
confined_n29_230526'	86.2458	75
confined_n29_230526'	87.2816	76
confined_n29_230526'	88.7663	77
confined_n29_230526'	87.034	78
confined_n29_230526'	84.5638	79
confined_n29_230526'	87.9117	80
confined_n29_230526'	90.7551	81
confined_n29_230526'	85.1543	82
confined_n29_230526'	87.9559	83
confined_n29_230526'	88.6332	84
confined_n29_230526'	88.9655	85
confined_n29_230526'	86.2526	86
confined_n29_230526'	86.9376	87
confined_n29_230526'	87.8428	88
confined_n29_230526'	88.6381	89
confined_n29_230526'	88.0226	90
confined_n29_230526'	86.8757	91
confined_n29_230526'	85.7303	92
confined_n29_230526'	86.292	93
confined_n29_230526'	88.3294	94
confined_n29_230526'	87.5881	95
confined_n29_230526'	86.2718	96
confined_n29_230526'	88.224	97
confined_n29_230526'	87.2447	98
confined_n29_230526'	89.2054	99
confined_n29_230526'	88.3563	100
confined_n3_230526'	100	1
confined_n3_230526'	0	2
confined_n3_230526'	16.7634	3
confined_n3_230526'	28.4184	4
confined_n3_230526'	36.7061	5
confined_n3_230526'	41.0653	6
confined_n3_230526'	48.5034	7
confined_n3_230526'	53.4327	8
confined_n3_230526'	57.107	9
confined_n3_230526'	60.0956	10
confined_n3_230526'	60.822	11
confined_n3_230526'	63.9055	12
confined_n3_230526'	65.5937	13
confined_n3_230526'	68.6403	14
confined_n3_230526'	71.2753	15
confined_n3_230526'	73.1276	16
confined_n3_230526'	70.4382	17
confined_n3_230526'	73.0087	18
confined_n3_230526'	75.478	19
confined_n3_230526'	76.0271	20
confined_n3_230526'	75.812	21
confined_n3_230526'	75.1192	22
confined_n3_230526'	79.0601	23
confined_n3_230526'	76.861	24
confined_n3_230526'	76.681	25
confined_n3_230526'	78.6447	26
confined_n3_230526'	81.1523	27
confined_n3_230526'	80.4568	28
confined_n3_230526'	81.1215	29
confined_n3_230526'	80.9857	30
confined_n3_230526'	80.3411	31
confined_n3_230526'	80.6713	32
confined_n3_230526'	83.9799	33
confined_n3_230526'	83.2984	34
confined_n3_230526'	83.4121	35
confined_n3_230526'	84.423	36
confined_n3_230526'	84.7813	37
confined_n3_230526'	82.9983	38
confined_n3_230526'	83.8364	39
confined_n3_230526'	85.3138	40
confined_n3_230526'	85.2195	41
confined_n3_230526'	85.2299	42
confined_n3_230526'	84.0451	43
confined_n3_230526'	85.5246	44
confined_n3_230526'	85.9335	45
confined_n3_230526'	86.3437	46
confined_n3_230526'	85.6729	47
confined_n3_230526'	85.9071	48
confined_n3_230526'	86.9358	49
confined_n3_230526'	85.0069	50
confined_n3_230526'	83.9827	51
confined_n3_230526'	86.9794	52
confined_n3_230526'	85.0082	53
confined_n3_230526'	86.7296	54
confined_n3_230526'	86.4384	55
confined_n3_230526'	87.6569	56
confined_n3_230526'	87.0621	57
confined_n3_230526'	87.7625	58
confined_n3_230526'	86.6434	59
confined_n3_230526'	87.5932	60
confined_n3_230526'	86.5656	61
confined_n3_230526'	86.1314	62
confined_n3_230526'	85.494	63
confined_n3_230526'	86.5807	64
confined_n3_230526'	86.3101	65
confined_n3_230526'	85.055	66
confined_n3_230526'	87.1109	67
confined_n3_230526'	85.158	68
confined_n3_230526'	85.3193	69
confined_n3_230526'	85.7134	70
confined_n3_230526'	88.7918	71
confined_n3_230526'	86.4997	72
confined_n3_230526'	84.651	73
confined_n3_230526'	87.9118	74
confined_n3_230526'	86.4187	75
confined_n3_230526'	87.0972	76
confined_n3_230526'	86.4165	77
confined_n3_230526'	85.5794	78
confined_n3_230526'	87.2434	79
confined_n3_230526'	87.1672	80
confined_n3_230526'	86.4421	81
confined_n3_230526'	86.0671	82
confined_n3_230526'	87.8025	83
confined_n3_230526'	85.6191	84
confined_n3_230526'	86.8793	85
confined_n3_230526'	88.4669	86
confined_n3_230526'	87.0297	87
confined_n3_230526'	86.991	88
confined_n3_230526'	86.3029	89
confined_n3_230526'	88.3156	90
confined_n3_230526'	88.5379	91
confined_n3_230526'	88.9008	92
confined_n3_230526'	88.9571	93
confined_n3_230526'	87.5363	94
confined_n3_230526'	88.4713	95
confined_n3_230526'	87.4782	96
confined_n3_230526'	88.5396	97
[truncated: 7,903 more rows]

## Sheet: Figure 4k
Source data: Figure 4k
% slow diffusing HMGB2
confined	unconfined
3.41227	0.993896
9.21183	4.2078
3.8333	4.07252
4.64228	3.41081
9.53219	2.97155
12.7911	2.29531
3.7288	3.23015
7.9294	3.89332
9.33294	1.70641
1.28188	5.29613
10.2452	3.13794
4.27608	3.19351
3.83878	4.52127
6.40335	5.38213
2.91481	2.28553
9.55764	2.42438
10.5998	2.1307
7.9269	5.71746
6.85478	4.1932
5.47687	7.95868
8.2004	9.66894
7.79365	3.81664
6.54265	0.275577
5.01657	5.36094
8.73953	4.78731
7.87309	3.47265
8.92601	1.99494
12.5033	10.656
2.81805	4.04359
10.4445	6.76869
9.55325	4.40986
5.44743	2.98868
8.08343	3.26604
9.65707	3.2282
4.63627	5.13048
3.32777	1.39417
5.03989	14.3108
5.70031	1.49335
6.01723	7.14066
5.35181	3.498
9.19979	2.96563
2.27354	3.24561
2.19402	2.65828
11.4937	5.92835
2.97074	4.03728
9.97014
6.74163
9.5891
6.02727
8.07551
3.38947
6.22525
5.09439
6.58728
