# Supplementary material for: Mechanical confinement governs phenotypic plasticity in melanoma
Source: Nature. 2025 Aug 27;647(8089):517–27. doi: 10.1038/s41586-025-09445-6 (PMC12611772; doi:10.1038/s41586-025-09445-6)
Supplement: Supplementary file 8 — Source Data Fig. 5 [file 41586_2025_9445_MOESM8_ESM.xlsx]

## Sheet: Figure 5d - G1
Source data: Figure 5d
Intensity measurements - G1 signal (each column = 1 cell, each row = 1 timepoint)
1	1	1	1	1	1	1	1	1	1	1	1	1	1	1	1	1	1	1	1	1	1	1	1	1	1	1	1	1	1	1	1	1	1	1	1	1
1.03781	1.02454	1.02746	1.03547	1.03456	1.06518	1.0333	0.973012	1.07545	1.03266	1.0146	1.02792	1.03003	0.943548	1.04475	1.04572	1.03265	1.04575	1.03826	1.0388	1.03339	1.0158	1.00302	1.006	1.00822	1.00133	0.972039	0.998213	1.01245	1.00466	0.966952	1.00115	0.969866	0.896172	0.996093	1.00071	0.908731
1.06162	1.0208	1.01587	1.01353	1.01767	1.0993	1.02115	0.992796	1.10982	1.0154	0.99374	0.998785	1.00298	0.892342	1.01644	1.01478	1.04276	1.01406	1.00716	1.00784	1.02617	1.01819	0.99614	0.986274	1.00782	0.958849	0.95022	0.999326	1.01328	1.01407	0.941231	1.01981	0.977129	0.818087	1.0049	1.00819	0.847617
1.06149	0.991884	0.998892	1.00259	0.999976	1.13802	1.00735	0.950573	1.12754	1.00156	0.98571	0.991591	0.984902	0.847291	1.00678	0.997953	1.0544	1.00066	0.994225	0.997783	1.02367	1.0009	0.986277	0.981133	1.00102	0.922471	0.931569	0.987824	0.998602	1.00948	0.922555	1.00648	0.98752	0.755833	0.989178	1.0049	0.782474
1.09901	1.00955	1.02212	1.02448	1.02322	1.18397	1.02796	0.969211	1.17201	1.01038	0.989481	1.00151	0.998776	0.821886	1.00653	1.01685	1.07918	1.0148	1.01261	1.01348	1.0547	0.989462	0.972708	0.97364	0.998525	0.911691	0.919868	0.98883	1.00119	1.02197	0.907445	1.01246	1.00287	0.709567	0.998374	1.00636	0.747066
1.11432	0.988871	0.999817	0.988033	1.00017	1.21382	0.999235	0.96716	1.19691	0.989448	0.970508	0.985127	0.982732	0.796074	0.994725	1.00401	1.08649	0.99789	0.988874	0.989433	1.05916	1.00644	0.974638	0.978327	1.00128	0.904111	0.914856	0.992168	1.00034	1.00459	0.896725	1.00506	1.01953	0.677077	0.984598	0.99593	0.730102
1.13012	0.988378	1.00491	0.998839	1.00152	1.25938	1.00563	0.970627	1.20903	0.991332	0.973433	0.996768	0.998709	0.775572	1.01157	1.00727	1.10667	1.01055	1.00017	1.01089	1.10891	1.00627	0.97678	0.977187	1.00619	0.901901	0.92622	0.985245	1.00681	1.00622	0.890244	1.00062	1.04846	0.653977	0.984834	0.999515	0.718982
1.17125	1.00819	1.01448	1.0076	1.01731	1.30202	1.01341	0.992621	1.27694	1.00884	0.989635	0.98993	0.991956	0.753808	1.00348	0.997638	1.11552	1.00954	0.997758	1.00071	1.12441	1.00266	0.971027	0.973521	1.007	0.886736	0.930392	0.993045	1.00668	1.02447	0.902962	1.01911	1.06305	0.647319	0.995428	1.00959	0.703131
1.18813	0.99803	1.00845	1.00564	1.00714	1.34143	1.01007	0.983938	1.33144	1.00299	0.983798	1.00732	1.00951	0.737214	1.01381	1.02328	1.13697	1.02382	1.01507	1.0163	1.15994	1.02019	0.986296	0.986043	1.02188	0.912394	0.935318	1.00231	1.01077	1.03159	0.895489	1.03779	1.07499	0.639349	1.00795	1.01534	0.703621
1.18459	0.99281	1.0152	1.00793	1.01647	1.37549	1.01636	0.990442	1.37412	1.00804	0.971778	1.00576	1.00402	0.725754	1.01684	1.01639	1.14883	1.02297	1.00693	1.00637	1.18226	0.99909	0.973572	0.963804	1.00123	0.915971	0.939311	0.987364	1.00254	1.01591	0.89383	1.02139	1.06528	0.63445	0.99736	1.00933	0.69172
1.22235	1.02403	1.03514	1.03363	1.03804	1.42406	1.04395	1.01377	1.45596	1.02313	1.00626	1.01974	1.01281	0.726166	1.03032	1.03738	1.20134	1.03643	1.02933	1.0296	1.24669	1.01381	0.983156	0.991009	1.02165	0.939354	0.964351	1.00498	1.0146	1.01499	0.918315	1.01587	1.07643	0.642959	0.994834	1.0032	0.686131
1.22181	1.0429	1.04211	1.04325	1.04944	1.46385	1.05138	1.00868	1.49255	1.03499	1.00858	1.03229	1.02456	0.712259	1.0408	1.0464	1.23064	1.04448	1.03588	1.0358	1.25334	1.02976	0.99031	1.00076	1.03107	0.941186	0.97487	1.01587	1.01819	1.01096	0.927273	1.01576	1.0564	0.642186	0.998855	1.00554	0.670079
1.20059	1.03485	1.03816	1.03642	1.04624	1.48442	1.0395	1.01066	1.56014	1.03183	1.01125	1.03284	1.02986	0.71469	1.03902	1.04384	1.24561	1.04304	1.03775	1.03421	1.29508	1.02097	0.996149	0.990515	1.02161	0.943362	0.989793	1.00743	1.02087	1.02179	0.962135	1.02754	1.05458	0.64942	1.00164	1.00992	0.676065
1.19067	1.03536	1.05063	1.04537	1.05575	1.53173	1.04655	1.04701	1.65741	1.04052	1.01677	1.03828	1.03523	0.721318	1.042	1.05668	1.26123	1.04491	1.0411	1.04371	1.33996	1.02084	0.994555	0.995225	1.02454	0.973561	1.01347	1.01141	1.02844	1.03636	0.980261	1.03553	1.05084	0.656055	1.01694	1.01714	0.687113
1.14431	1.05776	1.07638	1.05592	1.06565	1.58553	1.06645	1.04841	1.64331	1.0528	1.02187	1.051	1.04484	0.723363	1.0631	1.06338	1.2915	1.06184	1.05463	1.05731	1.37903	1.05146	1.01447	1.0166	1.04562	0.994535	1.02769	1.04151	1.04847	1.05611	1.01166	1.05313	1.06668	0.672837	1.0304	1.04304	0.702704
1.10135	1.05458	1.08048	1.06441	1.06905	1.60881	1.06373	1.07164	1.66574	1.05638	1.04335	1.05961	1.05244	0.712427	1.06535	1.07883	1.29162	1.06305	1.057	1.0558	1.40488	1.04778	1.00802	1.00695	1.03939	1.01537	1.06131	1.03204	1.04566	1.03577	1.01761	1.0437	1.06057	0.667276	1.02424	1.03414	0.694158
1.10392	1.08523	1.11577	1.07993	1.09151	1.66264	1.07853	1.09629	1.73236	1.07961	1.06151	1.0739	1.06828	0.725882	1.08035	1.08734	1.33473	1.08019	1.07325	1.06887	1.44856	1.06664	1.02561	1.03346	1.05986	1.06173	1.08335	1.05617	1.0617	1.06019	1.08931	1.05901	1.09369	0.687151	1.04307	1.04918	0.71595
1.09659	1.06106	1.09519	1.05111	1.06837	1.64687	1.06009	1.05153	1.74549	1.05409	1.0254	1.05463	1.03876	0.710642	1.05911	1.06519	1.32739	1.05721	1.05565	1.0578	1.47559	1.03853	1.00669	1.01019	1.02899	1.06003	1.11092	1.02505	1.04323	1.04702	1.12321	1.04822	1.03614	0.692937	1.02762	1.03564	0.700742
1.13367	1.08088	1.09002	1.0669	1.08013	1.7106	1.08037	1.09475	1.80635	1.07285	1.03759	1.06404	1.06367	0.71208	1.07049	1.08764	1.36002	1.07271	1.0688	1.07526	1.51314	1.06896	1.03384	1.03541	1.05725	1.10344	1.13816	1.05161	1.06617	1.08386	1.17824	1.07803	1.02618	0.697587	1.05694	1.07387	0.706039
1.11575	1.07609	1.08603	1.06812	1.07836	1.71565	1.07604	1.09811	1.75423	1.06125	1.03646	1.06928	1.0578	0.698518	1.07552	1.08688	1.38508	1.07395	1.07077	1.07699	1.51974	1.07142	1.02528	1.02979	1.06641	1.13354	1.14906	1.05553	1.06322	1.0711	1.20153	1.07183	0.945696	0.680136	1.04849	1.0649	0.699728
1.13892	1.08324	1.09589	1.07469	1.09434	1.74334	1.08011	1.10274	1.81212	1.07323	1.03461	1.07706	1.06622	0.701642	1.07683	1.08736	1.40823	1.08116	1.07302	1.08108	1.57185	1.06308	1.02504	1.02234	1.06196	1.16606	1.18747	1.04875	1.05753	1.07134	1.24443	1.06784	0.949594	0.69168	1.04498	1.05877	0.696075
1.09181	1.06902	1.09855	1.06252	1.08241	1.75631	1.0688	1.13798	1.83173	1.05684	1.03771	1.06659	1.06308	0.696233	1.08337	1.08888	1.41161	1.07121	1.0667	1.07341	1.55748	1.0531	1.02474	1.01278	1.0563	1.18732	1.21171	1.04257	1.05307	1.06344	1.16697	1.06693	0.917085	0.687775	1.04315	1.05571	0.686706
1.09489	1.07739	1.10749	1.06734	1.08183	1.75637	1.07262	1.13329	1.84914	1.06345	1.04099	1.07081	1.06086	0.689139	1.0737	1.08745	1.40151	1.07154	1.07103	1.07198	1.57342	1.05739	1.01272	1.01161	1.04409	1.21456	1.21478	1.04095	1.05502	1.06726	1.08472	1.0575	0.901868	0.693791	1.03879	1.05478	0.681365
1.12369	1.07609	1.12027	1.07072	1.09401	1.80617	1.07429	1.15619	1.87072	1.07082	1.0459	1.07109	1.06306	0.678178	1.07331	1.08582	1.41504	1.075	1.0715	1.07762	1.58989	1.0631	1.03226	1.02628	1.04617	1.22194	1.18934	1.05522	1.06096	1.0691	1.04682	1.07313	0.936138	0.692057	1.04215	1.05899	0.683359
1.10958	1.09621	1.12556	1.08784	1.09803	1.80381	1.08219	1.16237	1.8816	1.07992	1.05538	1.08174	1.06874	0.674037	1.07766	1.0845	1.39221	1.07327	1.07917	1.07366	1.60179	1.06714	1.02574	1.03191	1.05743	1.21426	1.15828	1.05081	1.0607	1.0671	1.03743	1.06834	0.949932	0.677699	1.04075	1.05343	0.686032
1.09599	1.09262	1.11168	1.08917	1.09798	1.82502	1.08242	1.16399	1.89408	1.07882	1.05139	1.07925	1.06577	0.680074	1.06838	1.09379	1.3903	1.07736	1.073	1.0687	1.60955	1.07372	1.03662	1.02997	1.05775	1.19132	1.13163	1.05645	1.06227	1.06079	1.05391	1.06894	0.90589	0.652435	1.04601	1.05986	0.688863
1.08576	1.09156	1.11527	1.09147	1.09499	1.87046	1.09134	1.14133	1.89844	1.07503	1.04721	1.08917	1.07535	0.670777	1.08676	1.09575	1.4256	1.09532	1.09176	1.08463	1.62941	1.08217	1.04481	1.03754	1.07544	1.22605	1.10436	1.08055	1.08115	1.09062	1.01855	1.09346	0.923806	0.63483	1.06354	1.08491	0.712549
0.995276	1.09388	1.1184	1.09165	1.09404	1.90675	1.08937	1.1333	1.89403	1.06871	1.04272	1.08532	1.07255	0.662082	1.09043	1.08957	1.40722	1.08899	1.08758	1.08194	1.5967	1.07567	1.04098	1.03861	1.06655	1.22349	1.07047	1.07435	1.07148	1.07439	0.968146	1.07323	0.854679	0.601601	1.04549	1.06889	0.716001
0.952594	1.08939	1.12738	1.09945	1.10364	1.93771	1.09926	1.14844	1.91863	1.08447	1.06093	1.09061	1.07815	0.646292	1.09552	1.0951	1.40691	1.09124	1.09357	1.08703	1.58318	1.0728	1.04073	1.02581	1.07015	1.22223	1.03814	1.06425	1.0737	1.0811	0.889168	1.07708	0.647301	0.579627	1.05415	1.07071	0.723167
0.962336	1.08094	1.13071	1.09682	1.09474	1.91951	1.09673	1.14515	1.89945	1.07699	1.04894	1.08712	1.0751	0.634105	1.09016	1.09785	1.39773	1.08931	1.08552	1.07621	1.55737	1.0721	1.0275	1.02257	1.06708	1.19778	1.03715	1.05687	1.06223	1.07761	0.848465	1.0862	0.616667	0.557597	1.04115	1.06454	0.697944
0.943095	1.08364	1.10698	1.09651	1.09726	1.9096	1.08831	1.1619	1.88567	1.07687	1.05452	1.09139	1.08158	0.625363	1.09093	1.08953	1.38728	1.09609	1.09411	1.08051	1.5238	1.08304	1.04287	1.03864	1.07053	1.20543	1.01059	1.06835	1.0726	1.09006	0.812799	1.09324	0.553281	0.542725	1.05611	1.07164	0.688053
0.943081	1.07391	1.08641	1.08784	1.0903	1.91387	1.08664	1.17848	1.82149	1.06647	1.0426	1.07602	1.07033	0.613069	1.07289	1.08474	1.35757	1.07248	1.08176	1.07274	1.50042	1.05353	1.0211	1.01305	1.04648	1.19105	0.965608	1.03013	1.04346	1.0679	0.771513	1.07592	0.512523	0.540461	1.03844	1.05772	0.68369
0.940063	1.08732	1.10648	1.10261	1.10063	1.89135	1.09617	1.19733	1.79875	1.08561	1.06137	1.07332	1.07205	0.608978	1.07544	1.08765	1.37195	1.08086	1.08874	1.06594	1.48376	1.07576	1.04174	1.03466	1.07405	1.1777	0.94824	1.05573	1.07001	1.08043	0.760374	1.08192	0.501723	0.521027	1.04289	1.06075	0.692592
0.934992	1.07643	1.09556	1.08661	1.0926	1.87615	1.08388	1.19509	1.76084	1.06386	1.03347	1.07904	1.06476	0.590247	1.07706	1.08197	1.33815	1.06895	1.07671	1.068	1.40947	1.06851	1.03577	1.02971	1.05445	1.16533	0.922598	1.05013	1.06786	1.06682	0.714346	1.0891	0.482137	0.49876	1.03874	1.0587	0.687722
0.92875	1.0626	1.07369	1.07583	1.08192	1.8184	1.06874	1.15719	1.75067	1.05843	1.03734	1.05009	1.04191	0.570013	1.05162	1.05617	1.33325	1.06173	1.05828	1.05379	1.39592	1.05276	1.02238	1.00793	1.04028	1.13462	0.87277	1.03198	1.04243	1.0444	0.690998	1.06877	0.472089	0.486169	1.02205	1.04066	0.676237
0.937249	1.07785	1.0911	1.10482	1.09589	1.81098	1.08709	1.17952	1.72901	1.0774	1.04981	1.08364	1.07384	0.562673	1.07856	1.08414	1.33464	1.07964	1.08254	1.073	1.40854	1.07081	1.04652	1.03062	1.0683	1.14559	0.876081	1.05368	1.07207	1.08107	0.698682	1.09715	0.493151	0.493627	1.05052	1.07108	0.666047
0.91682	1.08913	1.09566	1.1107	1.10564	1.80339	1.099	1.17319	1.69474	1.07936	1.05624	1.0748	1.0707	0.543417	1.07545	1.07485	1.32191	1.06783	1.0818	1.06776	1.41692	1.05829	1.0228	1.02174	1.05275	1.12424	0.838758	1.02909	1.05351	1.06897	0.686684	1.08152	0.477239	0.487855	1.03641	1.05668	0.629412
0.895654	1.06199	1.06814	1.08496	1.07742	1.82296	1.07397	1.17455	1.64191	1.0594	1.04169	1.07331	1.06601	0.535429	1.07593	1.07331	1.3049	1.06632	1.08083	1.07148	1.41224	1.06076	1.02864	1.01738	1.0561	1.12394	0.828899	1.03861	1.06252	1.0606	0.684856	1.07262	0.483531	0.478514	1.03698	1.05495	0.62805
0.889701	1.07052	1.08128	1.10199	1.09096	1.80367	1.08914	1.16633	1.56466	1.07581	1.05816	1.08883	1.07349	0.518228	1.087	1.08618	1.28115	1.08103	1.09355	1.08669	1.38839	1.072	1.03536	1.02608	1.06767	1.11953	0.814167	1.0541	1.06975	1.0739	0.67118	1.09549	0.450951	0.482813	1.04898	1.06566	0.618859
0.840176	1.04489	1.06431	1.08145	1.07907	1.78379	1.06398	1.17448	1.52564	1.04906	1.03203	1.06444	1.05851	0.49922	1.06219	1.07177	1.24454	1.06428	1.07007	1.05974	1.34614	1.05159	1.01866	1.01554	1.04439	1.07099	0.78722	1.02695	1.04673	1.05037	0.655525	1.06797	0.464859	0.483205	1.01947	1.0364	0.615393
0.800168	1.05045	1.06764	1.09198	1.0751	1.75889	1.07111	1.19047	1.50735	1.06222	1.03207	1.06666	1.06103	0.492308	1.06	1.0703	1.23883	1.06203	1.07674	1.06154	1.35795	1.05474	1.02067	1.00753	1.05621	1.0696	0.767085	1.03058	1.05326	1.05571	0.644697	1.07427	0.448556	0.474576	1.0289	1.04732	0.615622
0.786848	1.05976	1.07787	1.10746	1.09366	1.72337	1.08302	1.21042	1.45841	1.07114	1.0405	1.09153	1.08588	0.474738	1.086	1.09422	1.23058	1.08484	1.10279	1.08227	1.34369	1.07158	1.03439	1.02366	1.05835	1.06107	0.769752	1.04311	1.06443	1.0564	0.63089	1.07314	0.465834	0.453729	1.02653	1.04594	0.615189
0.751025	1.04956	1.0695	1.0917	1.08343	1.66946	1.08269	1.21088	1.37773	1.06348	1.03777	1.07405	1.06979	0.455463	1.07055	1.08022	1.19797	1.0689	1.08558	1.06553	1.26846	1.05052	1.02197	1.01273	1.05087	1.05495	0.763938	1.02882	1.05398	1.05131	0.642883	1.05783	0.498234	0.411262	1.02693	1.04846	0.614875
0.726904	1.05805	1.07495	1.10589	1.09489	1.61501	1.08331	1.24784	1.36053	1.06972	1.04025	1.07687	1.07358	0.44235	1.06838	1.08343	1.18491	1.073	1.08517	1.06996	1.26456	1.06473	1.02754	1.01459	1.06033	1.04422	0.747299	1.03573	1.06166	1.06713	0.629912	1.07172	0.523347	0.373137	1.0442	1.06693	0.613094
0.694968	1.03995	1.06507	1.10343	1.08016	1.53685	1.07201	1.24768	1.34085	1.05699	1.0341	1.07023	1.05547	0.420538	1.06163	1.06401	1.16524	1.06114	1.08043	1.05937	1.24846	1.05622	1.02879	1.01351	1.05874	1.03081	0.735444	1.02644	1.05855	1.06576	0.625669	1.06436	0.531138	0.360276	1.03498	1.04889	0.617052
0.673489	1.05285	1.07907	1.10527	1.08532	1.50727	1.07883	1.23718	1.33583	1.06237	1.04875	1.07481	1.06934	0.407987	1.07374	1.07663	1.16123	1.07057	1.08662	1.06447	1.2575	1.05592	1.0166	1.00764	1.04211	1.02027	0.713218	1.03546	1.05217	1.07614	0.60984	1.06999	0.55636	0.333596	1.04353	1.06085	0.591141
0.66069	1.06173	1.08467	1.12233	1.09886	1.49473	1.09505	1.23642	1.33997	1.07807	1.05696	1.08468	1.07357	0.391395	1.07425	1.0915	1.13638	1.07264	1.08694	1.07356	1.24882	1.07115	1.02948	1.02	1.05773	1.00584	0.707901	1.03236	1.0653	1.05811	0.602264	1.06163	0.543814	0.313429	1.03053	1.05031	0.587465
0.652709	1.04944	1.06036	1.09505	1.06839	1.47986	1.06379	1.2076	1.33943	1.05384	1.03829	1.07069	1.05852	0.383152	1.06293	1.07229	1.10839	1.05583	1.082	1.06436	1.18303	1.06012	1.02008	1.00937	1.05421	0.996069	0.685406	1.02941	1.04966	1.06219	0.61923	1.06272	0.535417	0.296297	1.02701	1.044	0.578158
0.768267	1.05969	1.07452	1.11247	1.08571	1.48606	1.08565	1.18718	1.38519	1.07138	1.04954	1.08715	1.07223	0.365339	1.07201	1.08535	1.0978	1.08105	1.09228	1.07256	1.13769	1.06184	1.02679	1.01911	1.06378	0.995814	0.681926	1.03451	1.06119	1.05615	0.608444	1.06709	0.591935	0.286587	1.03615	1.04916	0.569615
0.721086	1.04422	1.06165	1.09259	1.07881	1.45597	1.07667	1.16735	1.34159	1.06228	1.03439	1.07158	1.05995	0.346744	1.06279	1.0697	1.06524	1.06856	1.08143	1.06738	1.04244	1.06664	1.02534	1.01781	1.06135	0.976595	0.678013	1.02688	1.04846	1.06334	0.608816	1.06009	0.612445	0.272653	1.03198	1.04593	0.553665
0.801023	1.05165	1.06883	1.10613	1.0921	1.45351	1.08396	1.18661	1.32112	1.06521	1.04717	1.06485	1.0531	0.331666	1.05616	1.06032	1.06757	1.05838	1.06984	1.04542	1.03636	1.05496	1.01221	1.01065	1.05003	0.960804	0.646995	1.02311	1.04708	1.05571	0.567816	1.05781	0.615148	0.268756	1.02561	1.04559	0.53968
0.708062	1.02996	1.05683	1.09049	1.06888	1.38556	1.06857	1.1777	1.23962	1.05038	1.02532	1.07576	1.06994	0.324636	1.05999	1.08659	1.0671	1.06667	1.07648	1.05958	1.01051	1.06152	1.02027	1.01224	1.05312	0.960898	0.640283	1.02553	1.0587	1.05418	0.54413	1.05599	0.614101	0.263146	1.02892	1.04077	0.513822
0.675545	1.04338	1.06283	1.09248	1.06764	1.34041	1.06914	1.17909	1.24487	1.05418	1.03034	1.05748	1.05612	0.311484	1.05253	1.05667	1.0419	1.05682	1.06219	1.05616	1.02842	1.05431	1.01801	1.00912	1.05289	0.929498	0.621965	1.0167	1.04407	1.03714	0.553557	1.0445	0.62868	0.244407	1.01984	1.02834	0.49506
0.733097	1.01873	1.05411	1.0789	1.06112	1.31443	1.06005	1.14622	1.18503	1.03661	1.02214	1.05871	1.05784	0.293809	1.04791	1.04643	1.01171	1.05712	1.05508	1.04087	1.05201	1.04496	1.00742	1.00249	1.04536	0.915821	0.597014	1.00976	1.03892	1.0571	0.56838	1.05887	0.700025	0.241373	1.02439	1.0393	0.484176
0.647009	1.05687	1.07497	1.11029	1.08873	1.30906	1.08562	1.2129	1.15942	1.06543	1.04468	1.07587	1.0636	0.284993	1.06517	1.06784	1.0068	1.06319	1.07647	1.05838	1.06149	1.07143	1.02051	1.02379	1.06486	0.897117	0.583591	1.03313	1.0621	1.05384	0.589627	1.06597	0.773597	0.241221	1.03379	1.04468	0.487092
0.693016	1.02234	1.0483	1.07743	1.06384	1.28625	1.06186	1.18518	1.14629	1.04757	1.01719	1.04729	1.04656	0.268422	1.0469	1.04659	0.989893	1.04024	1.05581	1.04465	1.0599	1.04563	1.01513	1.00016	1.04886	0.858846	0.564592	1.01407	1.04885	1.05991	0.60428	1.06545	0.754924	0.239715	1.03115	1.05043	0.498005
0.6927	1.03337	1.06006	1.09407	1.07077	1.26579	1.06721	1.19846	1.11529	1.05074	1.03207	1.05621	1.05483	0.255909	1.04998	1.05353	0.971749	1.04086	1.06397	1.04455	1.06825	1.04693	1.00959	1.00096	1.04203	0.820918	0.551237	1.01406	1.04394	1.05754	0.60578	1.05973	0.693261	0.222705	1.03261	1.04896	0.503575
0.635603	1.04777	1.06336	1.09756	1.07779	1.22059	1.07145	1.19639	1.09113	1.06125	1.0474	1.06772	1.07783	0.24465	1.07383	1.07697	0.973595	1.06328	1.08069	1.06639	1.06758	1.07608	1.03151	1.0256	1.07234	0.806206	0.533959	1.03578	1.06871	1.08314	0.609173	1.08111	0.66851	0.209479	1.05108	1.05915	0.508904
0.666633	1.03524	1.04879	1.09296	1.06791	1.18931	1.07193	1.18084	1.06933	1.04536	1.03099	1.06626	1.06856	0.232521	1.06423	1.06951	0.971299	1.06178	1.0745	1.06362	1.04865	1.05052	1.01118	1.01254	1.05364	0.778615	0.520768	1.01096	1.05023	1.04675	0.595666	1.04244	0.708597	0.201571	1.00953	1.02459	0.502374
0.620995	1.03288	1.05464	1.0902	1.06614	1.18089	1.06711	1.19394	1.04953	1.04807	1.02895	1.06602	1.06133	0.223703	1.05935	1.06473	0.96866	1.05529	1.07059	1.05355	1.08641	1.05448	1.01552	1.01284	1.05554	0.74242	0.503485	1.01496	1.05264	1.04279	0.611001	1.04253	0.71578	0.198845	1.02073	1.02958	0.497855
0.614458	1.03953	1.05826	1.10092	1.06782	1.16617	1.07629	1.20095	1.03969	1.05338	1.03272	1.06491	1.06047	0.216584	1.06114	1.06675	0.953303	1.05871	1.07165	1.05846	1.07079	1.05758	1.02023	1.01121	1.05501	0.724275	0.491593	1.02025	1.05921	1.04315	0.602307	1.04378	0.776367	0.191338	1.01987	1.03037	0.482296
0.621092	1.03479	1.06161	1.09273	1.06729	1.13972	1.07126	1.21392	1.02153	1.05097	1.03092	1.06008	1.06056	0.20438	1.05429	1.06792	0.946136	1.05799	1.06625	1.04898	1.0276	1.05036	1.01136	1.00677	1.05184	0.723733	0.482178	1.01496	1.04474	1.04242	0.604266	1.03709	0.772326	0.183757	1.01268	1.02085	0.484317
0.795861	1.04215	1.07501	1.10112	1.08405	1.15114	1.08799	1.20622	1.00503	1.06938	1.04287	1.08183	1.07864	0.197633	1.08013	1.07565	0.947645	1.07277	1.08521	1.07252	1.04626	1.05997	1.02779	1.01859	1.05615	0.70891	0.485442	1.02214	1.05482	1.04619	0.604873	1.0595	0.789885	0.179804	1.0257	1.03037	0.475058
0.791801	1.03093	1.06113	1.09319	1.07017	1.09353	1.07566	1.19714	0.967367	1.05288	1.04168	1.05707	1.04868	0.185241	1.05459	1.06394	0.886861	1.05068	1.0545	1.04663	1.01644	1.04336	1.00292	0.998836	1.04349	0.696585	0.468934	1.00494	1.0387	1.05788	0.59983	1.05294	0.752682	0.175863	1.02631	1.03829	0.476525
0.696027	1.05013	1.07035	1.11408	1.08146	1.07013	1.08543	1.21562	0.997191	1.06506	1.04634	1.07677	1.06499	0.182157	1.07052	1.06821	0.870605	1.06502	1.07901	1.0636	1.02644	1.0678	1.02619	1.02308	1.05844	0.681286	0.472874	1.03046	1.06146	1.06447	0.597377	1.06804	0.750188	0.17158	1.03739	1.03859	0.476089
0.601496	1.02	1.04816	1.0981	1.06309	1.02613	1.06264	1.2197	0.958198	1.04673	1.02681	1.05331	1.04571	0.172992	1.0476	1.05068	0.875322	1.04409	1.05601	1.04606	0.990985	1.05195	1.01512	1.00101	1.04967	0.659952	0.464969	1.0142	1.04792	1.06157	0.580298	1.05317	0.812836	0.164684	1.03256	1.03209	0.464825
0.550645	1.03735	1.06223	1.11231	1.07778	1.01502	1.08118	1.22535	0.948978	1.05201	1.04164	1.06341	1.05692	0.169183	1.05644	1.05983	0.89195	1.05238	1.06387	1.05055	0.987293	1.05807	1.02076	1.00819	1.05772	0.644858	0.459583	1.01835	1.0527	1.06997	0.584899	1.07023	0.796667	0.165828	1.04813	1.04835	0.463882
0.522397	1.04014	1.06221	1.11812	1.07948	0.988836	1.08558	1.22527	0.940543	1.06744	1.0458	1.07757	1.079	0.168769	1.07924	1.08005	0.894056	1.07362	1.07962	1.07347	0.987446	1.07279	1.03469	1.02736	1.06899	0.647727	0.457206	1.03742	1.06641	1.05818	0.577295	1.07009	0.769922	0.162574	1.0408	1.04277	0.456645
0.496987	1.04542	1.06438	1.12684	1.08429	0.988463	1.07623	1.23014	0.905537	1.06295	1.04295	1.07056	1.06764	0.161839	1.0684	1.08085	0.883232	1.06801	1.06565	1.06222	0.964981	1.07437	1.03354	1.02854	1.06162	0.626608	0.450484	1.03552	1.06407	1.06014	0.570795	1.05962	0.735956	0.162145	1.03982	1.04315	0.452666
0.486779	1.04724	1.06846	1.11611	1.07799	0.976692	1.08546	1.22864	0.891187	1.05914	1.04492	1.06531	1.06	0.159512	1.05773	1.07149	0.879688	1.06675	1.06552	1.05413	0.957965	1.06074	1.02856	1.01288	1.06838	0.610806	0.432921	1.02588	1.06135	1.0782	0.559765	1.07688	0.744053	0.158797	1.04562	1.05582	0.440363
0.470858	1.05342	1.07523	1.13858	1.08601	0.937228	1.09231	1.21754	0.866256	1.06917	1.05476	1.08321	1.07748	0.15971	1.08226	1.08255	0.888447	1.076	1.08142	1.07975	0.946882	1.0704	1.0427	1.02318	1.07286	0.610989	0.43572	1.02744	1.06461	1.05873	0.543951	1.06065	0.727013	0.154866	1.03938	1.04008	0.435544
0.4489	1.03536	1.05593	1.12187	1.06868	0.911259	1.07613	1.22648	0.85038	1.05834	1.0436	1.06063	1.05254	0.156518	1.05238	1.06434	0.901601	1.04775	1.06029	1.05638	0.931318	1.04925	1.01205	1.00352	1.05677	0.582041	0.4296	1.01562	1.04891	1.04877	0.522037	1.05551	0.716598	0.148895	1.02795	1.03121	0.425806
0.434486	1.03743	1.06125	1.13847	1.07707	0.900182	1.08016	1.23187	0.820145	1.06703	1.05148	1.06129	1.0518	0.156285	1.05341	1.06761	0.89998	1.04594	1.06361	1.05431	0.919752	1.06604	1.02984	1.02499	1.07016	0.571792	0.42538	1.03096	1.0667	1.06231	0.483838	1.05401	0.704009	0.15185	1.03729	1.02657	0.423541
0.422716	1.0534	1.07535	1.16251	1.08728	0.904915	1.08783	1.2409	0.804313	1.06975	1.0539	1.07112	1.05846	0.156679	1.06961	1.06573	0.901685	1.06606	1.06663	1.0646	0.922778	1.06404	1.02802	1.02289	1.07252	0.558681	0.422249	1.02304	1.05801	1.04401	0.398177	1.04861	0.718159	0.147808	1.02032	1.02437	0.415995
0.391523	1.01469	1.03642	1.13433	1.05355	0.884849	1.05945	1.251	0.807157	1.03547	1.03546	1.05566	1.05121	0.15414	1.05752	1.05716	0.892624	1.05628	1.05891	1.05188	0.919875	1.05456	1.03321	1.03176	1.05722	0.559899	0.422096	1.02919	1.06124	1.05423	0.362014	1.04797	0.743862	0.149465	1.03624	1.03798	0.41017
0.376661	1.00802	1.02215	1.11756	1.04358	0.864852	1.04055	1.25941	0.798843	1.03859	1.03893	1.04778	1.04071	0.151479	1.04313	1.0501	0.89447	1.03498	1.0419	1.04399	0.895947	1.03228	1.01627	1.01949	1.0496	0.541389	0.410986	1.01269	1.0378	1.03198	0.345189	1.03151	0.75689	0.148377	1.01325	1.01354	0.404646
0.362924	1.00278	1.02514	1.1269	1.05207	0.840964	1.04328	1.22096	0.799044	1.03438	1.03313	1.02249	1.01938	0.147961	1.02184	1.01878	0.872648	1.01615	1.02153	1.02012	0.870985	1.01545	0.992913	0.987007	1.02884	0.516755	0.396469	0.993184	1.01395	1.0371	0.334211	1.03785	0.700149	0.151125	1.01382	1.02108	0.394503
0.346694	0.999547	1.02048	1.11527	1.03603	0.819372	1.03405	1.22941	0.78192	1.03278	1.04101	1.01622	1.02884	0.149456	1.01736	1.02639	0.86492	1.01607	1.02153	1.01615	0.869644	1.01292	0.997061	0.997577	1.01883	0.514662	0.393386	0.99281	1.02116	1.02812	0.32617	1.03248	0.722496	0.143773	1.01674	1.00807	0.390661
0.331488	1.00252	1.03057	1.12631	1.04267	0.809405	1.03712	1.25388	0.772543	1.03119	1.03618	1.01966	1.03179	0.148874	1.02426	1.01772	0.867285	1.00982	1.01771	1.01683	0.858147	1.00903	0.989052	0.987167	1.00824	0.495111	0.383564	0.985588	1.00979	1.02026	0.314825	1.01896	0.697631	0.140512	1.00599	1.00179	0.381107
0.320183	1.01062	1.02678	1.12035	1.03964	0.798275	1.03758	1.26225	0.753614	1.03331	1.03247	1.02932	1.02641	0.150085	1.02477	1.02895	0.864772	1.02039	1.0197	1.02701	0.858293	1.00519	0.99104	0.986649	1.0113	0.493749	0.377813	0.983748	1.01252	1.0293	0.315849	1.02727	0.656554	0.137846	1.02003	1.0147	0.374821
0.306908	1.0145	1.02757	1.14063	1.05549	0.77352	1.04217	1.25146	0.750936	1.03054	1.03677	1.02942	1.03426	0.149763	1.03479	1.02947	0.841743	1.01908	1.02663	1.02903	0.847011	1.02386	0.998905	1.0009	1.02281	0.494773	0.371862	0.990863	1.02679	1.01913	0.306361	1.01736	0.630313	0.137944	1.01246	1.00096	0.36339
0.304414	1.02021	1.0384	1.1658	1.05121	0.783375	1.05243	1.22269	0.772726	1.03773	1.02948	1.03887	1.04643	0.151222	1.04853	1.04689	0.845793	1.03446	1.03646	1.05021	0.856026	1.01589	0.996869	0.98464	1.03494	0.480144	0.369401	0.984967	1.01585	1.01386	0.305298	1.01236	0.564938	0.134925	0.998243	0.993699	0.356626
0.300465	1.01274	1.03683	1.16846	1.04406	0.792433	1.05139	1.2296	0.790077	1.03753	1.04197	1.05003	1.05003	0.152125	1.05101	1.05413	0.859663	1.03613	1.04419	1.0531	0.872616	1.02972	1.01756	1.00365	1.03783	0.474109	0.373203	0.999711	1.02912	1.01758	0.308189	1.01549	0.537198	0.133609	1.00475	0.991711	0.344526
0.296884	1.01499	1.04057	1.16955	1.04916	0.792849	1.05076	1.24214	0.789152	1.04445	1.05842	1.04046	1.03707	0.150085	1.03857	1.03818	0.861951	1.03035	1.03469	1.03201	0.835851	1.01164	1.00544	1.00214	1.03255	0.456358	0.371339	0.986422	1.01365	1.01373	0.302953	1.0089	0.50605	0.132869	0.992552	0.992616	0.342298
0.295523	1.00162	1.01817	1.14566	1.04306	0.777472	1.03551	1.2251	0.772482	1.02503	1.05003	1.02545	1.02304	0.150501	1.02711	1.03004	0.854483	1.0219	1.02412	1.03304	0.820157	1.01588	1.01647	1.00882	1.02807	0.447698	0.376266	0.992928	1.02996	1.0156	0.302422	1.01697	0.498286	0.131265	1.00478	0.998254	0.341381
0.295735	1.02248	1.03834	1.16879	1.06183	0.773875	1.05842	1.23356	0.754058	1.04235	1.06286	1.04148	1.0468	0.151697	1.04166	1.04543	0.852265	1.03326	1.04496	1.0375	0.820578	1.02864	1.01333	1.01589	1.03784	0.442892	0.374724	1.00836	1.03656	1.02082	0.302977	1.03166	0.474197	0.128338	1.01151	1.01232	0.334446
0.288642	1.01471	1.03507	1.17831	1.05061	0.766898	1.04813	1.24062	0.746129	1.03807	1.05973	1.02885	1.03423	0.149998	1.03459	1.03873	0.850629	1.02273	1.02622	1.03714	0.797148	1.01251	1.00734	1.00072	1.01524	0.428684	0.372385	0.995849	1.01795	1.02519	0.302535	1.02249	0.48553	0.12729	1.00782	1.00853	0.33339
0.287354	1.01379	1.02812	1.18507	1.04959	0.757632	1.04697	1.25558	0.74906	1.03387	1.05633	1.02786	1.03361	0.150731	1.03705	1.04002	0.829285	1.01882	1.02717	1.04128	0.79917	1.0305	1.01292	1.01082	1.03265	0.422117	0.372564	1.00077	1.02966	1.02054	0.295923	1.02453	0.446572	0.126234	1.01649	1.01099	0.319835
0.290681	1.02049	1.04294	1.23256	1.05174	0.761064	1.05097	1.24086	0.757844	1.03635	1.06209	1.04579	1.04993	0.1519	1.05188	1.05194	0.815464	1.03946	1.04557	1.05547	0.780688	1.03973	1.02587	1.02831	1.04119	0.416879	0.374856	1.02499	1.04557	1.03579	0.270117	1.03821	0.394719	0.121205	1.02174	1.02588	0.314671
0.292154	1.03097	1.04708	1.23102	1.06899	0.763309	1.05702	1.26675	0.769464	1.05066	1.07031	1.05561	1.06262	0.154724	1.05967	1.06711	0.82913	1.04423	1.05166	1.06724	0.775778	1.04268	1.02633	1.03032	1.04652	0.414409	0.375252	1.02074	1.06186	1.04528	0.275263	1.03744	0.393933	0.121918	1.02618	1.0246	0.314979
0.291258	1.01901	1.03614	1.20914	1.05691	0.750438	1.04787	1.25811	0.753204	1.03812	1.05226	1.05038	1.05259	0.152916	1.05714	1.06698	0.825817	1.04333	1.0554	1.06131	0.766004	1.03812	1.02758	1.02425	1.04279	0.404531	0.371746	1.01562	1.05829	1.04017	0.275597	1.03563	0.389949	0.120445	1.02436	1.0188	0.314917
0.293623	1.01446	1.03066	1.23531	1.04575	0.760406	1.04686	1.27705	0.770432	1.03799	1.06236	1.02837	1.04019	0.150702	1.04075	1.04186	0.816707	1.02605	1.02427	1.04928	0.735581	1.03838	1.02134	1.02419	1.02608	0.397344	0.36919	1.0096	1.04701	1.03454	0.275282	1.03005	0.382138	0.119695	1.01763	1.0072	0.305983
0.294977	1.0262	1.03805	1.24118	1.05519	0.75472	1.05064	1.26745	0.753553	1.04331	1.07054	1.04676	1.0477	0.153032	1.0554	1.04972	0.80217	1.0303	1.04216	1.05788	0.71677	1.03477	1.02318	1.02345	1.03344	0.396165	0.360181	1.01405	1.04831	1.03435	0.278586	1.03332	0.370315	0.120075	1.01876	1.01452	0.303939
0.290893	1.0141	1.02887	1.24167	1.05588	0.732504	1.03709	1.25778	0.740215	1.03488	1.06267	1.03748	1.04272	0.153247	1.05038	1.04696	0.792856	1.03089	1.03939	1.06614	0.685573	1.02922	1.0075	1.01888	1.02637	0.386658	0.361676	0.999026	1.03649	1.03707	0.281857	1.03027	0.388964	0.120208	1.01841	1.00998	0.310528
0.290125	1.01666	1.02915	1.25334	1.05007	0.763015	1.04599	1.24036	0.73027	1.03912	1.06075	1.03493	1.04334	0.152695	1.05307	1.04866	0.776537	1.03063	1.03833	1.06973	0.690934	1.03197	1.01738	1.0254	1.03955	0.380152	0.360329	1.00772	1.03194	1.03729	0.283144	1.02998	0.424748	0.118903	1.01385	1.00754	0.310973
0.287625	1.01162	1.02081	1.27364	1.03713	0.736639	1.03795	1.24191	0.705235	1.03392	1.06016	1.01865	1.03377	0.150128	1.03355	1.03325	0.762008	1.01424	1.03026	1.05058	0.674796	1.02351	1.00268	1.00733	1.0322	0.37033	0.355059	0.997347	1.02226	1.02246	0.280371	1.03133	0.426661	0.118235	1.01247	1.00762	0.306836
0.296884	1.03888	1.05967	1.30888	1.07303	0.755734	1.07109	1.26015	0.728901	1.06457	1.09149	1.04664	1.05213	0.152397	1.05215	1.06003	0.766156	1.04014	1.05026	1.08052	0.675118	1.03711	1.01944	1.0228	1.05131	0.371304	0.357927	1.01622	1.04175	1.04653	0.287134	1.0467	0.372314	0.119523	1.02086	1.02579	0.310058

## Sheet: Figure 5d - G2M S
Source data: Figure 5d
Intensity measurements - G2M/S signal (each column = 1 cell, each row = 1 timepoint)
1	1	1	1	1	1	1	1	1	1	1	1	1	1	1	1	1	1	1	1	1	1	1	1	1	1	1	1	1	1	1	1	1	1	1	1	1
0.956509	0.937245	0.839921	0.857084	0.845838	1.00347	0.827096	1.02364	1.02324	0.876547	0.9397	0.872941	0.828598	0.916073	0.869438	0.881712	0.971532	0.851888	0.808599	0.842416	0.973146	0.80779	0.822213	0.874479	0.885675	0.952529	0.989705	0.850871	0.805367	0.919306	0.948205	0.902171	0.954541	0.908002	0.850599	0.842516	0.947348
0.916119	0.871062	0.713362	0.766246	0.743587	0.937866	0.700499	0.98069	0.959734	0.762572	0.874118	0.795519	0.699462	0.86341	0.782953	0.799007	0.950892	0.742083	0.678561	0.705351	0.943781	0.670714	0.680139	0.73887	0.796128	0.939885	0.910566	0.763678	0.66542	0.885249	0.913076	0.849764	0.950481	0.864043	0.755073	0.746715	0.927776
0.908482	0.878998	0.631449	0.695111	0.673894	0.977471	0.628923	1.01617	0.973084	0.6991	0.851369	0.755874	0.619661	0.852664	0.728594	0.772634	0.930464	0.67872	0.576316	0.59475	0.947424	0.565935	0.579529	0.687516	0.752697	0.927079	0.961375	0.696167	0.548393	0.83349	0.917457	0.815661	0.946607	0.833135	0.695609	0.678486	0.911548
0.909057	0.840247	0.546598	0.622035	0.608264	0.972985	0.567814	0.999581	0.992639	0.640612	0.803904	0.705267	0.533435	0.858679	0.691409	0.731324	0.927278	0.601851	0.469534	0.498868	0.934911	0.470366	0.474695	0.601586	0.723427	0.92293	0.949251	0.639922	0.43549	0.780643	0.89793	0.776471	0.936383	0.819027	0.627759	0.616784	0.907573
0.918176	0.822528	0.467388	0.564019	0.545139	0.96474	0.520113	0.997431	0.964691	0.583863	0.769395	0.649346	0.461917	0.841194	0.650919	0.693762	0.940361	0.5317	0.378765	0.409862	0.938657	0.381873	0.377971	0.531496	0.703637	0.938374	0.938806	0.57932	0.345247	0.754543	0.881941	0.758097	0.931205	0.810599	0.560432	0.5566	0.90711
0.905373	0.805491	0.395863	0.504597	0.492082	0.935839	0.481065	1.00491	0.948992	0.530943	0.730152	0.611884	0.412852	0.839733	0.615712	0.675686	0.953219	0.474062	0.305026	0.350146	0.954852	0.308768	0.29782	0.460374	0.680247	0.94766	0.922338	0.52921	0.270165	0.728031	0.888229	0.734699	0.958641	0.813968	0.507149	0.500391	0.89411
0.910854	0.783303	0.334628	0.466971	0.451501	0.952418	0.445018	1.01093	0.95122	0.49156	0.703227	0.572796	0.372861	0.835033	0.580714	0.646771	0.953384	0.416784	0.247898	0.313763	0.961907	0.244988	0.245397	0.414036	0.649097	0.924592	0.906173	0.478771	0.208523	0.710532	0.884953	0.72014	0.966641	0.818236	0.453993	0.451953	0.895461
0.898173	0.758291	0.27795	0.427872	0.406633	0.937279	0.417154	1.00549	0.948449	0.457008	0.655232	0.534728	0.340647	0.81795	0.551489	0.61558	0.94679	0.366641	0.200869	0.29711	0.951041	0.208741	0.227372	0.400701	0.628363	0.919549	0.923102	0.429831	0.167327	0.688622	0.891435	0.701999	0.951	0.814918	0.407579	0.407107	0.88881
0.902625	0.72639	0.233606	0.400587	0.370091	0.949767	0.392659	0.999972	0.972337	0.425719	0.633264	0.504848	0.322245	0.805039	0.523891	0.579643	0.921108	0.316948	0.167191	0.28548	0.936237	0.184398	0.217048	0.401134	0.597851	0.920722	0.925455	0.383959	0.140515	0.665518	0.883088	0.678929	0.935159	0.813799	0.361393	0.362781	0.881598
0.888578	0.71113	0.19989	0.377193	0.344341	0.961427	0.371439	0.99246	0.9868	0.397745	0.604181	0.474675	0.318754	0.796762	0.497041	0.55948	0.922048	0.278293	0.150493	0.284133	0.938297	0.173096	0.219276	0.404908	0.579651	0.917085	0.94529	0.349019	0.129515	0.628659	0.87738	0.655844	0.918293	0.807751	0.324211	0.324213	0.881162
0.887826	0.678725	0.175959	0.351122	0.321137	0.970385	0.35656	0.996398	0.993699	0.377586	0.589547	0.447606	0.319107	0.794097	0.475228	0.537547	0.939702	0.246696	0.143761	0.286437	0.948158	0.168822	0.217258	0.40508	0.561963	0.919491	0.939459	0.315951	0.124637	0.608609	0.874603	0.644062	0.91832	0.813301	0.296339	0.298576	0.879206
0.883282	0.665971	0.165323	0.33181	0.305247	0.977815	0.342419	1.02622	1.01469	0.369709	0.577647	0.42788	0.321649	0.803578	0.456327	0.528634	0.953031	0.225795	0.141578	0.291041	0.956757	0.170982	0.218517	0.406969	0.559401	0.927056	0.949925	0.291782	0.124046	0.602086	0.889763	0.635585	0.921142	0.828201	0.274509	0.279204	0.886676
0.860424	0.642131	0.154029	0.309997	0.28252	0.970538	0.324974	0.987909	0.998126	0.347997	0.552787	0.400376	0.315837	0.792933	0.440152	0.501379	0.928054	0.199525	0.137551	0.284294	0.94409	0.168169	0.215954	0.40213	0.542183	0.920502	0.945863	0.269609	0.121028	0.59102	0.894668	0.62353	0.920463	0.82759	0.251704	0.260659	0.888952
0.875092	0.639819	0.155907	0.302375	0.280395	0.989895	0.32179	1.00746	1.00659	0.344035	0.565845	0.384984	0.326191	0.80382	0.424108	0.491473	0.972931	0.190783	0.141004	0.293977	0.982968	0.175098	0.220619	0.407036	0.531284	0.946997	0.96226	0.254828	0.126155	0.58737	0.917664	0.615317	0.931179	0.849573	0.239286	0.251007	0.911637
0.854068	0.616172	0.152891	0.282888	0.269024	1.00238	0.30995	1.00532	1.00095	0.3302	0.561683	0.365047	0.325809	0.796444	0.409086	0.46881	0.956193	0.179064	0.139777	0.29458	0.983045	0.171338	0.217473	0.403258	0.509202	0.923384	0.954298	0.240491	0.123432	0.574785	0.905683	0.5935	0.915165	0.836606	0.218991	0.23456	0.896013
0.848749	0.599438	0.152441	0.268919	0.263994	1.0013	0.301414	1.0082	1.0061	0.321006	0.561451	0.350533	0.328031	0.790848	0.395473	0.458977	0.955923	0.173985	0.139848	0.295622	0.983638	0.173984	0.215198	0.39729	0.49886	0.928473	0.944888	0.224384	0.124528	0.551941	0.911653	0.583083	0.917042	0.845458	0.209496	0.228446	0.896786
0.857599	0.585877	0.151836	0.258386	0.262284	1.00103	0.294368	0.999078	1.01088	0.31056	0.549699	0.329937	0.325825	0.780269	0.379001	0.442302	0.95195	0.166685	0.138615	0.291013	0.972309	0.173944	0.216765	0.401321	0.486832	0.931576	0.951965	0.218669	0.12543	0.558615	0.940521	0.576087	0.924523	0.859374	0.205002	0.223	0.907831
0.856517	0.566529	0.149696	0.24741	0.254821	1.00241	0.288002	1.00154	1.00259	0.301939	0.544524	0.319658	0.327454	0.7758	0.37767	0.433424	0.965549	0.168199	0.140539	0.295113	0.968588	0.172858	0.215698	0.400633	0.479306	0.935492	0.95089	0.208075	0.124916	0.547265	0.945952	0.570108	0.928969	0.859459	0.199866	0.218127	0.914402
0.86288	0.554791	0.153248	0.242589	0.255193	1.01203	0.28077	0.998241	1.00301	0.29221	0.545547	0.311397	0.331441	0.782888	0.368583	0.421949	0.984379	0.167556	0.142504	0.299394	1.0108	0.179157	0.21905	0.404164	0.476072	0.955887	0.964924	0.205292	0.127717	0.536421	0.939001	0.555181	0.90791	0.847244	0.195111	0.213173	0.901001
0.858881	0.545838	0.152359	0.236456	0.25799	0.990583	0.276525	0.998981	1.00813	0.283294	0.536679	0.300915	0.330217	0.768339	0.354579	0.412861	0.967265	0.163881	0.14071	0.297881	0.99749	0.176466	0.212261	0.393713	0.470847	0.951646	0.935287	0.197719	0.126556	0.530419	0.961389	0.544537	0.898964	0.84353	0.189299	0.206974	0.901259
0.870725	0.54725	0.154615	0.2371	0.262443	0.986862	0.273685	1.00695	1.00727	0.277812	0.534516	0.292917	0.337435	0.781871	0.348613	0.410802	0.987917	0.166132	0.141648	0.299662	1.01544	0.17676	0.20769	0.369026	0.45978	0.953598	0.91885	0.194056	0.12529	0.514392	0.936127	0.542553	0.884801	0.840099	0.18503	0.203356	0.892491
0.871062	0.537894	0.154588	0.230914	0.261823	0.975636	0.272731	1.02425	0.994283	0.275137	0.541947	0.286774	0.336996	0.780707	0.343171	0.402461	0.984555	0.164783	0.141674	0.300956	1.00823	0.179724	0.210698	0.376455	0.451063	0.955155	0.943862	0.194808	0.127184	0.513218	0.931967	0.529673	0.880035	0.85072	0.183315	0.199726	0.894092
0.875929	0.527576	0.152212	0.226587	0.258794	0.993157	0.266891	1.02815	0.998235	0.268876	0.543203	0.280189	0.335278	0.764879	0.33408	0.393067	0.985449	0.165071	0.141395	0.299947	1.02172	0.178852	0.21197	0.379163	0.447112	0.95189	0.939218	0.190186	0.127128	0.501337	0.926909	0.528316	0.886305	0.850313	0.182539	0.20003	0.905047
0.877894	0.518181	0.152591	0.221911	0.255365	1.00157	0.262165	1.02483	1.01162	0.262575	0.541315	0.275132	0.333848	0.761544	0.32491	0.389529	0.98157	0.162953	0.140965	0.29949	1.01045	0.177659	0.213185	0.3907	0.432028	0.945707	0.948366	0.186607	0.127176	0.49579	0.932105	0.521889	0.889912	0.844474	0.179423	0.19443	0.896769
0.859495	0.5168	0.153111	0.222626	0.258436	1.02089	0.262426	1.04557	1.00105	0.261433	0.548532	0.269851	0.332508	0.766727	0.318359	0.3808	0.974365	0.16131	0.142561	0.296515	1.00223	0.176583	0.214317	0.401928	0.424892	0.949647	0.934141	0.183591	0.125639	0.484354	0.912675	0.50683	0.872514	0.824063	0.174592	0.189155	0.894234
0.871861	0.504752	0.152696	0.22228	0.258064	1.02078	0.259297	1.0334	1.02196	0.260186	0.550987	0.26597	0.331563	0.756985	0.313122	0.378387	0.976034	0.162739	0.143056	0.299537	1.00819	0.177821	0.21799	0.408306	0.423109	0.967287	0.961556	0.183229	0.126494	0.48452	0.917388	0.508787	0.875722	0.818643	0.175106	0.187036	0.918555
0.860293	0.508189	0.155625	0.225556	0.260681	1.03578	0.256473	1.03094	1.03282	0.258137	0.545286	0.264527	0.33172	0.754224	0.303965	0.366515	0.977233	0.162825	0.143444	0.300937	1.00433	0.176816	0.213552	0.403479	0.41434	0.954283	0.935378	0.177671	0.125826	0.483781	0.908364	0.496206	0.882684	0.804382	0.17409	0.184385	0.916723
0.85228	0.495093	0.152605	0.22481	0.255507	1.007	0.251621	1.01666	1.0233	0.250157	0.546351	0.263043	0.332425	0.737947	0.302246	0.363205	0.978655	0.161796	0.143809	0.298827	1.00631	0.180052	0.215194	0.394928	0.422291	0.967636	0.930401	0.178796	0.128071	0.474172	0.898275	0.492946	0.853265	0.800872	0.172853	0.183391	0.927687
0.851904	0.490469	0.152896	0.223196	0.2552	1.01422	0.250702	1.02136	1.01736	0.24844	0.543868	0.26118	0.333275	0.745101	0.304101	0.362504	0.985002	0.162421	0.143566	0.299128	1.01116	0.174706	0.213333	0.395937	0.406508	0.955271	0.922007	0.174459	0.124629	0.470873	0.898082	0.475185	0.829637	0.781026	0.169364	0.180089	0.914037
0.839691	0.491005	0.153155	0.224358	0.255376	1.00219	0.246757	1.01116	1.01453	0.245084	0.531749	0.259624	0.332999	0.734089	0.300327	0.357871	0.9876	0.163952	0.144891	0.300795	1.00452	0.177843	0.212732	0.391255	0.411963	0.961	0.916658	0.17277	0.125811	0.47395	0.895138	0.471684	0.828386	0.782818	0.172056	0.180462	0.914953
0.836867	0.48334	0.15184	0.224366	0.254045	1.00568	0.24512	1.02185	1.01289	0.242272	0.53959	0.257148	0.333803	0.728819	0.295201	0.349928	0.980089	0.160919	0.14279	0.297804	1.01389	0.175134	0.211034	0.391038	0.406337	0.961314	0.922047	0.171286	0.124879	0.454619	0.87347	0.453379	0.805743	0.770942	0.166632	0.175054	0.903109
0.841702	0.483448	0.152554	0.22612	0.255973	1.01576	0.244816	1.02335	1.00511	0.240741	0.534744	0.252837	0.332242	0.726532	0.289784	0.345999	0.977068	0.161583	0.143329	0.299648	0.994271	0.175027	0.209813	0.385072	0.403796	0.956282	0.906193	0.169075	0.124837	0.458699	0.873373	0.45001	0.808219	0.766177	0.167612	0.174008	0.912401
0.845141	0.488863	0.154342	0.229822	0.258302	1.02647	0.24661	1.03916	1.0291	0.241162	0.539348	0.259137	0.337426	0.728064	0.289656	0.352779	0.990056	0.163918	0.146399	0.302076	1.01966	0.178541	0.215004	0.399097	0.39534	0.95017	0.926641	0.171237	0.125517	0.460001	0.876081	0.448271	0.814981	0.764956	0.168152	0.172526	0.916803
0.847528	0.479018	0.151997	0.227052	0.255651	0.996368	0.242206	1.03447	1.02049	0.239757	0.54172	0.255279	0.332143	0.715762	0.287299	0.351164	0.970933	0.162884	0.144395	0.301152	0.999125	0.175475	0.213876	0.39886	0.391396	0.95684	0.909993	0.168348	0.124006	0.45202	0.869752	0.435296	0.809696	0.754443	0.165509	0.170287	0.903064
0.858858	0.483534	0.153902	0.23033	0.26023	1.04029	0.243837	1.03539	1.03443	0.240153	0.54351	0.256671	0.339006	0.723575	0.281938	0.346946	0.993241	0.164387	0.147038	0.303754	1.01979	0.180566	0.215271	0.400659	0.395914	0.977595	0.920066	0.167682	0.126268	0.457932	0.882811	0.442775	0.82587	0.768726	0.167684	0.170637	0.915594
0.859802	0.488297	0.154688	0.233139	0.259337	1.03428	0.243372	1.04281	1.03267	0.239835	0.545765	0.254582	0.336361	0.710331	0.278954	0.349154	0.989868	0.16388	0.146501	0.302607	1.01497	0.180949	0.216885	0.403254	0.389882	0.972063	0.929818	0.167272	0.127523	0.454709	0.887814	0.439079	0.814755	0.772949	0.166046	0.168311	0.902718
0.853569	0.471229	0.152491	0.22874	0.254973	1.02387	0.236912	1.03223	1.01491	0.236214	0.548997	0.249715	0.329758	0.691113	0.277233	0.343402	0.963104	0.160281	0.14406	0.298442	0.995571	0.177491	0.212221	0.397389	0.387236	0.956596	0.911441	0.163944	0.125203	0.448025	0.863146	0.437389	0.808245	0.766177	0.164464	0.166935	0.887592
0.852848	0.478041	0.15264	0.23209	0.256827	1.02391	0.239572	1.01615	1.01239	0.235243	0.541013	0.255805	0.34049	0.698699	0.278095	0.346344	0.984967	0.163586	0.148055	0.304177	1.0163	0.178471	0.214254	0.397223	0.387149	0.967578	0.915251	0.164304	0.125651	0.447235	0.866532	0.433281	0.798488	0.76772	0.164935	0.166187	0.896893
0.831977	0.468956	0.150856	0.229371	0.251182	0.995616	0.234365	1.0167	0.987805	0.23021	0.532452	0.250338	0.332326	0.684357	0.271434	0.335523	0.959849	0.159983	0.144729	0.298628	0.995855	0.178567	0.214449	0.393051	0.387706	0.947845	0.910908	0.164053	0.125291	0.446459	0.863133	0.442824	0.800698	0.768726	0.161969	0.165636	0.896262
0.829751	0.469561	0.151828	0.230428	0.252678	1.00524	0.236278	1.01255	0.988565	0.229452	0.534009	0.249635	0.332364	0.681068	0.266145	0.336248	0.961095	0.160338	0.145231	0.300331	0.988272	0.176433	0.209754	0.386544	0.386637	0.939385	0.897808	0.160634	0.125015	0.443382	0.868108	0.452172	0.798075	0.758863	0.160926	0.164769	0.893532
0.829391	0.470679	0.152255	0.233391	0.254766	1.00437	0.238234	1.01951	0.995844	0.231645	0.531038	0.249573	0.333637	0.678383	0.266192	0.328904	0.965185	0.160616	0.146553	0.297547	0.995507	0.176599	0.209004	0.380603	0.384256	0.95232	0.901025	0.159695	0.123966	0.439879	0.865247	0.458182	0.811507	0.760446	0.161738	0.165158	0.891682
0.835255	0.471478	0.153557	0.235542	0.257443	1.00874	0.238702	1.03211	1.00469	0.231662	0.532912	0.249815	0.334707	0.668227	0.265424	0.333078	0.974282	0.161538	0.145695	0.298387	0.989534	0.17833	0.210994	0.389773	0.382731	0.96071	0.891143	0.160952	0.12559	0.433546	0.861668	0.460499	0.808299	0.730471	0.161522	0.163898	0.889628
0.825929	0.466722	0.150325	0.233817	0.252497	0.994775	0.234352	1.01705	0.986162	0.227611	0.533056	0.247249	0.331524	0.653129	0.263709	0.327925	0.967136	0.159112	0.144846	0.296161	0.997219	0.177484	0.207687	0.37635	0.383713	0.961884	0.878828	0.159763	0.125921	0.438365	0.884539	0.462106	0.816632	0.715051	0.163397	0.165284	0.906924
0.826006	0.469585	0.151289	0.235956	0.253985	1.0015	0.233786	1.02492	0.988117	0.22829	0.536651	0.248954	0.33447	0.652917	0.258959	0.331667	0.95939	0.160033	0.146049	0.294721	0.989585	0.179731	0.209547	0.383667	0.386345	0.953435	0.898009	0.160459	0.127062	0.433934	0.880573	0.468962	0.813517	0.706154	0.161643	0.163375	0.907964
0.81856	0.467475	0.150821	0.234325	0.254153	0.980988	0.235449	1.02491	0.977946	0.226214	0.528852	0.248728	0.335307	0.647653	0.262065	0.327507	0.972872	0.159759	0.145566	0.295982	1.00022	0.179834	0.207227	0.372351	0.391375	0.964312	0.871951	0.159951	0.126722	0.433963	0.886045	0.462784	0.816206	0.694132	0.161356	0.163178	0.896537
0.816879	0.468219	0.150157	0.233496	0.252649	1.00484	0.234819	1.02978	0.976737	0.226653	0.533851	0.247414	0.337958	0.637678	0.261603	0.327978	0.966713	0.161511	0.145754	0.297538	1.00369	0.178368	0.205684	0.378501	0.382623	0.948775	0.88309	0.160304	0.126797	0.43366	0.879757	0.461163	0.821131	0.677649	0.161772	0.161189	0.90165
0.815874	0.461641	0.148263	0.233295	0.252707	1.01657	0.232611	1.01025	0.989788	0.227717	0.533526	0.24712	0.331169	0.629593	0.258323	0.324992	0.951821	0.159383	0.145244	0.295351	0.981861	0.175421	0.202772	0.371481	0.3798	0.944836	0.863768	0.15563	0.123985	0.423081	0.874133	0.455081	0.803573	0.664033	0.157059	0.159115	0.883652
0.858344	0.479864	0.152509	0.237071	0.259266	1.014	0.238483	1.02531	1.01263	0.232584	0.545137	0.253285	0.343862	0.63517	0.262677	0.32921	0.983274	0.165226	0.149673	0.303688	1.00897	0.181774	0.209548	0.381477	0.38514	0.968438	0.88484	0.159729	0.128702	0.435179	0.905945	0.463676	0.843335	0.675648	0.162015	0.162418	0.898031
0.832269	0.473883	0.150397	0.23427	0.256924	1.00092	0.235785	1.03042	1.01393	0.227447	0.533977	0.246656	0.336752	0.610007	0.255236	0.324928	0.955124	0.161733	0.145622	0.295658	0.977729	0.179469	0.206088	0.377121	0.378763	0.947381	0.866985	0.157162	0.126033	0.421656	0.902214	0.454334	0.838023	0.656945	0.159025	0.159341	0.886525
0.833021	0.464728	0.148152	0.231736	0.251963	0.992201	0.231977	1.01942	0.985863	0.224271	0.528769	0.244762	0.335105	0.606596	0.253375	0.319269	0.958661	0.159671	0.143936	0.293106	0.975257	0.177231	0.203103	0.372019	0.377461	0.949356	0.861627	0.155085	0.125183	0.424032	0.900155	0.460591	0.84243	0.662523	0.161859	0.160304	0.894456
0.827272	0.467234	0.149428	0.234725	0.253084	0.994189	0.232077	1.02784	0.986365	0.226243	0.539129	0.248698	0.336217	0.605135	0.251875	0.325994	0.965267	0.162325	0.145951	0.298835	0.987937	0.179812	0.204852	0.370228	0.381304	0.945242	0.862089	0.156189	0.126419	0.424534	0.899118	0.456668	0.848713	0.660132	0.15972	0.158328	0.880744
0.809142	0.467001	0.148445	0.232553	0.251371	0.971392	0.228979	1.01514	0.968901	0.222272	0.524974	0.243803	0.335499	0.600254	0.251764	0.319304	0.957698	0.159368	0.14341	0.294632	0.974407	0.178126	0.202696	0.37126	0.378839	0.944429	0.859033	0.153678	0.127195	0.42079	0.912109	0.457938	0.847714	0.646719	0.161237	0.159678	0.872066
0.835692	0.466722	0.150822	0.234117	0.255968	0.970908	0.233122	1.02481	0.975854	0.226094	0.530964	0.244402	0.336134	0.590718	0.249467	0.322202	0.962	0.161029	0.144468	0.300392	0.986431	0.178256	0.203908	0.369035	0.380228	0.942477	0.847914	0.153778	0.12649	0.424288	0.937122	0.460844	0.876401	0.647872	0.161882	0.159972	0.871656
0.818238	0.466994	0.150934	0.236628	0.254671	0.973724	0.231424	1.04173	0.973695	0.222684	0.524742	0.244139	0.333986	0.583821	0.247672	0.32368	0.957133	0.160564	0.143719	0.299399	0.978643	0.178092	0.20056	0.359324	0.377273	0.932343	0.844154	0.154362	0.125513	0.422314	0.944142	0.458384	0.888155	0.65162	0.160058	0.15913	0.872226
0.825414	0.457226	0.148742	0.234494	0.250933	0.965072	0.227722	1.02328	0.96556	0.222645	0.523384	0.241235	0.331707	0.569313	0.243652	0.318548	0.933884	0.158109	0.14275	0.295312	0.977548	0.175121	0.197149	0.353976	0.37045	0.917178	0.829034	0.148454	0.123382	0.408015	0.934676	0.453678	0.858843	0.627965	0.156329	0.154048	0.866152
0.825276	0.454263	0.146865	0.232666	0.248411	0.963071	0.225659	1.01814	0.965058	0.219774	0.517469	0.239551	0.330015	0.561494	0.244881	0.317765	0.94793	0.157193	0.141458	0.292547	0.965112	0.17576	0.199231	0.351692	0.371212	0.910112	0.829677	0.149831	0.124789	0.417898	0.964111	0.46039	0.879862	0.634448	0.158687	0.156381	0.886276
0.837312	0.46763	0.150902	0.23821	0.257791	0.960255	0.232487	1.03365	0.975569	0.224354	0.529736	0.243037	0.336111	0.562708	0.24297	0.318814	0.961471	0.160355	0.144446	0.299001	0.987641	0.175551	0.20184	0.358717	0.367581	0.913378	0.825958	0.150891	0.125552	0.415152	0.958956	0.460215	0.858563	0.62138	0.15901	0.155022	0.879588
0.81922	0.452432	0.147054	0.232145	0.249998	0.952443	0.22698	1.02259	0.95145	0.219104	0.51233	0.241145	0.332278	0.555132	0.242408	0.317712	0.951668	0.158992	0.14229	0.295965	0.983354	0.175045	0.203783	0.367536	0.371296	0.91676	0.847009	0.150988	0.125102	0.409676	0.965396	0.453641	0.870118	0.609877	0.156742	0.153835	0.876156
0.81334	0.460182	0.14768	0.232383	0.251821	0.967085	0.226805	1.02145	0.961704	0.221922	0.525704	0.241976	0.335544	0.55159	0.242707	0.315837	0.961635	0.16064	0.143895	0.301415	0.997992	0.176475	0.205394	0.369133	0.370888	0.915121	0.852026	0.151168	0.126993	0.408881	0.966916	0.457728	0.86896	0.618819	0.159014	0.153737	0.883697
0.814638	0.453021	0.147154	0.23276	0.251318	0.964141	0.225902	1.01959	0.960957	0.221649	0.524011	0.244992	0.337374	0.551419	0.246731	0.319851	0.964021	0.161184	0.145091	0.302286	0.993705	0.177227	0.203753	0.372414	0.368667	0.916353	0.848899	0.151523	0.127188	0.409089	0.971532	0.457789	0.888248	0.615603	0.159624	0.15472	0.880353
0.81724	0.46102	0.148859	0.23401	0.253293	0.97812	0.228744	1.03366	0.961323	0.22354	0.527518	0.241092	0.332182	0.540628	0.240815	0.31385	0.955359	0.159984	0.144036	0.299576	0.991362	0.177525	0.204373	0.372036	0.370902	0.92859	0.867045	0.153143	0.12728	0.411844	0.975084	0.457082	0.889846	0.612731	0.161253	0.156245	0.896617
0.85459	0.456295	0.147718	0.230156	0.251428	0.952737	0.227471	1.02731	0.958621	0.220877	0.528076	0.239292	0.333887	0.53215	0.239254	0.312247	0.960918	0.159412	0.143236	0.298149	0.981346	0.176244	0.203191	0.365534	0.362419	0.913018	0.836483	0.150275	0.125642	0.409524	0.973771	0.454696	0.899603	0.605519	0.159798	0.154153	0.871434
0.856095	0.456388	0.147345	0.230482	0.251365	0.968754	0.226317	1.02216	0.951328	0.2205	0.519189	0.238556	0.330034	0.525254	0.235328	0.309714	0.938515	0.159706	0.14147	0.297887	0.987628	0.175845	0.201832	0.361112	0.367818	0.911263	0.835156	0.148927	0.125293	0.411446	0.977903	0.452931	0.884082	0.602438	0.160098	0.153883	0.875756
0.850407	0.465597	0.151399	0.237317	0.255934	0.972029	0.232836	1.03824	0.973288	0.223674	0.533428	0.240426	0.337557	0.527203	0.23754	0.315825	0.949399	0.162464	0.143674	0.303702	0.995906	0.180242	0.205065	0.36247	0.375382	0.922826	0.845501	0.152205	0.127066	0.414646	0.985476	0.458683	0.894359	0.600777	0.161703	0.156693	0.891976
0.807154	0.454759	0.148728	0.233	0.253079	0.963899	0.227587	1.0202	0.95107	0.220088	0.516864	0.238788	0.335752	0.519521	0.236846	0.312956	0.952561	0.161962	0.141546	0.301492	0.997078	0.178346	0.202047	0.361009	0.37494	0.917097	0.838363	0.149659	0.126564	0.415607	0.991957	0.457464	0.916096	0.604366	0.162649	0.155825	0.885039
0.795717	0.456	0.148411	0.23276	0.251743	0.947627	0.228037	1.0209	0.947105	0.217875	0.512614	0.237179	0.33205	0.510574	0.234348	0.315957	0.952984	0.160131	0.140686	0.298647	0.985427	0.173778	0.201361	0.350154	0.372845	0.880642	0.821112	0.148609	0.125594	0.413993	0.985973	0.456024	0.914366	0.603795	0.162493	0.15631	0.87982
0.802871	0.469492	0.151815	0.237124	0.258202	0.965301	0.232079	1.05311	0.967842	0.223137	0.527127	0.237893	0.33774	0.516508	0.233805	0.316494	0.957122	0.161983	0.142133	0.302056	1.00118	0.179826	0.204003	0.362623	0.37493	0.907812	0.836705	0.150045	0.128424	0.412047	0.979685	0.449341	0.912596	0.601653	0.163417	0.156561	0.888347
0.777495	0.456427	0.148643	0.232305	0.25164	0.939637	0.226586	1.03115	0.95016	0.217556	0.513414	0.234904	0.336387	0.510413	0.231667	0.314291	0.944404	0.161317	0.140465	0.300735	0.987989	0.174078	0.200349	0.352963	0.366533	0.883036	0.825143	0.146805	0.124647	0.403163	0.966502	0.440436	0.876015	0.58361	0.158121	0.154331	0.87099
0.805112	0.465488	0.1511	0.236499	0.255942	0.952367	0.23092	1.0245	0.959531	0.221593	0.524281	0.237935	0.340807	0.513063	0.232582	0.318557	0.968029	0.163128	0.14313	0.305383	0.997065	0.179231	0.201764	0.361316	0.375612	0.9045	0.820981	0.149531	0.127805	0.410111	0.976272	0.448447	0.904875	0.592264	0.162444	0.155265	0.878842
0.76813	0.458716	0.147508	0.233227	0.248633	0.939063	0.225426	1.02446	0.940858	0.217117	0.522156	0.233649	0.331476	0.504725	0.227531	0.311253	0.945238	0.160822	0.140141	0.30001	0.984564	0.174134	0.201883	0.365754	0.363975	0.876563	0.825636	0.146549	0.125076	0.408796	0.979243	0.449565	0.898552	0.588607	0.16109	0.15418	0.868669
0.782469	0.459251	0.149572	0.234797	0.253207	0.947537	0.228398	1.06103	0.93954	0.221069	0.528332	0.236016	0.333313	0.505869	0.231171	0.313266	0.954089	0.160003	0.140937	0.302828	0.98132	0.175854	0.204876	0.369419	0.365774	0.894471	0.833387	0.150085	0.126301	0.409827	0.951466	0.445888	0.881087	0.58577	0.159616	0.153961	0.866214
0.783282	0.462315	0.15027	0.237243	0.254284	0.945626	0.230515	1.03774	0.950445	0.223158	0.526425	0.234963	0.334268	0.50797	0.233936	0.308019	0.950328	0.161538	0.140162	0.301893	0.985388	0.177644	0.204637	0.365342	0.370808	0.891159	0.837901	0.147843	0.125692	0.406173	0.937495	0.447234	0.896289	0.585182	0.160707	0.155012	0.874431
0.768046	0.453231	0.149214	0.232557	0.251248	0.938452	0.226059	1.02869	0.937952	0.218168	0.520384	0.232512	0.329951	0.502665	0.233816	0.307169	0.938398	0.159053	0.138868	0.299101	0.970017	0.176921	0.203797	0.366666	0.37125	0.883942	0.830833	0.148387	0.12753	0.405032	0.902394	0.440145	0.893653	0.579721	0.160057	0.154819	0.863965
0.763033	0.460756	0.150207	0.231693	0.251269	0.918968	0.2283	1.04169	0.923434	0.218825	0.514162	0.235709	0.335397	0.511415	0.234459	0.308788	0.974529	0.161479	0.139858	0.302123	0.985916	0.177753	0.200826	0.346279	0.363432	0.863919	0.809852	0.148423	0.126371	0.405832	0.890094	0.448711	0.908322	0.586244	0.162458	0.156937	0.860941
0.758743	0.455426	0.148225	0.228879	0.252253	0.934323	0.229051	1.0816	0.921642	0.221135	0.533651	0.236489	0.335576	0.509808	0.234458	0.307234	0.948894	0.161632	0.139283	0.303176	0.984616	0.175062	0.207261	0.380309	0.357395	0.877539	0.852237	0.150496	0.12662	0.399504	0.88552	0.444658	0.903091	0.583514	0.160882	0.15483	0.856246
0.752119	0.451423	0.148134	0.229209	0.252039	0.940542	0.228392	1.06036	0.938237	0.222181	0.542175	0.233825	0.330758	0.511924	0.236353	0.30608	0.954324	0.160397	0.139393	0.300591	0.975875	0.17537	0.208173	0.3849	0.361701	0.870648	0.856117	0.150348	0.125335	0.404356	0.9005	0.452847	0.901387	0.593253	0.163123	0.156791	0.867255
0.751159	0.453316	0.147671	0.229734	0.252785	0.942173	0.226082	1.07205	0.935249	0.221599	0.539134	0.23195	0.328457	0.507254	0.235132	0.30331	0.952291	0.157253	0.136888	0.296806	0.969708	0.170154	0.207111	0.380214	0.35524	0.861258	0.84142	0.148001	0.12414	0.398538	0.894005	0.451896	0.901294	0.578116	0.16253	0.154862	0.851595
0.744896	0.460407	0.149221	0.23064	0.252062	0.914024	0.22727	1.04087	0.913738	0.219185	0.524109	0.232528	0.33331	0.514428	0.229854	0.30386	0.957956	0.157496	0.137395	0.296759	0.968163	0.174755	0.200694	0.357567	0.360344	0.848998	0.813542	0.148232	0.126004	0.399319	0.889445	0.452686	0.894146	0.575516	0.161641	0.155381	0.853267
0.724286	0.457017	0.147708	0.229076	0.247185	0.896553	0.225553	1.04479	0.910574	0.216539	0.518478	0.231343	0.330188	0.510806	0.23181	0.299606	0.946484	0.15773	0.136566	0.294591	0.96658	0.17065	0.19692	0.351936	0.359501	0.843362	0.800402	0.145177	0.122909	0.392399	0.870871	0.461364	0.884055	0.564228	0.159271	0.153198	0.840142
0.715597	0.448436	0.145888	0.228533	0.245482	0.882179	0.223598	1.04179	0.901706	0.213068	0.516167	0.229142	0.326104	0.507924	0.229521	0.296919	0.934025	0.154743	0.134607	0.2957	0.958882	0.171953	0.196873	0.347487	0.367212	0.858353	0.792731	0.144607	0.123476	0.393393	0.876634	0.464503	0.879862	0.567281	0.159245	0.152667	0.842258
0.734979	0.457094	0.150252	0.235149	0.252366	0.939255	0.232026	1.04867	0.948015	0.218499	0.532903	0.235537	0.332528	0.519858	0.231549	0.302574	0.956722	0.160807	0.13919	0.3023	0.972643	0.174143	0.20492	0.367003	0.373311	0.87604	0.827626	0.146037	0.125502	0.399121	0.881429	0.468973	0.860534	0.567021	0.159426	0.153359	0.841031
0.738786	0.45953	0.15001	0.235143	0.25382	0.954635	0.231813	1.05469	0.971196	0.222358	0.53885	0.239631	0.334698	0.532337	0.233096	0.301587	0.95664	0.161105	0.140918	0.306475	0.97218	0.17456	0.206931	0.383112	0.374046	0.874309	0.85479	0.148865	0.12607	0.39566	0.874326	0.477145	0.843015	0.558508	0.15857	0.151891	0.818089
0.724409	0.45825	0.149102	0.23326	0.25207	0.934476	0.229222	1.04279	0.929274	0.221308	0.535391	0.238714	0.339166	0.533913	0.237932	0.302825	0.964256	0.160306	0.140455	0.306196	0.975128	0.174354	0.206954	0.385251	0.36873	0.866313	0.849925	0.148315	0.125915	0.395376	0.868467	0.476059	0.842044	0.56628	0.16077	0.152281	0.832503
0.730979	0.457443	0.148293	0.232197	0.251381	0.938719	0.227956	1.03343	0.929084	0.221762	0.530159	0.237454	0.336762	0.531198	0.234514	0.296036	0.956652	0.161324	0.138787	0.307658	0.969348	0.176334	0.205392	0.377251	0.370067	0.87066	0.856439	0.150006	0.126775	0.395225	0.87112	0.477131	0.841844	0.563799	0.161611	0.152018	0.824465
0.745909	0.47486	0.151485	0.236862	0.257796	0.954406	0.23652	1.04235	0.94261	0.22484	0.542575	0.238915	0.338804	0.533168	0.231053	0.298113	0.979548	0.161651	0.139975	0.310979	0.984101	0.176724	0.205633	0.37499	0.368344	0.865337	0.838967	0.150073	0.12835	0.400138	0.881844	0.481325	0.824845	0.568371	0.162277	0.153342	0.833188
0.730074	0.468359	0.150213	0.233531	0.255567	0.940644	0.232916	1.0541	0.943302	0.220114	0.540924	0.237553	0.337127	0.535329	0.229519	0.296057	0.961623	0.160608	0.138991	0.310191	0.972695	0.175764	0.204587	0.369222	0.370749	0.867452	0.841741	0.148143	0.126484	0.400451	0.882867	0.491673	0.838157	0.56814	0.162643	0.155297	0.834895
0.733666	0.471074	0.151988	0.235336	0.258184	0.951131	0.233894	1.04124	0.936784	0.222939	0.542743	0.240988	0.34717	0.551354	0.23564	0.303398	0.984379	0.164513	0.142226	0.315998	0.986315	0.179294	0.20417	0.370632	0.368445	0.864222	0.849512	0.149979	0.128071	0.410992	0.899671	0.493501	0.830662	0.574516	0.165593	0.155951	0.832583
0.737143	0.473169	0.151843	0.238925	0.256544	0.940287	0.23305	1.02759	0.944592	0.223479	0.534721	0.237323	0.339798	0.547535	0.233457	0.295525	0.962411	0.161929	0.140105	0.312337	0.992585	0.179419	0.205568	0.369617	0.375233	0.87518	0.85481	0.153029	0.129706	0.406396	0.903527	0.492248	0.816605	0.572582	0.164597	0.155615	0.830849
0.752594	0.48064	0.155191	0.240265	0.261362	0.943931	0.237409	1.05128	0.955131	0.225355	0.540552	0.244964	0.35009	0.556532	0.236384	0.29807	0.984861	0.165691	0.142762	0.320784	0.993151	0.180307	0.203943	0.357559	0.377635	0.877376	0.836343	0.151083	0.129861	0.413141	0.922763	0.496898	0.82599	0.580835	0.167974	0.158039	0.842694
0.748749	0.478398	0.154217	0.239343	0.261684	0.941051	0.235749	1.03457	0.934801	0.224317	0.532373	0.241768	0.349725	0.559051	0.237827	0.299387	0.993535	0.166009	0.142969	0.319249	0.999743	0.182064	0.202902	0.358576	0.384287	0.872147	0.831969	0.152084	0.12945	0.407906	0.930889	0.487375	0.812904	0.568072	0.163885	0.156325	0.825407
0.752855	0.485931	0.152726	0.239616	0.259766	0.934183	0.237502	1.04228	0.94428	0.222365	0.538306	0.239939	0.347907	0.558003	0.238356	0.296039	0.987376	0.165547	0.141102	0.31892	0.991156	0.179397	0.204049	0.362926	0.382421	0.857319	0.840223	0.150668	0.129354	0.405615	0.933432	0.493518	0.814049	0.567264	0.165241	0.156367	0.826199
0.739077	0.472385	0.152099	0.235108	0.260869	0.932093	0.237537	1.05348	0.927019	0.222363	0.531322	0.239501	0.345304	0.55016	0.236943	0.294929	0.975117	0.165445	0.141586	0.316705	0.995971	0.179711	0.200672	0.360991	0.380169	0.866999	0.839389	0.150904	0.129387	0.400517	0.919253	0.48522	0.804518	0.563691	0.162873	0.154796	0.814968
0.736905	0.47192	0.151311	0.234403	0.259491	0.932093	0.234925	1.04302	0.928201	0.221898	0.535953	0.239013	0.339887	0.553888	0.235932	0.292394	0.976257	0.164304	0.140662	0.316603	0.971794	0.177305	0.204202	0.365933	0.376987	0.857877	0.839519	0.149754	0.127818	0.405222	0.928526	0.502259	0.818748	0.56619	0.164604	0.156217	0.830431
0.741864	0.470756	0.152443	0.235594	0.259208	0.952686	0.235175	1.05071	0.942447	0.223683	0.543022	0.241036	0.344958	0.55549	0.235902	0.295145	0.98445	0.165248	0.14275	0.317477	0.976544	0.179018	0.205644	0.372496	0.376758	0.870567	0.856238	0.151146	0.129285	0.405747	0.932119	0.508721	0.82764	0.566054	0.164127	0.153939	0.83759
0.735631	0.475628	0.151178	0.235637	0.257021	0.940465	0.236417	1.04271	0.948884	0.223616	0.544538	0.238256	0.338147	0.548019	0.233439	0.290258	0.955406	0.163559	0.140734	0.314184	0.955792	0.178841	0.205195	0.379905	0.379069	0.873251	0.865507	0.151058	0.128309	0.401416	0.94059	0.502509	0.821198	0.559243	0.162194	0.152469	0.818044
0.73448	0.468181	0.150711	0.23687	0.256117	0.939599	0.236882	1.04799	0.944076	0.222268	0.546198	0.242333	0.343644	0.56758	0.237195	0.292881	0.967324	0.163996	0.141331	0.319783	0.959821	0.176298	0.204776	0.381071	0.378711	0.867197	0.862159	0.151971	0.12669	0.403366	0.950084	0.515157	0.804292	0.567541	0.162926	0.154783	0.830832

## Sheet: Figure 5g
Source data: Figure 5g
Group	Relative # of invaded cells
NT	1.94803
NT	1.27452
NT	1.15814
NT	0.841861
NT	0.725477
NT	0.566011
NT	0.485955
HMGB2	0.656353
HMGB2	0
HMGB2	0.636603
HMGB2	0.46083
HMGB2	0.418539
HMGB2	0
HMGB2	0.216292
HMGB2	0
HMGB2	0.658708

## Sheet: Figure 5k
Source data: Figure 5k
sgNT						sgHMGB2
Week 3	Week 4	Week 6	Week 8	Week 10		Week 3	Week 4	Week 6	Week 8	Week 10
70.8329	22.1778	390.681	112.444	681.515		296.998	1.20328	448.314	826.648	1944.36
106.548	6.56782	102.903	65.7821	8.41998		19.2233	251.301	399.12	1257.42	1290.86
0.114484	227.978	14.7221	321.905	83.9216		90.4324	649.928	615.677	541.654	436.474
0.576153	162.604	11.4521	56.235	382.188		40.0748	120.105	708.424	185.402	1436.95
0.208002	141.112	287.481	543.177	531.494		263.464	19.9431	432.491	612.838	1214.36
75.3221	424.691	261.557	10.6093	7.63974		97.5968	337.102	39.2823	542.842	1063.88
201.818	1.44491	353.24	7.60547	845.877		42.5317	112.558	624.537	769.663	773.458
129.498	23.1146	4.69895	255.713	970.54		165.689	12.7649	23.136	19.7725	19.0027
0.874254	19.0133	198.435	553.184	0.258103		388.038	302.161
3.00405	240.342	356.837	172.128	687.99

## Sheet: Figure 5l
Source data: Figure 5l
sgNT	sgHMGB2
681.515	1944.36
8.41998	1290.86
83.9216	436.474
382.188	1436.95
531.494	1214.36
7.63974	1063.88
845.877	773.458
970.54	19.0027
0.258103
687.99

## Sheet: Figure 5o
Source data: Figure 5o
WT vehicle
Day 6	Day 8	Day 11	Day 14	Day 17	Day 20	Day 21	Day 24	Day 28
81.16	102.95	112.28	226.78	329.79	619.58	811.01	1030.64	3414.86
78.41	76.45	119.87	275.25	391.16	727.8	678.06	1441.21	1810.05
95.6	103.45	129.41	164.22	179.19	310.44	759.22	678.34	2631.07
72.87	97.72	87.16	146.93	138.33	118.47	474.41	69.38	1223.42
99.24	98.54	123.94	139.49	148.94	209.4	531.17	319.49	1427.23
	89.2	111.46	175.11	387.92		653.7	2319.27	1611.7
		104.1	195.51	366.44			1438.63
		155.86	260.92	507.3			2177.15
		158.34	253.39	408.56			1511.67
		141.37	185.83	298.58			969.81
		123.15	201.92	441.08			1241.43
OE vehicle
Day 6	Day 8	Day 11	Day 14	Day 17	Day 20	Day 21	Day 24	Day 28
82.12	101.37	103.35	154.98	177.3	227.59	1770.38	382.27	5648.09
119.08	106.73	213.06	496.18	659.73	1014.41	781.73	2167.7	2041.18
89.88	83.07	182.88	201.6	196.15	279.8	615.7	454.13	2074.05
89.2	105.09	103.45	137.6	156.45	226.99	902.03	446.59	1194.28
92.66	107.7	129.41	160.22	241.17	377.89	795.84	758.45	2682.22
	119.87	144.43	479.25	858.48		1268.66	3613.29	3547.43
		157.07	233.47	478.63			1398.32
		98.06	117.56	295.32			998.81
		138.52	232.69	363.22			1715.16
		107.6	183.14	390.8			1469.45
		133.05	298.58	606.83			2756.75
WT dab/tram
Day 6	Day 8	Day 11	Day 14	Day 17	Day 20	Day 21	Day 24	Day 27	Day 28
85.08	101.8	60.99	49.9	40.86	36.64	69.14	50.66	103.5	383.75
100.77	89.2	74.17	70.4	59.11	51.31	82.47	71.99	99.24	271.43
89.88	99.24	67.58	67.58	75.43	78.54	83.07	127.59	211.54	248.11
80.96	99.78	58.72	59.83	53.25	96.62	69.14	242.75	373.19	412.24
87.03	107.17	66.63	66.63	56.5	49.83	53.18	88.25	156.56	113
	95.03	116.9	87.78	104.54		71.18	113.98		86.74
		106.88	100.77	99.11			184.44
		86.86	73.12	85.5			119.09
		102.3	86.36	80.35			104.43
		125.06	80.7	83.97			90.28
		94.66	77.21	73.59			48.95
OE dab/tram
Day 6	Day 8	Day 11	Day 14	Day 17	Day 20	Day 21	Day 24	Day 27	Day 28
95.6	106.73	108.4	133.83	75.43	101.37	102.14	305.45	259.49	398.2
86.74	136.09	89.88	120.78	108.4	95.6	445.32	234.38	256.7	2098.59
116.58	110.58	136.29	161.02	181.19	210.16	55.13	647.39	902.67	315.57
68.92	123.94	76.34	117.38	157.81	247	182.46	572.34	685.08	1075.13
102.3	113.98	68.93	82.47	118.79		120.29	266.74		638.53
	92.66	120.62	136.09	273.91		102.95	1061.48		484.22
		202.99	218.96	111.66			214.58
		148.07	112.28	159.28			586.26
		136.7	196.94	81.72			221.24
		138.88	107.44	89.72			286.72
		87.78	99.24
