# Supplementary material for: Mechanical confinement governs phenotypic plasticity in melanoma
Source: Nature. 2025 Aug 27;647(8089):517–27. doi: 10.1038/s41586-025-09445-6 (PMC12611772; doi:10.1038/s41586-025-09445-6)
Supplement: Supplementary file 9 — Source Data Extended Data Fig. 2 [file 41586_2025_9445_MOESM9_ESM.xlsx]

## Sheet: Extended Data Fig. 2b
Source data: Extended Data Fig. 2b
Condition	Marker	Marker Intensity
confined'	Annexin'	0.000547275
confined'	Annexin'	0.000545106
confined'	Annexin'	0.000543531
confined'	Annexin'	0.000551537
confined'	Annexin'	0.000546868
confined'	Annexin'	0.000537106
confined'	Annexin'	0.00054428
confined'	Annexin'	0.000560558
confined'	Annexin'	0.000534777
confined'	Annexin'	0.000559532
confined'	Annexin'	0.000553387
confined'	Annexin'	0.000568771
confined'	Annexin'	0.000549583
confined'	Annexin'	0.000565973
confined'	Annexin'	0.000566673
confined'	Annexin'	0.000562736
confined'	Annexin'	0.000552484
confined'	Annexin'	0.000571129
confined'	Annexin'	0.000543658
confined'	Annexin'	0.000542895
confined'	Annexin'	0.000553372
confined'	Annexin'	0.000543089
confined'	Annexin'	0.000548594
confined'	Annexin'	0.000542093
confined'	Annexin'	0.000546825
confined'	Annexin'	0.000533715
confined'	Annexin'	0.000547322
confined'	Annexin'	0.000547178
confined'	Annexin'	0.000558434
confined'	Annexin'	0.000554544
confined'	Annexin'	0.000561237
confined'	Annexin'	0.000539582
confined'	Annexin'	0.000545109
confined'	Annexin'	0.000531974
confined'	Annexin'	0.000540651
confined'	Annexin'	0.00058201
confined'	Annexin'	0.000547023
confined'	Annexin'	0.000552734
confined'	Annexin'	0.000540286
confined'	Annexin'	0.000557642
confined'	Annexin'	0.000549398
confined'	Annexin'	0.000541102
confined'	Annexin'	0.00057324
confined'	Annexin'	0.000552111
confined'	Annexin'	0.00054422
confined'	Annexin'	0.000539945
confined'	Annexin'	0.000539506
confined'	Annexin'	0.000542278
confined'	Annexin'	0.000540974
confined'	Annexin'	0.000542826
confined'	Annexin'	0.000534608
confined'	Annexin'	0.000541904
confined'	Annexin'	0.000538662
confined'	Annexin'	0.00053169
confined'	Annexin'	0.000544992
confined'	Annexin'	0.000535983
confined'	Annexin'	0.000537893
confined'	Annexin'	0.000536818
confined'	Annexin'	0.000549408
confined'	Annexin'	0.000540539
confined'	Annexin'	0.000549695
confined'	Annexin'	0.000543752
confined'	Annexin'	0.000546418
confined'	Annexin'	0.000546088
confined'	Annexin'	0.000567612
confined'	Annexin'	0.000546983
confined'	Annexin'	0.000546588
confined'	Annexin'	0.000541878
confined'	Annexin'	0.000538139
confined'	Annexin'	0.000537072
confined'	Annexin'	0.000536202
confined'	Annexin'	0.000544022
confined'	Annexin'	0.000541745
confined'	Annexin'	0.000551797
confined'	Annexin'	0.000541975
confined'	Annexin'	0.000538714
confined'	Annexin'	0.000564599
confined'	Annexin'	0.000546799
confined'	Annexin'	0.000534247
confined'	Annexin'	0.000533437
confined'	Annexin'	0.000533933
confined'	Annexin'	0.000541192
confined'	Annexin'	0.000533957
confined'	Annexin'	0.000548988
confined'	Annexin'	0.000546507
confined'	Annexin'	0.000534216
confined'	Annexin'	0.000570953
confined'	Annexin'	0.000542941
confined'	Annexin'	0.000554475
confined'	Annexin'	0.000544401
confined'	Annexin'	0.000548779
confined'	Annexin'	0.000544297
confined'	Annexin'	0.000550292
confined'	Annexin'	0.000550628
confined'	Annexin'	0.00056062
confined'	Annexin'	0.000549407
confined'	Annexin'	0.000540193
confined'	Annexin'	0.000543898
confined'	Annexin'	0.000540209
confined'	Annexin'	0.000540714
confined'	Annexin'	0.00056158
confined'	Annexin'	0.000544503
confined'	Annexin'	0.000541304
confined'	Annexin'	0.000546353
confined'	Annexin'	0.0005294
confined'	Annexin'	0.000524524
confined'	Annexin'	0.000529236
confined'	Annexin'	0.000531763
confined'	Annexin'	0.000527554
confined'	Annexin'	0.000529739
confined'	Annexin'	0.000526236
confined'	Annexin'	0.000532354
confined'	Annexin'	0.000528386
confined'	Annexin'	0.000531479
confined'	Annexin'	0.000538028
confined'	Annexin'	0.000546169
confined'	Annexin'	0.000546533
confined'	Annexin'	0.000535918
confined'	Annexin'	0.000532354
confined'	Annexin'	0.000532947
confined'	Annexin'	0.000533432
confined'	Annexin'	0.000539666
confined'	Annexin'	0.000535269
confined'	Annexin'	0.00053732
confined'	Annexin'	0.000529182
confined'	Annexin'	0.000536241
confined'	Annexin'	0.000530981
confined'	Annexin'	0.000527952
confined'	Annexin'	0.00053125
confined'	Annexin'	0.000536569
confined'	Annexin'	0.000528201
confined'	Annexin'	0.000535816
confined'	Annexin'	0.000534507
confined'	Annexin'	0.000532077
confined'	Annexin'	0.000529904
confined'	Annexin'	0.000532774
confined'	Annexin'	0.000533366
confined'	Annexin'	0.000537007
confined'	Annexin'	0.000536704
confined'	Annexin'	0.000540028
confined'	Annexin'	0.000526436
confined'	Annexin'	0.000536544
confined'	Annexin'	0.000529841
confined'	Annexin'	0.000535006
confined'	Annexin'	0.000526604
confined'	Annexin'	0.000543418
confined'	Annexin'	0.000540192
confined'	Annexin'	0.000540281
confined'	Annexin'	0.000555012
confined'	Annexin'	0.000547201
confined'	Annexin'	0.000538531
confined'	Annexin'	0.00054259
confined'	Annexin'	0.000538961
confined'	Annexin'	0.000538696
confined'	Annexin'	0.000540545
confined'	Annexin'	0.000538664
confined'	Annexin'	0.000539945
confined'	Annexin'	0.000538163
confined'	Annexin'	0.000533836
confined'	Annexin'	0.000545773
confined'	Annexin'	0.000535586
confined'	Annexin'	0.000543381
confined'	Annexin'	0.000546399
confined'	Annexin'	0.000543746
confined'	Annexin'	0.000555249
confined'	Annexin'	0.000536344
confined'	Annexin'	0.000540658
confined'	Annexin'	0.000552806
confined'	Annexin'	0.000544788
confined'	Annexin'	0.000549266
confined'	Annexin'	0.000538942
confined'	Annexin'	0.000539986
confined'	Annexin'	0.00054176
confined'	Annexin'	0.000569012
confined'	Annexin'	0.000554572
confined'	Annexin'	0.000549679
confined'	Annexin'	0.000564906
confined'	Annexin'	0.00054089
confined'	Annexin'	0.000550125
confined'	Annexin'	0.000573197
confined'	Annexin'	0.000549658
confined'	Annexin'	0.000541349
confined'	Annexin'	0.000558456
confined'	Annexin'	0.000547449
confined'	Annexin'	0.000548894
confined'	Annexin'	0.00054528
confined'	Annexin'	0.00054886
confined'	Annexin'	0.000565486
confined'	Annexin'	0.000545395
confined'	Annexin'	0.000529461
confined'	Annexin'	0.000537959
confined'	Annexin'	0.000554433
confined'	Annexin'	0.000530644
confined'	Annexin'	0.000534372
confined'	Annexin'	0.000533578
confined'	Annexin'	0.000536504
confined'	Annexin'	0.000548451
confined'	Annexin'	0.000538316
confined'	Annexin'	0.000536243
confined'	Annexin'	0.000538773
confined'	Annexin'	0.000537963
confined'	Annexin'	0.000542181
confined'	Annexin'	0.000533329
confined'	Annexin'	0.000552916
confined'	Annexin'	0.000535726
confined'	Annexin'	0.000534745
confined'	Annexin'	0.000541366
confined'	Annexin'	0.000534708
confined'	Annexin'	0.000539529
confined'	Annexin'	0.000536354
confined'	Annexin'	0.000532561
confined'	Annexin'	0.00053694
confined'	Annexin'	0.000543335
confined'	Annexin'	0.000531693
confined'	Annexin'	0.000540471
confined'	Annexin'	0.000538852
confined'	Annexin'	0.00054165
confined'	Annexin'	0.000539431
confined'	Annexin'	0.000539985
confined'	Annexin'	0.000541857
confined'	Annexin'	0.000540159
confined'	Annexin'	0.000542844
confined'	Annexin'	0.000534512
confined'	Annexin'	0.00054176
confined'	Annexin'	0.000536748
unconfined'	Annexin'	0.000557831
unconfined'	Annexin'	0.000543693
unconfined'	Annexin'	0.00055594
unconfined'	Annexin'	0.000522998
unconfined'	Annexin'	0.000542449
unconfined'	Annexin'	0.000562327
unconfined'	Annexin'	0.000527529
unconfined'	Annexin'	0.000533717
unconfined'	Annexin'	0.000539242
unconfined'	Annexin'	0.000568155
unconfined'	Annexin'	0.000575379
unconfined'	Annexin'	0.000535928
unconfined'	Annexin'	0.000577842
unconfined'	Annexin'	0.000562299
unconfined'	Annexin'	0.000530893
unconfined'	Annexin'	0.000567511
unconfined'	Annexin'	0.000543421
unconfined'	Annexin'	0.000601235
unconfined'	Annexin'	0.000544093
unconfined'	Annexin'	0.00055906
unconfined'	Annexin'	0.000571341
unconfined'	Annexin'	0.00055891
unconfined'	Annexin'	0.000556711
unconfined'	Annexin'	0.00056823
unconfined'	Annexin'	0.000543728
unconfined'	Annexin'	0.000569634
unconfined'	Annexin'	0.000533732
unconfined'	Annexin'	0.000544909
unconfined'	Annexin'	0.000565163
unconfined'	Annexin'	0.000543944
unconfined'	Annexin'	0.000535964
unconfined'	Annexin'	0.000563766
unconfined'	Annexin'	0.000546428
unconfined'	Annexin'	0.000553188
unconfined'	Annexin'	0.000547674
unconfined'	Annexin'	0.000548835
unconfined'	Annexin'	0.000539441
unconfined'	Annexin'	0.000545378
unconfined'	Annexin'	0.000540671
unconfined'	Annexin'	0.000540467
unconfined'	Annexin'	0.00054623
unconfined'	Annexin'	0.000551398
unconfined'	Annexin'	0.00054724
unconfined'	Annexin'	0.00054463
unconfined'	Annexin'	0.000537376
unconfined'	Annexin'	0.000540199
unconfined'	Annexin'	0.000539956
unconfined'	Annexin'	0.000556668
unconfined'	Annexin'	0.000541788
unconfined'	Annexin'	0.000568237
unconfined'	Annexin'	0.000574109
unconfined'	Annexin'	0.000567134
unconfined'	Annexin'	0.000600712
unconfined'	Annexin'	0.000538312
unconfined'	Annexin'	0.000541841
unconfined'	Annexin'	0.000562389
unconfined'	Annexin'	0.000556852
unconfined'	Annexin'	0.000548304
unconfined'	Annexin'	0.000571291
unconfined'	Annexin'	0.000571965
unconfined'	Annexin'	0.000567198
unconfined'	Annexin'	0.000567685
unconfined'	Annexin'	0.000559464
unconfined'	Annexin'	0.000557957
unconfined'	Annexin'	0.000555665
unconfined'	Annexin'	0.000549082
unconfined'	Annexin'	0.000573698
unconfined'	Annexin'	0.000546682
unconfined'	Annexin'	0.000566329
unconfined'	Annexin'	0.000551049
unconfined'	Annexin'	0.000551976
unconfined'	Annexin'	0.000568824
unconfined'	Annexin'	0.000577141
unconfined'	Annexin'	0.000550771
unconfined'	Annexin'	0.000558688
unconfined'	Annexin'	0.000554196
unconfined'	Annexin'	0.000562334
unconfined'	Annexin'	0.000571857
unconfined'	Annexin'	0.000571867
unconfined'	Annexin'	0.000557296
unconfined'	Annexin'	0.000549721
unconfined'	Annexin'	0.000568777
unconfined'	Annexin'	0.0005583
unconfined'	Annexin'	0.000567328
unconfined'	Annexin'	0.000575788
unconfined'	Annexin'	0.000554498
unconfined'	Annexin'	0.000546398
unconfined'	Annexin'	0.000542985
unconfined'	Annexin'	0.000541082
unconfined'	Annexin'	0.000548685
unconfined'	Annexin'	0.000558866
unconfined'	Annexin'	0.000566427
unconfined'	Annexin'	0.00055617
unconfined'	Annexin'	0.000547582
unconfined'	Annexin'	0.000549227
unconfined'	Annexin'	0.000548992
unconfined'	Annexin'	0.000553905
unconfined'	Annexin'	0.000554515
unconfined'	Annexin'	0.000560372
unconfined'	Annexin'	0.000569024
unconfined'	Annexin'	0.000547204
unconfined'	Annexin'	0.000546508
unconfined'	Annexin'	0.000562536
unconfined'	Annexin'	0.000558978
unconfined'	Annexin'	0.000545622
unconfined'	Annexin'	0.000554411
unconfined'	Annexin'	0.000602908
unconfined'	Annexin'	0.000574655
unconfined'	Annexin'	0.000558101
unconfined'	Annexin'	0.000551405
unconfined'	Annexin'	0.000546325
unconfined'	Annexin'	0.000566462
unconfined'	Annexin'	0.000560922
unconfined'	Annexin'	0.000545199
unconfined'	Annexin'	0.000551069
unconfined'	Annexin'	0.00057056
unconfined'	Annexin'	0.000546838
unconfined'	Annexin'	0.000547837
unconfined'	Annexin'	0.000552997
unconfined'	Annexin'	0.000552645
unconfined'	Annexin'	0.000544291
unconfined'	Annexin'	0.00055938
unconfined'	Annexin'	0.000550501
unconfined'	Annexin'	0.000564314
unconfined'	Annexin'	0.000546625
unconfined'	Annexin'	0.000545607
unconfined'	Annexin'	0.000574182
unconfined'	Annexin'	0.000554158
unconfined'	Annexin'	0.000558095
unconfined'	Annexin'	0.000563595
unconfined'	Annexin'	0.000567219
unconfined'	Annexin'	0.00055574
unconfined'	Annexin'	0.000569003
unconfined'	Annexin'	0.000565758
unconfined'	Annexin'	0.000547606
unconfined'	Annexin'	0.00056613
unconfined'	Annexin'	0.000591834
unconfined'	Annexin'	0.000571468
unconfined'	Annexin'	0.000575242
unconfined'	Annexin'	0.000552817
unconfined'	Annexin'	0.000557131
unconfined'	Annexin'	0.00056811
unconfined'	Annexin'	0.000567424
unconfined'	Annexin'	0.000561683
unconfined'	Annexin'	0.000601589
unconfined'	Annexin'	0.000589476
unconfined'	Annexin'	0.000599298
unconfined'	Annexin'	0.00056621
unconfined'	Annexin'	0.000548299
unconfined'	Annexin'	0.000538879
unconfined'	Annexin'	0.000545105
unconfined'	Annexin'	0.000587256
unconfined'	Annexin'	0.000552134
unconfined'	Annexin'	0.000567618
unconfined'	Annexin'	0.000556218
unconfined'	Annexin'	0.00054128
unconfined'	Annexin'	0.000573916
unconfined'	Annexin'	0.000565883
unconfined'	Annexin'	0.000544402
unconfined'	Annexin'	0.000558911
unconfined'	Annexin'	0.000576137
unconfined'	Annexin'	0.000559535
unconfined'	Annexin'	0.00056306
unconfined'	Annexin'	0.000551697
unconfined'	Annexin'	0.000573199
unconfined'	Annexin'	0.000564083
unconfined'	Annexin'	0.000574933
unconfined'	Annexin'	0.000573292
unconfined'	Annexin'	0.000569221
unconfined'	Annexin'	0.000572817
unconfined'	Annexin'	0.000583418
unconfined'	Annexin'	0.000564587
unconfined'	Annexin'	0.000567933
unconfined'	Annexin'	0.000584465
unconfined'	Annexin'	0.000568901
unconfined'	Annexin'	0.000547833
unconfined'	Annexin'	0.00055931
unconfined'	Annexin'	0.000568989
unconfined'	Annexin'	0.000576565
unconfined'	Annexin'	0.000559755
unconfined'	Annexin'	0.000552243
unconfined'	Annexin'	0.000553055
unconfined'	Annexin'	0.000548171
unconfined'	Annexin'	0.000567328
unconfined'	Annexin'	0.000564166
unconfined'	Annexin'	0.000565957
unconfined'	Annexin'	0.000594229
unconfined'	Annexin'	0.000559952
unconfined'	Annexin'	0.000555376
unconfined'	Annexin'	0.00058478
unconfined'	Annexin'	0.000570855
unconfined'	Annexin'	0.000543021
unconfined'	Annexin'	0.000583548
unconfined'	Annexin'	0.000561798
unconfined'	Annexin'	0.000567213
unconfined'	Annexin'	0.000580803
unconfined'	Annexin'	0.000560831
unconfined'	Annexin'	0.000571625
unconfined'	Annexin'	0.000541127
unconfined'	Annexin'	0.000564488
unconfined'	Annexin'	0.000571782
unconfined'	Annexin'	0.000553944
unconfined'	Annexin'	0.000570417
unconfined'	Annexin'	0.000548224
unconfined'	Annexin'	0.000536084
unconfined'	Annexin'	0.0005667
unconfined'	Annexin'	0.000554431
unconfined'	Annexin'	0.000573315
unconfined'	Annexin'	0.000584777
unconfined'	Annexin'	0.000583377
unconfined'	Annexin'	0.000559158
unconfined'	Annexin'	0.000571118
unconfined'	Annexin'	0.000541225
unconfined'	Annexin'	0.000553427
unconfined'	Annexin'	0.000597431
unconfined'	Annexin'	0.000590791
unconfined'	Annexin'	0.000547198
unconfined'	Annexin'	0.000594193
unconfined'	Annexin'	0.000575286
unconfined'	Annexin'	0.000584902
unconfined'	Annexin'	0.000540044
unconfined'	Annexin'	0.000593684
unconfined'	Annexin'	0.000532653
unconfined'	Annexin'	0.000570573
unconfined'	Annexin'	0.000567211
unconfined'	Annexin'	0.000573584
unconfined'	Annexin'	0.000545525
unconfined'	Annexin'	0.000567289
unconfined'	Annexin'	0.000551081
unconfined'	Annexin'	0.000568868
unconfined'	Annexin'	0.000568546
unconfined'	Annexin'	0.000553049
unconfined'	Annexin'	0.000554582
unconfined'	Annexin'	0.000547766
unconfined'	Annexin'	0.000565596
unconfined'	Annexin'	0.000566296
unconfined'	Annexin'	0.000573991
unconfined'	Annexin'	0.000539344
unconfined'	Annexin'	0.000543525
unconfined'	Annexin'	0.000552337
unconfined'	Annexin'	0.000569633
unconfined'	Annexin'	0.000586345
unconfined'	Annexin'	0.000563026
unconfined'	Annexin'	0.00056049
unconfined'	Annexin'	0.000537366
unconfined'	Annexin'	0.000537283
unconfined'	Annexin'	0.000572057
unconfined'	Annexin'	0.000539043
unconfined'	Annexin'	0.000564561
unconfined'	Annexin'	0.000546581

## Sheet: Extended Data Fig. 2d
Source data: Extended Data Fig. 2d
Condition	Marker	Marker Intensity
confined'	CC3'	0.000623645
confined'	CC3'	0.000629361
confined'	CC3'	0.000629102
confined'	CC3'	0.00071304
confined'	CC3'	0.000675206
confined'	CC3'	0.000694501
confined'	CC3'	0.000602058
confined'	CC3'	0.000613564
confined'	CC3'	0.000603174
confined'	CC3'	0.000686534
confined'	CC3'	0.000650272
confined'	CC3'	0.00066058
confined'	CC3'	0.00069671
confined'	CC3'	0.000655545
confined'	CC3'	0.000623677
confined'	CC3'	0.000667648
confined'	CC3'	0.000671997
confined'	CC3'	0.000620724
confined'	CC3'	0.000651203
confined'	CC3'	0.000678695
confined'	CC3'	0.000706257
confined'	CC3'	0.000633271
confined'	CC3'	0.000675595
confined'	CC3'	0.000631174
confined'	CC3'	0.00068253
confined'	CC3'	0.000689499
confined'	CC3'	0.000647753
confined'	CC3'	0.000672856
confined'	CC3'	0.000635884
confined'	CC3'	0.000724278
confined'	CC3'	0.000617036
confined'	CC3'	0.000653403
confined'	CC3'	0.000657193
confined'	CC3'	0.000680535
confined'	CC3'	0.000674973
confined'	CC3'	0.000687884
confined'	CC3'	0.000665644
confined'	CC3'	0.000685411
confined'	CC3'	0.000649505
confined'	CC3'	0.000699749
confined'	CC3'	0.000663908
confined'	CC3'	0.000703444
confined'	CC3'	0.000624417
confined'	CC3'	0.000606293
confined'	CC3'	0.000637169
confined'	CC3'	0.000636893
confined'	CC3'	0.000696807
confined'	CC3'	0.00067881
confined'	CC3'	0.000632651
confined'	CC3'	0.000660894
confined'	CC3'	0.000603817
confined'	CC3'	0.000651638
confined'	CC3'	0.000645517
confined'	CC3'	0.000658965
confined'	CC3'	0.000863057
confined'	CC3'	0.000621845
confined'	CC3'	0.0006633
confined'	CC3'	0.000932061
confined'	CC3'	0.000605319
confined'	CC3'	0.000618601
confined'	CC3'	0.000616776
confined'	CC3'	0.000692272
confined'	CC3'	0.000629892
confined'	CC3'	0.000614072
confined'	CC3'	0.00060694
confined'	CC3'	0.000651356
confined'	CC3'	0.000648538
confined'	CC3'	0.000634889
confined'	CC3'	0.000700396
confined'	CC3'	0.000647285
confined'	CC3'	0.000681955
confined'	CC3'	0.000625651
confined'	CC3'	0.000627157
confined'	CC3'	0.000614116
confined'	CC3'	0.000584003
confined'	CC3'	0.000620798
confined'	CC3'	0.000638543
confined'	CC3'	0.000664541
confined'	CC3'	0.000627729
confined'	CC3'	0.000611119
confined'	CC3'	0.000610658
confined'	CC3'	0.000631444
confined'	CC3'	0.000614459
confined'	CC3'	0.000598231
confined'	CC3'	0.000659562
confined'	CC3'	0.000608889
confined'	CC3'	0.000625292
confined'	CC3'	0.000639263
confined'	CC3'	0.000626084
confined'	CC3'	0.000621964
confined'	CC3'	0.000661076
confined'	CC3'	0.000683472
confined'	CC3'	0.000621124
confined'	CC3'	0.000653807
confined'	CC3'	0.000710488
confined'	CC3'	0.000727107
confined'	CC3'	0.00070556
confined'	CC3'	0.000663162
confined'	CC3'	0.00061731
confined'	CC3'	0.00067768
confined'	CC3'	0.000682378
confined'	CC3'	0.000591821
confined'	CC3'	0.000636331
confined'	CC3'	0.000619027
confined'	CC3'	0.000620879
confined'	CC3'	0.000610035
confined'	CC3'	0.000686026
confined'	CC3'	0.000601986
confined'	CC3'	0.000671246
confined'	CC3'	0.000630339
confined'	CC3'	0.00063464
confined'	CC3'	0.000650269
confined'	CC3'	0.000661374
confined'	CC3'	0.000606925
confined'	CC3'	0.000648041
confined'	CC3'	0.000651441
confined'	CC3'	0.000657741
confined'	CC3'	0.000657698
confined'	CC3'	0.000656562
confined'	CC3'	0.000629242
confined'	CC3'	0.000604609
confined'	CC3'	0.000582541
confined'	CC3'	0.000592043
confined'	CC3'	0.0005874
confined'	CC3'	0.000607078
confined'	CC3'	0.000626032
confined'	CC3'	0.000630999
confined'	CC3'	0.000664765
confined'	CC3'	0.000633323
confined'	CC3'	0.000653408
confined'	CC3'	0.000612266
confined'	CC3'	0.000605072
confined'	CC3'	0.000636565
confined'	CC3'	0.000651155
confined'	CC3'	0.000607525
confined'	CC3'	0.00059716
confined'	CC3'	0.000638992
confined'	CC3'	0.000672808
confined'	CC3'	0.000619379
confined'	CC3'	0.000658225
confined'	CC3'	0.000595875
confined'	CC3'	0.000603108
confined'	CC3'	0.000688924
confined'	CC3'	0.000616226
confined'	CC3'	0.000637572
confined'	CC3'	0.000597965
confined'	CC3'	0.00065484
confined'	CC3'	0.000623572
confined'	CC3'	0.000648757
confined'	CC3'	0.000655164
confined'	CC3'	0.000627388
confined'	CC3'	0.000674417
confined'	CC3'	0.000678821
confined'	CC3'	0.000618058
confined'	CC3'	0.000612695
confined'	CC3'	0.000668431
confined'	CC3'	0.000668049
confined'	CC3'	0.000622566
confined'	CC3'	0.000614741
confined'	CC3'	0.000610014
confined'	CC3'	0.000693876
confined'	CC3'	0.000626047
confined'	CC3'	0.000628567
confined'	CC3'	0.000612947
confined'	CC3'	0.00062687
confined'	CC3'	0.000571554
confined'	CC3'	0.000741127
confined'	CC3'	0.000579385
confined'	CC3'	0.000566666
confined'	CC3'	0.000653038
confined'	CC3'	0.000661852
confined'	CC3'	0.000622079
confined'	CC3'	0.000612739
confined'	CC3'	0.000646112
confined'	CC3'	0.000726991
confined'	CC3'	0.000706461
confined'	CC3'	0.000648335
confined'	CC3'	0.000599009
confined'	CC3'	0.000595589
confined'	CC3'	0.000566755
confined'	CC3'	0.000672502
confined'	CC3'	0.000589128
confined'	CC3'	0.000637039
confined'	CC3'	0.000620988
confined'	CC3'	0.000587518
unconfined'	CC3'	0.000839025
unconfined'	CC3'	0.00108657
unconfined'	CC3'	0.000700033
unconfined'	CC3'	0.000810271
unconfined'	CC3'	0.000723905
unconfined'	CC3'	0.000699559
unconfined'	CC3'	0.00067621
unconfined'	CC3'	0.00069572
unconfined'	CC3'	0.0007518
unconfined'	CC3'	0.000692867
unconfined'	CC3'	0.000633278
unconfined'	CC3'	0.000702317
unconfined'	CC3'	0.000702864
unconfined'	CC3'	0.000810935
unconfined'	CC3'	0.00077824
unconfined'	CC3'	0.000796567
unconfined'	CC3'	0.000857647
unconfined'	CC3'	0.000666363
unconfined'	CC3'	0.000737245
unconfined'	CC3'	0.000796085
unconfined'	CC3'	0.000671464
unconfined'	CC3'	0.000985163
unconfined'	CC3'	0.000698693
unconfined'	CC3'	0.00069856
unconfined'	CC3'	0.000753612
unconfined'	CC3'	0.000767065
unconfined'	CC3'	0.000756949
unconfined'	CC3'	0.000703562
unconfined'	CC3'	0.000733512
unconfined'	CC3'	0.000724428
unconfined'	CC3'	0.000747037
unconfined'	CC3'	0.000714814
unconfined'	CC3'	0.000776376
unconfined'	CC3'	0.000649901
unconfined'	CC3'	0.000720523
unconfined'	CC3'	0.000965765
unconfined'	CC3'	0.000781809
unconfined'	CC3'	0.000901572
unconfined'	CC3'	0.000761883
unconfined'	CC3'	0.000736162
unconfined'	CC3'	0.000719207
unconfined'	CC3'	0.000679786
unconfined'	CC3'	0.000702168
unconfined'	CC3'	0.000664111
unconfined'	CC3'	0.000790178
unconfined'	CC3'	0.000717158
unconfined'	CC3'	0.000745972
unconfined'	CC3'	0.000699531
unconfined'	CC3'	0.000867898
unconfined'	CC3'	0.000834689
unconfined'	CC3'	0.00069613
unconfined'	CC3'	0.000703487
unconfined'	CC3'	0.000794911
unconfined'	CC3'	0.000687267
unconfined'	CC3'	0.00070394
unconfined'	CC3'	0.000831756
unconfined'	CC3'	0.00071914
unconfined'	CC3'	0.00077738
unconfined'	CC3'	0.000799604
unconfined'	CC3'	0.000690538
unconfined'	CC3'	0.000754776
unconfined'	CC3'	0.000703028
unconfined'	CC3'	0.000650772
unconfined'	CC3'	0.000686771
unconfined'	CC3'	0.000777214
unconfined'	CC3'	0.000796987
unconfined'	CC3'	0.000742845
unconfined'	CC3'	0.000808161
unconfined'	CC3'	0.000838451
unconfined'	CC3'	0.000691333
unconfined'	CC3'	0.000755841
unconfined'	CC3'	0.000762895
unconfined'	CC3'	0.000772608
unconfined'	CC3'	0.00070473
unconfined'	CC3'	0.000645654
unconfined'	CC3'	0.000738483
unconfined'	CC3'	0.000718931
unconfined'	CC3'	0.000749182
unconfined'	CC3'	0.000656635
unconfined'	CC3'	0.0007613
unconfined'	CC3'	0.00070378
unconfined'	CC3'	0.000750106
unconfined'	CC3'	0.000784207
unconfined'	CC3'	0.000816225
unconfined'	CC3'	0.000821407
unconfined'	CC3'	0.000668861
unconfined'	CC3'	0.000830281
unconfined'	CC3'	0.000789569
unconfined'	CC3'	0.000653011
unconfined'	CC3'	0.000766398
unconfined'	CC3'	0.000717597
unconfined'	CC3'	0.00075341
unconfined'	CC3'	0.000646397
unconfined'	CC3'	0.00063154
unconfined'	CC3'	0.000719564
unconfined'	CC3'	0.000778019
unconfined'	CC3'	0.000672076
unconfined'	CC3'	0.00076127
unconfined'	CC3'	0.000637251
unconfined'	CC3'	0.000699633
unconfined'	CC3'	0.000746574
unconfined'	CC3'	0.000687311
unconfined'	CC3'	0.000724748
unconfined'	CC3'	0.000707736
unconfined'	CC3'	0.000712155
unconfined'	CC3'	0.000691023
unconfined'	CC3'	0.000680256
unconfined'	CC3'	0.000682717
unconfined'	CC3'	0.000787553
unconfined'	CC3'	0.000701002
unconfined'	CC3'	0.000727142
unconfined'	CC3'	0.000804085
unconfined'	CC3'	0.000755279
unconfined'	CC3'	0.000691142
unconfined'	CC3'	0.000648905
unconfined'	CC3'	0.000801222
unconfined'	CC3'	0.000863249
unconfined'	CC3'	0.000798983
unconfined'	CC3'	0.000779509
unconfined'	CC3'	0.000696605
unconfined'	CC3'	0.000811672
unconfined'	CC3'	0.000717161
unconfined'	CC3'	0.000737852
unconfined'	CC3'	0.000685626
unconfined'	CC3'	0.000634132
unconfined'	CC3'	0.000694741
unconfined'	CC3'	0.000720971
unconfined'	CC3'	0.000653693
unconfined'	CC3'	0.00066417
unconfined'	CC3'	0.000725022
unconfined'	CC3'	0.000654734
unconfined'	CC3'	0.000634101
unconfined'	CC3'	0.000869127
unconfined'	CC3'	0.000627366
unconfined'	CC3'	0.000625636
unconfined'	CC3'	0.000643509
unconfined'	CC3'	0.000756767
unconfined'	CC3'	0.000905798
unconfined'	CC3'	0.000648568
unconfined'	CC3'	0.000644737
unconfined'	CC3'	0.000665855
unconfined'	CC3'	0.000705685
unconfined'	CC3'	0.000601249
unconfined'	CC3'	0.000657785
unconfined'	CC3'	0.000590586
unconfined'	CC3'	0.000671102
unconfined'	CC3'	0.000618686
unconfined'	CC3'	0.000706159
unconfined'	CC3'	0.000654499
unconfined'	CC3'	0.000705382
unconfined'	CC3'	0.000789237
unconfined'	CC3'	0.000704715
unconfined'	CC3'	0.000677964
unconfined'	CC3'	0.000661682
unconfined'	CC3'	0.000678253
unconfined'	CC3'	0.000663927
unconfined'	CC3'	0.000682049
unconfined'	CC3'	0.000647645
unconfined'	CC3'	0.000623916
unconfined'	CC3'	0.00069348
unconfined'	CC3'	0.000672445
unconfined'	CC3'	0.000820714
unconfined'	CC3'	0.000850473
unconfined'	CC3'	0.000664342
unconfined'	CC3'	0.000702903
unconfined'	CC3'	0.000704766
unconfined'	CC3'	0.000707375
unconfined'	CC3'	0.000663406
unconfined'	CC3'	0.000648295
unconfined'	CC3'	0.00059339
unconfined'	CC3'	0.000807391
unconfined'	CC3'	0.00065043
unconfined'	CC3'	0.000767438
unconfined'	CC3'	0.000779761
unconfined'	CC3'	0.000704846
unconfined'	CC3'	0.00079683
unconfined'	CC3'	0.000640698
unconfined'	CC3'	0.000641181
unconfined'	CC3'	0.000653599
unconfined'	CC3'	0.000679068
unconfined'	CC3'	0.000735482
unconfined'	CC3'	0.000659916
unconfined'	CC3'	0.000683362
unconfined'	CC3'	0.000660513
unconfined'	CC3'	0.000766763
unconfined'	CC3'	0.000762798
unconfined'	CC3'	0.000677829
unconfined'	CC3'	0.000768304
unconfined'	CC3'	0.000711604
unconfined'	CC3'	0.000753034
unconfined'	CC3'	0.000755904
unconfined'	CC3'	0.000813759
unconfined'	CC3'	0.000734858
unconfined'	CC3'	0.000668635
unconfined'	CC3'	0.000779534
unconfined'	CC3'	0.000702297
unconfined'	CC3'	0.000751498
unconfined'	CC3'	0.000770669
unconfined'	CC3'	0.000717819
unconfined'	CC3'	0.000902566
unconfined'	CC3'	0.000866293
unconfined'	CC3'	0.00081665
unconfined'	CC3'	0.000633501
unconfined'	CC3'	0.000822658
unconfined'	CC3'	0.000753179
unconfined'	CC3'	0.000729441
unconfined'	CC3'	0.000678136
unconfined'	CC3'	0.000728385
unconfined'	CC3'	0.000656268
unconfined'	CC3'	0.000673871
unconfined'	CC3'	0.000718815
unconfined'	CC3'	0.0007801
unconfined'	CC3'	0.000669318
unconfined'	CC3'	0.000787717
unconfined'	CC3'	0.000722966
unconfined'	CC3'	0.000790457
unconfined'	CC3'	0.000651887
unconfined'	CC3'	0.000712523
unconfined'	CC3'	0.000725063
unconfined'	CC3'	0.000749739
unconfined'	CC3'	0.000722824
unconfined'	CC3'	0.0006627
unconfined'	CC3'	0.00072488
unconfined'	CC3'	0.000726922
unconfined'	CC3'	0.000710064
unconfined'	CC3'	0.000702741
unconfined'	CC3'	0.000750843
unconfined'	CC3'	0.000693026
unconfined'	CC3'	0.000694184
unconfined'	CC3'	0.000701852
unconfined'	CC3'	0.000717211
unconfined'	CC3'	0.000896782
unconfined'	CC3'	0.000722886
unconfined'	CC3'	0.000656776
unconfined'	CC3'	0.000739743
unconfined'	CC3'	0.000714579
unconfined'	CC3'	0.000687151
unconfined'	CC3'	0.000735786
unconfined'	CC3'	0.00076015
unconfined'	CC3'	0.000689128
unconfined'	CC3'	0.000768154
unconfined'	CC3'	0.000729689
unconfined'	CC3'	0.000682596
unconfined'	CC3'	0.000881714
unconfined'	CC3'	0.000784995
unconfined'	CC3'	0.000891535
unconfined'	CC3'	0.000835833
unconfined'	CC3'	0.00103045
unconfined'	CC3'	0.000666937
unconfined'	CC3'	0.000800258
unconfined'	CC3'	0.000701478
unconfined'	CC3'	0.000899787
unconfined'	CC3'	0.000627578
unconfined'	CC3'	0.000604545
unconfined'	CC3'	0.000651417
unconfined'	CC3'	0.000701022
unconfined'	CC3'	0.00065538
unconfined'	CC3'	0.00060536
unconfined'	CC3'	0.000757875
unconfined'	CC3'	0.000800233
unconfined'	CC3'	0.000743051

## Sheet: Extended Data Fig. 2f
Source data: Extended Data Fig. 2f
Condition	Marker	Marker Intensity
confined'	cPARP'	0.000563522
confined'	cPARP'	0.000550984
confined'	cPARP'	0.000545965
confined'	cPARP'	0.000542462
confined'	cPARP'	0.000553201
confined'	cPARP'	0.000555027
confined'	cPARP'	0.000570982
confined'	cPARP'	0.00054463
confined'	cPARP'	0.000543942
confined'	cPARP'	0.0005432
confined'	cPARP'	0.000578044
confined'	cPARP'	0.000549226
confined'	cPARP'	0.000591033
confined'	cPARP'	0.000536864
confined'	cPARP'	0.000543417
confined'	cPARP'	0.000537159
confined'	cPARP'	0.000539031
confined'	cPARP'	0.000554616
confined'	cPARP'	0.000535823
confined'	cPARP'	0.000549191
confined'	cPARP'	0.000543759
confined'	cPARP'	0.000561533
confined'	cPARP'	0.000552607
confined'	cPARP'	0.000541604
confined'	cPARP'	0.00054284
confined'	cPARP'	0.000549489
confined'	cPARP'	0.000549155
confined'	cPARP'	0.00054381
confined'	cPARP'	0.000559867
confined'	cPARP'	0.000538754
confined'	cPARP'	0.000547633
confined'	cPARP'	0.000561843
confined'	cPARP'	0.000558194
confined'	cPARP'	0.000549145
confined'	cPARP'	0.000545308
confined'	cPARP'	0.000554704
confined'	cPARP'	0.000571833
confined'	cPARP'	0.000549892
confined'	cPARP'	0.000554497
confined'	cPARP'	0.00055307
confined'	cPARP'	0.000540866
confined'	cPARP'	0.000542521
confined'	cPARP'	0.00054785
confined'	cPARP'	0.000539518
confined'	cPARP'	0.000547644
confined'	cPARP'	0.000545446
confined'	cPARP'	0.000555275
confined'	cPARP'	0.000555428
confined'	cPARP'	0.000545837
confined'	cPARP'	0.000538317
confined'	cPARP'	0.000599707
confined'	cPARP'	0.000552862
confined'	cPARP'	0.00054367
confined'	cPARP'	0.000793979
confined'	cPARP'	0.000562033
confined'	cPARP'	0.000549424
confined'	cPARP'	0.000541362
confined'	cPARP'	0.000555336
confined'	cPARP'	0.000562608
confined'	cPARP'	0.000559768
confined'	cPARP'	0.000557646
confined'	cPARP'	0.00054786
confined'	cPARP'	0.000554602
confined'	cPARP'	0.000547106
confined'	cPARP'	0.000548004
confined'	cPARP'	0.000549668
confined'	cPARP'	0.000552919
confined'	cPARP'	0.000542461
confined'	cPARP'	0.000541135
confined'	cPARP'	0.0005448
confined'	cPARP'	0.000540943
confined'	cPARP'	0.000536742
confined'	cPARP'	0.000542769
confined'	cPARP'	0.000560996
confined'	cPARP'	0.000536696
confined'	cPARP'	0.000540709
confined'	cPARP'	0.0005363
confined'	cPARP'	0.000536794
confined'	cPARP'	0.000545595
confined'	cPARP'	0.000543693
confined'	cPARP'	0.000533425
confined'	cPARP'	0.000543329
confined'	cPARP'	0.000543742
confined'	cPARP'	0.000534053
confined'	cPARP'	0.000540794
confined'	cPARP'	0.000562007
confined'	cPARP'	0.00056126
confined'	cPARP'	0.000548044
confined'	cPARP'	0.000551981
confined'	cPARP'	0.000553897
confined'	cPARP'	0.000537062
confined'	cPARP'	0.000544963
confined'	cPARP'	0.000535566
confined'	cPARP'	0.000555034
confined'	cPARP'	0.00053417
confined'	cPARP'	0.000543421
confined'	cPARP'	0.000546708
confined'	cPARP'	0.000554502
confined'	cPARP'	0.000545698
confined'	cPARP'	0.000540936
confined'	cPARP'	0.000547633
confined'	cPARP'	0.000540675
confined'	cPARP'	0.000548901
confined'	cPARP'	0.000542489
confined'	cPARP'	0.000529732
confined'	cPARP'	0.000542791
confined'	cPARP'	0.000550656
confined'	cPARP'	0.000544238
confined'	cPARP'	0.000536144
confined'	cPARP'	0.000537426
confined'	cPARP'	0.000545872
confined'	cPARP'	0.000553094
confined'	cPARP'	0.000557575
confined'	cPARP'	0.000539573
confined'	cPARP'	0.000546095
confined'	cPARP'	0.000546195
confined'	cPARP'	0.000557843
confined'	cPARP'	0.000545084
confined'	cPARP'	0.000529126
confined'	cPARP'	0.000537415
confined'	cPARP'	0.000550465
confined'	cPARP'	0.000547242
confined'	cPARP'	0.000548489
confined'	cPARP'	0.000552197
confined'	cPARP'	0.000545843
confined'	cPARP'	0.000545732
confined'	cPARP'	0.000554089
confined'	cPARP'	0.000571898
confined'	cPARP'	0.000540249
confined'	cPARP'	0.000550278
confined'	cPARP'	0.000552113
confined'	cPARP'	0.000547386
confined'	cPARP'	0.000543909
confined'	cPARP'	0.000542148
confined'	cPARP'	0.000544452
confined'	cPARP'	0.000549469
confined'	cPARP'	0.000548424
confined'	cPARP'	0.000549614
confined'	cPARP'	0.00055022
confined'	cPARP'	0.000552316
confined'	cPARP'	0.000536389
confined'	cPARP'	0.000561516
confined'	cPARP'	0.000555557
confined'	cPARP'	0.000546564
confined'	cPARP'	0.000537619
confined'	cPARP'	0.000539364
confined'	cPARP'	0.000532404
confined'	cPARP'	0.000544248
confined'	cPARP'	0.000560068
confined'	cPARP'	0.000547908
confined'	cPARP'	0.00054736
confined'	cPARP'	0.000560533
confined'	cPARP'	0.000551447
confined'	cPARP'	0.000536667
confined'	cPARP'	0.000547907
confined'	cPARP'	0.0005472
confined'	cPARP'	0.000550691
confined'	cPARP'	0.00054641
confined'	cPARP'	0.00054392
confined'	cPARP'	0.000549068
confined'	cPARP'	0.000539846
confined'	cPARP'	0.000544563
confined'	cPARP'	0.000588771
confined'	cPARP'	0.000573871
confined'	cPARP'	0.000547128
confined'	cPARP'	0.000566994
confined'	cPARP'	0.000547082
confined'	cPARP'	0.000573336
confined'	cPARP'	0.000538466
confined'	cPARP'	0.000552799
confined'	cPARP'	0.000549459
confined'	cPARP'	0.000557033
confined'	cPARP'	0.000545023
confined'	cPARP'	0.000546497
unconfined'	cPARP'	0.000570592
unconfined'	cPARP'	0.000557746
unconfined'	cPARP'	0.000552415
unconfined'	cPARP'	0.00054941
unconfined'	cPARP'	0.000555295
unconfined'	cPARP'	0.000549848
unconfined'	cPARP'	0.00058417
unconfined'	cPARP'	0.00054518
unconfined'	cPARP'	0.000557281
unconfined'	cPARP'	0.000546557
unconfined'	cPARP'	0.000563653
unconfined'	cPARP'	0.000542949
unconfined'	cPARP'	0.000566804
unconfined'	cPARP'	0.000576758
unconfined'	cPARP'	0.000587348
unconfined'	cPARP'	0.000592998
unconfined'	cPARP'	0.000577973
unconfined'	cPARP'	0.000548961
unconfined'	cPARP'	0.000579531
unconfined'	cPARP'	0.000585109
unconfined'	cPARP'	0.000599418
unconfined'	cPARP'	0.000581923
unconfined'	cPARP'	0.000570955
unconfined'	cPARP'	0.000555819
unconfined'	cPARP'	0.000594494
unconfined'	cPARP'	0.000586955
unconfined'	cPARP'	0.000553713
unconfined'	cPARP'	0.000594834
unconfined'	cPARP'	0.000553718
unconfined'	cPARP'	0.00057607
unconfined'	cPARP'	0.000552812
unconfined'	cPARP'	0.00057342
unconfined'	cPARP'	0.000550824
unconfined'	cPARP'	0.000584603
unconfined'	cPARP'	0.000568525
unconfined'	cPARP'	0.000549393
unconfined'	cPARP'	0.0005682
unconfined'	cPARP'	0.000549756
unconfined'	cPARP'	0.000569194
unconfined'	cPARP'	0.000591865
unconfined'	cPARP'	0.000561497
unconfined'	cPARP'	0.000556623
unconfined'	cPARP'	0.000596422
unconfined'	cPARP'	0.000549466
unconfined'	cPARP'	0.000538514
unconfined'	cPARP'	0.000578792
unconfined'	cPARP'	0.000594736
unconfined'	cPARP'	0.000568723
unconfined'	cPARP'	0.000559848
unconfined'	cPARP'	0.000540934
unconfined'	cPARP'	0.000554632
unconfined'	cPARP'	0.000540604
unconfined'	cPARP'	0.000538007
unconfined'	cPARP'	0.00054466
unconfined'	cPARP'	0.00058247
unconfined'	cPARP'	0.000539089
unconfined'	cPARP'	0.000592583
unconfined'	cPARP'	0.00056015
unconfined'	cPARP'	0.000539307
unconfined'	cPARP'	0.000581707
unconfined'	cPARP'	0.00055136
unconfined'	cPARP'	0.000538777
unconfined'	cPARP'	0.000572289
unconfined'	cPARP'	0.000581662
unconfined'	cPARP'	0.000568741
unconfined'	cPARP'	0.000548016
unconfined'	cPARP'	0.000577954
unconfined'	cPARP'	0.000566626
unconfined'	cPARP'	0.000538034
unconfined'	cPARP'	0.000577887
unconfined'	cPARP'	0.000562726
unconfined'	cPARP'	0.000568026
unconfined'	cPARP'	0.000539779
unconfined'	cPARP'	0.000569578
unconfined'	cPARP'	0.000549869
unconfined'	cPARP'	0.000554116
unconfined'	cPARP'	0.000545441
unconfined'	cPARP'	0.000567128
unconfined'	cPARP'	0.000556446
unconfined'	cPARP'	0.000551975
unconfined'	cPARP'	0.000559084
unconfined'	cPARP'	0.000536492
unconfined'	cPARP'	0.000543109
unconfined'	cPARP'	0.000566627
unconfined'	cPARP'	0.000548835
unconfined'	cPARP'	0.000553037
unconfined'	cPARP'	0.000555676
unconfined'	cPARP'	0.000568436
unconfined'	cPARP'	0.00054833
unconfined'	cPARP'	0.000558076
unconfined'	cPARP'	0.000575113
unconfined'	cPARP'	0.000558398
unconfined'	cPARP'	0.000543055
unconfined'	cPARP'	0.00057003
unconfined'	cPARP'	0.000559149
unconfined'	cPARP'	0.000547427
unconfined'	cPARP'	0.000541975
unconfined'	cPARP'	0.000541315
unconfined'	cPARP'	0.00057213
unconfined'	cPARP'	0.0005365
unconfined'	cPARP'	0.00056
unconfined'	cPARP'	0.000561341
unconfined'	cPARP'	0.000572477
unconfined'	cPARP'	0.00055407
unconfined'	cPARP'	0.000576594
unconfined'	cPARP'	0.000563039
unconfined'	cPARP'	0.000538437
unconfined'	cPARP'	0.000559199
unconfined'	cPARP'	0.000563846
unconfined'	cPARP'	0.000561975
unconfined'	cPARP'	0.000568061
unconfined'	cPARP'	0.000564219
unconfined'	cPARP'	0.000538071
unconfined'	cPARP'	0.000579053
unconfined'	cPARP'	0.000536207
unconfined'	cPARP'	0.000540913
unconfined'	cPARP'	0.000539854
unconfined'	cPARP'	0.000568338
unconfined'	cPARP'	0.000543811
unconfined'	cPARP'	0.000546116
unconfined'	cPARP'	0.000553629
unconfined'	cPARP'	0.000564144
unconfined'	cPARP'	0.000576783
unconfined'	cPARP'	0.000538712
unconfined'	cPARP'	0.000565729
unconfined'	cPARP'	0.000533923
unconfined'	cPARP'	0.000558599
unconfined'	cPARP'	0.000554256
unconfined'	cPARP'	0.000542972
unconfined'	cPARP'	0.000565019
unconfined'	cPARP'	0.000544756
unconfined'	cPARP'	0.000566297
unconfined'	cPARP'	0.000562988
unconfined'	cPARP'	0.000539239
unconfined'	cPARP'	0.000528465
unconfined'	cPARP'	0.000558889
unconfined'	cPARP'	0.000550316
unconfined'	cPARP'	0.000571037
unconfined'	cPARP'	0.000548998
unconfined'	cPARP'	0.000538886
unconfined'	cPARP'	0.000570598
unconfined'	cPARP'	0.000533541
unconfined'	cPARP'	0.000555027
unconfined'	cPARP'	0.000527354
unconfined'	cPARP'	0.000558968
unconfined'	cPARP'	0.000531079
unconfined'	cPARP'	0.000545866
unconfined'	cPARP'	0.000580275
unconfined'	cPARP'	0.000568327
unconfined'	cPARP'	0.00055042
unconfined'	cPARP'	0.000542911
unconfined'	cPARP'	0.000535374
unconfined'	cPARP'	0.000553017
unconfined'	cPARP'	0.00053969
unconfined'	cPARP'	0.000526507
unconfined'	cPARP'	0.000551831
unconfined'	cPARP'	0.000544718
unconfined'	cPARP'	0.00055219
unconfined'	cPARP'	0.000546479
unconfined'	cPARP'	0.000527713
unconfined'	cPARP'	0.000556987
unconfined'	cPARP'	0.000530546
unconfined'	cPARP'	0.000541626
unconfined'	cPARP'	0.00055024
unconfined'	cPARP'	0.000561702
unconfined'	cPARP'	0.000541043
unconfined'	cPARP'	0.000545269
unconfined'	cPARP'	0.000547496
unconfined'	cPARP'	0.000551356
unconfined'	cPARP'	0.000544779
unconfined'	cPARP'	0.000561455
unconfined'	cPARP'	0.000562533
unconfined'	cPARP'	0.000544133
unconfined'	cPARP'	0.000552276
unconfined'	cPARP'	0.000551223
unconfined'	cPARP'	0.000556794
unconfined'	cPARP'	0.00054843
unconfined'	cPARP'	0.00055063
unconfined'	cPARP'	0.000561927
unconfined'	cPARP'	0.000558358
unconfined'	cPARP'	0.000565831
unconfined'	cPARP'	0.000550563
unconfined'	cPARP'	0.000560142
unconfined'	cPARP'	0.000554166
unconfined'	cPARP'	0.000559404
unconfined'	cPARP'	0.000561693
unconfined'	cPARP'	0.000574949
unconfined'	cPARP'	0.000562438
unconfined'	cPARP'	0.000542384
unconfined'	cPARP'	0.000567757
unconfined'	cPARP'	0.000568156
unconfined'	cPARP'	0.000542738
unconfined'	cPARP'	0.000562539
unconfined'	cPARP'	0.000563033
unconfined'	cPARP'	0.000537827
unconfined'	cPARP'	0.000555151
unconfined'	cPARP'	0.000551099
unconfined'	cPARP'	0.000541728
unconfined'	cPARP'	0.000547347
unconfined'	cPARP'	0.00057068
unconfined'	cPARP'	0.000559851
unconfined'	cPARP'	0.000542467
unconfined'	cPARP'	0.000538365
unconfined'	cPARP'	0.000554916
unconfined'	cPARP'	0.000539831
unconfined'	cPARP'	0.000571665
unconfined'	cPARP'	0.000564787
unconfined'	cPARP'	0.000575478
unconfined'	cPARP'	0.000562806
unconfined'	cPARP'	0.00056156
unconfined'	cPARP'	0.000567217
unconfined'	cPARP'	0.000563339
unconfined'	cPARP'	0.000571307
unconfined'	cPARP'	0.000568399
unconfined'	cPARP'	0.000569918
unconfined'	cPARP'	0.000549467
unconfined'	cPARP'	0.000573129
unconfined'	cPARP'	0.000541177
unconfined'	cPARP'	0.000557612
unconfined'	cPARP'	0.000550265
unconfined'	cPARP'	0.000543901
unconfined'	cPARP'	0.000558985
unconfined'	cPARP'	0.000564999
unconfined'	cPARP'	0.000554444
unconfined'	cPARP'	0.00054848
unconfined'	cPARP'	0.000557519
unconfined'	cPARP'	0.000545136
unconfined'	cPARP'	0.000553327
unconfined'	cPARP'	0.000571504
unconfined'	cPARP'	0.000554128
unconfined'	cPARP'	0.000558704
unconfined'	cPARP'	0.00056006
unconfined'	cPARP'	0.000558383
unconfined'	cPARP'	0.000590413
unconfined'	cPARP'	0.000576305
unconfined'	cPARP'	0.000546231
unconfined'	cPARP'	0.000576927
unconfined'	cPARP'	0.000561621
unconfined'	cPARP'	0.000549288
unconfined'	cPARP'	0.000552738
unconfined'	cPARP'	0.000561873
unconfined'	cPARP'	0.000599342
unconfined'	cPARP'	0.000556763
unconfined'	cPARP'	0.000590065
unconfined'	cPARP'	0.00055538
