# Supplementary material for: Mechanical confinement governs phenotypic plasticity in melanoma
Source: Nature. 2025 Aug 27;647(8089):517–27. doi: 10.1038/s41586-025-09445-6 (PMC12611772; doi:10.1038/s41586-025-09445-6)
Supplement: Supplementary file 10 — Source Data Extended Data Fig. 3 [file 41586_2025_9445_MOESM10_ESM.xlsx]

## Sheet: Extended Data Fig. 3b
Source data: Extended Data Figure 3b
Normalized ATAT1 mRNA expression
NT	sgATAT1_1	sgATAT1_2
1	0.386489	0.289464
1	0.376313	0.282629
1	0.163012	0.134848

## Sheet: Extended Data Fig. 3e-f
Source data: Extended Data Figure 3e-f
Condition	HMGB intensity	AcTub Intensity
'NT_confined'	0.233761	0.165307
'NT_confined'	0.212758	0.198924
'NT_confined'	0.226617	0.181575
'NT_confined'	0.459881	0.223323
'NT_confined'	0.260131	0.193978
'NT_confined'	0.288191	0.23287
'NT_confined'	0.336491	0.174984
'NT_confined'	0.316138	0.17836
'NT_confined'	0.277935	0.108608
'NT_confined'	0.316083	0.147736
'NT_confined'	0.336781	0.155035
'NT_confined'	0.344857	0.165114
'NT_confined'	0.334845	0.157656
'NT_confined'	0.356398	0.121388
'NT_confined'	0.352032	0.121161
'NT_confined'	0.303769	0.0941693
'NT_confined'	0.259836	0.13839
'NT_confined'	0.264831	0.114903
'NT_confined'	0.231583	0.248296
'NT_confined'	0.301293	0.189425
'NT_confined'	0.267578	0.148998
'NT_confined'	0.361694	0.107682
'NT_confined'	0.336751	0.0989556
'NT_confined'	0.265426	0.353498
'NT_confined'	0.272767	0.0921561
'NT_confined'	0.300796	0.137151
'NT_confined'	0.329634	0.211392
'NT_confined'	0.260465	0.0973481
'NT_confined'	0.3254	0.198597
'NT_confined'	0.371633	0.174201
'NT_confined'	0.300984	0.14187
'NT_confined'	0.290224	0.139048
'NT_confined'	0.286378	0.183302
'NT_confined'	0.309909	0.159887
'NT_confined'	0.238834	0.0817713
'NT_confined'	0.281998	0.129025
'NT_confined'	0.275838	0.125125
'NT_confined'	0.317244	0.110847
'NT_confined'	0.429613	0.186288
'NT_confined'	0.473864	0.118102
'NT_confined'	0.418669	0.137088
'NT_confined'	0.442133	0.187449
'NT_confined'	0.314206	0.125222
'NT_confined'	0.305652	0.0880357
'NT_confined'	0.45874	0.171686
'NT_confined'	0.367566	0.122735
'NT_confined'	0.310351	0.128968
'NT_confined'	0.42301	0.118896
'NT_confined'	0.262066	0.0977287
'NT_confined'	0.311871	0.0892473
'NT_confined'	0.430987	0.125221
'NT_confined'	0.331917	0.118026
'NT_confined'	0.275266	0.0988824
'NT_confined'	0.319216	0.241441
'NT_confined'	0.342894	0.35173
'NT_confined'	0.338831	0.28464
'NT_confined'	0.324447	0.124957
'NT_confined'	0.328385	0.149851
'NT_confined'	0.401392	0.131791
'NT_confined'	0.440703	0.174343
sgATAT1_1_confined'	0.206547	0.0290351
sgATAT1_1_confined'	0.326537	0.126995
sgATAT1_1_confined'	0.160962	0.0672429
sgATAT1_1_confined'	0.374897	0.166499
sgATAT1_1_confined'	0.260189	0.0292262
sgATAT1_1_confined'	0.199372	0.0273568
sgATAT1_1_confined'	0.309661	0.0244628
sgATAT1_1_confined'	0.315329	0.0249471
sgATAT1_1_confined'	0.278113	0.025124
sgATAT1_1_confined'	0.236982	0.108929
sgATAT1_1_confined'	0.304751	0.0249733
sgATAT1_1_confined'	0.255871	0.0824494
sgATAT1_1_confined'	0.253927	0.0245823
sgATAT1_1_confined'	0.259675	0.0245263
sgATAT1_1_confined'	0.260269	0.0239873
sgATAT1_1_confined'	0.288002	0.0212245
sgATAT1_1_confined'	0.217113	0.0973308
sgATAT1_1_confined'	0.237655	0.0448081
sgATAT1_1_confined'	0.198772	0.0632057
sgATAT1_1_confined'	0.226559	0.0578109
sgATAT1_1_confined'	0.379655	0.103955
sgATAT1_1_confined'	0.245951	0.0233
sgATAT1_1_confined'	0.305658	0.0251162
sgATAT1_1_confined'	0.236506	0.0241706
sgATAT1_1_confined'	0.37876	0.0962297
sgATAT1_1_confined'	0.341468	0.147048
sgATAT1_1_confined'	0.232349	0.175399
sgATAT1_1_confined'	0.192121	0.0215622
sgATAT1_1_confined'	0.229629	0.174512
sgATAT1_1_confined'	0.20742	0.0231634
sgATAT1_1_confined'	0.404676	0.0233748
sgATAT1_1_confined'	0.269992	0.127807
sgATAT1_1_confined'	0.257125	0.0771817
sgATAT1_1_confined'	0.200328	0.0263383
sgATAT1_1_confined'	0.209665	0.0709948
sgATAT1_1_confined'	0.227074	0.0197765
sgATAT1_1_confined'	0.335962	0.155908
sgATAT1_1_confined'	0.383005	0.021754
sgATAT1_1_confined'	0.397661	0.0231698
sgATAT1_1_confined'	0.355149	0.0223635
sgATAT1_1_confined'	0.360066	0.0210054
sgATAT1_1_confined'	0.311487	0.0679031
sgATAT1_1_confined'	0.310463	0.119238
sgATAT1_1_confined'	0.302619	0.140003
sgATAT1_1_confined'	0.317094	0.0257369
sgATAT1_1_confined'	0.36306	0.0287377
sgATAT1_1_confined'	0.33696	0.0223881
sgATAT1_1_confined'	0.252482	0.0472292
sgATAT1_1_confined'	0.352379	0.0268005
sgATAT1_1_confined'	0.310718	0.0214053
sgATAT1_1_confined'	0.253832	0.10748
sgATAT1_1_confined'	0.197704	0.177719
sgATAT1_1_confined'	0.30421	0.0431921
sgATAT1_1_confined'	0.295202	0.0598464
sgATAT1_1_confined'	0.152957	0.104368
sgATAT1_1_confined'	0.298847	0.0228033
sgATAT1_1_confined'	0.317839	0.0231785
sgATAT1_1_confined'	0.33158	0.0816142
sgATAT1_1_confined'	0.260637	0.129367
sgATAT1_1_confined'	0.274958	0.0235962
sgATAT1_1_confined'	0.421775	0.0306203
sgATAT1_1_confined'	0.408059	0.118885
sgATAT1_1_confined'	0.193888	0.0842996
sgATAT1_1_confined'	0.273725	0.0720893
sgATAT1_1_confined'	0.209485	0.021963
sgATAT1_1_confined'	0.199225	0.0830976
sgATAT1_1_confined'	0.268679	0.0234596
sgATAT1_1_confined'	0.307439	0.0200474
sgATAT1_1_confined'	0.266096	0.0765509
sgATAT1_1_confined'	0.359078	0.0203887
sgATAT1_1_confined'	0.35064	0.185919
sgATAT1_1_confined'	0.262769	0.086162
sgATAT1_1_confined'	0.24796	0.0224094
sgATAT1_2_confined'	0.279721	0.0208188
sgATAT1_2_confined'	0.324592	0.022519
sgATAT1_2_confined'	0.175533	0.0216944
sgATAT1_2_confined'	0.181834	0.021169
sgATAT1_2_confined'	0.369093	0.0220185
sgATAT1_2_confined'	0.367011	0.0192763
sgATAT1_2_confined'	0.282664	0.0252743
sgATAT1_2_confined'	0.261388	0.0255661
sgATAT1_2_confined'	0.207177	0.0182287
sgATAT1_2_confined'	0.153215	0.0181874
sgATAT1_2_confined'	0.181717	0.0169268
sgATAT1_2_confined'	0.202406	0.0175619
sgATAT1_2_confined'	0.164577	0.0179011
sgATAT1_2_confined'	0.166242	0.0164668
sgATAT1_2_confined'	0.269042	0.0202872
sgATAT1_2_confined'	0.221594	0.0184548
sgATAT1_2_confined'	0.181496	0.0168607
sgATAT1_2_confined'	0.185364	0.0183892
sgATAT1_2_confined'	0.212526	0.0194655
sgATAT1_2_confined'	0.236944	0.019758
sgATAT1_2_confined'	0.247552	0.0183317
sgATAT1_2_confined'	0.225187	0.0171078
sgATAT1_2_confined'	0.233685	0.0205202
sgATAT1_2_confined'	0.288895	0.0261262
sgATAT1_2_confined'	0.306431	0.0237555
sgATAT1_2_confined'	0.259931	0.0783679
sgATAT1_2_confined'	0.25907	0.0222472
sgATAT1_2_confined'	0.320249	0.0962376
sgATAT1_2_confined'	0.265067	0.0217099
sgATAT1_2_confined'	0.297362	0.0222644
sgATAT1_2_confined'	0.325097	0.0228311
sgATAT1_2_confined'	0.349163	0.020874
sgATAT1_2_confined'	0.3469	0.0236426
sgATAT1_2_confined'	0.337385	0.0247158
sgATAT1_2_confined'	0.337931	0.0239483
sgATAT1_2_confined'	0.330731	0.0249684
sgATAT1_2_confined'	0.375097	0.0222738
sgATAT1_2_confined'	0.323869	0.0233951
sgATAT1_2_confined'	0.317085	0.021639
sgATAT1_2_confined'	0.28424	0.0233636
sgATAT1_2_confined'	0.275055	0.0196497
sgATAT1_2_confined'	0.341487	0.143439
sgATAT1_2_confined'	0.32232	0.0797477
sgATAT1_2_confined'	0.395414	0.110541
sgATAT1_2_confined'	0.340776	0.0230443
sgATAT1_2_confined'	0.378481	0.0520187
sgATAT1_2_confined'	0.319008	0.0147169
sgATAT1_2_confined'	0.342357	0.0225826
sgATAT1_2_confined'	0.415791	0.0337091
sgATAT1_2_confined'	0.431621	0.0292706
sgATAT1_2_confined'	0.423092	0.0335407
sgATAT1_2_confined'	0.333334	0.0205584
sgATAT1_2_confined'	0.269298	0.0228418
sgATAT1_2_confined'	0.397577	0.0642536
sgATAT1_2_confined'	0.374681	0.0689733
sgATAT1_2_confined'	0.260708	0.0898122
sgATAT1_2_confined'	0.34783	0.0235793
sgATAT1_2_confined'	0.416962	0.0236433
sgATAT1_2_confined'	0.275225	0.075637
sgATAT1_2_confined'	0.280951	0.0688505
sgATAT1_2_confined'	0.281777	0.0225999
sgATAT1_2_confined'	0.216235	0.223558
sgATAT1_2_confined'	0.306503	0.0263316
sgATAT1_2_confined'	0.271512	0.0204731
sgATAT1_2_confined'	0.301191	0.0230181
sgATAT1_2_confined'	0.322	0.0217276
sgATAT1_2_confined'	0.320362	0.023723
sgATAT1_2_confined'	0.328281	0.0217384
sgATAT1_2_confined'	0.317309	0.0224627
sgATAT1_2_confined'	0.186222	0.0216215
sgATAT1_2_confined'	0.333764	0.0229459
sgATAT1_2_confined'	0.237438	0.018552
sgATAT1_2_confined'	0.339662	0.0195345
sgATAT1_2_confined'	0.260317	0.0252401
sgATAT1_2_confined'	0.346327	0.0223333
sgATAT1_2_confined'	0.348032	0.0379621
sgATAT1_2_confined'	0.399187	0.0228299
sgATAT1_2_confined'	0.380715	0.0419355
sgATAT1_2_confined'	0.355796	0.0273902
sgATAT1_2_confined'	0.270073	0.0230305
sgATAT1_2_confined'	0.43521	0.245176
sgATAT1_2_confined'	0.242196	0.024079
sgATAT1_2_confined'	0.297362	0.0222644
sgATAT1_2_confined'	0.325097	0.0228311
sgATAT1_2_confined'	0.349163	0.020874
sgATAT1_2_confined'	0.3469	0.0236426
sgATAT1_2_confined'	0.337385	0.0247158
sgATAT1_2_confined'	0.337931	0.0239483
sgATAT1_2_confined'	0.330731	0.0249684
sgATAT1_2_confined'	0.375097	0.0222738
sgATAT1_2_confined'	0.323869	0.0233951
sgATAT1_2_confined'	0.317085	0.021639
sgATAT1_2_confined'	0.28424	0.0233636
sgATAT1_2_confined'	0.275055	0.0196497
'NT_unconfined'	0.279773	0.12627
'NT_unconfined'	0.282094	0.0928674
'NT_unconfined'	0.341412	0.0448863
'NT_unconfined'	0.202831	0.068242
'NT_unconfined'	0.285529	0.0539827
'NT_unconfined'	0.269979	0.0690431
'NT_unconfined'	0.265245	0.0982201
'NT_unconfined'	0.262367	0.101846
'NT_unconfined'	0.33453	0.0529414
'NT_unconfined'	0.337854	0.0608575
'NT_unconfined'	0.245659	0.08677
'NT_unconfined'	0.228267	0.0810221
'NT_unconfined'	0.259726	0.0835273
'NT_unconfined'	0.26849	0.168293
'NT_unconfined'	0.296433	0.0504144
'NT_unconfined'	0.239921	0.0755631
'NT_unconfined'	0.265011	0.0912922
'NT_unconfined'	0.218599	0.0939075
'NT_unconfined'	0.324894	0.0808971
'NT_unconfined'	0.252394	0.0845909
'NT_unconfined'	0.271407	0.0786797
'NT_unconfined'	0.22357	0.0689434
'NT_unconfined'	0.230304	0.0625756
'NT_unconfined'	0.266927	0.0929775
'NT_unconfined'	0.258567	0.0351507
'NT_unconfined'	0.280416	0.0803773
'NT_unconfined'	0.174878	0.106051
'NT_unconfined'	0.210513	0.082033
'NT_unconfined'	0.258717	0.0961221
'NT_unconfined'	0.1763	0.109979
'NT_unconfined'	0.256612	0.0573028
'NT_unconfined'	0.198425	0.102251
'NT_unconfined'	0.308466	0.0944526
'NT_unconfined'	0.292064	0.128052
'NT_unconfined'	0.166035	0.102645
'NT_unconfined'	0.216403	0.090524
'NT_unconfined'	0.260303	0.118876
'NT_unconfined'	0.243135	0.0529683
'NT_unconfined'	0.29695	0.0575181
'NT_unconfined'	0.264607	0.09296
'NT_unconfined'	0.268346	0.094442
'NT_unconfined'	0.310516	0.0283044
'NT_unconfined'	0.307329	0.0243099
'NT_unconfined'	0.279658	0.0332034
'NT_unconfined'	0.267243	0.0874826
'NT_unconfined'	0.255455	0.0710955
'NT_unconfined'	0.259341	0.0753449
'NT_unconfined'	0.246473	0.121625
'NT_unconfined'	0.289378	0.121362
'NT_unconfined'	0.263478	0.0450469
'NT_unconfined'	0.327997	0.0675857
'NT_unconfined'	0.290126	0.06742
'NT_unconfined'	0.255903	0.0781401
'NT_unconfined'	0.249637	0.0822863
'NT_unconfined'	0.123763	0.0521367
sgATAT1_1_unconfined'	0.239932	0.0495753
sgATAT1_1_unconfined'	0.19376	0.0538074
sgATAT1_1_unconfined'	0.274811	0.0418475
sgATAT1_1_unconfined'	0.278823	0.017935
sgATAT1_1_unconfined'	0.199775	0.0596394
sgATAT1_1_unconfined'	0.235632	0.0179195
sgATAT1_1_unconfined'	0.284682	0.0198145
sgATAT1_1_unconfined'	0.18442	0.0152616
sgATAT1_1_unconfined'	0.272244	0.06582
sgATAT1_1_unconfined'	0.225198	0.0156644
sgATAT1_1_unconfined'	0.274256	0.0681843
sgATAT1_1_unconfined'	0.257682	0.0342784
sgATAT1_1_unconfined'	0.177385	0.0161726
sgATAT1_1_unconfined'	0.265007	0.0436577
sgATAT1_1_unconfined'	0.279933	0.058516
sgATAT1_1_unconfined'	0.190526	0.0995888
sgATAT1_1_unconfined'	0.260243	0.0192122
sgATAT1_1_unconfined'	0.200842	0.0943814
sgATAT1_1_unconfined'	0.279837	0.0181368
sgATAT1_1_unconfined'	0.286964	0.0165653
sgATAT1_1_unconfined'	0.361337	0.0336345
sgATAT1_1_unconfined'	0.326908	0.0170119
sgATAT1_1_unconfined'	0.306254	0.0334431
sgATAT1_1_unconfined'	0.261396	0.0598373
sgATAT1_1_unconfined'	0.356165	0.0964883
sgATAT1_1_unconfined'	0.187032	0.0660212
sgATAT1_1_unconfined'	0.240317	0.0459493
sgATAT1_1_unconfined'	0.275386	0.014937
sgATAT1_1_unconfined'	0.275351	0.0651618
sgATAT1_1_unconfined'	0.231116	0.0161459
sgATAT1_1_unconfined'	0.113778	0.0578377
sgATAT1_1_unconfined'	0.257827	0.0268561
sgATAT1_1_unconfined'	0.292513	0.0502118
sgATAT1_1_unconfined'	0.352531	0.0467585
sgATAT1_1_unconfined'	0.358407	0.0452859
sgATAT1_1_unconfined'	0.213559	0.0441127
sgATAT1_1_unconfined'	0.312446	0.0169483
sgATAT1_1_unconfined'	0.190779	0.0153055
sgATAT1_1_unconfined'	0.229747	0.018387
sgATAT1_1_unconfined'	0.209207	0.0153064
sgATAT1_1_unconfined'	0.235889	0.0166288
sgATAT1_1_unconfined'	0.347363	0.0595991
sgATAT1_1_unconfined'	0.230825	0.0623278
sgATAT1_1_unconfined'	0.24757	0.0379279
sgATAT1_1_unconfined'	0.210733	0.0182502
sgATAT1_1_unconfined'	0.377607	0.0167229
sgATAT1_1_unconfined'	0.21111	0.0893896
sgATAT1_1_unconfined'	0.214881	0.0639584
sgATAT1_1_unconfined'	0.26128	0.0154064
sgATAT1_1_unconfined'	0.274396	0.0401178
sgATAT1_1_unconfined'	0.23208	0.0649095
sgATAT1_1_unconfined'	0.271446	0.0784749
sgATAT1_1_unconfined'	0.245603	0.0160494
sgATAT1_1_unconfined'	0.24118	0.0563753
sgATAT1_1_unconfined'	0.330194	0.0202762
sgATAT1_1_unconfined'	0.291754	0.0419859
sgATAT1_1_unconfined'	0.217084	0.0385534
sgATAT1_1_unconfined'	0.245958	0.0454768
sgATAT1_1_unconfined'	0.263387	0.045217
sgATAT1_1_unconfined'	0.345055	0.0185993
sgATAT1_1_unconfined'	0.260046	0.0326771
sgATAT1_1_unconfined'	0.156619	0.0270965
sgATAT1_1_unconfined'	0.183678	0.20727
sgATAT1_1_unconfined'	0.0955746	0.0377547
sgATAT1_1_unconfined'	0.462639	0.0448911
sgATAT1_1_unconfined'	0.238093	0.0354217
sgATAT1_1_unconfined'	0.0984649	0.0940868
sgATAT1_1_unconfined'	0.217115	0.0307352
sgATAT1_1_unconfined'	0.28041	0.050871
sgATAT1_1_unconfined'	0.284545	0.084227
sgATAT1_1_unconfined'	0.265497	0.0421178
sgATAT1_1_unconfined'	0.251462	0.0347406
sgATAT1_1_unconfined'	0.236569	0.0586861
sgATAT1_1_unconfined'	0.243032	0.112838
sgATAT1_1_unconfined'	0.238594	0.0737129
sgATAT1_1_unconfined'	0.239656	0.113036
sgATAT1_2_unconfined'	0.294908	0.0977684
sgATAT1_2_unconfined'	0.309701	0.0565054
sgATAT1_2_unconfined'	0.284148	0.0337983
sgATAT1_2_unconfined'	0.2145	0.0161684
sgATAT1_2_unconfined'	0.373731	0.0372112
sgATAT1_2_unconfined'	0.336071	0.0149333
sgATAT1_2_unconfined'	0.326782	0.0150868
sgATAT1_2_unconfined'	0.144736	0.107039
sgATAT1_2_unconfined'	0.309201	0.016675
sgATAT1_2_unconfined'	0.297658	0.0196791
sgATAT1_2_unconfined'	0.246545	0.0154453
sgATAT1_2_unconfined'	0.25937	0.01571
sgATAT1_2_unconfined'	0.243737	0.0303285
sgATAT1_2_unconfined'	0.328749	0.0149209
sgATAT1_2_unconfined'	0.306808	0.0134846
sgATAT1_2_unconfined'	0.242711	0.0161
sgATAT1_2_unconfined'	0.227034	0.0144988
sgATAT1_2_unconfined'	0.266984	0.0168993
sgATAT1_2_unconfined'	0.250986	0.0168157
sgATAT1_2_unconfined'	0.249133	0.0168337
sgATAT1_2_unconfined'	0.2485	0.0150273
sgATAT1_2_unconfined'	0.347788	0.038835
sgATAT1_2_unconfined'	0.275968	0.015168
sgATAT1_2_unconfined'	0.245951	0.0140387
sgATAT1_2_unconfined'	0.248055	0.0165073
sgATAT1_2_unconfined'	0.300337	0.0150186
sgATAT1_2_unconfined'	0.250224	0.0133173
sgATAT1_2_unconfined'	0.2481	0.0135738
sgATAT1_2_unconfined'	0.223102	0.0150354
sgATAT1_2_unconfined'	0.122405	0.013104
sgATAT1_2_unconfined'	0.216792	0.0127186
sgATAT1_2_unconfined'	0.191788	0.013427
sgATAT1_2_unconfined'	0.180527	0.0128896
sgATAT1_2_unconfined'	0.173892	0.0129727
sgATAT1_2_unconfined'	0.2208	0.0215622
sgATAT1_2_unconfined'	0.149911	0.0356707
sgATAT1_2_unconfined'	0.204526	0.0131577
sgATAT1_2_unconfined'	0.201197	0.0130659
sgATAT1_2_unconfined'	0.156294	0.0122834
sgATAT1_2_unconfined'	0.150819	0.0128413
sgATAT1_2_unconfined'	0.202407	0.0129903
