# Supplementary material for: Mechanical confinement governs phenotypic plasticity in melanoma
Source: Nature. 2025 Aug 27;647(8089):517–27. doi: 10.1038/s41586-025-09445-6 (PMC12611772; doi:10.1038/s41586-025-09445-6)
Supplement: Supplementary file 11 — Source Data Extended Data Fig. 5 [file 41586_2025_9445_MOESM11_ESM.xlsx]

## Sheet: Extended Data Fig. 5b
Source data: Extended Data Fig. 5b
Time (hours)	Normalized intensity	Cell ID
0.665126	0.979211	0_1
12.5543	2.26132	0_1
5.73671	1.45405	0_1
4.98845	1.38725	0_1
16.1293	2.71368	0_1
10.642	2.0269	0_1
6.3187	1.51371	0_1
11.7228	2.16488	0_1
9.14549	1.8517	0_1
13.7182	2.45293	0_1
7.56581	1.6308	0_1
15.5473	2.6449	0_1
14.5496	2.51491	0_1
7.06697	1.57118	0_1
1.99538	1.05067	0_1
3.40877	1.19105	0_1
1.91224	1.04784	0_1
8.39722	1.75458	0_1
14.7159	2.5387	0_1
2.82679	1.14368	0_1
0.0831408	0.97575	0_1
10.3926	2.00185	0_1
4.0739	1.30578	0_1
1.74596	1.03385	0_1
9.39491	1.87251	0_1
13.0531	2.38073	0_1
5.23787	1.39832	0_1
11.3903	2.13487	0_1
0.914549	0.97094	0_1
6.40184	1.52254	0_1
8.72978	1.76745	0_1
10.7252	2.06377	0_1
5.65357	1.46639	0_1
16.4619	2.70779	0_1
12.4711	2.25439	0_1
13.8014	2.43117	0_1
2.49422	1.11011	0_1
8.5635	1.75833	0_1
6.81754	1.55782	0_1
15.381	2.64552	0_1
14.3002	2.46446	0_1
7.31639	1.61485	0_1
3.65819	1.2392	0_1
14.7991	2.54004	0_1
2.90993	1.14182	0_1
0.748267	0.976141	0_1
0.249422	1.02839	0_1
11.8891	2.17874	0_1
6.48498	1.5196	0_1
10.2263	1.98471	0_1
4.57274	1.34522	0_1
9.81061	1.95902	0_1
16.0462	2.70806	0_1
1.41339	1.00045	0_1
13.2194	2.40326	0_1
11.224	2.10407	0_1
13.6351	2.42953	0_1
8.81292	1.79116	0_1
2.57736	1.12317	0_1
7.23325	1.57932	0_1
3.90762	1.2738	0_1
13.8845	2.47212	0_1
5.81985	1.4878	0_1
5.15473	1.40254	0_1
8.48036	1.76874	0_1
12.388	2.21767	0_1
15.7136	2.69018	0_1
1.16397	0.978262	0_1
14.9653	2.55191	0_1
0.498845	0.998693	0_1
7.81523	1.65478	0_1
14.4665	2.48297	0_1
3.24249	1.176	0_1
12.2217	2.20598	0_1
4.65588	1.34572	0_1
12.8868	2.35708	0_1
1.49653	1.0061	0_1
2.07852	1.05953	0_1
11.806	2.1822	0_1
10.5589	2.0119	0_1
2.74365	1.12853	0_1
5.903	1.4733	0_1
9.22863	1.85454	0_1
9.89375	1.96283	0_1
16.3787	2.67117	0_1
6.56812	1.52501	0_1
5.32101	1.43394	0_1
12.6374	2.28176	0_1
4.15704	1.31831	0_1
8.1478	1.72064	0_1
4.24018	1.30567	0_1
15.7967	2.68616	0_1
7.15011	1.57003	0_1
0	1	0_1
15.1316	2.59221	0_1
3.32563	1.19586	0_1
1.24711	0.970368	0_1
7.89837	1.66029	0_1
14.3834	2.49512	0_1
4.82217	1.36165	0_1
11.9723	2.15399	0_1
11.0577	2.10762	0_1
10.06	1.98484	0_1
13.3025	2.40097	0_1
1.33025	0.984793	0_1
14.2171	2.48852	0_1
2.16166	1.07254	0_1
16.2956	2.69292	0_1
6.15242	1.50468	0_1
11.3071	2.12921	0_1
2.99307	1.14804	0_1
6.65126	1.53908	0_1
9.31177	1.89228	0_1
8.89606	1.79726	0_1
12.7205	2.25467	0_1
0.831408	0.975313	0_1
7.98151	1.69632	0_1
15.2148	2.61514	0_1
15.8799	2.66342	0_1
7.73209	1.65489	0_1
5.40415	1.43312	0_1
11.1409	2.12154	0_1
10.3095	2.00336	0_1
3.57505	1.21873	0_1
4.73902	1.36342	0_1
12.0554	2.18027	0_1
0.332563	1.03723	0_1
16.545	2.71825	0_1
3.99076	1.2835	0_1
13.3857	2.40602	0_1
14.8822	2.54195	0_1
3.49191	1.21463	0_1
9.72747	1.91449	0_1
2.41108	1.09698	0_1
14.1339	2.46319	0_1
5.98614	1.48756	0_1
11.4734	2.15741	0_1
1.57967	1.02264	0_1
6.7344	1.55998	0_1
8.9792	1.81937	0_1
7.39953	1.61323	0_1
8.23094	1.72652	0_1
15.2979	2.64045	0_1
3.07621	1.15311	0_1
1.08083	0.988691	0_1
10.1432	2.00038	0_1
12.97	2.39248	0_1
16.2125	2.73051	0_1
10.9746	2.09756	0_1
5.57043	1.43716	0_1
12.1386	2.20195	0_1
4.90531	1.36192	0_1
4.40646	1.32736	0_1
0.415704	1.01806	0_1
2.2448	1.07997	0_1
9.47805	1.91643	0_1
15.0485	2.57097	0_1
6.06928	1.50574	0_1
8.31408	1.74234	0_1
11.6397	2.1705	0_1
8.64664	1.78248	0_1
16.6282	2.68371	0_1
13.9677	2.462	0_1
13.4688	2.40125	0_1
1.66282	1.01551	0_1
3.74133	1.24616	0_1
6.98383	1.56071	0_1
10.8083	2.06698	0_1
7.64895	1.63031	0_1
3.15935	1.16459	0_1
15.4642	2.65226	0_1
12.8037	2.30828	0_1
0.997689	0.980337	0_1
10.4757	2.0184	0_1
5.07159	1.38831	0_1
0.581985	0.980509	0_1
4.32332	1.33404	0_1
5.48729	1.44024	0_1
15.963	2.69743	0_1
12.3048	2.20894	0_1
14.6328	2.55234	0_1
9.64433	1.927	0_1
2.32794	1.09882	0_1
9.06234	1.81159	0_1
10.8914	2.07942	0_1
13.5519	2.42237	0_1
14.0508	2.45774	0_1
6.23556	1.50947	0_1
11.5566	2.15819	0_1
7.48267	1.63239	0_1
3.82448	1.26334	0_1
1.8291	1.04271	0_1
6.90068	1.56463	0_1
15.6305	2.65335	0_1
9.56119	1.9009	0_1
9.97689	1.97592	0_1
8.06466	1.71935	0_1
0.166282	0.99111	0_1
2.6605	1.12362	0_1
4.4896	1.34176	0_1
13.1362	2.409	0_1
11.9723	1.25343	0_2
7.31639	1.21547	0_2
3.74133	1.20242	0_2
1.24711	1.06121	0_2
9.06234	1.2124	0_2
13.2194	1.28277	0_2
4.82217	1.21689	0_2
11.4734	1.23712	0_2
15.0485	1.33785	0_2
8.23094	1.21803	0_2
10.3095	1.21241	0_2
0.997689	1.05358	0_2
15.5473	1.33413	0_2
4.40646	1.21974	0_2
13.8014	1.30861	0_2
9.64433	1.24113	0_2
1.33025	1.04912	0_2
0.249422	0.999225	0_2
2.49422	1.15135	0_2
5.73671	1.23576	0_2
10.8914	1.22853	0_2
16.0462	1.36747	0_2
7.15011	1.1926	0_2
14.4665	1.31905	0_2
12.6374	1.27378	0_2
3.24249	1.19389	0_2
6.40184	1.20086	0_2
7.64895	1.22839	0_2
12.1386	1.27029	0_2
8.72978	1.21542	0_2
13.4688	1.28276	0_2
5.07159	1.23479	0_2
4.4896	1.2172	0_2
3.57505	1.21881	0_2
10.1432	1.23151	0_2
1.57967	1.08484	0_2
14.9653	1.34818	0_2
9.56119	1.22393	0_2
13.8845	1.30801	0_2
8.48036	1.22232	0_2
11.6397	1.25069	0_2
15.7136	1.35553	0_2
1.08083	1.05396	0_2
2.57736	1.15432	0_2
0.0831408	0.961604	0_2
1.91224	1.11831	0_2
11.0577	1.24631	0_2
7.06697	1.20509	0_2
12.8868	1.26862	0_2
16.3787	1.3663	0_2
14.5496	1.33434	0_2
5.81985	1.2418	0_2
3.07621	1.19695	0_2
5.15473	1.22443	0_2
6.48498	1.20129	0_2
7.81523	1.22288	0_2
3.82448	1.20942	0_2
4.32332	1.23054	0_2
8.9792	1.22222	0_2
12.2217	1.25551	0_2
2.41108	1.15085	0_2
13.9677	1.2972	0_2
10.4757	1.2229	0_2
9.81061	1.24077	0_2
15.1316	1.35045	0_2
11.1409	1.2376	0_2
11.7228	1.2473	0_2
13.6351	1.28775	0_2
8.39722	1.2255	0_2
15.6305	1.35057	0_2
1.49653	1.07239	0_2
7.23325	1.20544	0_2
2.2448	1.12701	0_2
0.665126	1.04539	0_2
5.903	1.20915	0_2
5.23787	1.22564	0_2
6.56812	1.20733	0_2
4.57274	1.20306	0_2
16.2956	1.37229	0_2
0	1	0_2
9.14549	1.2205	0_2
3.15935	1.18676	0_2
7.89837	1.21935	0_2
3.90762	1.19892	0_2
14.7159	1.33209	0_2
2.74365	1.14172	0_2
9.72747	1.22783	0_2
10.3926	1.21923	0_2
15.2148	1.33732	0_2
10.9746	1.24235	0_2
11.5566	1.24656	0_2
12.388	1.26451	0_2
14.2171	1.32098	0_2
7.56581	1.22168	0_2
8.5635	1.23248	0_2
12.8037	1.26551	0_2
13.3857	1.2885	0_2
15.7967	1.36904	0_2
1.74596	1.09244	0_2
6.06928	1.20477	0_2
6.81754	1.19685	0_2
16.4619	1.359	0_2
4.90531	1.20492	0_2
4.0739	1.21084	0_2
1.99538	1.11172	0_2
5.48729	1.23356	0_2
9.22863	1.22948	0_2
0.748267	1.04285	0_2
3.40877	1.19524	0_2
0.332563	1.03333	0_2
14.8822	1.35372	0_2
11.224	1.22892	0_2
2.90993	1.17539	0_2
7.98151	1.2297	0_2
9.89375	1.22915	0_2
7.48267	1.22125	0_2
10.5589	1.22347	0_2
12.3048	1.25987	0_2
12.97	1.30224	0_2
8.64664	1.23643	0_2
13.3025	1.27963	0_2
14.1339	1.30412	0_2
6.65126	1.20435	0_2
11.806	1.25056	0_2
4.65588	1.21577	0_2
15.2979	1.35016	0_2
16.2125	1.3753	0_2
5.57043	1.2186	0_2
1.41339	1.05791	0_2
16.545	1.34818	0_2
6.15242	1.21867	0_2
3.99076	1.22036	0_2
2.16166	1.12905	0_2
8.1478	1.21905	0_2
3.65819	1.21532	0_2
9.39491	1.20971	0_2
2.82679	1.17628	0_2
0.415704	1.02947	0_2
9.97689	1.23247	0_2
11.3071	1.24783	0_2
0.914549	1.05996	0_2
14.3002	1.32079	0_2
14.7991	1.33384	0_2
12.4711	1.25364	0_2
10.7252	1.25149	0_2
7.73209	1.20616	0_2
6.90068	1.20338	0_2
13.0531	1.27799	0_2
15.8799	1.34739	0_2
0.581985	1.02727	0_2
5.32101	1.21316	0_2
13.7182	1.30095	0_2
11.8891	1.25556	0_2
16.6282	1.34932	0_2
6.23556	1.22272	0_2
8.81292	1.21918	0_2
4.73902	1.22409	0_2
15.381	1.36961	0_2
2.07852	1.10549	0_2
3.49191	1.18719	0_2
1.8291	1.10363	0_2
9.31177	1.22599	0_2
4.24018	1.22388	0_2
8.06466	1.20785	0_2
2.99307	1.1813	0_2
10.06	1.23663	0_2
0.498845	1.05122	0_2
1.16397	1.04506	0_2
15.963	1.35914	0_2
6.98383	1.21377	0_2
14.0508	1.29709	0_2
10.8083	1.23874	0_2
5.40415	1.24715	0_2
14.6328	1.34279	0_2
12.5543	1.25587	0_2
13.1362	1.28631	0_2
5.98614	1.22172	0_2
12.0554	1.25594	0_2
11.3903	1.22954	0_2
0.831408	1.0471	0_2
4.98845	1.21942	0_2
8.89606	1.23079	0_2
7.39953	1.21705	0_2
4.15704	1.22542	0_2
13.5519	1.31247	0_2
15.4642	1.35702	0_2
3.32563	1.19756	0_2
2.32794	1.14912	0_2
10.2263	1.23505	0_2
1.66282	1.09378	0_2
8.31408	1.22644	0_2
9.47805	1.22191	0_2
0.166282	0.98193	0_2
10.642	1.23546	0_2
5.65357	1.24746	0_2
12.7205	1.25829	0_2
2.6605	1.15711	0_2
14.3834	1.31214	0_2
6.7344	1.1916	0_2
16.1293	1.36938	0_2
6.3187	1.22472	0_2
1.74596	1.10834	0_4
3.15935	1.21577	0_4
15.6305	1.85345	0_4
0.665126	1.04265	0_4
8.81292	1.5522	0_4
3.57505	1.25924	0_4
6.90068	1.43827	0_4
1.99538	1.12088	0_4
16.3787	1.86009	0_4
10.3926	1.59397	0_4
4.4896	1.31983	0_4
12.8037	1.71099	0_4
11.8891	1.69469	0_4
11.1409	1.65757	0_4
5.40415	1.38097	0_4
2.57736	1.15963	0_4
14.1339	1.79981	0_4
13.6351	1.77687	0_4
4.98845	1.32797	0_4
9.72747	1.60424	0_4
6.15242	1.41676	0_4
7.56581	1.48738	0_4
8.31408	1.51785	0_4
15.7136	1.87412	0_4
14.9653	1.82983	0_4
0.166282	1.00042	0_4
3.24249	1.21392	0_4
7.06697	1.44232	0_4
3.82448	1.27151	0_4
16.4619	1.84034	0_4
11.224	1.67102	0_4
12.7205	1.70863	0_4
12.2217	1.68549	0_4
1.49653	1.09991	0_4
9.06234	1.55561	0_4
0.997689	1.06891	0_4
2.07852	1.12995	0_4
13.3857	1.76552	0_4
5.73671	1.3938	0_4
10.4757	1.59738	0_4
2.74365	1.17703	0_4
14.3002	1.81696	0_4
15.0485	1.82357	0_4
4.0739	1.30013	0_4
8.39722	1.52306	0_4
9.81061	1.59191	0_4
15.8799	1.86365	0_4
5.07159	1.32989	0_4
6.40184	1.4407	0_4
7.73209	1.48735	0_4
12.8868	1.7177	0_4
16.6282	1.8462	0_4
0.415704	1.0667	0_4
3.90762	1.29028	0_4
11.3071	1.66038	0_4
12.1386	1.67924	0_4
9.14549	1.56235	0_4
6.98383	1.43162	0_4
10.5589	1.61805	0_4
1.8291	1.11201	0_4
13.4688	1.75176	0_4
8.48036	1.5331	0_4
2.82679	1.18036	0_4
15.381	1.8497	0_4
5.81985	1.38492	0_4
3.49191	1.23916	0_4
14.3834	1.80505	0_4
4.57274	1.32394	0_4
5.23787	1.36278	0_4
1.08083	1.07147	0_4
9.89375	1.59404	0_4
2.16166	1.14166	0_4
16.0462	1.87561	0_4
7.81523	1.50451	0_4
12.6374	1.72858	0_4
6.48498	1.43859	0_4
11.3903	1.65807	0_4
16.545	1.87042	0_4
12.0554	1.70004	0_4
10.642	1.61172	0_4
0.498845	1.07092	0_4
7.15011	1.45084	0_4
3.99076	1.2936	0_4
13.7182	1.794	0_4
9.22863	1.54969	0_4
1.33025	1.07952	0_4
14.5496	1.81303	0_4
8.5635	1.53499	0_4
15.2148	1.84032	0_4
5.903	1.38613	0_4
4.65588	1.31587	0_4
15.963	1.8738	0_4
9.97689	1.59242	0_4
11.9723	1.68305	0_4
12.97	1.74913	0_4
5.48729	1.37668	0_4
10.8083	1.63596	0_4
11.6397	1.6815	0_4
3.74133	1.27405	0_4
0.914549	1.05723	0_4
6.56812	1.41234	0_4
0	1	0_4
2.2448	1.14702	0_4
7.89837	1.50729	0_4
2.6605	1.15881	0_4
7.23325	1.44846	0_4
9.31177	1.56867	0_4
3.07621	1.20304	0_4
13.8014	1.7733	0_4
15.1316	1.81509	0_4
5.98614	1.41692	0_4
8.64664	1.52535	0_4
10.06	1.62389	0_4
4.40646	1.31628	0_4
4.90531	1.33253	0_4
0.581985	1.05013	0_4
14.4665	1.80136	0_4
1.41339	1.08617	0_4
13.0531	1.74009	0_4
5.32101	1.38125	0_4
12.3048	1.68759	0_4
16.2125	1.87702	0_4
3.40877	1.23738	0_4
10.7252	1.6232	0_4
7.98151	1.49976	0_4
1.16397	1.07239	0_4
11.5566	1.6802	0_4
6.65126	1.4395	0_4
0.332563	1.05164	0_4
9.39491	1.57707	0_4
7.31639	1.45075	0_4
13.8845	1.79371	0_4
15.4642	1.8419	0_4
13.2194	1.7533	0_4
2.41108	1.16019	0_4
14.6328	1.79831	0_4
8.9792	1.5476	0_4
4.24018	1.31011	0_4
6.3187	1.42545	0_4
10.1432	1.59091	0_4
15.7967	1.85867	0_4
11.4734	1.66287	0_4
12.388	1.70702	0_4
8.1478	1.51287	0_4
2.90993	1.19063	0_4
3.32563	1.23049	0_4
4.73902	1.31892	0_4
10.9746	1.64474	0_4
1.66282	1.09987	0_4
6.7344	1.44435	0_4
9.47805	1.56691	0_4
13.9677	1.79116	0_4
7.64895	1.47348	0_4
5.65357	1.39077	0_4
1.24711	1.07519	0_4
0.748267	1.04048	0_4
14.7991	1.80438	0_4
8.72978	1.54713	0_4
15.5473	1.83292	0_4
0.0831408	0.981878	0_4
4.32332	1.31276	0_4
2.32794	1.15049	0_4
13.1362	1.74097	0_4
10.2263	1.6028	0_4
12.4711	1.67234	0_4
16.1293	1.87707	0_4
10.8914	1.6452	0_4
11.7228	1.68607	0_4
4.82217	1.32291	0_4
14.2171	1.81728	0_4
8.06466	1.505	0_4
0.831408	1.04727	0_4
3.65819	1.26676	0_4
6.23556	1.42127	0_4
9.56119	1.5815	0_4
6.81754	1.43051	0_4
14.8822	1.83659	0_4
1.91224	1.11307	0_4
7.48267	1.48552	0_4
1.57967	1.09793	0_4
2.99307	1.20008	0_4
15.2979	1.854	0_4
13.3025	1.75244	0_4
8.89606	1.56271	0_4
5.57043	1.37872	0_4
16.2956	1.87856	0_4
2.49422	1.17267	0_4
11.806	1.68127	0_4
12.5543	1.69448	0_4
4.15704	1.31282	0_4
11.0577	1.67171	0_4
10.3095	1.59427	0_4
8.23094	1.504	0_4
14.0508	1.80111	0_4
5.15473	1.35473	0_4
0.249422	1.03029	0_4
13.5519	1.77487	0_4
14.7159	1.80343	0_4
7.39953	1.46517	0_4
6.06928	1.4116	0_4
9.64433	1.57814	0_4
3.57505	1.19369	0_5
12.8868	1.35778	0_5
16.2956	1.41849	0_5
5.48729	1.24935	0_5
0.997689	0.999375	0_5
7.81523	1.28356	0_5
2.90993	1.1574	0_5
7.48267	1.27852	0_5
11.9723	1.36858	0_5
16.0462	1.43162	0_5
13.2194	1.37931	0_5
11.0577	1.34637	0_5
15.2979	1.3954	0_5
8.72978	1.3106	0_5
14.9653	1.40854	0_5
6.06928	1.25767	0_5
9.97689	1.31173	0_5
4.82217	1.22169	0_5
11.5566	1.35417	0_5
7.98151	1.27399	0_5
16.6282	1.42704	0_5
6.90068	1.25618	0_5
0.166282	1.03611	0_5
9.39491	1.32148	0_5
14.1339	1.38567	0_5
10.7252	1.32824	0_5
12.7205	1.36184	0_5
1.33025	1.02785	0_5
4.73902	1.221	0_5
13.8845	1.38766	0_5
4.15704	1.20962	0_5
0.581985	0.982409	0_5
1.66282	1.04813	0_5
3.82448	1.21072	0_5
2.49422	1.14492	0_5
5.57043	1.23805	0_5
6.48498	1.24937	0_5
11.806	1.35789	0_5
7.89837	1.28816	0_5
3.49191	1.19462	0_5
11.6397	1.34411	0_5
15.7136	1.4262	0_5
7.56581	1.27792	0_5
13.3857	1.36427	0_5
2.57736	1.13598	0_5
15.5473	1.40951	0_5
9.06234	1.31842	0_5
1.16397	1.00406	0_5
2.99307	1.17338	0_5
10.06	1.32812	0_5
6.15242	1.2504	0_5
5.15473	1.23109	0_5
8.48036	1.30032	0_5
14.6328	1.41147	0_5
11.7228	1.37812	0_5
9.47805	1.31192	0_5
10.5589	1.33734	0_5
16.4619	1.43582	0_5
13.8014	1.38689	0_5
12.4711	1.37686	0_5
6.81754	1.2571	0_5
14.4665	1.3929	0_5
12.1386	1.3706	0_5
1.49653	1.04088	0_5
11.1409	1.33656	0_5
0.415704	1.01594	0_5
15.7967	1.42487	0_5
4.65588	1.21199	0_5
8.31408	1.30241	0_5
15.381	1.40961	0_5
3.90762	1.21527	0_5
10.1432	1.32374	0_5
2.2448	1.11099	0_5
5.73671	1.23185	0_5
6.23556	1.24661	0_5
8.81292	1.29154	0_5
7.31639	1.28448	0_5
1.8291	1.06926	0_5
4.0739	1.20551	0_5
0.914549	0.983262	0_5
8.5635	1.30511	0_5
13.4688	1.37951	0_5
3.32563	1.18309	0_5
6.56812	1.25875	0_5
3.07621	1.18234	0_5
2.82679	1.16254	0_5
12.0554	1.38831	0_5
14.3834	1.39274	0_5
10.8914	1.34896	0_5
5.23787	1.23327	0_5
12.97	1.38416	0_5
9.64433	1.32716	0_5
16.3787	1.41233	0_5
0.665126	0.985032	0_5
14.5496	1.41008	0_5
10.3095	1.32471	0_5
14.2171	1.40647	0_5
11.3903	1.36239	0_5
9.14549	1.30751	0_5
6.98383	1.27729	0_5
16.1293	1.42681	0_5
12.388	1.37656	0_5
8.1478	1.28208	0_5
1.74596	1.05845	0_5
3.99076	1.20718	0_5
7.39953	1.27213	0_5
2.16166	1.09911	0_5
5.65357	1.23233	0_5
15.0485	1.40379	0_5
6.3187	1.23703	0_5
11.8891	1.37248	0_5
13.3025	1.36907	0_5
4.90531	1.23324	0_5
3.74133	1.20302	0_5
12.6374	1.38057	0_5
8.9792	1.30757	0_5
10.8083	1.33032	0_5
3.15935	1.18403	0_5
4.4896	1.22751	0_5
15.6305	1.43442	0_5
16.545	1.41107	0_5
0.249422	1.03022	0_5
6.65126	1.25486	0_5
1.08083	1.00271	0_5
14.8822	1.39868	0_5
2.6605	1.13477	0_5
1.91224	1.07919	0_5
10.2263	1.32864	0_5
14.0508	1.39195	0_5
15.963	1.4235	0_5
5.40415	1.2449	0_5
9.72747	1.30977	0_5
6.7344	1.25714	0_5
8.39722	1.29	0_5
9.22863	1.31748	0_5
12.5543	1.37514	0_5
11.4734	1.35206	0_5
0.831408	0.980554	0_5
7.15011	1.27403	0_5
13.5519	1.37805	0_5
0.0831408	1.00883	0_5
5.81985	1.22743	0_5
7.73209	1.27897	0_5
12.3048	1.38008	0_5
15.4642	1.40918	0_5
13.0531	1.35824	0_5
8.89606	1.30266	0_5
15.1316	1.40468	0_5
4.40646	1.21213	0_5
5.07159	1.2342	0_5
1.57967	1.04007	0_5
1.99538	1.08253	0_5
4.24018	1.20922	0_5
3.24249	1.18167	0_5
10.9746	1.33839	0_5
14.7991	1.41144	0_5
0.498845	0.998979	0_5
9.81061	1.32227	0_5
3.65819	1.21586	0_5
5.98614	1.23885	0_5
8.06466	1.27962	0_5
2.41108	1.1352	0_5
9.31177	1.30797	0_5
10.3926	1.32717	0_5
11.224	1.34974	0_5
16.2125	1.41623	0_5
5.32101	1.24434	0_5
0.748267	0.981995	0_5
13.6351	1.37522	0_5
13.9677	1.39522	0_5
2.74365	1.14799	0_5
7.23325	1.27618	0_5
12.8037	1.38755	0_5
8.64664	1.3062	0_5
15.8799	1.42781	0_5
12.2217	1.3794	0_5
7.64895	1.26997	0_5
5.903	1.24094	0_5
13.1362	1.37289	0_5
4.98845	1.24354	0_5
0	1	0_5
15.2148	1.40242	0_5
14.7159	1.41242	0_5
1.24711	1.00793	0_5
10.4757	1.32526	0_5
7.06697	1.2631	0_5
1.41339	1.02886	0_5
11.3071	1.34524	0_5
8.23094	1.30071	0_5
9.89375	1.31837	0_5
4.57274	1.22484	0_5
4.32332	1.21907	0_5
9.56119	1.31106	0_5
10.642	1.3328	0_5
3.40877	1.20265	0_5
13.7182	1.38314	0_5
2.32794	1.11631	0_5
0.332563	1.02532	0_5
6.40184	1.24869	0_5
14.3002	1.40239	0_5
2.07852	1.08863	0_5
16.6282	1.6062	0_6
0.0831408	1.01079	0_6
2.2448	1.11666	0_6
14.2171	1.53743	0_6
8.5635	1.37382	0_6
9.39491	1.39235	0_6
11.8891	1.48434	0_6
5.07159	1.24785	0_6
13.5519	1.52243	0_6
15.7967	1.59849	0_6
0.997689	1.0073	0_6
15.0485	1.5498	0_6
5.98614	1.26882	0_6
7.73209	1.37734	0_6
10.4757	1.42611	0_6
4.40646	1.22446	0_6
6.98383	1.32557	0_6
11.1409	1.43522	0_6
12.8037	1.49857	0_6
1.91224	1.08798	0_6
3.49191	1.18037	0_6
8.64664	1.37806	0_6
5.15473	1.23999	0_6
9.47805	1.39202	0_6
15.8799	1.5889	0_6
2.74365	1.1432	0_6
0.415704	1.02292	0_6
11.9723	1.46808	0_6
14.3002	1.54208	0_6
13.6351	1.51842	0_6
4.15704	1.21701	0_6
1.24711	1.02163	0_6
10.3095	1.42196	0_6
15.1316	1.55023	0_6
6.15242	1.27903	0_6
6.90068	1.30616	0_6
12.7205	1.49641	0_6
7.81523	1.36558	0_6
3.57505	1.2067	0_6
11.224	1.44341	0_6
2.07852	1.09953	0_6
8.81292	1.39416	0_6
0.249422	1.03979	0_6
5.23787	1.24738	0_6
9.56119	1.40982	0_6
2.90993	1.15814	0_6
12.0554	1.47858	0_6
13.8014	1.52651	0_6
14.3834	1.55406	0_6
4.4896	1.2168	0_6
15.963	1.58691	0_6
6.06928	1.27581	0_6
15.2148	1.57432	0_6
1.08083	1.01164	0_6
7.89837	1.36781	0_6
10.3926	1.43159	0_6
7.06697	1.33814	0_6
11.3071	1.43891	0_6
13.0531	1.49162	0_6
2.49422	1.12515	0_6
3.40877	1.19045	0_6
8.72978	1.39034	0_6
5.32101	1.25181	0_6
14.4665	1.54936	0_6
0.166282	1.03573	0_6
2.82679	1.14758	0_6
9.81061	1.41887	0_6
13.4688	1.51328	0_6
1.66282	1.06743	0_6
7.98151	1.36783	0_6
12.1386	1.47663	0_6
4.32332	1.22206	0_6
16.1293	1.60269	0_6
6.3187	1.28645	0_6
10.5589	1.4474	0_6
15.381	1.57358	0_6
11.3903	1.442	0_6
13.1362	1.48629	0_6
8.89606	1.39659	0_6
3.74133	1.21115	0_6
7.15011	1.33627	0_6
5.40415	1.25345	0_6
1.99538	1.08719	0_6
9.72747	1.42067	0_6
0	1	0_6
4.57274	1.22803	0_6
14.5496	1.55688	0_6
16.0462	1.60473	0_6
6.23556	1.28798	0_6
12.4711	1.48776	0_6
8.06466	1.37032	0_6
2.6605	1.12122	0_6
1.49653	1.04497	0_6
13.7182	1.52019	0_6
11.4734	1.45172	0_6
10.642	1.43489	0_6
3.65819	1.20764	0_6
15.2979	1.57372	0_6
8.9792	1.38653	0_6
5.48729	1.24726	0_6
9.64433	1.41476	0_6
12.8868	1.49098	0_6
7.23325	1.33642	0_6
0.914549	0.999639	0_6
4.65588	1.22229	0_6
12.388	1.49235	0_6
14.6328	1.55078	0_6
6.40184	1.30017	0_6
16.2125	1.60014	0_6
1.41339	1.03092	0_6
2.57736	1.12454	0_6
8.1478	1.35637	0_6
10.7252	1.44119	0_6
2.99307	1.15329	0_6
13.8845	1.52204	0_6
3.82448	1.21658	0_6
9.06234	1.40114	0_6
11.6397	1.45942	0_6
15.5473	1.57642	0_6
9.89375	1.42754	0_6
5.57043	1.2565	0_6
7.31639	1.33742	0_6
4.73902	1.245	0_6
12.97	1.49437	0_6
6.48498	1.28564	0_6
8.23094	1.37323	0_6
14.8822	1.55417	0_6
16.3787	1.61727	0_6
1.16397	1.01677	0_6
1.57967	1.05061	0_6
12.2217	1.48154	0_6
2.41108	1.12844	0_6
3.07621	1.16244	0_6
3.90762	1.22695	0_6
10.8083	1.43443	0_6
15.4642	1.57426	0_6
14.0508	1.53175	0_6
7.39953	1.34575	0_6
9.14549	1.39447	0_6
0.332563	1.03117	0_6
5.81985	1.25547	0_6
6.56812	1.29694	0_6
11.7228	1.46814	0_6
9.97689	1.411	0_6
13.2194	1.48691	0_6
4.82217	1.22925	0_6
8.31408	1.3765	0_6
14.7991	1.55817	0_6
16.2956	1.60909	0_6
1.33025	1.02635	0_6
0.665126	0.987225	0_6
3.15935	1.18138	0_6
12.3048	1.48423	0_6
11.0577	1.4495	0_6
2.32794	1.12432	0_6
7.48267	1.34055	0_6
3.99076	1.22003	0_6
5.65357	1.25399	0_6
6.65126	1.30516	0_6
14.1339	1.54106	0_6
15.6305	1.58471	0_6
10.06	1.42755	0_6
13.3857	1.50007	0_6
16.4619	1.60894	0_6
9.22863	1.40644	0_6
11.5566	1.45841	0_6
0.498845	1.00355	0_6
8.39722	1.36386	0_6
4.98845	1.24331	0_6
14.7159	1.56224	0_6
0.831408	0.986841	0_6
3.24249	1.18198	0_6
10.8914	1.43239	0_6
1.8291	1.08756	0_6
12.5543	1.50401	0_6
6.81754	1.31267	0_6
7.56581	1.35302	0_6
2.16166	1.08706	0_6
4.0739	1.21591	0_6
10.1432	1.42176	0_6
5.73671	1.24324	0_6
13.9677	1.53118	0_6
0.581985	0.99275	0_6
13.3025	1.50148	0_6
11.806	1.47788	0_6
15.7136	1.58688	0_6
16.545	1.60875	0_6
9.31177	1.39603	0_6
4.90531	1.24266	0_6
8.48036	1.36741	0_6
0.748267	0.981978	0_6
14.9653	1.55739	0_6
1.74596	1.07639	0_6
12.6374	1.49416	0_6
4.24018	1.22221	0_6
10.2263	1.42892	0_6
10.9746	1.43731	0_6
3.32563	1.18622	0_6
6.7344	1.30709	0_6
7.64895	1.35128	0_6
5.903	1.25612	0_6
5.07159	1.26543	10_6
11.8891	1.51371	10_6
0.997689	0.996861	10_6
15.0485	1.62117	10_6
10.4757	1.43511	10_6
5.98614	1.26623	10_6
7.73209	1.32361	10_6
1.91224	1.05746	10_6
4.40646	1.25723	10_6
11.1409	1.44587	10_6
12.8037	1.54984	10_6
6.98383	1.30934	10_6
2.74365	1.13263	10_6
3.49191	1.19675	10_6
0.415704	1.01571	10_6
8.64664	1.34085	10_6
5.15473	1.25775	10_6
14.3002	1.58466	10_6
15.8799	1.68067	10_6
11.9723	1.5235	10_6
9.47805	1.39437	10_6
13.6351	1.57203	10_6
1.24711	1.01026	10_6
4.15704	1.23536	10_6
15.1316	1.64104	10_6
10.3095	1.42937	10_6
6.90068	1.30033	10_6
6.15242	1.29213	10_6
7.81523	1.33524	10_6
12.7205	1.54491	10_6
11.224	1.47699	10_6
2.07852	1.08764	10_6
3.57505	1.22352	10_6
8.81292	1.35511	10_6
2.90993	1.15448	10_6
0.249422	1.01709	10_6
5.23787	1.26525	10_6
9.56119	1.39174	10_6
12.0554	1.52172	10_6
14.3834	1.60983	10_6
15.963	1.67357	10_6
13.8014	1.57691	10_6
4.4896	1.24751	10_6
1.08083	0.992484	10_6
6.06928	1.27591	10_6
15.2148	1.6273	10_6
10.3926	1.43415	10_6
7.89837	1.31037	10_6
7.06697	1.30305	10_6
11.3071	1.47303	10_6
3.40877	1.20355	10_6
13.0531	1.56009	10_6
2.49422	1.11387	10_6
8.72978	1.35053	10_6
0.166282	1.0247	10_6
5.32101	1.2735	10_6
2.82679	1.15182	10_6
13.4688	1.56441	10_6
14.4665	1.59727	10_6
9.81061	1.42182	10_6
12.1386	1.51969	10_6
1.66282	1.0443	10_6
7.98151	1.34048	10_6
16.1293	1.69374	10_6
4.32332	1.24874	10_6
6.3187	1.28584	10_6
10.5589	1.44845	10_6
15.381	1.64031	10_6
11.3903	1.47379	10_6
1.99538	1.06843	10_6
3.74133	1.23946	10_6
8.89606	1.35922	10_6
13.1362	1.5682	10_6
7.15011	1.30615	10_6
5.40415	1.26025	10_6
9.72747	1.4038	10_6
0	1	10_6
16.0462	1.70662	10_6
1.49653	1.03272	10_6
4.57274	1.25633	10_6
12.4711	1.54363	10_6
14.5496	1.60639	10_6
2.6605	1.11911	10_6
8.06466	1.34659	10_6
6.23556	1.28664	10_6
13.7182	1.57695	10_6
10.642	1.44734	10_6
11.4734	1.4858	10_6
15.2979	1.64952	10_6
3.65819	1.21681	10_6
8.9792	1.34304	10_6
12.8868	1.54456	10_6
5.48729	1.28846	10_6
9.64433	1.39962	10_6
0.914549	0.986921	10_6
2.57736	1.10435	10_6
12.388	1.5247	10_6
1.41339	1.02261	10_6
14.6328	1.6312	10_6
7.23325	1.30176	10_6
6.40184	1.28535	10_6
4.65588	1.26021	10_6
16.2125	1.68777	10_6
8.1478	1.32361	10_6
2.99307	1.17017	10_6
3.82448	1.23088	10_6
15.5473	1.63434	10_6
10.7252	1.4585	10_6
13.8845	1.56981	10_6
9.06234	1.35978	10_6
11.6397	1.49215	10_6
9.89375	1.41937	10_6
5.57043	1.26986	10_6
7.31639	1.33018	10_6
12.97	1.57744	10_6
4.73902	1.25822	10_6
1.57967	1.04428	10_6
6.48498	1.2862	10_6
14.8822	1.6028	10_6
16.3787	1.71879	10_6
8.23094	1.32558	10_6
1.16397	1.00666	10_6
12.2217	1.53646	10_6
2.41108	1.10588	10_6
3.07621	1.16252	10_6
3.90762	1.24163	10_6
15.4642	1.64108	10_6
10.8083	1.44643	10_6
14.0508	1.58861	10_6
11.7228	1.50906	10_6
7.39953	1.32087	10_6
9.14549	1.37221	10_6
13.2194	1.58368	10_6
5.81985	1.26436	10_6
9.97689	1.4186	10_6
0.332563	1.01694	10_6
16.2956	1.71942	10_6
1.33025	1.01738	10_6
6.56812	1.30813	10_6
14.7991	1.62365	10_6
0.665126	0.983173	10_6
8.31408	1.33513	10_6
4.82217	1.25658	10_6
12.3048	1.52806	10_6
3.15935	1.18093	10_6
2.32794	1.105	10_6
11.0577	1.4644	10_6
3.99076	1.24426	10_6
14.1339	1.56839	10_6
15.6305	1.66463	10_6
7.48267	1.30824	10_6
5.65357	1.27781	10_6
10.06	1.43377	10_6
6.65126	1.3103	10_6
16.4619	1.71764	10_6
11.5566	1.48358	10_6
13.3857	1.57028	10_6
0.498845	0.996023	10_6
9.22863	1.38332	10_6
8.39722	1.3408	10_6
1.8291	1.05601	10_6
14.7159	1.60654	10_6
0.831408	0.990377	10_6
4.98845	1.26028	10_6
3.24249	1.19619	10_6
10.8914	1.46656	10_6
12.5543	1.54578	10_6
2.16166	1.08838	10_6
6.81754	1.30884	10_6
7.56581	1.33048	10_6
4.0739	1.24278	10_6
10.1432	1.40878	10_6
5.73671	1.26523	10_6
13.9677	1.56441	10_6
0.581985	0.984717	10_6
16.545	1.72456	10_6
11.806	1.50994	10_6
15.7136	1.67541	10_6
13.3025	1.56406	10_6
9.31177	1.38452	10_6
0.748267	0.990503	10_6
8.48036	1.35264	10_6
4.90531	1.26382	10_6
1.74596	1.05863	10_6
14.9653	1.61587	10_6
12.6374	1.55389	10_6
10.9746	1.46481	10_6
3.32563	1.20206	10_6
4.24018	1.24651	10_6
10.2263	1.42208	10_6
7.64895	1.30693	10_6
5.903	1.26642	10_6
6.7344	1.29011	10_6
2.2448	1.10737	10_6
0.0831408	1.00127	10_6
16.6282	1.71358	10_6
14.2171	1.58428	10_6
9.39491	1.39119	10_6
13.5519	1.59386	10_6
8.5635	1.34456	10_6
15.7967	1.67979	10_6
8.5635	1.35472	12_6
11.8891	1.47918	12_6
5.07159	1.17597	12_6
0.997689	1.00911	12_6
15.0485	1.55671	12_6
10.4757	1.44474	12_6
5.98614	1.14979	12_6
12.8037	1.51601	12_6
7.73209	1.29658	12_6
1.91224	1.06632	12_6
11.1409	1.44438	12_6
4.40646	1.18571	12_6
6.98383	1.24551	12_6
0.415704	1.02456	12_6
2.74365	1.14469	12_6
3.49191	1.18113	12_6
8.64664	1.365	12_6
11.9723	1.48034	12_6
14.3002	1.56809	12_6
5.15473	1.14791	12_6
15.8799	1.47703	12_6
9.47805	1.40003	12_6
1.24711	1.01443	12_6
13.6351	1.54378	12_6
15.1316	1.5731	12_6
4.15704	1.17198	12_6
6.90068	1.22333	12_6
10.3095	1.42009	12_6
6.15242	1.19617	12_6
7.81523	1.30011	12_6
12.7205	1.49703	12_6
2.07852	1.09425	12_6
11.224	1.46933	12_6
3.57505	1.17634	12_6
8.81292	1.36278	12_6
12.0554	1.49882	12_6
2.90993	1.15414	12_6
5.23787	1.11389	12_6
0.249422	1.0364	12_6
9.56119	1.39917	12_6
14.3834	1.56501	12_6
15.963	1.50188	12_6
13.8014	1.55667	12_6
4.4896	1.15363	12_6
1.08083	1.00324	12_6
6.06928	1.16388	12_6
10.3926	1.43172	12_6
15.2148	1.57259	12_6
7.89837	1.27217	12_6
11.3071	1.4507	12_6
7.06697	1.26323	12_6
3.40877	1.17969	12_6
13.0531	1.5351	12_6
2.49422	1.141	12_6
8.72978	1.36792	12_6
0.166282	1.03373	12_6
5.32101	1.13864	12_6
9.81061	1.42038	12_6
12.1386	1.48616	12_6
2.82679	1.15948	12_6
13.4688	1.54009	12_6
14.4665	1.57426	12_6
1.66282	1.06493	12_6
7.98151	1.28894	12_6
16.1293	1.50324	12_6
4.32332	1.18569	12_6
6.3187	1.17976	12_6
10.5589	1.45277	12_6
15.381	1.54019	12_6
11.3903	1.46722	12_6
13.1362	1.52776	12_6
1.99538	1.07234	12_6
3.74133	1.17854	12_6
8.89606	1.36853	12_6
7.15011	1.27053	12_6
9.72747	1.41223	12_6
5.40415	1.15309	12_6
0	1	12_6
14.5496	1.60177	12_6
16.0462	1.49204	12_6
1.49653	1.05605	12_6
4.57274	1.17297	12_6
12.4711	1.51103	12_6
2.6605	1.12721	12_6
8.06466	1.30218	12_6
6.23556	1.18671	12_6
13.7182	1.5749	12_6
10.642	1.43656	12_6
11.4734	1.47015	12_6
15.2979	1.56573	12_6
3.65819	1.17296	12_6
8.9792	1.38224	12_6
9.64433	1.41045	12_6
5.48729	1.13492	12_6
12.8868	1.53125	12_6
0.914549	1.01327	12_6
2.57736	1.13087	12_6
14.6328	1.58637	12_6
7.23325	1.26787	12_6
12.388	1.50592	12_6
6.40184	1.19516	12_6
1.41339	1.03992	12_6
4.65588	1.18579	12_6
16.2125	1.50473	12_6
8.1478	1.32629	12_6
2.99307	1.14867	12_6
15.5473	1.48019	12_6
3.82448	1.17398	12_6
10.7252	1.44897	12_6
13.8845	1.56575	12_6
9.06234	1.39304	12_6
11.6397	1.4731	12_6
9.89375	1.42928	12_6
5.57043	1.14916	12_6
7.31639	1.27152	12_6
12.97	1.5382	12_6
4.73902	1.18176	12_6
14.8822	1.58462	12_6
1.16397	1.02097	12_6
1.57967	1.05958	12_6
6.48498	1.18941	12_6
12.2217	1.48758	12_6
16.3787	1.51524	12_6
8.23094	1.35434	12_6
2.41108	1.13025	12_6
3.07621	1.14372	12_6
10.8083	1.46194	12_6
15.4642	1.48984	12_6
3.90762	1.17737	12_6
14.0508	1.56782	12_6
0.332563	1.03046	12_6
9.14549	1.40141	12_6
7.39953	1.29255	12_6
13.2194	1.53547	12_6
11.7228	1.45978	12_6
5.81985	1.14186	12_6
9.97689	1.40201	12_6
16.2956	1.51884	12_6
1.33025	1.01863	12_6
6.56812	1.20872	12_6
14.7991	1.57965	12_6
8.31408	1.35478	12_6
4.82217	1.18356	12_6
12.3048	1.50356	12_6
0.665126	0.995354	12_6
3.15935	1.16657	12_6
2.32794	1.12092	12_6
11.0577	1.45638	12_6
3.99076	1.16863	12_6
14.1339	1.59092	12_6
15.6305	1.49913	12_6
7.48267	1.30051	12_6
5.65357	1.1421	12_6
13.3857	1.51613	12_6
6.65126	1.22039	12_6
10.06	1.43448	12_6
0.498845	1.00319	12_6
16.4619	1.52525	12_6
9.22863	1.39078	12_6
11.5566	1.48666	12_6
14.7159	1.59805	12_6
8.39722	1.34967	12_6
1.8291	1.07311	12_6
4.98845	1.17523	12_6
0.831408	0.998641	12_6
3.24249	1.17791	12_6
10.8914	1.46623	12_6
12.5543	1.51961	12_6
2.16166	1.1059	12_6
6.81754	1.2158	12_6
10.1432	1.43	12_6
7.56581	1.28771	12_6
5.73671	1.11105	12_6
4.0739	1.14706	12_6
13.9677	1.56605	12_6
0.581985	1.00496	12_6
13.3025	1.51275	12_6
16.545	1.51341	12_6
11.806	1.48363	12_6
15.7136	1.50615	12_6
9.31177	1.41216	12_6
8.48036	1.33477	12_6
0.748267	0.997679	12_6
4.90531	1.18478	12_6
14.9653	1.57302	12_6
1.74596	1.06613	12_6
12.6374	1.51896	12_6
10.9746	1.4657	12_6
3.32563	1.17531	12_6
4.24018	1.15944	12_6
7.64895	1.31202	12_6
10.2263	1.42217	12_6
2.2448	1.12019	12_6
5.903	1.14542	12_6
6.7344	1.21078	12_6
0.0831408	0.995978	12_6
16.6282	1.50907	12_6
14.2171	1.56691	12_6
9.39491	1.4102	12_6
13.5519	1.54081	12_6
15.7967	1.52158	12_6
11.8891	1.53691	13_6
8.5635	1.36874	13_6
5.07159	1.25223	13_6
15.0485	1.73898	13_6
0.997689	1.02247	13_6
7.73209	1.34832	13_6
10.4757	1.44945	13_6
12.8037	1.60828	13_6
11.1409	1.49567	13_6
5.98614	1.29701	13_6
1.91224	1.05304	13_6
4.40646	1.24395	13_6
6.98383	1.32484	13_6
3.49191	1.16995	13_6
2.74365	1.11628	13_6
8.64664	1.37273	13_6
0.415704	1.00671	13_6
15.8799	1.78391	13_6
5.15473	1.25644	13_6
9.47805	1.40942	13_6
14.3002	1.68687	13_6
11.9723	1.53365	13_6
13.6351	1.66878	13_6
1.24711	1.02737	13_6
15.1316	1.75031	13_6
4.15704	1.20206	13_6
6.90068	1.32301	13_6
10.3095	1.44498	13_6
6.15242	1.3093	13_6
7.81523	1.34323	13_6
2.07852	1.07205	13_6
12.7205	1.59623	13_6
11.224	1.50047	13_6
3.57505	1.16636	13_6
8.81292	1.37915	13_6
2.90993	1.13469	13_6
12.0554	1.54803	13_6
9.56119	1.41346	13_6
5.23787	1.26119	13_6
13.8014	1.66084	13_6
0.249422	0.963993	13_6
14.3834	1.70985	13_6
15.963	1.77602	13_6
4.4896	1.22706	13_6
15.2148	1.76884	13_6
7.89837	1.3292	13_6
1.08083	1.01707	13_6
6.06928	1.29872	13_6
10.3926	1.44554	13_6
7.06697	1.32402	13_6
11.3071	1.50069	13_6
2.49422	1.10038	13_6
13.0531	1.6094	13_6
3.40877	1.16292	13_6
8.72978	1.37402	13_6
5.32101	1.26495	13_6
9.81061	1.41052	13_6
12.1386	1.54508	13_6
14.4665	1.71257	13_6
0.166282	0.950684	13_6
2.82679	1.12703	13_6
16.1293	1.79503	13_6
13.4688	1.63626	13_6
1.66282	1.04748	13_6
7.98151	1.34496	13_6
6.3187	1.29634	13_6
4.32332	1.22378	13_6
15.381	1.77273	13_6
10.5589	1.47535	13_6
11.3903	1.50233	13_6
13.1362	1.62932	13_6
3.74133	1.17825	13_6
7.15011	1.32447	13_6
8.89606	1.3927	13_6
1.99538	1.05829	13_6
5.40415	1.26529	13_6
9.72747	1.41229	13_6
0	1	13_6
14.5496	1.72879	13_6
16.0462	1.79959	13_6
1.49653	1.04232	13_6
4.57274	1.24813	13_6
8.06466	1.34847	13_6
12.4711	1.58484	13_6
6.23556	1.30514	13_6
2.6605	1.10521	13_6
10.642	1.46827	13_6
13.7182	1.66358	13_6
15.2979	1.76806	13_6
11.4734	1.50744	13_6
3.65819	1.1751	13_6
8.9792	1.38801	13_6
9.64433	1.40359	13_6
5.48729	1.27133	13_6
12.8868	1.61972	13_6
7.23325	1.318	13_6
12.388	1.58364	13_6
0.914549	1.00622	13_6
16.2125	1.81353	13_6
14.6328	1.73693	13_6
2.57736	1.09825	13_6
1.41339	1.03509	13_6
4.65588	1.23805	13_6
6.40184	1.30721	13_6
8.1478	1.35161	13_6
2.99307	1.1377	13_6
13.8845	1.67347	13_6
10.7252	1.48736	13_6
3.82448	1.18424	13_6
15.5473	1.76706	13_6
11.6397	1.50688	13_6
9.06234	1.3863	13_6
9.89375	1.43155	13_6
5.57043	1.2742	13_6
7.31639	1.32719	13_6
12.97	1.61362	13_6
16.3787	1.81627	13_6
4.73902	1.24203	13_6
1.57967	1.04193	13_6
6.48498	1.29925	13_6
12.2217	1.54725	13_6
14.8822	1.75269	13_6
2.41108	1.10506	13_6
1.16397	1.01949	13_6
8.23094	1.34893	13_6
3.07621	1.1331	13_6
10.8083	1.4771	13_6
15.4642	1.77237	13_6
14.0508	1.6689	13_6
3.90762	1.19236	13_6
7.39953	1.32685	13_6
13.2194	1.62965	13_6
0.332563	0.985139	13_6
11.7228	1.51903	13_6
9.14549	1.39152	13_6
9.97689	1.43277	13_6
5.81985	1.28677	13_6
14.7991	1.74471	13_6
6.56812	1.30418	13_6
16.2956	1.81812	13_6
8.31408	1.36743	13_6
1.33025	1.02586	13_6
4.82217	1.24952	13_6
0.665126	1.00226	13_6
12.3048	1.56434	13_6
3.15935	1.15566	13_6
2.32794	1.09679	13_6
11.0577	1.49427	13_6
3.99076	1.19201	13_6
7.48267	1.33578	13_6
14.1339	1.69117	13_6
15.6305	1.7703	13_6
5.65357	1.28349	13_6
13.3857	1.62841	13_6
11.5566	1.5165	13_6
6.65126	1.31948	13_6
10.06	1.44237	13_6
9.22863	1.40133	13_6
0.498845	1.00448	13_6
16.4619	1.81876	13_6
1.8291	1.05817	13_6
14.7159	1.74643	13_6
8.39722	1.35795	13_6
0.831408	0.999185	13_6
4.98845	1.25538	13_6
10.8914	1.48323	13_6
12.5543	1.59854	13_6
3.24249	1.14273	13_6
7.56581	1.34531	13_6
2.16166	1.06774	13_6
6.81754	1.32162	13_6
10.1432	1.437	13_6
4.0739	1.20479	13_6
13.9677	1.66344	13_6
5.73671	1.27524	13_6
15.7136	1.78082	13_6
11.806	1.53091	13_6
0.581985	0.999753	13_6
16.545	1.8193	13_6
13.3025	1.62267	13_6
9.31177	1.3937	13_6
8.48036	1.36217	13_6
0.748267	0.992612	13_6
14.9653	1.7434	13_6
4.90531	1.25274	13_6
1.74596	1.04457	13_6
12.6374	1.60044	13_6
10.2263	1.44609	13_6
10.9746	1.47437	13_6
4.24018	1.22235	13_6
3.32563	1.15617	13_6
7.64895	1.34567	13_6
5.903	1.30095	13_6
6.7344	1.31503	13_6
2.2448	1.08941	13_6
16.6282	1.8259	13_6
14.2171	1.68592	13_6
0.0831408	0.945063	13_6
9.39491	1.40742	13_6
13.5519	1.64891	13_6
15.7967	1.79238	13_6
14.2171	1.75746	15_6
8.5635	1.5092	15_6
9.39491	1.53098	15_6
11.8891	1.64592	15_6
13.5519	1.71306	15_6
15.7967	1.87643	15_6
5.07159	1.34798	15_6
15.0485	1.81346	15_6
0.997689	1.02841	15_6
7.73209	1.49404	15_6
5.98614	1.3863	15_6
10.4757	1.56013	15_6
4.40646	1.32109	15_6
12.8037	1.69599	15_6
1.91224	1.10547	15_6
6.98383	1.43218	15_6
11.1409	1.61133	15_6
3.49191	1.27129	15_6
2.74365	1.18721	15_6
8.64664	1.49181	15_6
0.415704	1.03083	15_6
5.15473	1.3354	15_6
9.47805	1.51691	15_6
14.3002	1.74926	15_6
11.9723	1.63705	15_6
15.8799	1.8714	15_6
1.24711	1.02997	15_6
4.15704	1.31671	15_6
15.1316	1.81817	15_6
13.6351	1.72698	15_6
10.3095	1.55747	15_6
6.90068	1.41391	15_6
7.81523	1.48559	15_6
6.15242	1.38919	15_6
2.07852	1.10078	15_6
12.7205	1.66619	15_6
3.57505	1.27909	15_6
11.224	1.60591	15_6
8.81292	1.49872	15_6
2.90993	1.22253	15_6
9.56119	1.54141	15_6
0.249422	1.05044	15_6
5.23787	1.34796	15_6
12.0554	1.64629	15_6
14.3834	1.76625	15_6
15.963	1.88101	15_6
4.4896	1.33137	15_6
13.8014	1.74014	15_6
7.89837	1.48362	15_6
1.08083	1.03851	15_6
6.06928	1.38396	15_6
10.3926	1.57085	15_6
15.2148	1.81635	15_6
7.06697	1.45895	15_6
11.3071	1.6203	15_6
3.40877	1.27223	15_6
13.0531	1.69156	15_6
2.49422	1.16023	15_6
8.72978	1.50943	15_6
5.32101	1.35158	15_6
2.82679	1.20049	15_6
0.166282	1.04499	15_6
9.81061	1.55534	15_6
1.66282	1.09418	15_6
6.3187	1.39174	15_6
12.1386	1.63946	15_6
13.4688	1.69402	15_6
14.4665	1.77949	15_6
7.98151	1.49422	15_6
4.32332	1.32787	15_6
16.1293	1.90907	15_6
10.5589	1.57825	15_6
15.381	1.8349	15_6
11.3903	1.6295	15_6
7.15011	1.46105	15_6
1.99538	1.10394	15_6
3.74133	1.31445	15_6
13.1362	1.69215	15_6
8.89606	1.51193	15_6
5.40415	1.34473	15_6
0	1	15_6
9.72747	1.53124	15_6
4.57274	1.3404	15_6
8.06466	1.49431	15_6
14.5496	1.78526	15_6
16.0462	1.9038	15_6
1.49653	1.05943	15_6
6.23556	1.39291	15_6
2.6605	1.17305	15_6
12.4711	1.65194	15_6
13.7182	1.73498	15_6
10.642	1.5711	15_6
11.4734	1.62546	15_6
15.2979	1.82102	15_6
3.65819	1.29907	15_6
8.9792	1.49985	15_6
5.48729	1.36705	15_6
12.8868	1.68864	15_6
9.64433	1.53018	15_6
0.914549	1.01978	15_6
7.23325	1.45131	15_6
6.40184	1.40949	15_6
1.41339	1.05591	15_6
4.65588	1.33223	15_6
12.388	1.64099	15_6
2.57736	1.16432	15_6
14.6328	1.80194	15_6
8.1478	1.49529	15_6
16.2125	1.87426	15_6
2.99307	1.23024	15_6
3.82448	1.29977	15_6
10.7252	1.58607	15_6
15.5473	1.84595	15_6
13.8845	1.74712	15_6
9.06234	1.49697	15_6
9.89375	1.5615	15_6
11.6397	1.62888	15_6
5.57043	1.35837	15_6
7.31639	1.45484	15_6
12.97	1.70542	15_6
4.73902	1.34749	15_6
6.48498	1.40862	15_6
12.2217	1.64954	15_6
14.8822	1.802	15_6
1.16397	1.0434	15_6
8.23094	1.5038	15_6
1.57967	1.06842	15_6
16.3787	1.9163	15_6
2.41108	1.14061	15_6
3.07621	1.23846	15_6
3.90762	1.31922	15_6
10.8083	1.57406	15_6
15.4642	1.83124	15_6
14.0508	1.7442	15_6
0.332563	1.04181	15_6
7.39953	1.44719	15_6
11.7228	1.64634	15_6
9.97689	1.5584	15_6
13.2194	1.6825	15_6
5.81985	1.36159	15_6
9.14549	1.49869	15_6
6.56812	1.41619	15_6
16.2956	1.89106	15_6
8.31408	1.50339	15_6
1.33025	1.03282	15_6
4.82217	1.33008	15_6
14.7991	1.79179	15_6
0.665126	1.00367	15_6
12.3048	1.64178	15_6
3.15935	1.26586	15_6
2.32794	1.12833	15_6
11.0577	1.60839	15_6
3.99076	1.31207	15_6
7.48267	1.48881	15_6
5.65357	1.36645	15_6
6.65126	1.44113	15_6
15.6305	1.86036	15_6
10.06	1.5711	15_6
14.1339	1.74887	15_6
0.498845	1.01739	15_6
16.4619	1.90557	15_6
9.22863	1.50902	15_6
11.5566	1.63389	15_6
13.3857	1.70843	15_6
8.39722	1.51752	15_6
14.7159	1.77854	15_6
1.8291	1.10772	15_6
4.98845	1.34236	15_6
3.24249	1.26203	15_6
0.831408	0.999731	15_6
12.5543	1.66347	15_6
10.8914	1.59608	15_6
7.56581	1.4782	15_6
2.16166	1.09309	15_6
6.81754	1.42066	15_6
10.1432	1.55517	15_6
5.73671	1.38004	15_6
4.0739	1.32376	15_6
13.9677	1.73922	15_6
11.806	1.63305	15_6
15.7136	1.86637	15_6
0.581985	1.00999	15_6
16.545	1.90349	15_6
9.31177	1.51234	15_6
13.3025	1.67936	15_6
0.748267	0.994263	15_6
4.90531	1.34961	15_6
8.48036	1.51798	15_6
1.74596	1.10179	15_6
14.9653	1.79937	15_6
12.6374	1.65854	15_6
3.32563	1.27956	15_6
10.2263	1.56895	15_6
4.24018	1.32406	15_6
7.64895	1.49261	15_6
10.9746	1.58495	15_6
5.903	1.37716	15_6
6.7344	1.43644	15_6
0.0831408	1.00677	15_6
2.2448	1.11608	15_6
16.6282	1.90903	15_6
9.39491	1.34885	16_6
13.5519	1.4028	16_6
8.5635	1.32782	16_6
15.7967	1.47685	16_6
5.07159	1.24198	16_6
11.8891	1.41693	16_6
0.997689	1.04747	16_6
15.0485	1.41139	16_6
5.98614	1.26108	16_6
7.73209	1.30773	16_6
10.4757	1.36654	16_6
11.1409	1.39624	16_6
12.8037	1.40072	16_6
1.91224	1.0988	16_6
4.40646	1.24426	16_6
6.98383	1.27656	16_6
3.49191	1.19609	16_6
2.74365	1.14907	16_6
0.415704	1.0483	16_6
8.64664	1.32454	16_6
5.15473	1.24293	16_6
11.9723	1.40678	16_6
14.3002	1.44818	16_6
15.8799	1.46926	16_6
9.47805	1.34546	16_6
1.24711	1.06148	16_6
13.6351	1.42509	16_6
15.1316	1.44061	16_6
4.15704	1.23035	16_6
6.90068	1.28315	16_6
10.3095	1.3614	16_6
7.81523	1.30348	16_6
6.15242	1.25384	16_6
12.7205	1.40687	16_6
2.07852	1.11133	16_6
3.57505	1.20781	16_6
11.224	1.40519	16_6
8.81292	1.33702	16_6
2.90993	1.16318	16_6
0.249422	1.02837	16_6
12.0554	1.41638	16_6
5.23787	1.24201	16_6
9.56119	1.35591	16_6
13.8014	1.42626	16_6
14.3834	1.46662	16_6
15.963	1.46747	16_6
4.4896	1.24029	16_6
1.08083	1.04755	16_6
15.2148	1.45211	16_6
7.89837	1.31962	16_6
6.06928	1.263	16_6
10.3926	1.36951	16_6
7.06697	1.27679	16_6
11.3071	1.3985	16_6
13.0531	1.39496	16_6
3.40877	1.19236	16_6
8.72978	1.33893	16_6
2.49422	1.13719	16_6
0.166282	1.0077	16_6
5.32101	1.23875	16_6
2.82679	1.15434	16_6
14.4665	1.45196	16_6
13.4688	1.4034	16_6
9.81061	1.36264	16_6
7.98151	1.31857	16_6
16.1293	1.48964	16_6
1.66282	1.08402	16_6
12.1386	1.41678	16_6
4.32332	1.23188	16_6
6.3187	1.25515	16_6
10.5589	1.38913	16_6
15.381	1.46657	16_6
11.3903	1.41005	16_6
13.1362	1.39762	16_6
3.74133	1.21525	16_6
8.89606	1.35089	16_6
1.99538	1.11044	16_6
7.15011	1.28702	16_6
5.40415	1.24141	16_6
9.72747	1.37344	16_6
0	1	16_6
16.0462	1.47941	16_6
1.49653	1.08637	16_6
4.57274	1.23531	16_6
12.4711	1.42709	16_6
14.5496	1.43224	16_6
6.23556	1.26566	16_6
8.06466	1.32796	16_6
2.6605	1.13864	16_6
10.642	1.37157	16_6
13.7182	1.41779	16_6
11.4734	1.39851	16_6
15.2979	1.46698	16_6
3.65819	1.21438	16_6
8.9792	1.34012	16_6
5.48729	1.25166	16_6
0.914549	1.04107	16_6
9.64433	1.33925	16_6
12.8868	1.40537	16_6
7.23325	1.28585	16_6
14.6328	1.44476	16_6
2.57736	1.13344	16_6
4.65588	1.23744	16_6
1.41339	1.07298	16_6
12.388	1.42431	16_6
6.40184	1.26331	16_6
16.2125	1.49238	16_6
8.1478	1.32833	16_6
2.99307	1.17096	16_6
3.82448	1.21693	16_6
13.8845	1.43551	16_6
15.5473	1.46068	16_6
10.7252	1.37899	16_6
9.06234	1.35692	16_6
11.6397	1.4049	16_6
9.89375	1.37649	16_6
5.57043	1.24592	16_6
7.31639	1.30586	16_6
4.73902	1.24271	16_6
12.97	1.40661	16_6
1.57967	1.08155	16_6
6.48498	1.26498	16_6
16.3787	1.50188	16_6
1.16397	1.05761	16_6
14.8822	1.43144	16_6
8.23094	1.32708	16_6
12.2217	1.42064	16_6
2.41108	1.1355	16_6
3.07621	1.17175	16_6
15.4642	1.46818	16_6
3.90762	1.23021	16_6
10.8083	1.37788	16_6
14.0508	1.42616	16_6
0.332563	1.03638	16_6
7.39953	1.30046	16_6
9.14549	1.33509	16_6
5.81985	1.2515	16_6
9.97689	1.36265	16_6
11.7228	1.42425	16_6
13.2194	1.39389	16_6
6.56812	1.27806	16_6
16.2956	1.49172	16_6
1.33025	1.06588	16_6
8.31408	1.30313	16_6
14.7991	1.43491	16_6
0.665126	1.02726	16_6
4.82217	1.2374	16_6
3.15935	1.18626	16_6
12.3048	1.4135	16_6
2.32794	1.12975	16_6
11.0577	1.38669	16_6
3.99076	1.22194	16_6
7.48267	1.29547	16_6
5.65357	1.25075	16_6
14.1339	1.45691	16_6
15.6305	1.46621	16_6
6.65126	1.27526	16_6
10.06	1.3709	16_6
11.5566	1.42243	16_6
16.4619	1.49366	16_6
0.498845	1.03823	16_6
9.22863	1.34013	16_6
13.3857	1.41306	16_6
1.8291	1.09896	16_6
8.39722	1.30584	16_6
14.7159	1.42776	16_6
0.831408	1.03041	16_6
4.98845	1.23937	16_6
3.24249	1.18158	16_6
10.8914	1.38336	16_6
12.5543	1.43751	16_6
2.16166	1.10939	16_6
6.81754	1.28091	16_6
7.56581	1.30038	16_6
4.0739	1.23137	16_6
10.1432	1.37181	16_6
13.9677	1.42799	16_6
5.73671	1.24876	16_6
0.581985	1.02597	16_6
11.806	1.41954	16_6
15.7136	1.46701	16_6
16.545	1.49607	16_6
13.3025	1.39627	16_6
9.31177	1.33722	16_6
0.748267	1.02634	16_6
4.90531	1.24305	16_6
8.48036	1.29737	16_6
1.74596	1.09379	16_6
14.9653	1.42454	16_6
[truncated: 5,439 more rows]

## Sheet: Extended Data Fig. 5d
Source data: Extended Data Fig. 5d
Intensity	Condition
0.00969638	'HMGB1_confined'
0.0125344	'HMGB1_confined'
0.0144605	'HMGB1_confined'
0.0153045	'HMGB1_confined'
0.0136758	'HMGB1_confined'
0.00997372	'HMGB1_confined'
0.0131173	'HMGB1_confined'
0.0147924	'HMGB1_confined'
0.0155437	'HMGB1_confined'
0.0102147	'HMGB1_confined'
0.0148948	'HMGB1_confined'
0.00960794	'HMGB1_confined'
0.00996389	'HMGB1_confined'
0.00878921	'HMGB1_confined'
0.0127713	'HMGB1_confined'
0.0127887	'HMGB1_confined'
0.0147226	'HMGB1_confined'
0.0136572	'HMGB1_confined'
0.0131308	'HMGB1_confined'
0.010192	'HMGB1_confined'
0.0135527	'HMGB1_confined'
0.0140148	'HMGB1_confined'
0.0130841	'HMGB1_confined'
0.0141343	'HMGB1_confined'
0.0133143	'HMGB1_confined'
0.0094827	'HMGB1_confined'
0.013721	'HMGB1_confined'
0.0128987	'HMGB1_confined'
0.0104694	'HMGB1_confined'
0.0150159	'HMGB1_confined'
0.0111145	'HMGB1_confined'
0.0144634	'HMGB1_confined'
0.0122886	'HMGB1_confined'
0.016202	'HMGB1_confined'
0.0113154	'HMGB1_confined'
0.00972936	'HMGB1_confined'
0.0116872	'HMGB1_confined'
0.0106001	'HMGB1_confined'
0.0125459	'HMGB1_confined'
0.011314	'HMGB1_confined'
0.00991047	'HMGB1_confined'
0.0117964	'HMGB1_confined'
0.0125035	'HMGB1_confined'
0.00720961	'HMGB1_confined'
0.0100309	'HMGB1_confined'
0.00996808	'HMGB1_confined'
0.010137	'HMGB1_confined'
0.00687912	'HMGB1_confined'
0.00606876	'HMGB1_confined'
0.0116484	'HMGB1_confined'
0.0101711	'HMGB1_confined'
0.0116681	'HMGB1_confined'
0.0143184	'HMGB1_confined'
0.0130348	'HMGB1_confined'
0.012402	'HMGB1_confined'
0.0100558	'HMGB1_confined'
0.0113502	'HMGB1_confined'
0.0122093	'HMGB1_confined'
0.00958928	'HMGB1_confined'
0.011616	'HMGB1_confined'
0.00882715	'HMGB1_confined'
0.0122103	'HMGB1_confined'
0.00717678	'HMGB1_confined'
0.00755323	'HMGB1_confined'
0.0105415	'HMGB1_confined'
0.0136386	'HMGB1_confined'
0.0135484	'HMGB1_confined'
0.00769233	'HMGB1_confined'
0.00914259	'HMGB1_confined'
0.00398319	'HMGB1_confined'
0.00527054	'HMGB1_confined'
0.0118191	'HMGB1_confined'
0.00994483	'HMGB1_confined'
0.0128323	'HMGB1_confined'
0.0111612	'HMGB1_confined'
0.0136328	'HMGB1_confined'
0.00900599	'HMGB1_unconfined'
0.0130199	'HMGB1_unconfined'
0.0126656	'HMGB1_unconfined'
0.0098189	'HMGB1_unconfined'
0.0122282	'HMGB1_unconfined'
0.0140823	'HMGB1_unconfined'
0.0129084	'HMGB1_unconfined'
0.0170017	'HMGB1_unconfined'
0.0150717	'HMGB1_unconfined'
0.00978174	'HMGB1_unconfined'
0.0147282	'HMGB1_unconfined'
0.0121832	'HMGB1_unconfined'
0.0128074	'HMGB1_unconfined'
0.0145249	'HMGB1_unconfined'
0.011334	'HMGB1_unconfined'
0.00863337	'HMGB1_unconfined'
0.0132644	'HMGB1_unconfined'
0.0118418	'HMGB1_unconfined'
0.0126757	'HMGB1_unconfined'
0.00987917	'HMGB1_unconfined'
0.013228	'HMGB1_unconfined'
0.0102438	'HMGB1_unconfined'
0.0140024	'HMGB1_unconfined'
0.0130182	'HMGB1_unconfined'
0.0124945	'HMGB1_unconfined'
0.0128537	'HMGB1_unconfined'
0.0106434	'HMGB1_unconfined'
0.0134389	'HMGB1_unconfined'
0.00935723	'HMGB1_unconfined'
0.00562148	'HMGB1_unconfined'
0.0114626	'HMGB1_unconfined'
0.0110894	'HMGB1_unconfined'
0.011739	'HMGB1_unconfined'
0.0112548	'HMGB1_unconfined'
0.00940593	'HMGB1_unconfined'
0.0057387	'HMGB1_unconfined'
0.0087852	'HMGB1_unconfined'
0.0111354	'HMGB1_unconfined'
0.0133668	'HMGB1_unconfined'
0.0109461	'HMGB1_unconfined'
0.0119964	'HMGB1_unconfined'
0.0130552	'HMGB1_unconfined'
0.00891119	'HMGB1_unconfined'
0.0128675	'HMGB1_unconfined'
0.012602	'HMGB1_unconfined'
0.0116954	'HMGB1_unconfined'
0.00915688	'HMGB1_unconfined'
0.013817	'HMGB1_unconfined'
0.0126778	'HMGB1_unconfined'
0.0121758	'HMGB1_unconfined'
0.0128742	'HMGB1_unconfined'
0.0113628	'HMGB1_unconfined'
0.0143132	'HMGB1_unconfined'
0.0132333	'HMGB1_unconfined'
0.00716681	'HMGB1_unconfined'
0.0126551	'HMGB1_unconfined'
0.0130746	'HMGB1_unconfined'
0.0145806	'HMGB1_unconfined'
0.0123357	'HMGB1_unconfined'
0.00963114	'HMGB1_unconfined'
0.010135	'HMGB1_unconfined'
0.00991675	'HMGB1_unconfined'
0.010327	'HMGB1_unconfined'
0.011773	'HMGB1_unconfined'
0.0126275	'HMGB1_unconfined'
0.0111251	'HMGB1_unconfined'
0.0138292	'HMGB1_unconfined'
0.0101904	'HMGB1_unconfined'
0.012706	'HMGB1_unconfined'
0.00978993	'HMGB1_unconfined'
0.0133768	'HMGB1_unconfined'
0.0127625	'HMGB1_unconfined'
0.0111133	'HMGB1_unconfined'
0.0114238	'HMGB1_unconfined'
0.00850795	'HMGB1_unconfined'
0.0137284	'HMGB1_unconfined'
0.0141166	'HMGB1_unconfined'
0.00993023	'HMGB1_unconfined'
0.00932146	'HMGB1_unconfined'
0.0105125	'HMGB1_unconfined'
0.0134468	'HMGB1_unconfined'
0.0123866	'HMGB1_unconfined'
0.0121803	'HMGB1_unconfined'
0.0140363	'HMGB1_unconfined'
0.0117956	'HMGB1_unconfined'
0.0110104	'HMGB1_unconfined'
0.00846371	'HMGB1_unconfined'
0.0117797	'HMGB1_unconfined'
0.011387	'HMGB1_unconfined'
0.011141	'HMGB1_unconfined'
0.0125884	'HMGB1_unconfined'
0.0114827	'HMGB1_unconfined'
0.0121149	'HMGB1_unconfined'
0.0117656	'HMGB1_unconfined'
0.00878667	'HMGB1_unconfined'
0.0105968	'HMGB1_unconfined'
0.0124839	'HMGB1_unconfined'
0.0124872	'HMGB1_unconfined'
0.0132527	'HMGB1_unconfined'
0.0119743	'HMGB1_unconfined'
0.0112573	'HMGB1_unconfined'
0.0139174	'HMGB1_unconfined'
0.0124287	'HMGB1_unconfined'
0.0105839	'HMGB1_unconfined'
0.0117717	'HMGB1_unconfined'

## Sheet: Extended Data Fig. 5f
Source data: Extended Data Fig. 5f
Intensity	Condition
0.0215453	'HMGA1_confined'
0.0270882	'HMGA1_confined'
0.0321458	'HMGA1_confined'
0.0256273	'HMGA1_confined'
0.024051	'HMGA1_confined'
0.0188307	'HMGA1_confined'
0.021109	'HMGA1_confined'
0.0192945	'HMGA1_confined'
0.0183889	'HMGA1_confined'
0.0249804	'HMGA1_confined'
0.0239686	'HMGA1_confined'
0.0216192	'HMGA1_confined'
0.0226724	'HMGA1_confined'
0.0194206	'HMGA1_confined'
0.0211134	'HMGA1_confined'
0.0245717	'HMGA1_confined'
0.0217974	'HMGA1_confined'
0.0205182	'HMGA1_confined'
0.0222922	'HMGA1_confined'
0.0219844	'HMGA1_confined'
0.0180035	'HMGA1_confined'
0.0215459	'HMGA1_confined'
0.0204909	'HMGA1_confined'
0.0275119	'HMGA1_confined'
0.0175159	'HMGA1_confined'
0.0206389	'HMGA1_confined'
0.0262695	'HMGA1_confined'
0.0173432	'HMGA1_confined'
0.0173353	'HMGA1_confined'
0.0245748	'HMGA1_confined'
0.0268866	'HMGA1_confined'
0.0228394	'HMGA1_confined'
0.0268661	'HMGA1_confined'
0.0301879	'HMGA1_confined'
0.0179249	'HMGA1_confined'
0.0186437	'HMGA1_confined'
0.0224452	'HMGA1_confined'
0.0288532	'HMGA1_confined'
0.0219844	'HMGA1_confined'
0.0317288	'HMGA1_confined'
0.0192153	'HMGA1_confined'
0.0231249	'HMGA1_confined'
0.0243179	'HMGA1_confined'
0.0208	'HMGA1_confined'
0.0256427	'HMGA1_confined'
0.0280802	'HMGA1_confined'
0.0231835	'HMGA1_confined'
0.021352	'HMGA1_confined'
0.0254601	'HMGA1_confined'
0.0202397	'HMGA1_confined'
0.0177727	'HMGA1_confined'
0.0260163	'HMGA1_confined'
0.0165514	'HMGA1_confined'
0.0258853	'HMGA1_confined'
0.0232044	'HMGA1_confined'
0.0226552	'HMGA1_confined'
0.0312667	'HMGA1_confined'
0.0197104	'HMGA1_confined'
0.0189938	'HMGA1_confined'
0.0188853	'HMGA1_confined'
0.0212211	'HMGA1_confined'
0.026647	'HMGA1_confined'
0.0295264	'HMGA1_confined'
0.0220976	'HMGA1_confined'
0.0204456	'HMGA1_confined'
0.0203087	'HMGA1_confined'
0.0202928	'HMGA1_confined'
0.0214813	'HMGA1_confined'
0.0228733	'HMGA1_confined'
0.0194032	'HMGA1_confined'
0.0235733	'HMGA1_confined'
0.0154653	'HMGA1_confined'
0.0165023	'HMGA1_confined'
0.0231625	'HMGA1_confined'
0.0214889	'HMGA1_confined'
0.0159561	'HMGA1_confined'
0.031703	'HMGA1_confined'
0.0185229	'HMGA1_confined'
0.0174836	'HMGA1_confined'
0.0258734	'HMGA1_confined'
0.0188536	'HMGA1_unconfined'
0.0187162	'HMGA1_unconfined'
0.024518	'HMGA1_unconfined'
0.021644	'HMGA1_unconfined'
0.0226757	'HMGA1_unconfined'
0.0200216	'HMGA1_unconfined'
0.0277096	'HMGA1_unconfined'
0.0256577	'HMGA1_unconfined'
0.0216416	'HMGA1_unconfined'
0.0164976	'HMGA1_unconfined'
0.0134813	'HMGA1_unconfined'
0.0200627	'HMGA1_unconfined'
0.0211294	'HMGA1_unconfined'
0.0287398	'HMGA1_unconfined'
0.0232974	'HMGA1_unconfined'
0.0253989	'HMGA1_unconfined'
0.0224196	'HMGA1_unconfined'
0.0260842	'HMGA1_unconfined'
0.0190566	'HMGA1_unconfined'
0.0191031	'HMGA1_unconfined'
0.0189084	'HMGA1_unconfined'
0.0296507	'HMGA1_unconfined'
0.0276472	'HMGA1_unconfined'
0.0251136	'HMGA1_unconfined'
0.0171116	'HMGA1_unconfined'
0.0209875	'HMGA1_unconfined'
0.0236414	'HMGA1_unconfined'
0.0248582	'HMGA1_unconfined'
0.0230343	'HMGA1_unconfined'
0.0216514	'HMGA1_unconfined'
0.0209648	'HMGA1_unconfined'
0.019967	'HMGA1_unconfined'
0.0240944	'HMGA1_unconfined'
0.0250543	'HMGA1_unconfined'
0.0311756	'HMGA1_unconfined'
0.0293112	'HMGA1_unconfined'
0.0207123	'HMGA1_unconfined'
0.0311534	'HMGA1_unconfined'
0.0183764	'HMGA1_unconfined'
0.0238037	'HMGA1_unconfined'
0.0250734	'HMGA1_unconfined'
0.0245283	'HMGA1_unconfined'
0.0264673	'HMGA1_unconfined'
0.0251202	'HMGA1_unconfined'
0.02268	'HMGA1_unconfined'
0.021	'HMGA1_unconfined'
0.0241168	'HMGA1_unconfined'
0.0195658	'HMGA1_unconfined'
0.0191001	'HMGA1_unconfined'
0.0208579	'HMGA1_unconfined'
0.0183438	'HMGA1_unconfined'
0.0177859	'HMGA1_unconfined'
0.019418	'HMGA1_unconfined'
0.0218678	'HMGA1_unconfined'
0.0252125	'HMGA1_unconfined'
0.0141024	'HMGA1_unconfined'
0.0265021	'HMGA1_unconfined'
0.020229	'HMGA1_unconfined'
0.0226544	'HMGA1_unconfined'
0.0325859	'HMGA1_unconfined'
0.0208479	'HMGA1_unconfined'
0.0203101	'HMGA1_unconfined'
0.0195691	'HMGA1_unconfined'
0.0202173	'HMGA1_unconfined'
0.0237647	'HMGA1_unconfined'
0.0136767	'HMGA1_unconfined'
0.0177214	'HMGA1_unconfined'
0.0203934	'HMGA1_unconfined'
0.0219258	'HMGA1_unconfined'
0.0217253	'HMGA1_unconfined'
0.0229124	'HMGA1_unconfined'
0.0217424	'HMGA1_unconfined'
0.0208271	'HMGA1_unconfined'
0.0176319	'HMGA1_unconfined'
0.019244	'HMGA1_unconfined'
0.0198244	'HMGA1_unconfined'
0.020238	'HMGA1_unconfined'
0.0247027	'HMGA1_unconfined'
0.0168935	'HMGA1_unconfined'
0.0197297	'HMGA1_unconfined'
0.0182802	'HMGA1_unconfined'
0.0194813	'HMGA1_unconfined'
0.0207882	'HMGA1_unconfined'
0.0233784	'HMGA1_unconfined'
0.0329803	'HMGA1_unconfined'
0.0199513	'HMGA1_unconfined'
0.0229191	'HMGA1_unconfined'
0.0278831	'HMGA1_unconfined'
0.0211355	'HMGA1_unconfined'
0.0222978	'HMGA1_unconfined'
0.0177052	'HMGA1_unconfined'
0.0218719	'HMGA1_unconfined'
0.0206702	'HMGA1_unconfined'
0.0183727	'HMGA1_unconfined'
0.0238951	'HMGA1_unconfined'
0.0239038	'HMGA1_unconfined'
0.0196739	'HMGA1_unconfined'
0.0211394	'HMGA1_unconfined'
0.0204266	'HMGA1_unconfined'
0.0197921	'HMGA1_unconfined'
0.0199397	'HMGA1_unconfined'
0.0189432	'HMGA1_unconfined'
0.0213547	'HMGA1_unconfined'
0.0212786	'HMGA1_unconfined'
0.0172587	'HMGA1_unconfined'
0.0253402	'HMGA1_unconfined'
0.0252868	'HMGA1_unconfined'
0.025948	'HMGA1_unconfined'
0.0280162	'HMGA1_unconfined'
0.0166691	'HMGA1_unconfined'
0.0189352	'HMGA1_unconfined'
0.0149727	'HMGA1_unconfined'
0.0194791	'HMGA1_unconfined'
0.0130616	'HMGA1_unconfined'
0.0155823	'HMGA1_unconfined'
0.0185006	'HMGA1_unconfined'
0.0183832	'HMGA1_unconfined'
0.0189998	'HMGA1_unconfined'
0.0153702	'HMGA1_unconfined'
0.0177974	'HMGA1_unconfined'
0.018412	'HMGA1_unconfined'
0.0212276	'HMGA1_unconfined'
0.0218439	'HMGA1_unconfined'
0.0208919	'HMGA1_unconfined'
0.0181243	'HMGA1_unconfined'
