# Supplementary material for: Mechanical confinement governs phenotypic plasticity in melanoma
Source: Nature. 2025 Aug 27;647(8089):517–27. doi: 10.1038/s41586-025-09445-6 (PMC12611772; doi:10.1038/s41586-025-09445-6)
Supplement: Supplementary file 12 — Source Data Extended Data Fig. 6 [file 41586_2025_9445_MOESM12_ESM.xlsx]

## Sheet: Extended Data Fig. 6g
Source data: Extended Data Fig. 6g
Intensity	Condition
0.00242992	'unconfined'
0.00303525	'unconfined'
0.0024636	'unconfined'
0.00299455	'unconfined'
0.00295119	'unconfined'
0.00366515	'unconfined'
0.0027199	'unconfined'
0.00274796	'unconfined'
0.00270374	'unconfined'
0.00345413	'unconfined'
0.00363034	'unconfined'
0.00279616	'unconfined'
0.00205251	'unconfined'
0.00371922	'unconfined'
0.0011749	'unconfined'
0.00381543	'unconfined'
0.00257244	'unconfined'
0.00287268	'unconfined'
0.00302042	'unconfined'
0.00274548	'unconfined'
0.00255331	'unconfined'
0.00238776	'unconfined'
0.00327889	'unconfined'
0.0025264	'unconfined'
0.0025116	'unconfined'
0.00352425	'unconfined'
0.00364125	'unconfined'
0.00297104	'unconfined'
0.00291328	'unconfined'
0.00367738	'unconfined'
0.00268301	'unconfined'
0.00284546	'unconfined'
0.00286088	'unconfined'
0.00319495	'unconfined'
0.00269961	'unconfined'
0.00262427	'unconfined'
0.00287798	'unconfined'
0.00322875	'unconfined'
0.00229491	'unconfined'
0.00279893	'unconfined'
0.00380204	'unconfined'
0.00372592	'unconfined'
0.00265437	'unconfined'
0.00253534	'unconfined'
0.000582094	'unconfined'
0.00346398	'unconfined'
0.00426833	'unconfined'
0.0031774	'unconfined'
0.00544196	'unconfined'
0.00308546	'unconfined'
0.000558436	'unconfined'
0.0029392	'unconfined'
0.00330225	'unconfined'
0.00354962	'unconfined'
0.00293375	'unconfined'
0.00307826	'unconfined'
0.00305806	'unconfined'
0.00311875	'unconfined'
0.00295406	'unconfined'
0.00307042	'unconfined'
0.00349933	'unconfined'
0.00313222	'unconfined'
0.00309365	'unconfined'
0.00299489	'unconfined'
0.00296198	'unconfined'
0.00294074	'unconfined'
0.00318657	'unconfined'
0.00317657	'unconfined'
0.00341452	'unconfined'
0.0032081	'unconfined'
0.00330817	'unconfined'
0.00279494	'unconfined'
0.00302918	'unconfined'
0.00288384	'unconfined'
0.00405364	'confined'
0.00431533	'confined'
0.00404229	'confined'
0.00362799	'confined'
0.00436718	'confined'
0.00376459	'confined'
0.00412222	'confined'
0.00345823	'confined'
0.00346354	'confined'
0.00366501	'confined'
0.00286077	'confined'
0.00357343	'confined'
0.00265482	'confined'
0.00350764	'confined'
0.00351278	'confined'
0.00380298	'confined'
0.00412277	'confined'
0.00247513	'confined'
0.00287844	'confined'
0.00376414	'confined'
0.00420179	'confined'
0.00315217	'confined'
0.00346501	'confined'
0.00271708	'confined'
0.00341853	'confined'
0.00393384	'confined'
0.00392426	'confined'
0.00320794	'confined'
0.00410931	'confined'
0.00327905	'confined'
0.0031677	'confined'
0.00350622	'confined'
0.00066203	'confined'
0.00366026	'confined'
0.00535625	'confined'
0.00386462	'confined'
0.00430159	'confined'
0.005617	'confined'
0.00358045	'confined'
0.00395962	'confined'
0.00436672	'confined'
0.0037089	'confined'
0.00388658	'confined'
0.00304571	'confined'
0.00459306	'confined'
0.0048509	'confined'
0.0029107	'confined'
0.00294972	'confined'
0.00361338	'confined'
0.0044261	'confined'
0.00366304	'confined'
0.00457435	'confined'
0.00504934	'confined'
0.00394456	'confined'
0.00534075	'confined'
0.00523836	'confined'
0.00463749	'confined'
0.00339409	'confined'
0.00438488	'confined'
0.00359616	'confined'
0.00433304	'confined'
0.00378515	'confined'
0.00406869	'confined'
0.0036594	'confined'
0.00485779	'confined'
0.00336071	'confined'
0.00389148	'confined'
0.00348456	'confined'
0.00377571	'confined'
0.00381902	'confined'
0.00316073	'confined'
0.00255565	'confined'
0.0031139	'confined'
0.00246706	'confined'
0.00248325	'confined'
0.00332562	'confined'
0.00295307	'confined'
0.00388886	'confined'
0.00292088	'confined'
0.00464491	'confined'
0.00409998	'confined'
0.00343537	'confined'
0.00287467	'confined'
0.00280923	'confined'
0.0037786	'confined'
0.00309315	'confined'
0.00239806	'confined'
0.00210866	'confined'
0.00469069	'confined'
0.00328946	'confined'
0.00340494	'confined'
0.00366731	'confined'
0.00486943	'confined'
0.00443068	'confined'
0.00455092	'confined'
0.00377535	'confined'
0.00431961	'confined'
0.00343297	'confined'
0.00364112	'confined'
0.00309508	'confined'
0.00491782	'confined'
0.00327831	'confined'
0.00202087	'confined'
0.00229836	'confined'
0.003335	'confined'
0.00301842	'confined'
0.0040349	'confined'
0.0042708	'confined'
0.00289929	'confined'
0.00395524	'confined'
0.00414492	'confined'
0.00373393	'confined'
0.00405399	'confined'
0.00201163	'confined'
0.00376761	'confined'
0.00424646	'confined'
0.00419322	'confined'
0.00387659	'confined'
0.00438808	'confined'
0.00366043	'confined'
0.00359787	'confined'
0.00173793	'confined'
0.00532843	'confined'
0.00548122	'confined'
0.00337144	'confined'
0.00551588	'confined'
0.00612896	'confined'
0.00548185	'confined'

## Sheet: Extended Data Fig. 6h
Source data: Extended Data Fig. 6h
Intensity	Condition
0.00210017	'unconfined'
0.00173419	'unconfined'
0.00231749	'unconfined'
0.0056963	'unconfined'
0.0038706	'unconfined'
0.00411961	'unconfined'
0.00250153	'unconfined'
0.00357692	'unconfined'
0.00333213	'unconfined'
0.00276327	'unconfined'
0.00149042	'unconfined'
0.00326779	'unconfined'
0.00305358	'unconfined'
0.00164643	'unconfined'
0.00302022	'unconfined'
0.0015838	'unconfined'
0.00293319	'unconfined'
0.00260036	'unconfined'
0.00247321	'unconfined'
0.0042607	'unconfined'
0.00305618	'unconfined'
0.00366115	'unconfined'
0.00396257	'unconfined'
0.00265199	'unconfined'
0.00189072	'unconfined'
0.00254673	'unconfined'
0.00279396	'unconfined'
0.00197786	'unconfined'
0.00372727	'unconfined'
0.00248677	'unconfined'
0.00463879	'unconfined'
0.0025489	'unconfined'
0.00261213	'unconfined'
0.0025298	'unconfined'
0.00400756	'unconfined'
0.00330689	'unconfined'
0.00258027	'unconfined'
0.00292906	'unconfined'
0.00403788	'unconfined'
0.00304994	'unconfined'
0.00588662	'unconfined'
0.00653471	'confined'
0.00935121	'confined'
0.00608361	'confined'
0.00862364	'confined'
0.00607528	'confined'
0.00567769	'confined'
0.00208685	'confined'
0.00498151	'confined'
0.00497542	'confined'
0.00460707	'confined'
0.00493759	'confined'
0.00995068	'confined'
0.00343069	'confined'
0.00316743	'confined'
0.00593289	'confined'
0.00270617	'confined'
0.00736374	'confined'
0.00401604	'confined'
0.00268767	'confined'
0.00550837	'confined'
0.00226333	'confined'
0.00422116	'confined'
0.00905453	'confined'
0.00239563	'confined'
0.00447755	'confined'
0.00453827	'confined'
0.00524895	'confined'
0.00520205	'confined'
0.0087348	'confined'
0.0172148	'confined'
0.00297606	'confined'
0.005021	'confined'
0.00648468	'confined'
0.00414588	'confined'
0.00393738	'confined'
0.00758452	'confined'
0.00675164	'confined'
0.00321443	'confined'
0.0061295	'confined'
0.00752701	'confined'
0.00684339	'confined'
0.00811633	'confined'
0.00171588	'confined'
0.00493607	'confined'
0.0051529	'confined'
0.00725161	'confined'
0.00480066	'confined'
0.00344076	'confined'
0.00784794	'confined'
0.00289261	'confined'
0.0113617	'confined'
0.00186477	'confined'
0.00331423	'confined'
0.00417709	'confined'
0.00427762	'confined'
0.00244543	'confined'
0.00463702	'confined'
0.0098169	'confined'
0.0049063	'confined'
0.00372303	'confined'
0.00478979	'confined'
0.00558257	'confined'
0.0103383	'confined'
0.004146	'confined'
0.00717172	'confined'
0.00325413	'confined'
0.00463543	'confined'
0.00248674	'confined'
0.00168742	'confined'
0.00319913	'confined'
0.00404172	'confined'
0.00474547	'confined'
0.00773807	'confined'
0.00349972	'confined'
0.00826359	'confined'
0.00322893	'confined'
0.00760086	'confined'
0.00716729	'confined'
0.0141762	'confined'
0.00404561	'confined'
0.00348313	'confined'
0.00269562	'confined'
0.00357986	'confined'
0.00378761	'confined'

## Sheet: Extended Data Fig. 6j
Source data: Extended Data Fig. 6j
Intensity	Condition
0.00241893	'unconfined'
0.00261661	'unconfined'
0.00285756	'unconfined'
0.00331483	'unconfined'
0.00300981	'unconfined'
0.00157811	'unconfined'
0.00232582	'unconfined'
0.00253828	'unconfined'
0.00260884	'unconfined'
0.00279186	'unconfined'
0.00223266	'unconfined'
0.00503969	'unconfined'
0.00343674	'unconfined'
0.00210946	'unconfined'
0.00279931	'unconfined'
0.00130284	'unconfined'
0.00373735	'unconfined'
0.00200947	'unconfined'
0.00365575	'unconfined'
0.00313084	'unconfined'
0.00325538	'unconfined'
0.00279658	'unconfined'
0.00272107	'unconfined'
0.00476144	'unconfined'
0.00354502	'unconfined'
0.00363857	'unconfined'
0.00331398	'unconfined'
0.00408388	'unconfined'
0.00368209	'unconfined'
0.00350441	'unconfined'
0.00311188	'unconfined'
0.0031123	'unconfined'
0.000797229	'unconfined'
0.00516473	'unconfined'
0.00277146	'unconfined'
0.00400826	'unconfined'
0.00211922	'unconfined'
0.00398119	'unconfined'
0.00367429	'unconfined'
0.00347145	'unconfined'
0.00260392	'unconfined'
0.00304685	'unconfined'
0.00246133	'unconfined'
0.0035021	'unconfined'
0.00412186	'unconfined'
0.00395838	'unconfined'
0.00419792	'unconfined'
0.00386618	'unconfined'
0.0034207	'unconfined'
0.00296617	'unconfined'
0.00254481	'unconfined'
0.0048245	'unconfined'
0.00372001	'unconfined'
0.00321823	'unconfined'
0.00107625	'unconfined'
0.00351873	'unconfined'
0.00386432	'confined'
0.00408167	'confined'
0.00309477	'confined'
0.00230733	'confined'
0.00403382	'confined'
0.00454419	'confined'
0.00305096	'confined'
0.00346448	'confined'
0.00250179	'confined'
0.00248757	'confined'
0.00246046	'confined'
0.0023841	'confined'
0.0023731	'confined'
0.00428273	'confined'
0.00447274	'confined'
0.00558027	'confined'
0.00617473	'confined'
0.00176247	'confined'
0.00234231	'confined'
0.000771148	'confined'
0.00519938	'confined'
0.00746724	'confined'
0.00699892	'confined'
0.00290913	'confined'
0.00337116	'confined'
0.00464335	'confined'
0.00437632	'confined'
0.00480591	'confined'
0.0032522	'confined'
0.00289425	'confined'
0.00518671	'confined'
0.00517419	'confined'
0.00218799	'confined'
0.00228	'confined'
0.00274173	'confined'
0.00480168	'confined'
0.00473238	'confined'
0.00454632	'confined'
0.00569169	'confined'
0.00542324	'confined'
0.00382066	'confined'
0.00466014	'confined'
0.00568072	'confined'
0.00387489	'confined'
0.00298525	'confined'
0.00481748	'confined'
0.00365374	'confined'
0.00289748	'confined'
0.00515442	'confined'
0.00171998	'confined'
0.00314767	'confined'
0.00661617	'confined'
0.00301641	'confined'
0.00570251	'confined'
0.00380998	'confined'
0.00424452	'confined'
0.00378755	'confined'
0.00564996	'confined'
0.00341671	'confined'
0.00578892	'confined'
0.00358329	'confined'
0.00627856	'confined'
0.00263204	'confined'
0.00365618	'confined'
0.00156866	'confined'
0.00427874	'confined'
0.00329272	'confined'
0.00566142	'confined'
0.00550734	'confined'
0.00471713	'confined'
0.00436181	'confined'
0.00666318	'confined'
0.00614741	'confined'
0.00371758	'confined'
0.00304278	'confined'
0.00323899	'confined'
0.0033644	'confined'
0.00361413	'confined'
0.00329444	'confined'
0.00200509	'confined'
0.000707786	'confined'
0.00340056	'confined'
0.00394569	'confined'
0.00481039	'confined'
0.00488147	'confined'
0.00552833	'confined'
0.00415657	'confined'
0.00400242	'confined'
0.00444286	'confined'
0.00378289	'confined'
0.00306196	'confined'
0.0039907	'confined'
0.00434024	'confined'
0.00333318	'confined'
0.00481691	'confined'
0.0043443	'confined'
0.0045269	'confined'
0.00454166	'confined'
0.00458017	'confined'
0.00438789	'confined'
0.00513687	'confined'
0.00502531	'confined'
0.00408083	'confined'
0.00202421	'confined'
0.00408897	'confined'
0.00319303	'confined'
0.00370254	'confined'
0.00414052	'confined'
0.0038999	'confined'
0.00447128	'confined'
0.00558755	'confined'
0.00263314	'confined'
0.00201335	'confined'
0.00389533	'confined'
0.00275263	'confined'
0.00314571	'confined'
0.0026526	'confined'
0.00305732	'confined'
0.0028204	'confined'
0.00557357	'unconfined'
0.0041885	'unconfined'
0.00382666	'unconfined'
0.00358968	'unconfined'
0.00395947	'unconfined'
0.00362127	'unconfined'
0.00373663	'unconfined'
0.0048197	'unconfined'
0.000852977	'unconfined'
0.00358452	'unconfined'
0.00444129	'unconfined'
0.00438715	'unconfined'
0.00750593	'unconfined'
0.00126956	'unconfined'
0.00352199	'unconfined'
0.00392071	'unconfined'
0.00381522	'unconfined'
0.00410694	'unconfined'
0.00459528	'unconfined'
0.00435482	'unconfined'
0.00407777	'unconfined'
0.00436252	'unconfined'
0.00433652	'unconfined'
0.00449469	'unconfined'
0.00460554	'unconfined'
0.00341994	'unconfined'
0.00345249	'unconfined'
0.00375963	'unconfined'
0.00436228	'unconfined'
0.00385322	'unconfined'
0.00351498	'unconfined'
0.00317526	'unconfined'
0.00383128	'unconfined'
0.00302525	'unconfined'
0.003443	'unconfined'
0.00315034	'unconfined'
0.0029359	'unconfined'
0.00469289	'unconfined'
0.00474544	'unconfined'
0.00318381	'unconfined'
0.00434597	'unconfined'
0.00361277	'unconfined'
0.00383355	'unconfined'
0.00366667	'unconfined'
0.00422068	'unconfined'
0.0040773	'unconfined'
0.00347262	'unconfined'
0.00591135	'unconfined'
0.00487982	'unconfined'
0.00472186	'unconfined'
0.00282609	'unconfined'
0.00321743	'unconfined'
0.00408751	'unconfined'
0.00353797	'unconfined'
0.0043308	'unconfined'
0.0031178	'unconfined'
0.00438154	'unconfined'
0.0022817	'unconfined'
0.00341778	'unconfined'
0.0033546	'unconfined'
0.00357654	'unconfined'
0.00337102	'unconfined'
0.00395346	'unconfined'
0.00407344	'unconfined'
0.00422311	'unconfined'
0.000848558	'unconfined'
0.00402988	'unconfined'
0.00332832	'unconfined'
0.00393778	'unconfined'
0.00533671	'unconfined'
0.00427606	'unconfined'
0.00347466	'unconfined'
0.0045396	'unconfined'
0.00313082	'unconfined'
0.00341353	'unconfined'
0.00369821	'unconfined'
0.00376867	'unconfined'
0.00253519	'unconfined'
0.00311709	'unconfined'
0.00357223	'unconfined'
0.00502956	'unconfined'
0.004832	'unconfined'
0.00496493	'unconfined'
0.00392789	'unconfined'
0.00489798	'unconfined'
0.00449581	'unconfined'
0.00440284	'unconfined'
0.00402231	'unconfined'
0.0043373	'unconfined'
0.00585442	'unconfined'
0.00296266	'unconfined'
0.00612746	'unconfined'
0.00456124	'unconfined'
0.00310517	'unconfined'
0.00334896	'unconfined'
0.0046285	'unconfined'
0.00412781	'unconfined'
0.000942239	'unconfined'
0.00375446	'unconfined'
0.00391151	'unconfined'
0.00365811	'unconfined'
0.0032848	'unconfined'
0.0057343	'unconfined'

## Sheet: Extended Data Fig. 6k
Source data: Extended Data Fig. 6k
Intensity	Condition
0.00484984	'unconfined'
0.0131262	'unconfined'
0.00572731	'unconfined'
0.00796068	'unconfined'
0.007381	'unconfined'
0.00412165	'unconfined'
0.00436561	'unconfined'
0.00367396	'unconfined'
0.00467974	'unconfined'
0.00576706	'unconfined'
0.00288487	'unconfined'
0.00672428	'unconfined'
0.0144127	'unconfined'
0.0132749	'unconfined'
0.0093195	'unconfined'
0.0091305	'unconfined'
0.0134265	'unconfined'
0.00939805	'unconfined'
0.00701927	'unconfined'
0.00877115	'unconfined'
0.0170232	'unconfined'
0.00469345	'unconfined'
0.00482325	'unconfined'
0.00861184	'unconfined'
0.0117425	'unconfined'
0.00584448	'unconfined'
0.00553198	'unconfined'
0.00943367	'confined'
0.0118482	'confined'
0.00860008	'confined'
0.0148511	'confined'
0.0116106	'confined'
0.0108258	'confined'
0.0246844	'confined'
0.0221564	'confined'
0.0153924	'confined'
0.0128317	'confined'
0.0154398	'confined'
0.0110186	'confined'
0.0107959	'confined'
0.0112906	'confined'
0.00927326	'confined'
0.00926739	'confined'
0.011172	'confined'
0.0129904	'confined'
0.0120673	'confined'
0.0147805	'confined'
0.0182137	'confined'
0.0127468	'confined'
0.0128115	'confined'
0.0128406	'confined'
0.00954952	'confined'
0.0137638	'confined'
0.0128872	'confined'
0.017271	'confined'
0.0142962	'confined'
0.0102683	'confined'
0.018595	'confined'
0.0156713	'confined'
0.0112317	'confined'
0.0131651	'confined'
0.0105734	'confined'
0.0104655	'confined'
0.00941775	'confined'
0.0142924	'confined'
0.0104696	'confined'
0.00925084	'confined'
0.0154513	'confined'
0.00960972	'confined'
0.0100138	'confined'
0.0106143	'confined'
0.0150614	'confined'
0.00990967	'confined'
0.0163967	'confined'
0.0185776	'confined'
0.0235157	'confined'
0.0166404	'confined'
0.0116495	'confined'
0.0133921	'confined'
0.0179759	'confined'
0.0112321	'confined'
0.0204461	'confined'
0.0175214	'confined'
0.0141222	'confined'
0.0129995	'confined'
0.0127884	'confined'
0.0117407	'confined'
0.0169794	'confined'
0.0133372	'confined'
0.0112109	'confined'
0.0131271	'confined'
0.0137801	'confined'
0.0115034	'confined'
0.017939	'confined'
0.0116071	'confined'
0.0127446	'confined'
0.0110515	'confined'
0.0114051	'confined'
0.0122642	'confined'
0.0121822	'confined'
0.0148956	'confined'
0.0120069	'confined'
0.00768003	'confined'
0.0132512	'confined'
0.00526525	'unconfined'
0.00898026	'unconfined'
0.00838462	'unconfined'
0.00731357	'unconfined'
0.00506653	'unconfined'
0.00982114	'unconfined'
0.00709038	'unconfined'
0.00640838	'unconfined'
0.00596552	'unconfined'
0.00579815	'unconfined'
0.00615712	'unconfined'
0.00582108	'unconfined'
0.00718083	'unconfined'
0.00559529	'unconfined'
0.00627482	'unconfined'
0.00401044	'unconfined'
0.00365099	'unconfined'
0.00521243	'unconfined'
0.0041896	'unconfined'
0.00372954	'unconfined'
0.00494715	'unconfined'
0.00407527	'unconfined'
0.0104954	'unconfined'
0.00558956	'unconfined'
0.00412998	'unconfined'
0.00350667	'unconfined'
0.00359769	'unconfined'
0.00671268	'unconfined'
0.00805923	'unconfined'
0.00667671	'unconfined'
0.00287432	'unconfined'
0.00383942	'unconfined'
0.00275096	'unconfined'
0.0035891	'unconfined'
0.00448021	'unconfined'
0.0113275	'unconfined'
0.0056107	'unconfined'
0.00825555	'unconfined'
0.00515963	'unconfined'
0.0067213	'unconfined'
0.00930443	'unconfined'
0.00808152	'unconfined'
0.0065741	'unconfined'
0.00718218	'unconfined'
0.00718891	'unconfined'
0.00723851	'unconfined'
0.00818668	'unconfined'
0.00587765	'unconfined'
0.00679639	'unconfined'
0.0078779	'unconfined'
0.00586495	'unconfined'
0.0076226	'unconfined'
0.0114365	'unconfined'
0.00817882	'unconfined'
0.00617442	'unconfined'

## Sheet: Extended Data Fig. 6m
Source data: Extended Data Fig. 6m
Intensity	Condition
0.00232049	'HTB4_unconfine'
0.00202301	'HTB4_unconfine'
0.00199531	'HTB4_unconfine'
0.00226811	'HTB4_unconfine'
0.00241234	'HTB4_unconfine'
0.00205423	'HTB4_unconfine'
0.00163932	'HTB4_unconfine'
0.00140029	'HTB4_unconfine'
0.00223635	'HTB4_unconfine'
0.00243753	'HTB4_unconfine'
0.00235297	'HTB4_unconfine'
0.00216808	'HTB4_unconfine'
0.00207211	'HTB4_unconfine'
0.00235652	'HTB4_unconfine'
0.00230345	'HTB4_unconfine'
0.00162431	'HTB4_unconfine'
0.00206564	'HTB4_unconfine'
0.00205024	'HTB4_unconfine'
0.00208467	'HTB4_unconfine'
0.00215597	'HTB4_unconfine'
0.00177726	'HTB4_unconfine'
0.0020038	'HTB4_unconfine'
0.00201105	'HTB4_unconfine'
0.00195355	'HTB4_unconfine'
0.00204674	'HTB4_unconfine'
0.00196689	'HTB4_unconfine'
0.00142605	'HTB4_unconfine'
0.00121991	'HTB4_unconfine'
0.00166384	'HTB4_unconfine'
0.0015956	'HTB4_unconfine'
0.00198765	'HTB4_unconfine'
0.00195897	'HTB4_unconfine'
0.00187463	'HTB4_unconfine'
0.0020583	'HTB4_unconfine'
0.00206981	'HTB4_unconfine'
0.00199802	'HTB4_unconfine'
0.00198402	'HTB4_unconfine'
0.00147916	'HTB4_unconfine'
0.00187866	'HTB4_unconfine'
0.00196117	'HTB4_unconfine'
0.00219904	'HTB4_unconfine'
0.00219898	'HTB4_unconfine'
0.00213228	'HTB4_unconfine'
0.00214728	'HTB4_unconfine'
0.00179284	'HTB4_unconfine'
0.0023529	'HTB4_unconfine'
0.00180487	'HTB4_unconfine'
0.00209661	'HTB4_unconfine'
0.00191926	'HTB4_unconfine'
0.0019162	'HTB4_unconfine'
0.00155202	'HTB4_unconfine'
0.00212588	'HTB4_unconfine'
0.00182433	'HTB4_unconfine'
0.0019064	'HTB4_unconfine'
0.00162636	'HTB4_unconfine'
0.00200936	'HTB4_unconfine'
0.00160707	'HTB4_unconfine'
0.00211834	'HTB4_unconfine'
0.00149491	'HTB4_unconfine'
0.00243968	'HTB4_unconfine'
0.00212845	'HTB4_unconfine'
0.00135845	'HTB4_unconfine'
0.00207197	'HTB4_unconfine'
0.0036268	'HTB4_confine'
0.00377245	'HTB4_confine'
0.00260505	'HTB4_confine'
0.00247304	'HTB4_confine'
0.00400534	'HTB4_confine'
0.00312358	'HTB4_confine'
0.00177081	'HTB4_confine'
0.00187869	'HTB4_confine'
0.00332303	'HTB4_confine'
0.00208307	'HTB4_confine'
0.0038331	'HTB4_confine'
0.0022128	'HTB4_confine'
0.00293476	'HTB4_confine'
0.00350052	'HTB4_confine'
0.00302643	'HTB4_confine'
0.00423617	'HTB4_confine'
0.00313563	'HTB4_confine'
0.00251348	'HTB4_confine'
0.00341363	'HTB4_confine'
0.00276585	'HTB4_confine'
0.00278034	'HTB4_confine'
0.00316545	'HTB4_confine'
0.00239631	'HTB4_confine'
0.00342267	'HTB4_confine'
0.00281161	'HTB4_confine'
0.00283892	'HTB4_confine'
0.0028357	'HTB4_confine'
0.00210198	'HTB4_confine'
0.00288728	'HTB4_confine'
0.000917041	'HTB4_confine'
0.00261963	'HTB4_confine'
0.00198127	'HTB4_confine'
0.00293267	'HTB4_confine'
0.0029445	'HTB4_confine'
0.00316901	'HTB4_confine'
0.00322448	'HTB4_confine'
0.00294227	'HTB4_confine'
0.00285694	'HTB4_confine'
0.00284601	'HTB4_confine'
0.00279829	'HTB4_confine'
0.00289432	'HTB4_confine'
0.00282755	'HTB4_confine'
0.00257615	'HTB4_confine'
0.0025995	'HTB4_confine'
0.00303847	'HTB4_confine'
0.0023825	'HTB4_confine'
0.00239462	'HTB4_confine'
0.00372625	'HTB4_confine'
0.00200441	'HTB4_confine'
0.00381168	'HTB4_confine'
0.00279051	'HTB4_confine'
0.00308711	'HTB4_confine'
0.00332789	'HTB4_confine'
0.00320893	'HTB4_confine'
0.0037484	'HTB4_confine'
0.00271062	'HTB4_confine'
0.00317172	'HTB4_confine'
0.00382163	'HTB4_confine'
0.00225108	'HTB4_confine'
0.00267181	'HTB4_confine'
0.00305997	'HTB4_confine'
0.00326542	'HTB4_confine'
0.00321978	'HTB4_confine'
0.00219058	'HTB4_confine'
0.00408225	'HTB4_confine'
0.00258544	'HTB4_confine'
0.00291762	'HTB4_confine'
0.00438067	'HTB4_confine'
0.00489328	'HTB4_confine'
0.00266158	'HTB4_confine'
0.00370892	'HTB4_confine'
0.0035904	'HTB4_confine'
0.0032609	'HTB4_confine'
0.00260721	'HTB4_confine'
0.0036945	'HTB4_confine'
0.00257192	'HTB4_confine'
0.00307556	'HTB4_confine'
0.00344516	'HTB4_confine'

## Sheet: Extended Data Fig. 6n
Source data: Extended Data Fig. 6n
Intensity	Condition
0.00369991	'HTB4_unconfine'
0.00304457	'HTB4_unconfine'
0.00219378	'HTB4_unconfine'
0.00463347	'HTB4_unconfine'
0.0030081	'HTB4_unconfine'
0.00365355	'HTB4_unconfine'
0.00142156	'HTB4_unconfine'
0.00228436	'HTB4_unconfine'
0.00322194	'HTB4_unconfine'
0.0036191	'HTB4_unconfine'
0.00233061	'HTB4_unconfine'
0.00235963	'HTB4_unconfine'
0.00317105	'HTB4_unconfine'
0.0039205	'HTB4_unconfine'
0.00355736	'HTB4_unconfine'
0.00321629	'HTB4_unconfine'
0.00282843	'HTB4_unconfine'
0.00392515	'HTB4_unconfine'
0.00428644	'HTB4_unconfine'
0.00209363	'HTB4_unconfine'
0.00310272	'HTB4_unconfine'
0.00474027	'HTB4_unconfine'
0.00290804	'HTB4_unconfine'
0.00279432	'HTB4_unconfine'
0.00227552	'HTB4_unconfine'
0.00394104	'HTB4_unconfine'
0.00874868	'HTB4_confine'
0.00561361	'HTB4_confine'
0.00496411	'HTB4_confine'
0.011059	'HTB4_confine'
0.0029324	'HTB4_confine'
0.00651981	'HTB4_confine'
0.00330987	'HTB4_confine'
0.0037898	'HTB4_confine'
0.00665605	'HTB4_confine'
0.00266451	'HTB4_confine'
0.00349322	'HTB4_confine'
0.00407229	'HTB4_confine'
0.00242137	'HTB4_confine'
0.00298359	'HTB4_confine'
0.00558137	'HTB4_confine'
0.0036034	'HTB4_confine'
0.00472413	'HTB4_confine'
0.00261962	'HTB4_confine'
0.00439413	'HTB4_confine'
0.00561381	'HTB4_confine'
0.00578591	'HTB4_confine'
0.0109043	'HTB4_confine'
0.00428195	'HTB4_confine'
0.00247453	'HTB4_confine'
0.00405069	'HTB4_confine'
0.0124546	'HTB4_confine'
0.0086905	'HTB4_confine'
0.00377534	'HTB4_confine'
0.0105954	'HTB4_confine'
0.00369846	'HTB4_confine'
0.00738558	'HTB4_confine'
0.00533953	'HTB4_confine'
0.00835335	'HTB4_confine'

## Sheet: Extended Data Fig. 6p
Source data: Extended Data Fig. 6p
Intensity	Condition
0.00403589	'HTB9_confine'
0.00490586	'HTB9_confine'
0.00403126	'HTB9_confine'
0.00432846	'HTB9_confine'
0.00451139	'HTB9_confine'
0.00532457	'HTB9_confine'
0.00658465	'HTB9_confine'
0.00384159	'HTB9_confine'
0.00434074	'HTB9_confine'
0.00503354	'HTB9_confine'
0.003979	'HTB9_confine'
0.00209369	'HTB9_confine'
0.00352817	'HTB9_confine'
0.00502047	'HTB9_confine'
0.00538392	'HTB9_confine'
0.0051548	'HTB9_confine'
0.00509282	'HTB9_confine'
0.0062024	'HTB9_confine'
0.00729182	'HTB9_confine'
0.0042559	'HTB9_confine'
0.00478924	'HTB9_confine'
0.00713523	'HTB9_confine'
0.00544932	'HTB9_confine'
0.00365487	'HTB9_confine'
0.00379483	'HTB9_confine'
0.00376588	'HTB9_confine'
0.00553305	'HTB9_confine'
0.00511788	'HTB9_confine'
0.00586016	'HTB9_confine'
0.00579649	'HTB9_confine'
0.00629116	'HTB9_confine'
0.00388246	'HTB9_confine'
0.0033815	'HTB9_confine'
0.00369455	'HTB9_confine'
0.00519134	'HTB9_confine'
0.00524736	'HTB9_confine'
0.00442005	'HTB9_confine'
0.0054811	'HTB9_confine'
0.0062149	'HTB9_confine'
0.00630091	'HTB9_confine'
0.00427537	'HTB9_confine'
0.00387294	'HTB9_confine'
0.00525616	'HTB9_confine'
0.00417387	'HTB9_confine'
0.0059609	'HTB9_confine'
0.00449916	'HTB9_confine'
0.00670576	'HTB9_confine'
0.00709046	'HTB9_confine'
0.0065457	'HTB9_confine'
0.00571002	'HTB9_confine'
0.00486398	'HTB9_confine'
0.00665568	'HTB9_confine'
0.00516975	'HTB9_confine'
0.00437109	'HTB9_confine'
0.00507287	'HTB9_confine'
0.00531783	'HTB9_confine'
0.00365321	'HTB9_confine'
0.004754	'HTB9_confine'
0.00567869	'HTB9_confine'
0.00519587	'HTB9_confine'
0.00377142	'HTB9_confine'
0.00605611	'HTB9_confine'
0.00640462	'HTB9_confine'
0.00533957	'HTB9_confine'
0.00435111	'HTB9_confine'
0.00424061	'HTB9_confine'
0.00596557	'HTB9_confine'
0.00376613	'HTB9_confine'
0.00557113	'HTB9_confine'
0.00659199	'HTB9_confine'
0.00268338	'HTB9_confine'
0.00290952	'HTB9_confine'
0.00661651	'HTB9_confine'
0.00722644	'HTB9_confine'
0.00632198	'HTB9_confine'
0.00665279	'HTB9_confine'
0.00589124	'HTB9_confine'
0.00494972	'HTB9_confine'
0.00445734	'HTB9_confine'
0.00680416	'HTB9_confine'
0.00521565	'HTB9_confine'
0.00536732	'HTB9_confine'
0.00548209	'HTB9_confine'
0.0037314	'HTB9_confine'
0.0049049	'HTB9_confine'
0.0058741	'HTB9_confine'
0.00533465	'HTB9_confine'
0.00390463	'HTB9_confine'
0.00656767	'HTB9_confine'
0.0062279	'HTB9_confine'
0.00552327	'HTB9_confine'
0.00478382	'HTB9_confine'
0.00681375	'HTB9_confine'
0.00678645	'HTB9_confine'
0.00707815	'HTB9_confine'
0.00685895	'HTB9_confine'
0.00940424	'HTB9_confine'
0.00413269	'HTB9_confine'
0.0075549	'HTB9_confine'
0.00744899	'HTB9_confine'
0.00236888	'HTB9_confine'
0.00453997	'HTB9_confine'
0.00443908	'HTB9_confine'
0.00269857	'HTB9_unconfine'
0.00323674	'HTB9_unconfine'
0.0028247	'HTB9_unconfine'
0.00380427	'HTB9_unconfine'
0.00320316	'HTB9_unconfine'
0.000661636	'HTB9_unconfine'
0.00209417	'HTB9_unconfine'
0.0014647	'HTB9_unconfine'
0.00158929	'HTB9_unconfine'
0.00103793	'HTB9_unconfine'
0.0010236	'HTB9_unconfine'
0.000799055	'HTB9_unconfine'
0.00498037	'HTB9_unconfine'
0.00459288	'HTB9_unconfine'
0.00453041	'HTB9_unconfine'
0.00483335	'HTB9_unconfine'
0.00476078	'HTB9_unconfine'
0.00406537	'HTB9_unconfine'
0.00338784	'HTB9_unconfine'
0.00598409	'HTB9_unconfine'
0.00372165	'HTB9_unconfine'
0.00417531	'HTB9_unconfine'
0.00566036	'HTB9_unconfine'
0.00434552	'HTB9_unconfine'
0.00444649	'HTB9_unconfine'
0.00438694	'HTB9_unconfine'
0.00454837	'HTB9_unconfine'
0.00454651	'HTB9_unconfine'
0.00456314	'HTB9_unconfine'
0.00460366	'HTB9_unconfine'
0.00290295	'HTB9_unconfine'
0.00442615	'HTB9_unconfine'
0.00495593	'HTB9_unconfine'
0.00493139	'HTB9_unconfine'
0.00537343	'HTB9_unconfine'
0.00430437	'HTB9_unconfine'
0.0035323	'HTB9_unconfine'
0.00493618	'HTB9_unconfine'
0.00465998	'HTB9_unconfine'
0.00472978	'HTB9_unconfine'
0.00442425	'HTB9_unconfine'
0.00438426	'HTB9_unconfine'
0.00449027	'HTB9_unconfine'
0.00381063	'HTB9_unconfine'
0.0043428	'HTB9_unconfine'
0.0043654	'HTB9_unconfine'
0.00442187	'HTB9_unconfine'
0.00406655	'HTB9_unconfine'
0.00439419	'HTB9_unconfine'
0.00480018	'HTB9_unconfine'
0.00427126	'HTB9_unconfine'
0.00564762	'HTB9_unconfine'
0.00400129	'HTB9_unconfine'
0.00401545	'HTB9_unconfine'
0.00194734	'HTB9_unconfine'
0.00454858	'HTB9_unconfine'
0.00475557	'HTB9_unconfine'
0.00527498	'HTB9_unconfine'
0.00450551	'HTB9_unconfine'
0.00431526	'HTB9_unconfine'
0.00367289	'HTB9_unconfine'
0.00532283	'HTB9_unconfine'
0.00509297	'HTB9_unconfine'
0.00488832	'HTB9_unconfine'
0.00438339	'HTB9_unconfine'
0.00575572	'HTB9_unconfine'
0.0050503	'HTB9_unconfine'
0.00404614	'HTB9_unconfine'
0.00574962	'HTB9_unconfine'
0.00513907	'HTB9_unconfine'
0.00287916	'HTB9_unconfine'
0.00468177	'HTB9_unconfine'
0.00497511	'HTB9_unconfine'
0.00453561	'HTB9_unconfine'
0.00508064	'HTB9_unconfine'
0.00442461	'HTB9_unconfine'
0.00439361	'HTB9_unconfine'
0.00519474	'HTB9_unconfine'
0.00447291	'HTB9_unconfine'
0.00372408	'HTB9_unconfine'
0.00457589	'HTB9_unconfine'
0.00526975	'HTB9_unconfine'
0.00363253	'HTB9_unconfine'
0.00488754	'HTB9_unconfine'
0.00430324	'HTB9_unconfine'
0.00332666	'HTB9_unconfine'
0.00337531	'HTB9_unconfine'
0.00276927	'HTB9_unconfine'
0.00265741	'HTB9_unconfine'
0.0041892	'HTB9_unconfine'
0.0049378	'HTB9_unconfine'
0.00418701	'HTB9_unconfine'
0.00671878	'HTB9_unconfine'
0.00352695	'HTB9_unconfine'
0.00557521	'HTB9_unconfine'
0.00438391	'HTB9_unconfine'
0.0058334	'HTB9_unconfine'
0.00488891	'HTB9_unconfine'
0.00346318	'HTB9_unconfine'
0.00643322	'HTB9_unconfine'
0.0050485	'HTB9_unconfine'
0.00560245	'HTB9_unconfine'
0.0024742	'HTB9_unconfine'
0.00376267	'HTB9_unconfine'
0.00510297	'HTB9_unconfine'
0.00471083	'HTB9_unconfine'
0.00491586	'HTB9_unconfine'
0.00245051	'HTB9_unconfine'
0.00452805	'HTB9_unconfine'
0.00575463	'HTB9_unconfine'
0.00628624	'HTB9_unconfine'
0.00275572	'HTB9_unconfine'
0.00482138	'HTB9_unconfine'
0.00448813	'HTB9_unconfine'
0.00438799	'HTB9_unconfine'
0.00485406	'HTB9_unconfine'
0.00271673	'HTB9_unconfine'
0.0049504	'HTB9_unconfine'
0.00614222	'HTB9_unconfine'
0.00209111	'HTB9_unconfine'
0.00540461	'HTB9_unconfine'

## Sheet: Extended Data Fig. 6q
Source data: Extended Data Fig. 6q
Intensity	Condition
0.00505479	'HTB9_confine'
0.016408	'HTB9_confine'
0.0101293	'HTB9_confine'
0.00421618	'HTB9_confine'
0.0119674	'HTB9_confine'
0.00641038	'HTB9_confine'
0.0134815	'HTB9_confine'
0.0051585	'HTB9_confine'
0.00885379	'HTB9_confine'
0.00307755	'HTB9_confine'
0.00616753	'HTB9_confine'
0.0108195	'HTB9_confine'
0.0137725	'HTB9_confine'
0.00617985	'HTB9_confine'
0.0118681	'HTB9_confine'
0.00600011	'HTB9_confine'
0.0138759	'HTB9_confine'
0.00351555	'HTB9_confine'
0.00542678	'HTB9_confine'
0.0158421	'HTB9_confine'
0.00947486	'HTB9_confine'
0.0125426	'HTB9_confine'
0.00463397	'HTB9_confine'
0.0114277	'HTB9_confine'
0.00785083	'HTB9_confine'
0.01401	'HTB9_confine'
0.0105456	'HTB9_confine'
0.0100333	'HTB9_confine'
0.0267425	'HTB9_confine'
0.0152714	'HTB9_confine'
0.0169266	'HTB9_confine'
0.0071819	'HTB9_confine'
0.0111691	'HTB9_confine'
0.00944935	'HTB9_confine'
0.0125232	'HTB9_confine'
0.0109045	'HTB9_confine'
0.00844353	'HTB9_confine'
0.0112995	'HTB9_confine'
0.0106352	'HTB9_confine'
0.00684363	'HTB9_confine'
0.00780656	'HTB9_confine'
0.00563434	'HTB9_confine'
0.00770291	'HTB9_confine'
0.00706418	'HTB9_confine'
0.00628243	'HTB9_confine'
0.0141243	'HTB9_confine'
0.010056	'HTB9_confine'
0.00782494	'HTB9_confine'
0.0122733	'HTB9_confine'
0.00960488	'HTB9_confine'
0.0112221	'HTB9_confine'
0.00771739	'HTB9_confine'
0.00914359	'HTB9_confine'
0.0118926	'HTB9_confine'
0.00956934	'HTB9_confine'
0.0116973	'HTB9_confine'
0.00285749	'HTB9_confine'
0.00727725	'HTB9_confine'
0.00900324	'HTB9_confine'
0.0168269	'HTB9_confine'
0.0200767	'HTB9_confine'
0.00987608	'HTB9_confine'
0.00734282	'HTB9_confine'
0.00548638	'HTB9_confine'
0.0086015	'HTB9_confine'
0.00685629	'HTB9_confine'
0.00607709	'HTB9_confine'
0.0144366	'HTB9_confine'
0.00902239	'HTB9_confine'
0.0101352	'HTB9_confine'
0.0081878	'HTB9_confine'
0.0119651	'HTB9_confine'
0.00944905	'HTB9_confine'
0.0107572	'HTB9_confine'
0.00696809	'HTB9_confine'
0.00695669	'HTB9_confine'
0.00853498	'HTB9_confine'
0.0132437	'HTB9_confine'
0.00962628	'HTB9_confine'
0.0120949	'HTB9_confine'
0.0108637	'HTB9_confine'
0.00831103	'HTB9_confine'
0.0147235	'HTB9_confine'
0.0163073	'HTB9_confine'
0.0117011	'HTB9_confine'
0.0104155	'HTB9_confine'
0.0100146	'HTB9_confine'
0.00916466	'HTB9_confine'
0.00614247	'HTB9_unconfine'
0.00194618	'HTB9_unconfine'
0.00879282	'HTB9_unconfine'
0.00459705	'HTB9_unconfine'
0.00718362	'HTB9_unconfine'
0.00606706	'HTB9_unconfine'
0.00371945	'HTB9_unconfine'
0.00273162	'HTB9_unconfine'
0.00392759	'HTB9_unconfine'
0.00623234	'HTB9_unconfine'
0.00564337	'HTB9_unconfine'
0.00434229	'HTB9_unconfine'
0.00537125	'HTB9_unconfine'
0.00631101	'HTB9_unconfine'
0.00845085	'HTB9_unconfine'
0.00294295	'HTB9_unconfine'
0.00430321	'HTB9_unconfine'
0.00638737	'HTB9_unconfine'
0.0038122	'HTB9_unconfine'
0.0062331	'HTB9_unconfine'
0.00686317	'HTB9_unconfine'
0.0072022	'HTB9_unconfine'
0.00484244	'HTB9_unconfine'
0.00726361	'HTB9_unconfine'
0.00492621	'HTB9_unconfine'
0.00435992	'HTB9_unconfine'
0.0055735	'HTB9_unconfine'
0.00233986	'HTB9_unconfine'
0.00605114	'HTB9_unconfine'
0.00474458	'HTB9_unconfine'
0.00294194	'HTB9_unconfine'
0.00511848	'HTB9_unconfine'
0.00382198	'HTB9_unconfine'
0.0155438	'HTB9_unconfine'
0.00830861	'HTB9_unconfine'
0.0067161	'HTB9_unconfine'
0.00563658	'HTB9_unconfine'
0.00391029	'HTB9_unconfine'
0.00519257	'HTB9_unconfine'
0.00579878	'HTB9_unconfine'
0.0047999	'HTB9_unconfine'
0.00493132	'HTB9_unconfine'
0.0069083	'HTB9_unconfine'
0.00490075	'HTB9_unconfine'
0.00406144	'HTB9_unconfine'
0.00467747	'HTB9_unconfine'
0.00499547	'HTB9_unconfine'
0.0113372	'HTB9_unconfine'
0.00716531	'HTB9_unconfine'
0.00359871	'HTB9_unconfine'
0.00536656	'HTB9_unconfine'
0.00625267	'HTB9_unconfine'
0.00338193	'HTB9_unconfine'
0.0026978	'HTB9_unconfine'
0.00343675	'HTB9_unconfine'
0.0055151	'HTB9_unconfine'
0.00314673	'HTB9_unconfine'
0.0084673	'HTB9_unconfine'
0.00529151	'HTB9_unconfine'
0.00728978	'HTB9_unconfine'
0.00445958	'HTB9_unconfine'
0.00364015	'HTB9_unconfine'
0.00363293	'HTB9_unconfine'
0.00261602	'HTB9_unconfine'
0.00526242	'HTB9_unconfine'
0.0044811	'HTB9_unconfine'
0.00553682	'HTB9_unconfine'
0.00314778	'HTB9_unconfine'
0.00678354	'HTB9_unconfine'
0.00413559	'HTB9_unconfine'
0.00366529	'HTB9_unconfine'
0.00361349	'HTB9_unconfine'
0.00326737	'HTB9_unconfine'
0.00629812	'HTB9_unconfine'
0.0047018	'HTB9_unconfine'
