# Supplementary material for: Mechanical confinement governs phenotypic plasticity in melanoma
Source: Nature. 2025 Aug 27;647(8089):517–27. doi: 10.1038/s41586-025-09445-6 (PMC12611772; doi:10.1038/s41586-025-09445-6)
Supplement: Supplementary file 13 — Source Data Extended Data Fig. 7 [file 41586_2025_9445_MOESM13_ESM.xlsx]

## Sheet: Extended Data Fig. 7c
Source data: Extended Data Fig. 7c
Intensity	Condition
0.0746201	'confined'
0.0883752	'confined'
0.0718353	'confined'
0.106399	'confined'
0.108562	'confined'
0.0746221	'confined'
0.0733224	'confined'
0.148263	'confined'
0.0933314	'confined'
0.136176	'confined'
0.123567	'confined'
0.191644	'confined'
0.103291	'confined'
0.0916028	'confined'
0.0794269	'confined'
0.0911402	'confined'
0.0744028	'confined'
0.077153	'confined'
0.0747935	'confined'
0.0733166	'confined'
0.0902945	'confined'
0.0701569	'confined'
0.157214	'confined'
0.173775	'confined'
0.201531	'confined'
0.119276	'confined'
0.114945	'confined'
0.201193	'confined'
0.103571	'confined'
0.127792	'confined'
0.105888	'confined'
0.120842	'confined'
0.0989376	'confined'
0.13576	'confined'
0.0848165	'confined'
0.0948223	'confined'
0.138358	'confined'
0.0996729	'confined'
0.108418	'confined'
0.112954	'confined'
0.0964065	'confined'
0.164801	'confined'
0.111797	'confined'
0.139873	'confined'
0.10259	'confined'
0.12853	'confined'
0.119546	'confined'
0.0651608	'confined'
0.117912	'confined'
0.0858613	'confined'
0.0943297	'confined'
0.0729882	'confined'
0.108347	'confined'
0.0871607	'confined'
0.12295	'confined'
0.186246	'confined'
0.192882	'confined'
0.147241	'confined'
0.145822	'confined'
0.115475	'confined'
0.0874452	'confined'
0.0949215	'confined'
0.0846784	'confined'
0.0574561	'confined'
0.102239	'confined'
0.0919736	'confined'
0.110037	'confined'
0.100586	'confined'
0.0906547	'confined'
0.119964	'confined'
0.128099	'confined'
0.0834545	'confined'
0.106357	'confined'
0.0806625	'confined'
0.0895012	'confined'
0.166693	'confined'
0.114347	'confined'
0.102892	'confined'
0.102303	'confined'
0.0839269	'confined'
0.0907752	'confined'
0.0837952	'confined'
0.0711577	'confined'
0.0702955	'confined'
0.0988259	'confined'
0.0696138	'confined'
0.102295	'confined'
0.0693218	'confined'
0.137374	'confined'
0.0871018	'confined'
0.125189	'confined'
0.0955632	'confined'
0.176812	'confined'
0.114481	'confined'
0.0741514	'confined'
0.0877866	'confined'
0.0802253	'confined'
0.099181	'confined'
0.082937	'confined'
0.0922476	'confined'
0.0899433	'confined'
0.0820678	'confined'
0.0928184	'confined'
0.161831	'confined'
0.179218	'confined'
0.167066	'confined'
0.180433	'confined'
0.114089	'confined'
0.125911	'confined'
0.186303	'confined'
0.140498	'confined'
0.178662	'unconfined'
0.0887773	'unconfined'
0.115913	'unconfined'
0.172235	'unconfined'
0.25505	'unconfined'
0.137297	'unconfined'
0.184985	'unconfined'
0.136805	'unconfined'
0.18129	'unconfined'
0.188767	'unconfined'
0.204765	'unconfined'
0.138307	'unconfined'
0.263334	'unconfined'
0.19682	'unconfined'
0.258784	'unconfined'
0.204867	'unconfined'
0.19158	'unconfined'
0.27653	'unconfined'
0.10013	'unconfined'
0.197862	'unconfined'
0.156774	'unconfined'
0.210802	'unconfined'
0.226811	'unconfined'
0.0928996	'unconfined'
0.140649	'unconfined'
0.202447	'unconfined'
0.171134	'unconfined'

## Sheet: Extended Data Fig. 7f
Source data: Extended Data Fig. 7f
Intensity	Condition
0.0359321	'confined'
0.0299842	'confined'
0.0353687	'confined'
0.040702	'confined'
0.0309009	'confined'
0.0327155	'confined'
0.044666	'confined'
0.0325459	'confined'
0.0334991	'confined'
0.0309782	'confined'
0.0352742	'confined'
0.0279524	'confined'
0.0301347	'confined'
0.0263168	'confined'
0.0344775	'confined'
0.0272319	'confined'
0.0330495	'confined'
0.0377799	'confined'
0.038744	'confined'
0.0399874	'confined'
0.0350395	'confined'
0.0319027	'confined'
0.0305573	'confined'
0.0300721	'confined'
0.0356033	'confined'
0.0321757	'confined'
0.038452	'confined'
0.037293	'confined'
0.042764	'confined'
0.0350631	'confined'
0.0308199	'confined'
0.0411633	'confined'
0.0337902	'confined'
0.0312984	'confined'
0.0330529	'confined'
0.0308856	'confined'
0.0344773	'confined'
0.0309118	'confined'
0.0392254	'confined'
0.0334133	'confined'
0.0394493	'confined'
0.0298179	'confined'
0.0392144	'confined'
0.0286818	'confined'
0.0321607	'confined'
0.0330242	'confined'
0.0347476	'confined'
0.0312806	'confined'
0.0299743	'confined'
0.0299845	'confined'
0.0324239	'confined'
0.0342663	'confined'
0.0395208	'unconfined'
0.0444067	'unconfined'
0.0602962	'unconfined'
0.050238	'unconfined'
0.0515368	'unconfined'
0.0828188	'unconfined'
0.052639	'unconfined'
0.118733	'unconfined'
0.0837373	'unconfined'
0.0531684	'unconfined'
0.0536372	'unconfined'
0.0512965	'unconfined'
0.0614325	'unconfined'
0.0357676	'unconfined'
0.0814519	'unconfined'
0.05619	'unconfined'
0.0478477	'unconfined'
0.086888	'unconfined'
0.0436947	'unconfined'
0.0442744	'unconfined'
0.0537585	'unconfined'
0.0480271	'unconfined'
0.0720168	'unconfined'
0.0536278	'unconfined'
0.0580403	'unconfined'
0.0716839	'unconfined'
0.0567339	'unconfined'
0.0520489	'unconfined'
0.0710357	'unconfined'
0.0393303	'unconfined'
0.040756	'unconfined'
0.093507	'unconfined'
0.0491551	'unconfined'

## Sheet: Extended Data Fig. 7i
Source data: Extended Data Fig. 7i
Intensity	Condition
0.0299128	'confined'
0.0317421	'confined'
0.0422322	'confined'
0.0353418	'confined'
0.0299709	'confined'
0.0295729	'confined'
0.0306706	'confined'
0.0293858	'confined'
0.0292234	'confined'
0.0340974	'confined'
0.0359289	'confined'
0.0343822	'confined'
0.0466843	'confined'
0.0509059	'confined'
0.0332986	'confined'
0.0356711	'confined'
0.0389291	'confined'
0.0357543	'confined'
0.0392138	'confined'
0.0350628	'confined'
0.0456394	'confined'
0.0477258	'confined'
0.0346763	'confined'
0.0330425	'confined'
0.0463429	'confined'
0.0419485	'confined'
0.0356443	'confined'
0.0431589	'confined'
0.0372059	'confined'
0.0444962	'confined'
0.043796	'confined'
0.0471578	'confined'
0.0849977	'confined'
0.0481627	'confined'
0.0457208	'confined'
0.0410512	'confined'
0.0460361	'confined'
0.039576	'confined'
0.0355463	'confined'
0.0344466	'confined'
0.0393018	'confined'
0.0437748	'confined'
0.0311934	'confined'
0.0370269	'confined'
0.0324158	'confined'
0.0332907	'confined'
0.0455135	'confined'
0.0674197	'confined'
0.0327777	'confined'
0.0390295	'confined'
0.0361602	'confined'
0.0497237	'confined'
0.0319929	'confined'
0.032924	'confined'
0.0346176	'confined'
0.0330234	'confined'
0.0432462	'unconfined'
0.0396406	'unconfined'
0.0341358	'unconfined'
0.0350876	'unconfined'
0.0479724	'unconfined'
0.0367862	'unconfined'
0.0458379	'unconfined'
0.0418272	'unconfined'
0.0353876	'unconfined'
0.0351003	'unconfined'
0.0357441	'unconfined'
0.0400207	'unconfined'
0.036867	'unconfined'
0.038031	'unconfined'
0.0366116	'unconfined'
0.042303	'unconfined'
0.0319397	'unconfined'
0.0324543	'unconfined'
0.0335615	'unconfined'
0.0322931	'unconfined'
0.0333533	'unconfined'
0.0376058	'unconfined'
0.0327168	'unconfined'
0.0365372	'unconfined'
0.0830641	'unconfined'
0.0343353	'unconfined'
0.0312883	'unconfined'
0.0499197	'unconfined'
0.0447561	'unconfined'
0.0592025	'unconfined'
0.0498339	'unconfined'
0.0750635	'unconfined'
0.0399624	'unconfined'
0.0376091	'unconfined'
0.0374747	'unconfined'
0.0433931	'unconfined'
0.0345208	'unconfined'
0.0358531	'unconfined'
0.0346869	'unconfined'
0.0481174	'unconfined'
0.0426271	'unconfined'
0.0366545	'unconfined'
0.0441926	'unconfined'
0.0418675	'unconfined'
0.0368037	'unconfined'
0.0446093	'unconfined'
0.0430628	'unconfined'
0.0419833	'unconfined'
0.0354227	'unconfined'
0.0378952	'unconfined'
0.0442518	'unconfined'
0.0403599	'unconfined'
0.0317763	'unconfined'
0.0385957	'unconfined'

## Sheet: Extended Data Fig. 7l
Source data: Extended Data Fig. 7l
Intensity	Condition
0.23727	'confined'
0.220607	'confined'
0.249628	'confined'
0.255235	'confined'
0.302022	'confined'
0.215818	'confined'
0.230227	'confined'
0.221359	'confined'
0.292351	'confined'
0.228286	'confined'
0.279935	'confined'
0.206008	'confined'
0.294838	'confined'
0.254636	'confined'
0.26652	'confined'
0.266003	'confined'
0.324525	'confined'
0.267467	'confined'
0.216038	'confined'
0.326636	'confined'
0.260771	'confined'
0.253496	'confined'
0.284927	'confined'
0.265681	'confined'
0.313573	'confined'
0.325482	'unconfined'
0.387777	'unconfined'
0.385172	'unconfined'
0.476959	'unconfined'
0.371566	'unconfined'
0.464544	'unconfined'
0.368797	'unconfined'
0.326905	'unconfined'
0.42241	'unconfined'
0.379057	'unconfined'
0.428382	'unconfined'
0.40835	'unconfined'
0.306988	'unconfined'
0.289952	'unconfined'
0.394894	'unconfined'
0.37853	'unconfined'
0.347331	'unconfined'
0.435369	'unconfined'
0.376907	'unconfined'
