# Supplementary material for: Mechanical confinement governs phenotypic plasticity in melanoma
Source: Nature. 2025 Aug 27;647(8089):517–27. doi: 10.1038/s41586-025-09445-6 (PMC12611772; doi:10.1038/s41586-025-09445-6)
Supplement: Supplementary file 14 — Source Data Extended Data Fig. 8 [file 41586_2025_9445_MOESM14_ESM.xlsx]

## Sheet: Extended Data Fig. 8e
Source data: Extended Data Fig. 8e
Intensity	Condition
0.0869758	'KO2_confined'
0.0966893	'KO2_confined'
0.0997293	'KO2_confined'
0.102132	'KO2_confined'
0.0872429	'KO2_confined'
0.104085	'KO2_confined'
0.132665	'KO2_confined'
0.0958524	'KO2_confined'
0.0924495	'KO2_confined'
0.0762702	'KO2_confined'
0.0487638	'KO2_confined'
0.149044	'KO2_confined'
0.0901806	'KO2_confined'
0.0614884	'KO2_confined'
0.0672847	'KO2_confined'
0.161614	'KO2_confined'
0.125183	'KO2_confined'
0.123451	'KO2_confined'
0.0817913	'KO2_confined'
0.10942	'KO2_confined'
0.101418	'KO2_confined'
0.0892338	'KO2_confined'
0.0663723	'KO2_confined'
0.0954731	'KO2_confined'
0.0675277	'KO2_confined'
0.0605118	'KO2_confined'
0.158449	'KO2_confined'
0.0844991	'KO2_confined'
0.0764886	'KO2_confined'
0.0774456	'KO2_confined'
0.0521485	'KO2_confined'
0.255856	'KO2_confined'
0.103343	'KO2_confined'
0.0940928	'KO2_confined'
0.0647413	'KO2_confined'
0.0723527	'KO2_confined'
0.14659	'KO2_confined'
0.108966	'KO2_confined'
0.100665	'KO2_confined'
0.085393	'KO2_confined'
0.131547	'KO2_confined'
0.159177	'KO2_confined'
0.0617819	'KO2_confined'
0.0780588	'KO2_confined'
0.072357	'KO2_confined'
0.0576177	'KO2_confined'
0.073263	'KO2_confined'
0.163283	'KO2_confined'
0.11465	'KO2_confined'
0.19965	'KO2_confined'
0.223654	'KO2_confined'
0.143611	'KO2_confined'
0.0879266	'KO2_confined'
0.116643	'KO2_confined'
0.367851	'KO2_confined'
0.0848446	'KO2_confined'
0.198017	'KO2_confined'
0.084552	'KO2_confined'
0.0689221	'KO2_confined'
0.0706367	'KO2_confined'
0.0632649	'KO2_confined'
0.081462	'KO2_confined'
0.0671116	'KO2_confined'
0.0814663	'KO2_confined'
0.0758848	'KO2_confined'
0.170155	'KO2_confined'
0.0970795	'KO2_confined'
0.0742825	'KO2_confined'
0.0629143	'KO2_confined'
0.0615473	'KO2_confined'
0.0653597	'KO2_confined'
0.0832777	'KO2_confined'
0.0522171	'KO2_confined'
0.125651	'KO2_confined'
0.076275	'KO2_confined'
0.0535124	'KO2_confined'
0.16583	'KO2_confined'
0.060107	'KO2_unconfined'
0.0550793	'KO2_unconfined'
0.0466936	'KO2_unconfined'
0.0739389	'KO2_unconfined'
0.0542745	'KO2_unconfined'
0.0869512	'KO2_unconfined'
0.07056	'KO2_unconfined'
0.0706457	'KO2_unconfined'
0.0719433	'KO2_unconfined'
0.0633076	'KO2_unconfined'
0.0712505	'KO2_unconfined'
0.133173	'KO2_unconfined'
0.0555753	'KO2_unconfined'
0.100531	'KO2_unconfined'
0.0723683	'KO2_unconfined'
0.0480008	'KO2_unconfined'
0.0779712	'KO2_unconfined'
0.0664885	'KO2_unconfined'
0.0691309	'KO2_unconfined'
0.111902	'KO2_unconfined'
0.0652797	'KO2_unconfined'
0.0408198	'KO2_unconfined'
0.0518723	'KO2_unconfined'
0.0843968	'KO2_unconfined'
0.080801	'KO2_unconfined'
0.0832582	'KO2_unconfined'
0.0604444	'KO2_unconfined'
0.0700291	'KO2_unconfined'
0.0930666	'KO2_unconfined'
0.0584371	'KO2_unconfined'
0.0427981	'KO2_unconfined'
0.0938638	'KO2_unconfined'
0.190495	'KO2_unconfined'
0.0559068	'KO2_unconfined'
0.054151	'KO2_unconfined'
0.0755256	'KO2_unconfined'
0.0986614	'KO2_unconfined'
0.0651969	'KO2_unconfined'
0.185298	'KO2_unconfined'
0.0498148	'KO2_unconfined'
0.055722	'KO2_unconfined'
0.140992	'KO2_unconfined'
0.105185	'KO2_unconfined'
0.0788043	'KO2_unconfined'
0.112987	'KO2_unconfined'
0.0562316	'KO2_unconfined'
0.128114	'KO2_unconfined'
0.0731657	'KO2_unconfined'
0.0590648	'KO2_unconfined'
0.0646939	'KO2_unconfined'
0.0772587	'KO2_unconfined'
0.0535983	'KO2_unconfined'
0.0865868	'KO2_unconfined'
0.0716055	'KO2_unconfined'
0.0699511	'KO2_unconfined'
0.0740613	'KO2_unconfined'
0.0458582	'KO2_unconfined'
0.0861407	'KO2_unconfined'
0.0590253	'KO2_unconfined'
0.065564	'KO2_unconfined'
0.0754157	'KO2_unconfined'
0.0488833	'KO2_unconfined'
0.0939259	'KO2_unconfined'
0.0414393	'KO2_unconfined'
0.0672201	'KO2_unconfined'
0.0777335	'KO2_unconfined'
0.0516145	'KO2_unconfined'
0.0465487	'KO2_unconfined'
0.0699669	'KO2_unconfined'
0.0600931	'KO2_unconfined'
0.0662591	'KO2_unconfined'
0.111974	'KO2_unconfined'
0.0973647	'KO2_unconfined'
0.0867731	'KO2_unconfined'
0.0473621	'KO2_unconfined'
0.071283	'KO2_unconfined'
0.0868023	'KO2_unconfined'
0.0565046	'KO2_unconfined'
0.0874304	'KO2_unconfined'
0.0878377	'KO2_unconfined'
0.0983065	'KO2_unconfined'
0.0885533	'KO2_unconfined'
0.097806	'NT_confined'
0.103723	'NT_confined'
0.0904447	'NT_confined'
0.119582	'NT_confined'
0.0789005	'NT_confined'
0.0776917	'NT_confined'
0.106031	'NT_confined'
0.0938399	'NT_confined'
0.116091	'NT_confined'
0.21371	'NT_confined'
0.0587667	'NT_confined'
0.0515254	'NT_confined'
0.107944	'NT_confined'
0.0633632	'NT_confined'
0.107813	'NT_confined'
0.0663452	'NT_confined'
0.0824219	'NT_confined'
0.067078	'NT_confined'
0.0782639	'NT_confined'
0.0646532	'NT_confined'
0.0865213	'NT_confined'
0.0874704	'NT_confined'
0.0703895	'NT_confined'
0.109605	'NT_confined'
0.159579	'NT_confined'
0.117101	'NT_confined'
0.100113	'NT_confined'
0.0986503	'NT_confined'
0.111623	'NT_confined'
0.0740225	'NT_confined'
0.0848732	'NT_confined'
0.14755	'NT_confined'
0.0924475	'NT_confined'
0.0724367	'NT_unconfined'
0.0560656	'NT_unconfined'
0.0911121	'NT_unconfined'
0.114123	'NT_unconfined'
0.0564366	'NT_unconfined'
0.0550104	'NT_unconfined'
0.08525	'NT_unconfined'
0.0989453	'NT_unconfined'
0.0495142	'NT_unconfined'
0.0357435	'NT_unconfined'
0.0812657	'NT_unconfined'
0.0711776	'NT_unconfined'
0.0573696	'NT_unconfined'
0.162793	'NT_unconfined'
0.0593537	'NT_unconfined'
0.0684035	'NT_unconfined'
0.0688327	'NT_unconfined'
0.0888233	'NT_unconfined'
0.0754935	'NT_unconfined'
0.0855764	'NT_unconfined'
0.0452	'NT_unconfined'
0.0591165	'NT_unconfined'
0.060002	'NT_unconfined'
0.0694456	'NT_unconfined'
0.0777533	'NT_unconfined'
0.0663186	'NT_unconfined'
0.0543445	'NT_unconfined'
0.0987542	'NT_unconfined'
0.0720385	'NT_unconfined'
0.0863893	'NT_unconfined'
0.0818026	'NT_unconfined'
0.0608046	'NT_unconfined'
0.0509919	'NT_unconfined'
0.0783398	'NT_unconfined'
0.0799319	'NT_unconfined'
0.0386698	'NT_unconfined'
0.0561033	'NT_unconfined'
0.085622	'NT_unconfined'
0.117756	'NT_unconfined'
0.0500241	'NT_unconfined'
0.0856874	'NT_unconfined'
0.0774223	'NT_unconfined'
0.045843	'NT_unconfined'
0.0392556	'NT_unconfined'
0.0884042	'NT_unconfined'
0.0596619	'NT_unconfined'
0.171856	'NT_unconfined'
0.0622498	'NT_unconfined'
0.058863	'NT_unconfined'
0.0617839	'NT_unconfined'
0.0939076	'NT_unconfined'
0.0567379	'NT_unconfined'
0.0708394	'NT_unconfined'
0.0725811	'NT_unconfined'
0.0467151	'NT_unconfined'
0.163893	'NT_unconfined'
0.0713844	'NT_unconfined'
0.011529	'NT_unconfined'
0.0830225	'KO1_confined'
0.0503789	'KO1_confined'
0.0786985	'KO1_confined'
0.0812616	'KO1_confined'
0.0721565	'KO1_confined'
0.215779	'KO1_confined'
0.106381	'KO1_confined'
0.0832563	'KO1_confined'
0.20787	'KO1_confined'
0.057665	'KO1_confined'
0.193346	'KO1_confined'
0.10024	'KO1_confined'
0.134335	'KO1_confined'
0.0897571	'KO1_confined'
0.143817	'KO1_confined'
0.135723	'KO1_confined'
0.0861654	'KO1_confined'
0.0835866	'KO1_confined'
0.102853	'KO1_confined'
0.216269	'KO1_confined'
0.14595	'KO1_confined'
0.117826	'KO1_confined'
0.0944873	'KO1_confined'
0.116267	'KO1_confined'
0.168941	'KO1_confined'
0.113162	'KO1_confined'
0.116137	'KO1_confined'
0.129634	'KO1_confined'
0.149203	'KO1_confined'
0.154504	'KO1_confined'
0.121289	'KO1_confined'
0.15952	'KO1_confined'
0.0835812	'KO1_confined'
0.105918	'KO1_confined'
0.161476	'KO1_confined'
0.159771	'KO1_confined'
0.128598	'KO1_confined'
0.0913776	'KO1_confined'
0.157869	'KO1_confined'
0.0822929	'KO1_confined'
0.0903544	'KO1_confined'
0.0512092	'KO1_confined'
0.0764139	'KO1_confined'
0.107676	'KO1_confined'
0.0715991	'KO1_confined'
0.196787	'KO1_confined'
0.0633834	'KO1_confined'
0.0904222	'KO1_confined'
0.121944	'KO1_confined'
0.0968046	'KO1_confined'
0.0818726	'KO1_confined'
0.0842629	'KO1_confined'
0.0974798	'KO1_confined'
0.160254	'KO1_confined'
0.113626	'KO1_confined'
0.070231	'KO1_confined'
0.085523	'KO1_confined'
0.0815913	'KO1_confined'
0.0933461	'KO1_confined'
0.119818	'KO1_confined'
0.111495	'KO1_confined'
0.117047	'KO1_confined'
0.131704	'KO1_confined'
0.0671128	'KO1_confined'
0.0628379	'KO1_confined'
0.0838792	'KO1_confined'
0.126846	'KO1_confined'
0.0682905	'KO1_confined'
0.0813854	'KO1_confined'
0.126766	'KO1_confined'
0.0445491	'KO1_confined'
0.0601734	'KO1_confined'
0.0552874	'KO1_confined'
0.0926991	'KO1_confined'
0.100376	'KO1_confined'
0.0568746	'KO1_confined'
0.0650278	'KO1_confined'
0.171779	'KO1_confined'
0.0930956	'KO1_confined'
0.164752	'KO1_confined'
0.059914	'KO1_confined'
0.115277	'KO1_confined'
0.0635105	'KO1_confined'
0.0874377	'KO1_confined'
0.088159	'KO1_confined'
0.0875784	'KO1_confined'
0.0689102	'KO1_confined'
0.0976506	'KO1_confined'
0.10206	'KO1_confined'
0.1008	'KO1_confined'
0.181174	'KO1_confined'
0.117693	'KO1_confined'
0.161133	'KO1_confined'
0.0686836	'KO1_confined'
0.0663146	'KO1_confined'
0.122374	'KO1_confined'
0.0531083	'KO1_confined'
0.0638283	'KO1_confined'
0.0638542	'KO1_confined'
0.0926989	'KO1_confined'
0.15652	'KO1_confined'
0.0729496	'KO1_confined'
0.106159	'KO1_confined'
0.0999578	'KO1_confined'
0.122413	'KO1_unconfined'
0.0904191	'KO1_unconfined'
0.0498051	'KO1_unconfined'
0.0637525	'KO1_unconfined'
0.0584948	'KO1_unconfined'
0.0657049	'KO1_unconfined'
0.106248	'KO1_unconfined'
0.0619253	'KO1_unconfined'
0.0534539	'KO1_unconfined'
0.0381736	'KO1_unconfined'
0.0504714	'KO1_unconfined'
0.10974	'KO1_unconfined'
0.046107	'KO1_unconfined'
0.104168	'KO1_unconfined'
0.0531896	'KO1_unconfined'
0.0682728	'KO1_unconfined'
0.0563281	'KO1_unconfined'
0.0577202	'KO1_unconfined'
0.0649834	'KO1_unconfined'
0.0678058	'KO1_unconfined'
0.0554578	'KO1_unconfined'
0.075632	'KO1_unconfined'
0.0603885	'KO1_unconfined'
0.128838	'KO1_unconfined'
0.0852968	'KO1_unconfined'
0.0830609	'KO1_unconfined'
0.0548871	'KO1_unconfined'
0.0551552	'KO1_unconfined'
0.110333	'KO1_unconfined'
0.0664112	'KO1_unconfined'
0.0655604	'KO1_unconfined'
0.0877797	'KO1_unconfined'
0.111487	'KO1_unconfined'
0.0522669	'KO1_unconfined'
0.233861	'KO1_unconfined'
0.0777575	'KO1_unconfined'
0.107704	'KO1_unconfined'
0.0541051	'KO1_unconfined'
0.0679202	'KO1_unconfined'
0.063023	'KO1_unconfined'
0.0812892	'KO1_unconfined'
0.0601468	'KO1_unconfined'
0.18368	'KO1_unconfined'
0.0597656	'KO1_unconfined'
0.0536166	'KO1_unconfined'
0.0402666	'KO1_unconfined'
0.0460445	'KO1_unconfined'
0.0811633	'KO1_unconfined'
0.0779459	'KO1_unconfined'
0.0467369	'KO1_unconfined'
0.0597576	'KO1_unconfined'
0.0393002	'KO1_unconfined'
0.0628696	'KO1_unconfined'
0.0520367	'KO1_unconfined'
0.0472351	'KO1_unconfined'
0.0519777	'KO1_unconfined'
0.0300768	'KO1_unconfined'
0.0855241	'KO1_unconfined'
0.0446883	'KO1_unconfined'
0.0787445	'KO1_unconfined'
0.0369336	'KO1_unconfined'
0.0281063	'KO1_unconfined'
0.103873	'KO1_unconfined'
0.0539213	'KO1_unconfined'
0.0434707	'KO1_unconfined'
0.0733572	'KO1_unconfined'
0.0560772	'KO1_unconfined'
0.0452713	'KO1_unconfined'
0.0474684	'KO1_unconfined'
0.0853041	'KO1_unconfined'
0.058105	'KO1_unconfined'
0.0905558	'NT_confined'
0.0876763	'NT_confined'
0.0752394	'NT_confined'
0.110889	'NT_confined'
0.0703624	'NT_confined'
0.0746862	'NT_confined'
0.0693062	'NT_confined'
0.0929239	'NT_confined'
0.101664	'NT_confined'
0.103499	'NT_confined'
0.0589611	'NT_confined'
0.0986936	'NT_confined'
0.0853659	'NT_confined'
0.108026	'NT_confined'
0.0927983	'NT_confined'
0.0634222	'NT_confined'
0.103886	'NT_confined'
0.0452729	'NT_confined'
0.0994609	'NT_confined'
0.139884	'NT_confined'
0.0700874	'NT_confined'
0.088196	'NT_confined'
0.110277	'NT_confined'
0.114338	'NT_confined'
0.0952832	'NT_confined'
0.0914674	'NT_confined'
0.256934	'NT_confined'
0.172332	'NT_confined'
0.0573137	'NT_confined'
0.117683	'NT_confined'
0.0981722	'NT_confined'
0.0527075	'NT_confined'
0.107799	'NT_confined'
0.0663314	'NT_confined'
0.202209	'NT_confined'
0.0676304	'NT_confined'
