# Supplementary material for: Mechanical confinement governs phenotypic plasticity in melanoma
Source: Nature. 2025 Aug 27;647(8089):517–27. doi: 10.1038/s41586-025-09445-6 (PMC12611772; doi:10.1038/s41586-025-09445-6)
Supplement: Supplementary file 15 — Source Data Extended Data Fig. 9 [file 41586_2025_9445_MOESM15_ESM.xlsx]

## Sheet: Extended Data Fig. 9e
Source data: Extended Data Fig. 9e
DMSO	500 nM tubacin	1 uM tubacin	5 uM tubacin
0.00563233	0.0266752	0.0353145	0.0284117
0.00757954	0.0233389	0.0497903	0.0271957
0.00444236	0.0118922	0.0181504	0.0268971
0.00643586	0.0280472	0.0442781	0.0244727
0.0049406	0.0133502	0.0312495	0.0239798
0.00481171	0.016738	0.039879	0.0231434
0.00671403	0.0247961	0.038717	0.0208769
0.00520542	0.0146922	0.037992	0.0233675
0.00261513	0.01159	0.031046	0.0227229
0.00285047	0.00856476	0.0157496	0.0219403
0.00434187	0.0160003	0.024458	0.024126
0.00507404	0.0506395	0.0432623	0.0271256
0.00334383	0.0130528	0.0218549	0.026254
0.0043033	0.00971326	0.0218881	0.0219875
0.00364464	0.0203863	0.0275203	0.0246061
0.00440764	0.0067369	0.0467533	0.0181519
0.00423241	0.0190714	0.0570178	0.0196825
0.00411196	0.0331714	0.0270702	0.0224449
0.00467752	0.0164245	0.0501404	0.0201294
0.00188351	0.0489246	0.0307422	0.0266924
0.00250917	0.0132544	0.0467839	0.0229316
0.0068217	0.0291445	0.0505492	0.0229558
0.0046176	0.0115805	0.0378819	0.0238778
0.00238183	0.0271968	0.038416	0.0236915
0.00418048	0.0226708	0.0358199	0.0315719
0.00252109	0.0149783	0.0437572	0.0215161
0.0023989	0.0304077	0.0502432
0.00284959	0.00880726	0.0326714
0.00372956	0.01293	0.0245466
0.00406199	0.025453	0.0341659
0.00200155		0.0291335
0.00207325		0.0331404
0.00416134		0.0513918
0.00486197		0.0381784
0.00299217		0.037793
0.00323124		0.0294574
0.0053315		0.0304854
0.00256971		0.0443753
0.00584291
0.00289175
0.00254803
0.0053759
0.00819405
0.00606586
0.00995427
0.0108817
0.00467129
0.00675239
0.00556348
0.00674384
0.0080026
0.00575103
0.00667176
0.0105149
0.00388418
0.00697563
0.00442528
0.00736098
0.00429164
0.00560152
0.00699172
0.00715935
0.00709134
0.00977232
0.00654893
0.00993344
0.0070486
0.00575522
0.00703689
0.00977287
0.00733026
0.00590916
0.00563741
0.00875488
0.00606414
0.00651083
0.00669575
0.0095671
0.0176335
0.00714379
0.00765245
0.00740681
0.00501596
0.00682346
0.00559527
0.00480561
0.00761392
0.0181473
0.0184714
0.0111209
0.0053799
0.00607635
0.0116515
0.0100805
0.00987596
0.0094014
0.00891804
0.00647217
0.0188202
0.00978509

## Sheet: Extended Data Fig. 9f
Source data: Extended Data Fig. 9f
DMSO	500 nM tubacin	1 uM tubacin	5 uM tubacin
0.780464	0.546042	0.588964	0.396307
0.795553	0.448315	0.760595	0.643833
0.73015	0.490613	0.521563	0.605719
0.588157	0.298418	0.548453	0.427268
0.585048	0.523735	0.484514	0.848049
0.703107	0.727375	0.634375	0.337831
0.681228	0.315531	0.695034	0.753185
0.867275	0.596322	0.554052	0.891958
1.12913	0.416225	0.620384	0.35447
0.900417	0.631264	0.501827	1.04301
1.02284	0.402377	0.673902	0.331705
0.547555	0.4696	0.360662	0.50264
0.996633	0.52502	1.00507	0.565202
0.738493	0.582992	0.542127	1.09603
0.382408	0.412251	0.552834	0.433698
0.557257	0.6737	0.379981	0.649743
0.532337	0.33928	0.676117	0.517515
0.826993	0.525549	0.395636	0.515831
0.616724	0.719399	0.575207	0.556188
1.0433	0.366898	0.435259	0.311211
0.666866	0.533375	0.604742	0.434107
0.594629	0.481335	0.55225	0.461502
0.811988	0.437124	0.591927	0.35017
1.19249	0.311373	0.455107	0.822916
0.876116	0.300516	0.768363	0.650008
0.751925	0.571054	0.364149	0.688231
0.911195	0.353532	0.461474
0.973535	0.57082	0.649988
1.05893	0.561624	0.598265
0.844906	0.493314	0.569629
1.19927		0.618978
0.80058		0.602667
0.615769		0.405157
0.683741		0.669421
1.07244		0.702769
0.440609		0.445057
0.834495		0.52162
1.32907		0.534778
0.598013
0.931234
0.511417
0.544519
0.543466
0.355567
0.52572
0.503803
0.540133
0.445729
0.615455
0.415777
0.663975
0.324094
0.422894
0.493668
0.510212
0.494187
0.501253
0.385967
0.36771
0.408251
0.429327
0.277084
0.507983
0.30009
0.794876
0.505582
0.206947
0.366268
0.404954
0.466306
0.306278
0.465383
0.268499
0.327376
0.441857
0.375519
0.428994
0.303061
0.314895
0.372389
0.470713
0.23281
0.45098
0.441292
0.25908
0.469578
0.361581
0.360536
0.378613
0.380852
0.38225
0.261876
0.279514
0.464042
0.379772
0.464434
0.428649
0.599592
0.26975
0.22216

## Sheet: Extended Data Fig. 9h
Source data: Extended Data Fig. 9h
DMSO	tubacin	Taxol
1.70251	1.64262	1.99827
1.65194	1.37441	2.22184
0.943087	2.30522	1.43469
1.35492	2.31291	1.9503
1.4564	1.8626	2.19583
1.03383	1.73176	1.36222
1.33008	2.68837	1.52254
1.64148	2.10376	1.96073
1.46318	2.11484	1.64257
1.00605	1.0726	1.63715
1.09563	2.31232
1.46323	2.01207
1.68719	2.39623
1.5171	1.87198
1.57846	1.99353
1.22149	1.01283
1.13703	1.95402
1.18555	1.64315
0.885114	1.64786
1.44365	1.09355
1.53468	1.76912
1.24066	1.71642
1.02196	1.16295
1.20495	1.76254
0.991729	1.76436
1.65396	1.91127
1.60724	2.2882
1.1349	0.980542
1.56131	1.90844
1.39875	2.87119
1.473	1.46662
0.982649
1.07397
0.97517
1.2735
1.51935
1.56582
1.87141

## Sheet: Extended Data Fig. 9i
Source data: Extended Data Fig. 9i
Condition	Normalized intensity	Time (hours)	Track_ID
DMSO	1.25537	5.33333	0_1
DMSO	1	0	0_1
DMSO	1.18465	3.66667	0_1
DMSO	1.35952	8.66667	0_1
DMSO	1.37002	10	0_1
DMSO	1.70251	14.3333	0_1
DMSO	1.04901	0.333333	0_1
DMSO	1.10366	2.16667	0_1
DMSO	1.46487	11.3333	0_1
DMSO	1.51275	12.3333	0_1
DMSO	1.10107	1.5	0_1
DMSO	1.43252	10.3333	0_1
DMSO	1.3446	8.33333	0_1
DMSO	1.22552	4.5	0_1
DMSO	1.16134	3.33333	0_1
DMSO	1.49659	12	0_1
DMSO	1.07886	0.5	0_1
DMSO	1.2316	6.66667	0_1
DMSO	1.37381	9.16667	0_1
DMSO	1.14889	3	0_1
DMSO	1.33972	7.5	0_1
DMSO	1.1073	1.83333	0_1
DMSO	1.34207	7.83333	0_1
DMSO	1.63376	13.6667	0_1
DMSO	1.10394	1.66667	0_1
DMSO	1.27934	6.5	0_1
DMSO	1.19414	4	0_1
DMSO	1.13634	2.83333	0_1
DMSO	1.63553	13.5	0_1
DMSO	1.17657	3.5	0_1
DMSO	1.39854	10.8333	0_1
DMSO	1.39633	11.8333	0_1
DMSO	1.0372	4.16667	0_1
DMSO	1.42186	10.6667	0_1
DMSO	1.23296	4.66667	0_1
DMSO	1.27181	5.83333	0_1
DMSO	1.65933	13.8333	0_1
DMSO	1.28692	6.33333	0_1
DMSO	1.60941	13.1667	0_1
DMSO	1.4241	10.1667	0_1
DMSO	1.54816	12.5	0_1
DMSO	1.1208	2.5	0_1
DMSO	1.68947	14.1667	0_1
DMSO	1.36932	8.83333	0_1
DMSO	1.03707	0.166667	0_1
DMSO	1.35464	8.5	0_1
DMSO	1.36351	9	0_1
DMSO	1.08774	1.16667	0_1
DMSO	1.40152	9.66667	0_1
DMSO	1.2559	5.5	0_1
DMSO	1.4364	10.5	0_1
DMSO	1.47209	11.6667	0_1
DMSO	1.55137	12.6667	0_1
DMSO	1.08935	1.33333	0_1
DMSO	1.07307	0.833333	0_1
DMSO	1.11616	2	0_1
DMSO	1.24493	5.16667	0_1
DMSO	1.07409	0.666667	0_1
DMSO	1.28033	6	0_1
DMSO	1.46162	11.1667	0_1
DMSO	1.18331	3.83333	0_1
DMSO	1.30811	6.83333	0_1
DMSO	1.3274	7.33333	0_1
DMSO	1.13186	2.66667	0_1
DMSO	1.3116	7	0_1
DMSO	1.15696	3.16667	0_1
DMSO	1.22988	4.83333	0_1
DMSO	1.37802	9.33333	0_1
DMSO	1.56526	12.8333	0_1
DMSO	1.66961	14	0_1
DMSO	1.27026	5.66667	0_1
DMSO	1.45125	11	0_1
DMSO	1.34974	8.16667	0_1
DMSO	1.24065	5	0_1
DMSO	1.33469	9.83333	0_1
DMSO	1.34616	8	0_1
DMSO	1.21917	4.33333	0_1
DMSO	1.34142	7.66667	0_1
DMSO	1.47153	11.5	0_1
DMSO	1.61368	13.3333	0_1
DMSO	1.27964	7.16667	0_1
DMSO	1.11261	2.33333	0_1
DMSO	1.5128	12.1667	0_1
DMSO	1.07789	1	0_1
DMSO	1.2882	6.16667	0_1
DMSO	1.59088	13	0_1
DMSO	1.38425	9.5	0_1
DMSO	0.998326	0.333333	0_11
DMSO	1.47742	11	0_11
DMSO	1.7006	15.6667	0_11
DMSO	1.39652	9.33333	0_11
DMSO	1.06315	2	0_11
DMSO	1.37883	8.5	0_11
DMSO	1.52249	12.1667	0_11
DMSO	1.65194	14.3333	0_11
DMSO	1.1317	4.33333	0_11
DMSO	1.18407	5.33333	0_11
DMSO	0.982096	0.666667	0_11
DMSO	1.31496	7.16667	0_11
DMSO	1.50717	11.5	0_11
DMSO	1.69185	15.8333	0_11
DMSO	1.0803	2.5	0_11
DMSO	1.42984	10.1667	0_11
DMSO	1.56432	13	0_11
DMSO	0.970461	0.166667	0_11
DMSO	1.67186	14.5	0_11
DMSO	1.20551	5.5	0_11
DMSO	1.14434	4.5	0_11
DMSO	1.37157	8.16667	0_11
DMSO	1.31012	7	0_11
DMSO	1.4728	10.8333	0_11
DMSO	1.11781	3	0_11
DMSO	1.66183	16.5	0_11
DMSO	1.41532	9.5	0_11
DMSO	0.989271	1	0_11
DMSO	1.70023	15	0_11
DMSO	1.114	4	0_11
DMSO	1.23068	6.16667	0_11
DMSO	1.5633	13.1667	0_11
DMSO	1.51294	11.6667	0_11
DMSO	1.37009	8.66667	0_11
DMSO	1.30331	7.5	0_11
DMSO	1.11505	3.16667	0_11
DMSO	0.999945	1.16667	0_11
DMSO	1.42843	9.66667	0_11
DMSO	1.66684	16.1667	0_11
DMSO	1.52871	13.3333	0_11
DMSO	1.11394	4.16667	0_11
DMSO	1.22494	5.83333	0_11
DMSO	1.67558	15.5	0_11
DMSO	1.51608	11.8333	0_11
DMSO	1.06709	1.83333	0_11
DMSO	1.09642	2.66667	0_11
DMSO	1.30679	6.83333	0_11
DMSO	1.36013	8.83333	0_11
DMSO	1.69292	16	0_11
DMSO	1.44764	10.3333	0_11
DMSO	1.5872	12.8333	0_11
DMSO	1.21731	5.66667	0_11
DMSO	1.56441	13.6667	0_11
DMSO	1.14635	4.66667	0_11
DMSO	1.01696	1.33333	0_11
DMSO	1.68951	14.6667	0_11
DMSO	1.11026	3.5	0_11
DMSO	1.32552	7.66667	0_11
DMSO	1.3788	9	0_11
DMSO	1.57256	13.5	0_11
DMSO	1.68797	16.3333	0_11
DMSO	1.25805	6.33333	0_11
DMSO	1.42975	10.5	0_11
DMSO	1.17073	4.83333	0_11
DMSO	1.54236	12.5	0_11
DMSO	1.0373	1.5	0_11
DMSO	1.67744	15.3333	0_11
DMSO	1.1035	3.33333	0_11
DMSO	1.3464	7.83333	0_11
DMSO	1.37793	9.16667	0_11
DMSO	1.43292	10.6667	0_11
DMSO	1.65096	14.1667	0_11
DMSO	1.16987	5	0_11
DMSO	1.54781	12.3333	0_11
DMSO	1.27156	6.5	0_11
DMSO	1.07404	2.16667	0_11
DMSO	1	0	0_11
DMSO	1.70385	14.8333	0_11
DMSO	1.12234	2.83333	0_11
DMSO	1.43639	10	0_11
DMSO	1.48751	11.1667	0_11
DMSO	1.34384	8	0_11
DMSO	1.61392	14	0_11
DMSO	1.29631	7.33333	0_11
DMSO	0.984881	0.5	0_11
DMSO	1.05308	1.66667	0_11
DMSO	1.5201	12	0_11
DMSO	1.18498	5.16667	0_11
DMSO	1.11279	3.83333	0_11
DMSO	1.71033	15.1667	0_11
DMSO	1.43607	9.83333	0_11
DMSO	1.49118	11.3333	0_11
DMSO	0.989586	0.833333	0_11
DMSO	1.08609	2.33333	0_11
DMSO	1.60931	13.8333	0_11
DMSO	1.36957	8.33333	0_11
DMSO	1.57244	12.6667	0_11
DMSO	1.10924	3.66667	0_11
DMSO	1.29065	6.66667	0_11
DMSO	1.23633	6	0_11
DMSO	0.901382	10.6667	0_13
DMSO	0.906916	15.8333	0_13
DMSO	0.907729	12.3333	0_13
DMSO	0.920929	3	0_13
DMSO	0.925576	6.33333	0_13
DMSO	0.921481	7.83333	0_13
DMSO	0.928434	14.1667	0_13
DMSO	0.909246	1.33333	0_13
DMSO	0.897613	4.16667	0_13
DMSO	0.920336	16	0_13
DMSO	0.910299	11.1667	0_13
DMSO	0.926935	2.83333	0_13
DMSO	0.92392	9.33333	0_13
DMSO	0.906124	12.5	0_13
DMSO	0.943087	14.3333	0_13
DMSO	0.907466	8	0_13
DMSO	0.923126	6.5	0_13
DMSO	0.922472	2	0_13
DMSO	0.923928	4.5	0_13
DMSO	0.869429	16.5	0_13
DMSO	0.903574	3.83333	0_13
DMSO	0.920074	11	0_13
DMSO	0.857485	13	0_13
DMSO	0.909034	10.1667	0_13
DMSO	0.931612	14.5	0_13
DMSO	0.936063	6.83333	0_13
DMSO	0.919287	1.66667	0_13
DMSO	0.920618	8.16667	0_13
DMSO	0.914178	3.16667	0_13
DMSO	0.904714	16.1667	0_13
DMSO	0.934124	5.16667	0_13
DMSO	0.947205	14.6667	0_13
DMSO	0.909962	10.3333	0_13
DMSO	0.911683	11.3333	0_13
DMSO	1	0	0_13
DMSO	0.901336	12.6667	0_13
DMSO	0.928162	7	0_13
DMSO	0.916227	1.5	0_13
DMSO	0.922333	8.5	0_13
DMSO	0.908442	3.33333	0_13
DMSO	0.909163	16.3333	0_13
DMSO	0.925477	5.5	0_13
DMSO	0.937293	14.8333	0_13
DMSO	0.91135	11.5	0_13
DMSO	0.898283	0.833333	0_13
DMSO	0.902954	13.1667	0_13
DMSO	0.929983	1.83333	0_13
DMSO	0.907975	3.5	0_13
DMSO	0.918087	8.66667	0_13
DMSO	0.91658	9.66667	0_13
DMSO	0.929164	6.66667	0_13
DMSO	0.912858	15.5	0_13
DMSO	0.931127	5.33333	0_13
DMSO	0.905915	1	0_13
DMSO	0.906939	11.6667	0_13
DMSO	0.898291	13.3333	0_13
DMSO	0.908028	2.5	0_13
DMSO	0.912386	9.16667	0_13
DMSO	0.906783	9.83333	0_13
DMSO	0.927006	4.83333	0_13
DMSO	0.923521	7.33333	0_13
DMSO	0.943667	15	0_13
DMSO	0.916565	6	0_13
DMSO	0.998995	0.166667	0_13
DMSO	0.906157	11.8333	0_13
DMSO	0.887746	13.5	0_13
DMSO	0.920471	2.33333	0_13
DMSO	0.925317	9	0_13
DMSO	0.906685	10	0_13
DMSO	0.903526	4	0_13
DMSO	0.928831	7.5	0_13
DMSO	0.938952	15.1667	0_13
DMSO	0.929277	0.666667	0_13
DMSO	0.919796	6.16667	0_13
DMSO	0.911894	12.1667	0_13
DMSO	0.922172	14	0_13
DMSO	0.91552	2.16667	0_13
DMSO	0.924588	8.83333	0_13
DMSO	0.907877	10.5	0_13
DMSO	0.91511	4.33333	0_13
DMSO	0.936216	0.5	0_13
DMSO	0.932535	7.16667	0_13
DMSO	0.926126	5.66667	0_13
DMSO	0.924745	15.3333	0_13
DMSO	0.90727	12	0_13
DMSO	0.898315	13.6667	0_13
DMSO	0.920526	2.66667	0_13
DMSO	0.93558	8.33333	0_13
DMSO	0.929414	5	0_13
DMSO	0.961798	0.333333	0_13
DMSO	0.91103	10.8333	0_13
DMSO	0.922993	15.6667	0_13
DMSO	0.923605	5.83333	0_13
DMSO	0.919879	7.66667	0_13
DMSO	0.896929	12.8333	0_13
DMSO	0.91617	13.8333	0_13
DMSO	0.911481	3.66667	0_13
DMSO	0.91345	9.5	0_13
DMSO	0.897998	1.16667	0_13
DMSO	0.925136	4.66667	0_13
5uM_tubacin	1.31378	10.6667	0_16
5uM_tubacin	0.960028	2.66667	0_16
5uM_tubacin	1.07133	6	0_16
5uM_tubacin	1.28516	9.83333	0_16
5uM_tubacin	1.16734	7.66667	0_16
5uM_tubacin	1.71508	15	0_16
5uM_tubacin	0.940612	1.16667	0_16
5uM_tubacin	1.47407	12.8333	0_16
5uM_tubacin	1.03962	4.66667	0_16
5uM_tubacin	1.35753	11.3333	0_16
5uM_tubacin	0.955976	2.83333	0_16
5uM_tubacin	1.71815	15.1667	0_16
5uM_tubacin	1.2732	9.66667	0_16
5uM_tubacin	1.08334	6.16667	0_16
5uM_tubacin	1.48849	13	0_16
5uM_tubacin	1.18648	7.83333	0_16
5uM_tubacin	0.955875	1.83333	0_16
5uM_tubacin	1.35018	11.1667	0_16
5uM_tubacin	1.69525	14.8333	0_16
5uM_tubacin	1.03825	4.83333	0_16
5uM_tubacin	0.974064	3.16667	0_16
5uM_tubacin	1.28246	9.33333	0_16
5uM_tubacin	1.49711	13.1667	0_16
5uM_tubacin	1.10071	6.33333	0_16
5uM_tubacin	1.20024	8.16667	0_16
5uM_tubacin	0.949858	1.66667	0_16
5uM_tubacin	1.7287	15.3333	0_16
5uM_tubacin	0.975139	3.33333	0_16
5uM_tubacin	1.03858	5	0_16
5uM_tubacin	1.28841	9.5	0_16
5uM_tubacin	1.50779	13.3333	0_16
5uM_tubacin	1.10705	6.5	0_16
5uM_tubacin	1.19453	8.33333	0_16
5uM_tubacin	0.950278	1.5	0_16
5uM_tubacin	1.36468	11.5	0_16
5uM_tubacin	1.76168	15.5	0_16
5uM_tubacin	0.97598	0.333333	0_16
5uM_tubacin	0.987145	3.5	0_16
5uM_tubacin	1.3022	10	0_16
5uM_tubacin	1.77367	15.6667	0_16
5uM_tubacin	1.14792	6.83333	0_16
5uM_tubacin	1.21121	8	0_16
5uM_tubacin	1.53714	13.6667	0_16
5uM_tubacin	1.37787	11.6667	0_16
5uM_tubacin	0.992449	0.166667	0_16
5uM_tubacin	0.95345	1.33333	0_16
5uM_tubacin	1.0677	5.16667	0_16
5uM_tubacin	0.980246	3.66667	0_16
5uM_tubacin	1.8009	15.8333	0_16
5uM_tubacin	1.56929	13.8333	0_16
5uM_tubacin	1.30398	10.1667	0_16
5uM_tubacin	1.13137	6.66667	0_16
5uM_tubacin	0.959933	0.5	0_16
5uM_tubacin	0.935203	2.16667	0_16
5uM_tubacin	1.06974	5.33333	0_16
5uM_tubacin	1.38102	11.8333	0_16
5uM_tubacin	1.22075	8.5	0_16
5uM_tubacin	1.8097	16	0_16
5uM_tubacin	1.51263	13.5	0_16
5uM_tubacin	1.0025	3.83333	0_16
5uM_tubacin	1.29761	10.3333	0_16
5uM_tubacin	1.81091	16.1667	0_16
5uM_tubacin	0.934284	2.33333	0_16
5uM_tubacin	1.16325	7.16667	0_16
5uM_tubacin	1.07	5.66667	0_16
5uM_tubacin	1.21715	8.66667	0_16
5uM_tubacin	1.42006	12.1667	0_16
5uM_tubacin	1	0	0_16
5uM_tubacin	1.58914	14	0_16
5uM_tubacin	1.30445	10.5	0_16
5uM_tubacin	1.01612	4.16667	0_16
5uM_tubacin	1.82055	16.5	0_16
5uM_tubacin	0.94587	2.5	0_16
5uM_tubacin	1.38811	12	0_16
5uM_tubacin	1.16454	7	0_16
5uM_tubacin	1.62561	14.1667	0_16
5uM_tubacin	1.23907	8.83333	0_16
5uM_tubacin	0.961862	0.666667	0_16
5uM_tubacin	1.06517	5.5	0_16
5uM_tubacin	1.32726	10.8333	0_16
5uM_tubacin	1.0095	4	0_16
5uM_tubacin	1.81112	16.3333	0_16
5uM_tubacin	1.43543	12.3333	0_16
5uM_tubacin	1.64262	14.3333	0_16
5uM_tubacin	0.954603	2	0_16
5uM_tubacin	1.15498	7.33333	0_16
5uM_tubacin	1.24297	9	0_16
5uM_tubacin	0.928799	0.833333	0_16
5uM_tubacin	1.0412	4.5	0_16
5uM_tubacin	1.08091	5.83333	0_16
5uM_tubacin	1.33842	11	0_16
5uM_tubacin	1.66807	14.5	0_16
5uM_tubacin	1.43748	12.5	0_16
5uM_tubacin	0.974914	3	0_16
5uM_tubacin	1.2788	9.16667	0_16
5uM_tubacin	1.17374	7.5	0_16
5uM_tubacin	0.948343	1	0_16
5uM_tubacin	1.70516	14.6667	0_16
5uM_tubacin	1.46259	12.6667	0_16
5uM_tubacin	1.02596	4.33333	0_16
DMSO	1.07457	3.83333	0_2
DMSO	1.16351	8.33333	0_2
DMSO	1.24962	11.6667	0_2
DMSO	1.19198	10	0_2
DMSO	1.34881	14	0_2
DMSO	1.34586	14.1667	0_2
DMSO	1.03104	2.5	0_2
DMSO	1.28459	12.6667	0_2
DMSO	1.13733	6.5	0_2
DMSO	1.0416	0.5	0_2
DMSO	1.25763	12	0_2
DMSO	1.06645	3.33333	0_2
DMSO	1.29911	12.8333	0_2
DMSO	1.06935	3.66667	0_2
DMSO	1.14636	7.16667	0_2
DMSO	1.18128	8.5	0_2
DMSO	1.24249	11.3333	0_2
DMSO	1.11652	5.33333	0_2
DMSO	1.17596	7.66667	0_2
DMSO	1.16367	8	0_2
DMSO	1.21121	10.8333	0_2
DMSO	1.34447	13.8333	0_2
DMSO	1.0312	1.66667	0_2
DMSO	1.10084	4.5	0_2
DMSO	1.09296	4.33333	0_2
DMSO	1.10998	4.66667	0_2
DMSO	1.21977	10.3333	0_2
DMSO	1.02769	2	0_2
DMSO	1.2311	11.1667	0_2
DMSO	1.27992	12.3333	0_2
DMSO	1.16805	8.66667	0_2
DMSO	1.0505	3	0_2
DMSO	1.13385	6	0_2
DMSO	1.19516	10.1667	0_2
DMSO	1.03595	1.16667	0_2
DMSO	1.03887	1.5	0_2
DMSO	1.137	6.33333	0_2
DMSO	1.03663	0.666667	0_2
DMSO	1.12146	5.83333	0_2
DMSO	1.12459	5.5	0_2
DMSO	1.16798	7.83333	0_2
DMSO	1.23123	11	0_2
DMSO	1.07225	3.5	0_2
DMSO	1.18708	9.16667	0_2
DMSO	1.35492	14.3333	0_2
DMSO	1.0196	0.333333	0_2
DMSO	1.31182	13.1667	0_2
DMSO	1.01068	4.16667	0_2
DMSO	1.08352	6.66667	0_2
DMSO	1.0333	2.83333	0_2
DMSO	1.22346	10.5	0_2
DMSO	1.31357	13	0_2
DMSO	1.01417	2.33333	0_2
DMSO	1.15987	7.33333	0_2
DMSO	1.19427	9.66667	0_2
DMSO	1.32269	13.3333	0_2
DMSO	1.33979	13.5	0_2
DMSO	1.21282	11.8333	0_2
DMSO	1.06311	3.16667	0_2
DMSO	1.10504	5	0_2
DMSO	1.18071	9.5	0_2
DMSO	1.02268	2.16667	0_2
DMSO	1.1532	8.16667	0_2
DMSO	1.27704	12.1667	0_2
DMSO	1.02923	0.833333	0_2
DMSO	1.11386	5.16667	0_2
DMSO	1.22882	10.6667	0_2
DMSO	1.10853	5.66667	0_2
DMSO	1.1728	8.83333	0_2
DMSO	1.17344	9	0_2
DMSO	0.969462	0.166667	0_2
DMSO	1.04291	1.83333	0_2
DMSO	1.12955	6.16667	0_2
DMSO	1.15887	7.5	0_2
DMSO	1.32715	13.6667	0_2
DMSO	1.04386	1.33333	0_2
DMSO	1.2999	12.5	0_2
DMSO	1.1047	4.83333	0_2
DMSO	1.19055	9.33333	0_2
DMSO	1.14319	9.83333	0_2
DMSO	1.14865	6.83333	0_2
DMSO	1.06338	4	0_2
DMSO	1.14311	7	0_2
DMSO	1.22798	11.5	0_2
DMSO	1	0	0_2
DMSO	1.04352	2.66667	0_2
DMSO	1.03517	1	0_2
DMSO	1.13024	5.83333	0_3
DMSO	1.27242	10.1667	0_3
DMSO	0.994546	2.83333	0_3
DMSO	1.13064	6.33333	0_3
DMSO	0.985733	0.333333	0_3
DMSO	1.25813	9.66667	0_3
DMSO	1.18028	11.8333	0_3
DMSO	1.11248	5.33333	0_3
DMSO	1.18285	7.5	0_3
DMSO	0.933374	0.666667	0_3
DMSO	1.45278	13.8333	0_3
DMSO	1.17898	7.33333	0_3
DMSO	1.28047	10.5	0_3
DMSO	1.4564	14.3333	0_3
DMSO	1.01967	3.16667	0_3
DMSO	0.857017	4.16667	0_3
DMSO	0.944711	1.5	0_3
DMSO	1.15205	7	0_3
DMSO	1.1945	8.33333	0_3
DMSO	1.31866	11.6667	0_3
DMSO	1.38214	12.6667	0_3
DMSO	0.966778	2	0_3
DMSO	1.13721	6	0_3
DMSO	1.41064	13.1667	0_3
DMSO	1.41255	13	0_3
DMSO	0.967061	1.83333	0_3
DMSO	1.20878	8.83333	0_3
DMSO	1.10089	5	0_3
DMSO	0.95357	1.66667	0_3
DMSO	1	0	0_3
DMSO	1.0609	4	0_3
DMSO	1.23265	9.33333	0_3
DMSO	1.35829	12.1667	0_3
DMSO	1.19624	8.16667	0_3
DMSO	1.42794	13.3333	0_3
DMSO	1.057	3.83333	0_3
DMSO	1.29232	11	0_3
DMSO	0.9375	0.5	0_3
DMSO	0.928265	1.16667	0_3
DMSO	1.08582	4.33333	0_3
DMSO	1.30077	11.1667	0_3
DMSO	1.05253	6.66667	0_3
DMSO	1.14807	9.83333	0_3
DMSO	1.38175	12.5	0_3
DMSO	0.930784	1	0_3
DMSO	1.08715	4.5	0_3
DMSO	0.978587	2.5	0_3
DMSO	1.0308	3.33333	0_3
DMSO	1.17807	10	0_3
DMSO	1.44254	14.1667	0_3
DMSO	1.11857	5.5	0_3
DMSO	1.19533	8	0_3
DMSO	1.28068	10.3333	0_3
DMSO	1.18618	7.83333	0_3
DMSO	1.01349	3	0_3
DMSO	1.12778	6.5	0_3
DMSO	0.946095	1.33333	0_3
DMSO	1.42914	13.5	0_3
DMSO	1.31244	11.5	0_3
DMSO	1.20391	8.66667	0_3
DMSO	0.91673	0.833333	0_3
DMSO	1.10987	5.16667	0_3
DMSO	1.12614	5.66667	0_3
DMSO	1.28905	10.6667	0_3
DMSO	1.15265	6.83333	0_3
DMSO	1.22691	9.16667	0_3
DMSO	1.35221	12.3333	0_3
DMSO	1.4007	12.8333	0_3
DMSO	1.44413	14	0_3
DMSO	0.972193	2.33333	0_3
DMSO	1.13603	6.16667	0_3
DMSO	1.00037	0.166667	0_3
DMSO	1.12536	7.16667	0_3
DMSO	1.09449	4.83333	0_3
DMSO	1.44998	13.6667	0_3
DMSO	1.33136	12	0_3
DMSO	1.19418	7.66667	0_3
DMSO	0.944505	2.16667	0_3
DMSO	1.05084	3.66667	0_3
DMSO	1.24434	9.5	0_3
DMSO	1.22368	9	0_3
DMSO	0.981863	2.66667	0_3
DMSO	1.10034	4.66667	0_3
DMSO	1.19912	8.5	0_3
DMSO	1.23778	10.8333	0_3
DMSO	1.30198	11.3333	0_3
DMSO	1.04027	3.5	0_3
100nM_Taxol	1.57879	8.5	0_4
100nM_Taxol	1.85298	12.6667	0_4
100nM_Taxol	1.26402	4.66667	0_4
100nM_Taxol	1.93067	13.5	0_4
100nM_Taxol	1.09913	2.66667	0_4
100nM_Taxol	1.55066	7.83333	0_4
100nM_Taxol	1.41195	6	0_4
100nM_Taxol	1.46336	6.66667	0_4
100nM_Taxol	1.74469	10.6667	0_4
100nM_Taxol	1.08247	2	0_4
100nM_Taxol	1.80883	12	0_4
100nM_Taxol	1.93908	13.6667	0_4
100nM_Taxol	1.58645	8.66667	0_4
100nM_Taxol	1.49215	7	0_4
100nM_Taxol	1.43001	9.66667	0_4
100nM_Taxol	1.86891	12.8333	0_4
100nM_Taxol	1.70545	10.1667	0_4
100nM_Taxol	1.32445	5.33333	0_4
100nM_Taxol	1.53249	9.16667	0_4
100nM_Taxol	1.01788	0.833333	0_4
100nM_Taxol	1.20887	4	0_4
100nM_Taxol	1.18975	3.83333	0_4
100nM_Taxol	1.79558	11.6667	0_4
100nM_Taxol	1	0	0_4
100nM_Taxol	1.00163	0.5	0_4
100nM_Taxol	1.91693	13.3333	0_4
100nM_Taxol	1.56728	8.16667	0_4
100nM_Taxol	1.35382	5.5	0_4
100nM_Taxol	1.39526	6.33333	0_4
100nM_Taxol	1.04723	1.5	0_4
100nM_Taxol	1.11064	2.83333	0_4
100nM_Taxol	1.07181	2.16667	0_4
100nM_Taxol	1.22443	4.5	0_4
100nM_Taxol	1.52468	7.66667	0_4
100nM_Taxol	1.77151	11.3333	0_4
100nM_Taxol	1.56319	11	0_4
100nM_Taxol	1.97951	14.1667	0_4
100nM_Taxol	1.79155	12.5	0_4
100nM_Taxol	1.60188	8.83333	0_4
100nM_Taxol	1.52083	7.5	0_4
100nM_Taxol	1.22382	4.16667	0_4
100nM_Taxol	1.27792	4.83333	0_4
100nM_Taxol	1.72933	10.5	0_4
100nM_Taxol	1.48006	6.83333	0_4
100nM_Taxol	1.67108	9.83333	0_4
100nM_Taxol	1.16604	3.5	0_4
100nM_Taxol	1.37396	5.66667	0_4
100nM_Taxol	1.03177	1.33333	0_4
100nM_Taxol	1.06719	2.33333	0_4
100nM_Taxol	1.6181	9.33333	0_4
100nM_Taxol	1.97531	13.8333	0_4
100nM_Taxol	1.90839	13.1667	0_4
100nM_Taxol	1.1433	3.16667	0_4
100nM_Taxol	1.83658	12.1667	0_4
100nM_Taxol	1.03387	1.16667	0_4
100nM_Taxol	1.79315	11.5	0_4
100nM_Taxol	1.83857	12.3333	0_4
100nM_Taxol	1.006	0.666667	0_4
100nM_Taxol	1.47097	6.5	0_4
100nM_Taxol	1.74401	10.8333	0_4
100nM_Taxol	1.5665	8.33333	0_4
100nM_Taxol	1.99827	14.3333	0_4
100nM_Taxol	1.42988	6.16667	0_4
100nM_Taxol	1.28169	5	0_4
100nM_Taxol	1.56411	8	0_4
100nM_Taxol	1.13474	3	0_4
100nM_Taxol	1.05605	1.66667	0_4
100nM_Taxol	1.23457	4.33333	0_4
100nM_Taxol	1.726	10.3333	0_4
100nM_Taxol	1.52633	7.33333	0_4
100nM_Taxol	1.60335	9	0_4
100nM_Taxol	1.67474	10	0_4
100nM_Taxol	1.89902	13	0_4
100nM_Taxol	1.15599	3.33333	0_4
100nM_Taxol	1.17838	3.66667	0_4
100nM_Taxol	1.61255	9.5	0_4
100nM_Taxol	1.09679	2.5	0_4
100nM_Taxol	1.51166	7.16667	0_4
100nM_Taxol	1.97031	14	0_4
100nM_Taxol	0.994875	0.333333	0_4
100nM_Taxol	1.02887	1	0_4
100nM_Taxol	1.39511	5.83333	0_4
100nM_Taxol	1.80227	11.8333	0_4
100nM_Taxol	1.05771	1.83333	0_4
100nM_Taxol	1.29427	5.16667	0_4
100nM_Taxol	0.998044	0.166667	0_4
100nM_Taxol	1.75871	11.1667	0_4
100nM_Taxol	1.15472	2	0_5
100nM_Taxol	1.50039	6.33333	0_5
100nM_Taxol	1.4411	5.66667	0_5
100nM_Taxol	1.41999	5.5	0_5
100nM_Taxol	1.1701	2.5	0_5
100nM_Taxol	1.20962	3	0_5
100nM_Taxol	2.08213	12.6667	0_5
100nM_Taxol	1.58277	7.16667	0_5
100nM_Taxol	1.03748	0.833333	0_5
100nM_Taxol	1.02579	0.333333	0_5
100nM_Taxol	1.10348	1.5	0_5
100nM_Taxol	1.2767	3.83333	0_5
100nM_Taxol	1.34896	4.5	0_5
100nM_Taxol	1.07641	1.16667	0_5
100nM_Taxol	2.16621	13.3333	0_5
100nM_Taxol	1.68719	8.5	0_5
100nM_Taxol	1.76536	9.33333	0_5
100nM_Taxol	1.55471	6.83333	0_5
100nM_Taxol	2.18377	13.6667	0_5
100nM_Taxol	1.37547	5	0_5
100nM_Taxol	1.6774	8.33333	0_5
100nM_Taxol	1.25487	3.5	0_5
100nM_Taxol	1.7676	9.5	0_5
100nM_Taxol	1.0027	0.166667	0_5
100nM_Taxol	1.71115	8.66667	0_5
100nM_Taxol	1.53525	6.66667	0_5
100nM_Taxol	1.86849	10.3333	0_5
100nM_Taxol	1.96427	11.5	0_5
100nM_Taxol	1.97928	11.6667	0_5
100nM_Taxol	2.22184	14.3333	0_5
100nM_Taxol	2.03836	12.1667	0_5
100nM_Taxol	2.12571	13	0_5
100nM_Taxol	1.39082	5.33333	0_5
100nM_Taxol	1.60752	7.5	0_5
100nM_Taxol	2.09824	14	0_5
100nM_Taxol	1.35616	4.83333	0_5
100nM_Taxol	1.73074	9	0_5
100nM_Taxol	1.92216	11	0_5
100nM_Taxol	2.04925	12.3333	0_5
100nM_Taxol	1.90213	10.8333	0_5
100nM_Taxol	1.11101	1.66667	0_5
100nM_Taxol	1.48417	6.16667	0_5
100nM_Taxol	1.15172	2.33333	0_5
100nM_Taxol	1.14354	1.83333	0_5
100nM_Taxol	1.8179	9.83333	0_5
100nM_Taxol	1.34962	4.66667	0_5
100nM_Taxol	1.18594	2.83333	0_5
100nM_Taxol	1.23436	3.33333	0_5
100nM_Taxol	1.65396	8	0_5
100nM_Taxol	1.26256	3.66667	0_5
100nM_Taxol	1	0	0_5
100nM_Taxol	1.23	3.16667	0_5
100nM_Taxol	1.453	5.83333	0_5
100nM_Taxol	1.02852	0.5	0_5
100nM_Taxol	1.99503	11.8333	0_5
100nM_Taxol	1.61401	7.66667	0_5
100nM_Taxol	2.02467	12.5	0_5
100nM_Taxol	2.15069	13.1667	0_5
100nM_Taxol	1.03398	0.666667	0_5
100nM_Taxol	1.3235	4.33333	0_5
100nM_Taxol	1.8409	10	0_5
100nM_Taxol	1.51508	6.5	0_5
100nM_Taxol	1.59705	7.33333	0_5
100nM_Taxol	1.93937	11.1667	0_5
100nM_Taxol	1.38305	5.16667	0_5
100nM_Taxol	1.29676	4	0_5
100nM_Taxol	2.20246	13.8333	0_5
100nM_Taxol	1.71514	8.83333	0_5
100nM_Taxol	1.67811	8.16667	0_5
100nM_Taxol	1.95023	11.3333	0_5
100nM_Taxol	1.08585	1.33333	0_5
100nM_Taxol	1.14833	2.16667	0_5
100nM_Taxol	1.56783	7	0_5
100nM_Taxol	1.46559	9.66667	0_5
100nM_Taxol	2.1073	12.8333	0_5
100nM_Taxol	2.18492	13.5	0_5
100nM_Taxol	1.62666	7.83333	0_5
100nM_Taxol	1.47137	6	0_5
100nM_Taxol	1.91134	10.6667	0_5
100nM_Taxol	2.01878	12	0_5
100nM_Taxol	1.75373	9.16667	0_5
100nM_Taxol	1.8781	10.5	0_5
100nM_Taxol	2.21739	14.1667	0_5
100nM_Taxol	1.85869	10.1667	0_5
100nM_Taxol	1.17636	2.66667	0_5
100nM_Taxol	1.05651	1	0_5
100nM_Taxol	1.31464	4.16667	0_5
100nM_Taxol	1.01033	2	0_6
100nM_Taxol	1.3065	11.1667	0_6
100nM_Taxol	1.1476	7.66667	0_6
100nM_Taxol	1.04681	3	0_6
100nM_Taxol	1.19819	8.83333	0_6
100nM_Taxol	0.996531	1.16667	0_6
100nM_Taxol	0.987252	0.166667	0_6
100nM_Taxol	1.42377	13.3333	0_6
100nM_Taxol	1.17606	7.33333	0_6
100nM_Taxol	1.08996	4.83333	0_6
100nM_Taxol	1.02205	2.5	0_6
100nM_Taxol	1.1174	5.83333	0_6
100nM_Taxol	1.15002	6.5	0_6
100nM_Taxol	1.33352	11.8333	0_6
100nM_Taxol	1.15534	6.66667	0_6
100nM_Taxol	1.16895	8.33333	0_6
100nM_Taxol	1.21593	9.16667	0_6
100nM_Taxol	1.06112	4	0_6
100nM_Taxol	0.994733	1.66667	0_6
100nM_Taxol	1.38623	13.1667	0_6
100nM_Taxol	1.15771	6.83333	0_6
100nM_Taxol	1.07127	4.16667	0_6
100nM_Taxol	1.22482	9.5	0_6
100nM_Taxol	1.24289	9.83333	0_6
100nM_Taxol	1.02754	2.83333	0_6
100nM_Taxol	1.32372	12	0_6
100nM_Taxol	1.41857	13.6667	0_6
100nM_Taxol	0.998953	0.333333	0_6
100nM_Taxol	1.10552	5.33333	0_6
100nM_Taxol	1.35867	12.5	0_6
100nM_Taxol	1.06096	3.5	0_6
100nM_Taxol	1.13578	6	0_6
100nM_Taxol	0.993309	0.666667	0_6
100nM_Taxol	1.12482	5.66667	0_6
100nM_Taxol	1.43469	14.3333	0_6
100nM_Taxol	1.32355	11.5	0_6
100nM_Taxol	1.18048	8	0_6
100nM_Taxol	1.10424	5	0_6
100nM_Taxol	1.26984	10.3333	0_6
100nM_Taxol	1.34238	12.3333	0_6
100nM_Taxol	0.993494	1.5	0_6
100nM_Taxol	1.30687	11.3333	0_6
100nM_Taxol	1.03489	2.66667	0_6
100nM_Taxol	1.07257	4.33333	0_6
100nM_Taxol	1.20405	9	0_6
100nM_Taxol	1.01768	2.33333	0_6
100nM_Taxol	1.15468	7	0_6
100nM_Taxol	1.19883	8.5	0_6
100nM_Taxol	0.993834	1	0_6
100nM_Taxol	1.06026	3.16667	0_6
100nM_Taxol	1.16846	7.5	0_6
100nM_Taxol	1.38026	13	0_6
100nM_Taxol	1.0013	0.833333	0_6
100nM_Taxol	1.04649	3.33333	0_6
100nM_Taxol	1.42626	14	0_6
100nM_Taxol	1.096	4.5	0_6
100nM_Taxol	1.22258	9.33333	0_6
100nM_Taxol	1.31736	11.6667	0_6
100nM_Taxol	1.27518	10.5	0_6
100nM_Taxol	0.993329	0.5	0_6
100nM_Taxol	1.15886	7.83333	0_6
100nM_Taxol	1.38952	12.8333	0_6
100nM_Taxol	1.01523	2.16667	0_6
100nM_Taxol	1.1347	6.33333	0_6
100nM_Taxol	1.12034	5.5	0_6
100nM_Taxol	1.13027	6.16667	0_6
100nM_Taxol	1.08652	4.66667	0_6
100nM_Taxol	1.26451	10	0_6
100nM_Taxol	1.43694	14.1667	0_6
100nM_Taxol	1.4268	13.8333	0_6
100nM_Taxol	1.01014	1.83333	0_6
100nM_Taxol	1.20179	8.66667	0_6
100nM_Taxol	1.16029	7.16667	0_6
100nM_Taxol	1.17774	8.16667	0_6
100nM_Taxol	1.28895	10.8333	0_6
100nM_Taxol	1.28971	11	0_6
100nM_Taxol	1.36434	12.6667	0_6
100nM_Taxol	1	0	0_6
100nM_Taxol	1.05906	3.66667	0_6
100nM_Taxol	1.12044	9.66667	0_6
100nM_Taxol	1.34311	12.1667	0_6
100nM_Taxol	1.24409	10.1667	0_6
100nM_Taxol	1.05701	3.83333	0_6
100nM_Taxol	0.990302	1.33333	0_6
100nM_Taxol	1.40463	13.5	0_6
100nM_Taxol	1.26441	10.6667	0_6
100nM_Taxol	1.09691	5.16667	0_6
5uM_tubacin	1.24095	11.5	0_7
5uM_tubacin	1.30691	13	0_7
5uM_tubacin	1.12733	6.33333	0_7
5uM_tubacin	1.1179	6	0_7
5uM_tubacin	1.32934	13.3333	0_7
5uM_tubacin	1.04264	2.33333	0_7
5uM_tubacin	1.13469	7	0_7
5uM_tubacin	1.13523	8	0_7
5uM_tubacin	1.21144	10.1667	0_7
5uM_tubacin	1.1764	9.66667	0_7
5uM_tubacin	1.10072	4.83333	0_7
5uM_tubacin	1.26641	12.1667	0_7
5uM_tubacin	1.3619	14.1667	0_7
5uM_tubacin	1.23696	10.5	0_7
5uM_tubacin	1.01605	1	0_7
5uM_tubacin	1.12344	6.66667	0_7
5uM_tubacin	1.10635	5.33333	0_7
5uM_tubacin	1.12904	8.33333	0_7
5uM_tubacin	1.0747	3.16667	0_7
5uM_tubacin	1.09292	4.33333	0_7
5uM_tubacin	1.15018	8.66667	0_7
5uM_tubacin	1.27392	12.3333	0_7
5uM_tubacin	1.23316	11.3333	0_7
5uM_tubacin	1.05171	1.83333	0_7
5uM_tubacin	1.0803	3.83333	0_7
5uM_tubacin	1.26263	12	0_7
5uM_tubacin	1.01866	1.33333	0_7
5uM_tubacin	1.25326	10.6667	0_7
5uM_tubacin	0.920148	3	0_7
5uM_tubacin	1.10526	4.66667	0_7
5uM_tubacin	1.12448	6.83333	0_7
5uM_tubacin	1.15401	8.83333	0_7
5uM_tubacin	1.00813	0.5	0_7
5uM_tubacin	1.12046	5.83333	0_7
5uM_tubacin	1.13087	7.16667	0_7
5uM_tubacin	1.02068	1.16667	0_7
5uM_tubacin	1.23712	10.3333	0_7
5uM_tubacin	1.34691	13.8333	0_7
5uM_tubacin	1.16349	9.16667	0_7
5uM_tubacin	1.05148	2.66667	0_7
5uM_tubacin	1.11637	5.16667	0_7
5uM_tubacin	1	0	0_7
5uM_tubacin	1.13726	8.16667	0_7
5uM_tubacin	1.3209	13.1667	0_7
5uM_tubacin	1.04051	2.16667	0_7
5uM_tubacin	1.20126	9.83333	0_7
5uM_tubacin	1.25079	11.8333	0_7
5uM_tubacin	1.0996	5	0_7
5uM_tubacin	1.13824	7.33333	0_7
5uM_tubacin	0.949549	3.33333	0_7
5uM_tubacin	1.12421	5.66667	0_7
5uM_tubacin	1.00853	0.833333	0_7
5uM_tubacin	1.33888	13.6667	0_7
5uM_tubacin	1.2251	11.1667	0_7
5uM_tubacin	1.35813	14	0_7
5uM_tubacin	1.22433	10.8333	0_7
5uM_tubacin	1.27837	12.6667	0_7
5uM_tubacin	1.03063	1.66667	0_7
5uM_tubacin	1.12796	6.16667	0_7
5uM_tubacin	1.03621	2	0_7
5uM_tubacin	1.21253	10	0_7
5uM_tubacin	1.10295	4.5	0_7
5uM_tubacin	1.28796	12.5	0_7
5uM_tubacin	1.17837	9.5	0_7
5uM_tubacin	1.13454	7.66667	0_7
5uM_tubacin	1.24864	11.6667	0_7
5uM_tubacin	1.13148	9.33333	0_7
5uM_tubacin	1.08309	3.5	0_7
5uM_tubacin	1.14296	8.5	0_7
5uM_tubacin	1.16418	9	0_7
5uM_tubacin	1.04185	1.5	0_7
5uM_tubacin	1.01394	0.333333	0_7
5uM_tubacin	1.12087	5.5	0_7
5uM_tubacin	1.12371	7.83333	0_7
5uM_tubacin	1.07164	4	0_7
5uM_tubacin	1.04944	2.5	0_7
5uM_tubacin	1.08907	4.16667	0_7
5uM_tubacin	1.13115	7.5	0_7
5uM_tubacin	1.34125	13.5	0_7
5uM_tubacin	1.13044	6.5	0_7
5uM_tubacin	1.07452	3.66667	0_7
5uM_tubacin	1.2919	12.8333	0_7
5uM_tubacin	1.05192	2.83333	0_7
5uM_tubacin	1.00738	0.666667	0_7
5uM_tubacin	0.996996	0.166667	0_7
5uM_tubacin	1.23025	11	0_7
5uM_tubacin	1.37441	14.3333	0_7
5uM_tubacin	1.7347	8.83333	0_8
5uM_tubacin	1.37654	4.83333	0_8
5uM_tubacin	1.54576	6.83333	0_8
5uM_tubacin	2.24684	14	0_8
5uM_tubacin	2.30522	14.3333	0_8
5uM_tubacin	1.75191	9	0_8
5uM_tubacin	2.11116	12.8333	0_8
5uM_tubacin	1.29129	3.66667	0_8
5uM_tubacin	1.04491	0.333333	0_8
5uM_tubacin	1.64769	8.16667	0_8
5uM_tubacin	1.79815	9.5	0_8
5uM_tubacin	1.52799	6.5	0_8
5uM_tubacin	1.33487	4.33333	0_8
5uM_tubacin	1.19025	2.5	0_8
5uM_tubacin	1.10289	1.33333	0_8
5uM_tubacin	1.12601	1.66667	0_8
5uM_tubacin	1.0157	0.166667	0_8
5uM_tubacin	1.8504	10	0_8
5uM_tubacin	1.8785	10.5	0_8
5uM_tubacin	1.48242	6	0_8
5uM_tubacin	2.16988	13.3333	0_8
5uM_tubacin	1.28063	3.5	0_8
5uM_tubacin	1.41776	5.33333	0_8
5uM_tubacin	1.80818	9.66667	0_8
5uM_tubacin	1	0	0_8
5uM_tubacin	1.17	2.16667	0_8
5uM_tubacin	2.07486	12.6667	0_8
5uM_tubacin	1.47885	5.83333	0_8
5uM_tubacin	1.61323	7.66667	0_8
5uM_tubacin	1.91821	10.8333	0_8
5uM_tubacin	1.09952	1.16667	0_8
5uM_tubacin	1.39321	5.16667	0_8
5uM_tubacin	1.58538	7.5	0_8
5uM_tubacin	1.36652	4.66667	0_8
5uM_tubacin	1.64142	8	0_8
5uM_tubacin	1.2512	3.16667	0_8
5uM_tubacin	2.11066	13	0_8
5uM_tubacin	2.03139	12.1667	0_8
5uM_tubacin	1.36473	4.5	0_8
5uM_tubacin	2.00517	11.8333	0_8
5uM_tubacin	2.21056	13.6667	0_8
5uM_tubacin	1.56513	7.16667	0_8
5uM_tubacin	2.28669	14.1667	0_8
5uM_tubacin	1.2065	2.66667	0_8
5uM_tubacin	1.94304	11.3333	0_8
5uM_tubacin	1.54421	7	0_8
5uM_tubacin	1.65983	8.33333	0_8
5uM_tubacin	1.0519	0.5	0_8
5uM_tubacin	1.87076	10.3333	0_8
5uM_tubacin	1.77347	9.16667	0_8
5uM_tubacin	1.06057	0.833333	0_8
5uM_tubacin	1.92605	11.1667	0_8
5uM_tubacin	1.17837	2.33333	0_8
5uM_tubacin	1.71101	8.66667	0_8
5uM_tubacin	1.87646	10.1667	0_8
5uM_tubacin	1.33337	4.16667	0_8
5uM_tubacin	1.89013	10.6667	0_8
5uM_tubacin	0.817265	3.33333	0_8
5uM_tubacin	2.1472	13.1667	0_8
5uM_tubacin	2.24419	13.8333	0_8
5uM_tubacin	2.04282	12.3333	0_8
5uM_tubacin	1.1446	2	0_8
5uM_tubacin	1.82227	9.83333	0_8
5uM_tubacin	1.50743	6.33333	0_8
5uM_tubacin	1.1416	1.83333	0_8
5uM_tubacin	1.2916	3.83333	0_8
5uM_tubacin	1.11907	1.5	0_8
5uM_tubacin	1.4388	5.5	0_8
5uM_tubacin	1.99865	12	0_8
5uM_tubacin	1.61964	7.83333	0_8
5uM_tubacin	1.48558	6.16667	0_8
5uM_tubacin	1.06551	0.666667	0_8
5uM_tubacin	1.38037	5	0_8
5uM_tubacin	1.45628	5.66667	0_8
5uM_tubacin	1.68217	8.5	0_8
5uM_tubacin	1.95281	11.5	0_8
5uM_tubacin	2.18886	13.5	0_8
5uM_tubacin	0.779114	3	0_8
5uM_tubacin	1.51533	6.66667	0_8
5uM_tubacin	2.06984	12.5	0_8
5uM_tubacin	1.08029	1	0_8
5uM_tubacin	1.79383	9.33333	0_8
5uM_tubacin	1.58082	7.33333	0_8
5uM_tubacin	1.91145	11	0_8
5uM_tubacin	1.22524	2.83333	0_8
5uM_tubacin	1.30707	4	0_8
5uM_tubacin	1.96453	11.6667	0_8
DMSO	1.00515	16	10_10
DMSO	1.01554	8	10_10
DMSO	1.01146	4.83333	10_10
DMSO	1.03318	11.6667	10_10
DMSO	1.02524	14.5	10_10
DMSO	0.995642	3.33333	10_10
DMSO	0.969731	2.5	10_10
DMSO	1.04046	9.83333	10_10
DMSO	1.01732	13.1667	10_10
DMSO	1.01683	6.5	10_10
DMSO	1.02465	16.3333	10_10
DMSO	1.00552	4.5	10_10
DMSO	1.04094	8.33333	10_10
DMSO	1.04463	11.5	10_10
DMSO	1.02717	14.6667	10_10
DMSO	1.03344	10	10_10
DMSO	1.00667	3.16667	10_10
DMSO	0.975815	0.5	10_10
DMSO	1.01813	6.66667	10_10
DMSO	0.96957	1.66667	10_10
DMSO	1.00928	13.6667	10_10
DMSO	1.02114	16.1667	10_10
DMSO	1.00023	5	10_10
DMSO	0.966787	1.16667	10_10
DMSO	1.03791	8.16667	10_10
DMSO	1.03284	11.8333	10_10
DMSO	1.03184	10.1667	10_10
DMSO	1.02413	14.8333	10_10
DMSO	0.957768	0.666667	10_10
DMSO	0.992131	3.5	10_10
DMSO	1.00909	6.83333	10_10
DMSO	0.981229	1.5	10_10
DMSO	1.01671	16.5	10_10
DMSO	1.02142	5.16667	10_10
DMSO	1.0302	8.66667	10_10
DMSO	1.02075	13.3333	10_10
DMSO	1.02653	12	10_10
DMSO	1.03287	10.3333	10_10
DMSO	1.00891	15.1667	10_10
DMSO	1	0	10_10
DMSO	0.997995	3.66667	10_10
DMSO	1.01695	7	10_10
DMSO	1.005	5.33333	10_10
DMSO	1.02824	8.83333	10_10
DMSO	0.972646	2.16667	10_10
DMSO	1.03179	10.5	10_10
DMSO	1.04697	12.1667	10_10
DMSO	1.02254	15.3333	10_10
DMSO	0.952613	1	10_10
DMSO	1.0338	14.1667	10_10
DMSO	0.996635	3.83333	10_10
DMSO	1.01379	7.33333	10_10
DMSO	1.00617	5.5	10_10
DMSO	1.04653	9	10_10
DMSO	1.01841	10.6667	10_10
DMSO	0.973267	2.33333	10_10
DMSO	0.979111	0.166667	10_10
DMSO	1.01164	15	10_10
DMSO	1.01999	13.5	10_10
DMSO	1.03742	12.5	10_10
DMSO	1.00889	4	10_10
DMSO	1.00787	5.66667	10_10
DMSO	1.0348	7.16667	10_10
DMSO	1.03839	8.5	10_10
DMSO	1.01909	10.8333	10_10
DMSO	0.988106	1.83333	10_10
DMSO	0.994439	0.333333	10_10
DMSO	1.01682	15.6667	10_10
DMSO	1.0163	13	10_10
DMSO	1.04899	9.16667	10_10
DMSO	1.01656	14	10_10
DMSO	1.00988	4.16667	10_10
DMSO	1.02866	7.5	10_10
DMSO	1.00124	5.83333	10_10
DMSO	0.990815	2.83333	10_10
DMSO	0.962145	0.833333	10_10
DMSO	1.00987	15.5	10_10
DMSO	1.03983	11	10_10
DMSO	1.02977	9.33333	10_10
DMSO	1.04127	7.66667	10_10
DMSO	1.03772	12.3333	10_10
DMSO	1.0129	6.16667	10_10
DMSO	1.00486	13.8333	10_10
DMSO	1.0181	4.66667	10_10
DMSO	1.02721	11.1667	10_10
DMSO	1.00206	3	10_10
DMSO	0.986399	1.33333	10_10
DMSO	1.03389	9.66667	10_10
DMSO	1.028	7.83333	10_10
DMSO	1.02366	15.8333	10_10
DMSO	1.04405	12.6667	10_10
DMSO	1.00094	6	10_10
DMSO	1.01898	4.33333	10_10
DMSO	1.03383	14.3333	10_10
DMSO	1.01657	11.3333	10_10
DMSO	0.982447	2	10_10
DMSO	0.973663	2.66667	10_10
DMSO	1.04224	9.5	10_10
DMSO	1.03603	12.8333	10_10
DMSO	1.01568	6.33333	10_10
DMSO	1.26121	2	10_11
DMSO	1.32765	8.5	10_11
DMSO	1.35288	12.1667	10_11
DMSO	1.31422	4.33333	10_11
DMSO	1.33008	14.3333	10_11
DMSO	1.28757	5.33333	10_11
DMSO	1.31763	7.16667	10_11
DMSO	1.24187	0.666667	10_11
DMSO	1.32205	11.5	10_11
DMSO	1.35224	15.8333	10_11
DMSO	1.27035	2.5	10_11
DMSO	1.31569	10.1667	10_11
DMSO	1.31637	13	10_11
DMSO	1.30914	14.5	10_11
DMSO	1.19776	0.166667	10_11
DMSO	1.25246	5.5	10_11
DMSO	1.29454	4.5	10_11
DMSO	1.32429	8.16667	10_11
DMSO	1.2931	10.8333	10_11
DMSO	1.28596	7	10_11
DMSO	1.36731	16.5	10_11
DMSO	1.35493	9.5	10_11
DMSO	1.28143	3	10_11
DMSO	1.22674	1	10_11
DMSO	1.33695	15	10_11
DMSO	1.25998	6.16667	10_11
DMSO	1.24152	4	10_11
DMSO	1.33118	13.1667	10_11
DMSO	1.33797	11.6667	10_11
DMSO	1.25875	8.66667	10_11
DMSO	1.3181	7.5	10_11
DMSO	1.24832	1.16667	10_11
DMSO	1.28509	3.16667	10_11
DMSO	1.35551	16.1667	10_11
DMSO	1.35952	9.66667	10_11
DMSO	1.30571	13.3333	10_11
DMSO	1.34009	15.5	10_11
DMSO	1.26843	4.16667	10_11
DMSO	1.27249	5.83333	10_11
DMSO	1.32487	11.8333	10_11
DMSO	1.24911	1.83333	10_11
DMSO	1.31794	6.83333	10_11
DMSO	1.30738	8.83333	10_11
DMSO	1.26722	2.66667	10_11
DMSO	1.3617	16	10_11
DMSO	1.34047	10.3333	10_11
DMSO	1.27456	5.66667	10_11
DMSO	1.31756	12.8333	10_11
DMSO	1.33193	13.6667	10_11
DMSO	1.30641	4.66667	10_11
DMSO	1.3021	14.6667	10_11
DMSO	1.26739	1.33333	10_11
DMSO	1.32456	7.66667	10_11
DMSO	1.3038	3.5	10_11
DMSO	1.35316	9	10_11
DMSO	1.35698	16.3333	10_11
DMSO	1.2988	6.33333	10_11
DMSO	1.33516	13.5	10_11
DMSO	1.29769	10.5	10_11
DMSO	1.32738	12.5	10_11
DMSO	1.30114	4.83333	10_11
DMSO	1.26562	1.5	10_11
DMSO	1.35542	15.3333	10_11
DMSO	1.30657	3.33333	10_11
DMSO	1.28839	7.83333	10_11
DMSO	1.33377	9.16667	10_11
DMSO	1.29582	10.6667	10_11
DMSO	1.34332	14.1667	10_11
DMSO	1.2461	5	10_11
DMSO	1.30964	6.5	10_11
DMSO	1.31988	12.3333	10_11
DMSO	1.27817	2.16667	10_11
DMSO	1.32878	14.8333	10_11
DMSO	1	0	10_11
DMSO	1.29227	2.83333	10_11
DMSO	1.30783	10	10_11
DMSO	1.32092	11.1667	10_11
DMSO	1.29032	8	10_11
DMSO	1.34226	14	10_11
DMSO	1.30488	7.33333	10_11
DMSO	1.25914	1.66667	10_11
DMSO	1.20627	0.5	10_11
DMSO	1.34196	12	10_11
DMSO	1.24808	5.16667	10_11
DMSO	1.27599	3.83333	10_11
DMSO	1.30999	15.1667	10_11
DMSO	1.32158	9.83333	10_11
DMSO	1.30897	11.3333	10_11
DMSO	1.25001	0.833333	10_11
DMSO	1.33166	8.33333	10_11
DMSO	1.26422	2.33333	10_11
DMSO	1.34012	13.8333	10_11
DMSO	1.3239	6.66667	10_11
DMSO	1.33865	12.6667	10_11
DMSO	1.24501	6	10_11
DMSO	1.28738	3.66667	10_11
DMSO	1.19664	0.333333	10_11
DMSO	1.33325	11	10_11
DMSO	1.34284	15.6667	10_11
DMSO	1.34597	9.33333	10_11
5uM_tubacin	1.25632	2.66667	10_16
5uM_tubacin	1.50928	6	10_16
5uM_tubacin	1.82089	9.83333	10_16
5uM_tubacin	1.65205	7.66667	10_16
5uM_tubacin	2.40368	15	10_16
5uM_tubacin	1.1046	1.16667	10_16
5uM_tubacin	2.11279	12.8333	10_16
5uM_tubacin	1.42876	4.66667	10_16
5uM_tubacin	1.95917	11.3333	10_16
5uM_tubacin	1.26043	2.83333	10_16
5uM_tubacin	2.40726	15.1667	10_16
5uM_tubacin	1.80561	9.66667	10_16
5uM_tubacin	1.52103	6.16667	10_16
5uM_tubacin	2.09339	13	10_16
5uM_tubacin	1.65743	7.83333	10_16
5uM_tubacin	1.17597	1.83333	10_16
5uM_tubacin	1.92103	11.1667	10_16
5uM_tubacin	2.39105	14.8333	10_16
5uM_tubacin	1.45719	4.83333	10_16
5uM_tubacin	1.28511	3.16667	10_16
5uM_tubacin	1.78818	9.33333	10_16
5uM_tubacin	2.12366	13.1667	10_16
5uM_tubacin	1.55129	6.33333	10_16
5uM_tubacin	1.68338	8.16667	10_16
5uM_tubacin	1.15636	1.66667	10_16
5uM_tubacin	2.40822	15.3333	10_16
5uM_tubacin	1.29591	3.33333	10_16
5uM_tubacin	1.48907	5	10_16
5uM_tubacin	1.80007	9.5	10_16
5uM_tubacin	2.1368	13.3333	10_16
5uM_tubacin	1.58414	6.5	10_16
5uM_tubacin	1.69012	8.33333	10_16
5uM_tubacin	1.13399	1.5	10_16
5uM_tubacin	1.98189	11.5	10_16
5uM_tubacin	2.41835	15.5	10_16
5uM_tubacin	1.03181	0.333333	10_16
5uM_tubacin	1.32263	3.5	10_16
5uM_tubacin	1.82315	10	10_16
5uM_tubacin	2.43668	15.6667	10_16
5uM_tubacin	1.61164	6.83333	10_16
5uM_tubacin	1.67397	8	10_16
5uM_tubacin	2.16143	13.6667	10_16
5uM_tubacin	1.98768	11.6667	10_16
5uM_tubacin	1.02693	0.166667	10_16
5uM_tubacin	1.13123	1.33333	10_16
5uM_tubacin	1.47232	5.16667	10_16
5uM_tubacin	1.31794	3.66667	10_16
5uM_tubacin	2.46466	15.8333	10_16
5uM_tubacin	2.21257	13.8333	10_16
5uM_tubacin	1.85055	10.1667	10_16
5uM_tubacin	1.54743	6.66667	10_16
5uM_tubacin	1.03765	0.5	10_16
5uM_tubacin	1.19981	2.16667	10_16
5uM_tubacin	1.48792	5.33333	10_16
5uM_tubacin	1.99038	11.8333	10_16
5uM_tubacin	1.72358	8.5	10_16
5uM_tubacin	2.48365	16	10_16
5uM_tubacin	2.12486	13.5	10_16
5uM_tubacin	1.86397	10.3333	10_16
5uM_tubacin	1.33389	3.83333	10_16
5uM_tubacin	2.49276	16.1667	10_16
5uM_tubacin	1.21708	2.33333	10_16
5uM_tubacin	1.62008	7.16667	10_16
5uM_tubacin	1.51225	5.66667	10_16
5uM_tubacin	1	0	10_16
5uM_tubacin	1.70906	8.66667	10_16
5uM_tubacin	2.03574	12.1667	10_16
5uM_tubacin	2.23418	14	10_16
5uM_tubacin	1.87591	10.5	10_16
5uM_tubacin	1.36497	4.16667	10_16
5uM_tubacin	2.50657	16.5	10_16
5uM_tubacin	1.21644	2.5	10_16
5uM_tubacin	2.02205	12	10_16
5uM_tubacin	1.60269	7	10_16
5uM_tubacin	2.29049	14.1667	10_16
5uM_tubacin	1.73544	8.83333	10_16
5uM_tubacin	1.06294	0.666667	10_16
5uM_tubacin	1.50691	5.5	10_16
5uM_tubacin	1.90683	10.8333	10_16
5uM_tubacin	1.34674	4	10_16
5uM_tubacin	2.48922	16.3333	10_16
5uM_tubacin	2.06491	12.3333	10_16
5uM_tubacin	2.31291	14.3333	10_16
5uM_tubacin	1.18545	2	10_16
5uM_tubacin	1.61929	7.33333	10_16
5uM_tubacin	1.75663	9	10_16
5uM_tubacin	1.0725	0.833333	10_16
5uM_tubacin	1.42105	4.5	10_16
5uM_tubacin	1.49368	5.83333	10_16
5uM_tubacin	1.91245	11	10_16
5uM_tubacin	2.34357	14.5	10_16
5uM_tubacin	2.05622	12.5	10_16
5uM_tubacin	1.28971	3	10_16
5uM_tubacin	1.77216	9.16667	10_16
5uM_tubacin	1.63423	7.5	10_16
5uM_tubacin	1.09373	1	10_16
5uM_tubacin	2.40431	14.6667	10_16
5uM_tubacin	2.07833	12.6667	10_16
5uM_tubacin	1.38506	4.33333	10_16
5uM_tubacin	1.90433	10.6667	10_16
5uM_tubacin	1.37685	7.16667	10_17
5uM_tubacin	1.44962	9.5	10_17
5uM_tubacin	1.08787	3.66667	10_17
5uM_tubacin	1.81153	14	10_17
5uM_tubacin	1.55039	11.6667	10_17
5uM_tubacin	1.90469	14.6667	10_17
5uM_tubacin	0.990032	1.5	10_17
5uM_tubacin	1.33943	6.5	10_17
5uM_tubacin	1.08706	4	10_17
5uM_tubacin	1.46323	9.83333	10_17
5uM_tubacin	1.69248	13.3333	10_17
5uM_tubacin	1.63683	12.3333	10_17
5uM_tubacin	1.02865	2.33333	10_17
5uM_tubacin	1.2936	6	10_17
5uM_tubacin	1.97592	16	10_17
5uM_tubacin	1.39169	8	10_17
5uM_tubacin	1.41214	9	10_17
5uM_tubacin	1.18084	4.5	10_17
5uM_tubacin	1.43512	10.1667	10_17
5uM_tubacin	1.85973	14.1667	10_17
5uM_tubacin	0.993496	1.66667	10_17
5uM_tubacin	1.32173	6.33333	10_17
5uM_tubacin	2.05944	16.5	10_17
5uM_tubacin	1.67601	12.5	10_17
5uM_tubacin	1.11344	4.16667	10_17
5uM_tubacin	1.43519	8.5	10_17
5uM_tubacin	1.75508	13.8333	10_17
5uM_tubacin	1.43784	10.5	10_17
5uM_tubacin	1.02576	2.5	10_17
5uM_tubacin	1.3076	6.16667	10_17
5uM_tubacin	1.96718	16.1667	10_17
5uM_tubacin	1.51412	12.1667	10_17
5uM_tubacin	1.14085	4.33333	10_17
5uM_tubacin	1.01279	1.83333	10_17
5uM_tubacin	1.72475	13.6667	10_17
5uM_tubacin	1.42397	8.33333	10_17
5uM_tubacin	1.42697	10.3333	10_17
5uM_tubacin	1.39142	7.5	10_17
5uM_tubacin	2.0001	16.3333	10_17
5uM_tubacin	0.998143	0.666667	10_17
5uM_tubacin	1.66305	13.1667	10_17
5uM_tubacin	1.8626	14.3333	10_17
5uM_tubacin	1.0241	2.16667	10_17
5uM_tubacin	1.21173	4.83333	10_17
5uM_tubacin	1.40786	8.16667	10_17
5uM_tubacin	1.47141	11	10_17
5uM_tubacin	0.99723	0.166667	10_17
5uM_tubacin	1.35589	6.66667	10_17
5uM_tubacin	1.05094	2.66667	10_17
5uM_tubacin	1.93694	15.5	10_17
5uM_tubacin	1.23593	5.16667	10_17
5uM_tubacin	1.42347	10.6667	10_17
5uM_tubacin	1.65622	12.8333	10_17
5uM_tubacin	1.43696	8.66667	10_17
5uM_tubacin	1	0	10_17
5uM_tubacin	1.38523	7	10_17
5uM_tubacin	1.85498	14.8333	10_17
5uM_tubacin	1.0448	2.83333	10_17
5uM_tubacin	0.98687	0.833333	10_17
5uM_tubacin	1.4327	9.16667	10_17
5uM_tubacin	1.4429	10.8333	10_17
5uM_tubacin	1.68777	13	10_17
5uM_tubacin	1.19208	4.66667	10_17
5uM_tubacin	1.35928	6.83333	10_17
5uM_tubacin	1.06618	3.33333	10_17
5uM_tubacin	1.91946	15.3333	10_17
5uM_tubacin	0.99815	0.5	10_17
5uM_tubacin	1.22222	5	10_17
5uM_tubacin	1.42148	8.83333	10_17
5uM_tubacin	1.47753	11.1667	10_17
5uM_tubacin	1.69178	12.6667	10_17
5uM_tubacin	1.06769	3	10_17
5uM_tubacin	0.986172	1.16667	10_17
5uM_tubacin	1.93753	15.6667	10_17
5uM_tubacin	1.38835	7.66667	10_17
5uM_tubacin	1.2589	5.66667	10_17
5uM_tubacin	1.46715	10	10_17
5uM_tubacin	1.52404	11.5	10_17
5uM_tubacin	1.00599	0.333333	10_17
5uM_tubacin	1.54988	12	10_17
5uM_tubacin	1.05772	3.16667	10_17
5uM_tubacin	1.25858	5.5	10_17
5uM_tubacin	1.97657	15.8333	10_17
5uM_tubacin	1.39796	7.83333	10_17
5uM_tubacin	1.43272	9.33333	10_17
5uM_tubacin	0.976049	1	10_17
5uM_tubacin	1.53363	11.3333	10_17
5uM_tubacin	1.09038	3.5	10_17
5uM_tubacin	1.7128	13.5	10_17
5uM_tubacin	1.27719	5.83333	10_17
5uM_tubacin	1.88795	15.1667	10_17
5uM_tubacin	1.38114	7.33333	10_17
5uM_tubacin	0.985816	1.33333	10_17
5uM_tubacin	1.46481	9.66667	10_17
5uM_tubacin	1.62916	11.8333	10_17
5uM_tubacin	1.09991	3.83333	10_17
5uM_tubacin	1.88793	14.5	10_17
5uM_tubacin	1.9035	15	10_17
5uM_tubacin	1.23664	5.33333	10_17
5uM_tubacin	1.00072	2	10_17
DMSO	1.23725	8	11_10
DMSO	1.67452	16	11_10
DMSO	1.17005	4.83333	11_10
DMSO	1.08336	3.33333	11_10
DMSO	1.64642	14.5	11_10
DMSO	1.07615	2.5	11_10
DMSO	1.31021	9.83333	11_10
DMSO	1.24024	6.5	11_10
DMSO	1.56029	13.1667	11_10
DMSO	1.12446	4.5	11_10
DMSO	1.6478	16.3333	11_10
DMSO	1.26314	8.33333	11_10
DMSO	1.48617	11.5	11_10
DMSO	1.32091	10	11_10
DMSO	1.63799	14.6667	11_10
DMSO	1.09414	3.16667	11_10
DMSO	1.2563	6.66667	11_10
DMSO	1.10592	1.66667	11_10
DMSO	1.005	1.16667	11_10
DMSO	1.13535	5	11_10
DMSO	0.991631	0.5	11_10
DMSO	1.57208	13.6667	11_10
DMSO	1.25137	8.16667	11_10
DMSO	1.66474	16.1667	11_10
DMSO	1.3575	10.1667	11_10
DMSO	0.984709	0.666667	11_10
DMSO	1.70907	14.8333	11_10
DMSO	1.24015	6.83333	11_10
DMSO	1.08732	3.5	11_10
DMSO	1.07823	1.5	11_10
DMSO	1.15957	5.16667	11_10
DMSO	1.28077	8.66667	11_10
DMSO	1.59339	16.5	11_10
DMSO	1.62985	13.3333	11_10
DMSO	1.34151	10.3333	11_10
DMSO	1	0	11_10
DMSO	1.65543	15.1667	11_10
DMSO	1.24005	7	11_10
DMSO	1.09779	3.66667	11_10
DMSO	1.18138	5.33333	11_10
DMSO	1.28858	8.83333	11_10
DMSO	1.08043	2.16667	11_10
DMSO	1.39554	10.5	11_10
DMSO	1.56446	12.1667	11_10
DMSO	0.973439	1	11_10
DMSO	1.64624	15.3333	11_10
DMSO	1.25232	7.33333	11_10
DMSO	1.09393	3.83333	11_10
DMSO	1.60106	14.1667	11_10
DMSO	1.17848	5.5	11_10
DMSO	1.30094	9	11_10
DMSO	1.42976	10.6667	11_10
DMSO	1.07941	2.33333	11_10
DMSO	1.01134	0.166667	11_10
DMSO	1.64333	15	11_10
DMSO	1.08867	4	11_10
DMSO	1.4961	12.5	11_10
DMSO	1.53738	13.5	11_10
DMSO	1.20648	5.66667	11_10
DMSO	1.25843	7.16667	11_10
DMSO	1.30497	8.5	11_10
DMSO	1.49334	10.8333	11_10
DMSO	1.13428	1.83333	11_10
DMSO	1.01198	0.333333	11_10
DMSO	1.29238	9.16667	11_10
DMSO	1.66628	15.6667	11_10
DMSO	1.5938	13	11_10
DMSO	1.59672	14	11_10
DMSO	1.08278	4.16667	11_10
DMSO	1.24069	7.5	11_10
DMSO	1.18704	5.83333	11_10
DMSO	1.08916	2.83333	11_10
DMSO	0.987092	0.833333	11_10
DMSO	1.44911	11	11_10
DMSO	1.279	9.33333	11_10
DMSO	1.63566	15.5	11_10
DMSO	1.25398	7.66667	11_10
DMSO	1.48641	12.3333	11_10
DMSO	1.2046	6.16667	11_10
DMSO	1.13733	4.66667	11_10
DMSO	1.54154	11.1667	11_10
DMSO	1.59441	13.8333	11_10
DMSO	1.09087	3	11_10
DMSO	1.04864	1.33333	11_10
DMSO	1.30699	9.66667	11_10
DMSO	1.24776	7.83333	11_10
DMSO	1.18333	6	11_10
DMSO	1.51123	12.6667	11_10
DMSO	1.62211	15.8333	11_10
DMSO	1.10067	4.33333	11_10
DMSO	1.64148	14.3333	11_10
DMSO	1.47116	11.3333	11_10
DMSO	1.07856	2	11_10
DMSO	1.06812	2.66667	11_10
DMSO	1.27194	9.5	11_10
DMSO	1.21757	6.33333	11_10
DMSO	1.5484	12.8333	11_10
DMSO	1.20133	6.83333	11_12
DMSO	1.17991	5.5	11_12
DMSO	1.46318	14.3333	11_12
DMSO	1.12779	3.5	11_12
DMSO	1.23947	10	11_12
DMSO	1.00572	0.333333	11_12
DMSO	1.3524	12.6667	11_12
DMSO	1.47656	14.5	11_12
DMSO	1.17239	6	11_12
DMSO	1.24735	10.1667	11_12
DMSO	1.00396	1	11_12
DMSO	1.19888	7.66667	11_12
DMSO	1.12902	3.83333	11_12
DMSO	1.31927	12	11_12
DMSO	1.48424	14.6667	11_12
DMSO	1.23916	9.83333	11_12
DMSO	1.17839	5.33333	11_12
DMSO	1.01993	1.16667	11_12
DMSO	1.20324	7.83333	11_12
DMSO	1.1357	3.66667	11_12
DMSO	1.33186	12.3333	11_12
DMSO	1.49839	15	11_12
DMSO	1.22796	9.33333	11_12
DMSO	1.17243	5.83333	11_12
DMSO	1.03691	1.33333	11_12
DMSO	1.3332	12.5	11_12
DMSO	1.12787	3.33333	11_12
DMSO	1.22186	8.66667	11_12
DMSO	1.22829	9.5	11_12
DMSO	1.50398	14.8333	11_12
DMSO	1.07321	1.66667	11_12
DMSO	1.17729	6.16667	11_12
DMSO	1.32139	12.1667	11_12
DMSO	1.13078	3.16667	11_12
DMSO	1.20833	8.33333	11_12
DMSO	1.49001	15.3333	11_12
DMSO	1.05276	1.5	11_12
DMSO	1.25523	10.3333	11_12
DMSO	1.18061	5.66667	11_12
DMSO	1.12913	4	11_12
DMSO	1.35845	12.8333	11_12
DMSO	1.20026	8	11_12
DMSO	1.09419	1.83333	11_12
DMSO	1.2603	10.5	11_12
DMSO	1.4875	15.5	11_12
DMSO	1.35243	13	11_12
DMSO	1.14493	4.33333	11_12
DMSO	1.1808	6.33333	11_12
DMSO	1.26574	10.6667	11_12
DMSO	1.49892	15.1667	11_12
DMSO	1.20816	8.16667	11_12
DMSO	1.09535	2.16667	11_12
DMSO	1.14704	4.66667	11_12
DMSO	1.36108	13.1667	11_12
DMSO	1.18445	6.5	11_12
DMSO	1.3038	11.5	11_12
DMSO	1.21666	8.5	11_12
DMSO	1.08973	2	11_12
DMSO	1.37072	13.6667	11_12
DMSO	1.50882	15.6667	11_12
DMSO	1.17486	5	11_12
DMSO	1.20062	7	11_12
DMSO	1.28672	11	11_12
DMSO	1.42353	14	11_12
DMSO	1.10145	2.33333	11_12
DMSO	1.51109	15.8333	11_12
DMSO	1.21996	8.83333	11_12
DMSO	1.00506	0.166667	11_12
DMSO	1.15427	4.5	11_12
DMSO	1.20095	6.66667	11_12
DMSO	1.29452	11.3333	11_12
DMSO	1.09964	2.5	11_12
DMSO	1.36262	13.5	11_12
DMSO	1.5166	16.3333	11_12
DMSO	1.2298	9	11_12
DMSO	1	0	11_12
DMSO	1.12852	4.16667	11_12
DMSO	1.19858	7.16667	11_12
DMSO	1.28152	10.8333	11_12
DMSO	1.13171	2.83333	11_12
DMSO	1.36478	13.3333	11_12
DMSO	0.998045	0.666667	11_12
DMSO	1.4825	16.1667	11_12
DMSO	1.22546	9.16667	11_12
DMSO	1.29362	11.1667	11_12
DMSO	1.16515	4.83333	11_12
DMSO	1.19564	7.33333	11_12
DMSO	1.40767	13.8333	11_12
DMSO	1.1339	3	11_12
DMSO	1.00178	0.5	11_12
DMSO	1.51598	16	11_12
DMSO	1.31538	11.6667	11_12
DMSO	1.18178	5.16667	11_12
DMSO	1.1149	2.66667	11_12
DMSO	1.19363	7.5	11_12
DMSO	1.23985	9.66667	11_12
DMSO	1.45795	14.1667	11_12
DMSO	1.00186	0.833333	11_12
DMSO	1.48851	16.5	11_12
DMSO	1.31567	11.8333	11_12
DMSO	1.03694	1.83333	11_13
DMSO	1.00878	13.1667	11_13
DMSO	1.10902	8.66667	11_13
DMSO	1.06325	3.5	11_13
DMSO	1.10699	9.66667	11_13
DMSO	1.10505	9.5	11_13
DMSO	1.02706	1.16667	11_13
DMSO	1.09372	4.66667	11_13
DMSO	1.09714	6.66667	11_13
DMSO	1.00719	10.6667	11_13
DMSO	0.976365	15.8333	11_13
DMSO	1.105	5.33333	11_13
DMSO	1.00393	12.3333	11_13
DMSO	1.05127	3	11_13
DMSO	0.99601	15.5	11_13
DMSO	1.01038	1	11_13
DMSO	1.01066	11.6667	11_13
DMSO	1.07168	6.33333	11_13
DMSO	1.01602	14.1667	11_13
DMSO	1.02413	13.3333	11_13
DMSO	1.11484	7.83333	11_13
DMSO	1.05319	2.5	11_13
DMSO	1.08617	9.16667	11_13
DMSO	1.09062	9.83333	11_13
DMSO	1.02471	1.33333	11_13
DMSO	1.08495	4.83333	11_13
DMSO	1.07854	4.16667	11_13
DMSO	1.08956	7.33333	11_13
DMSO	1.06298	2.83333	11_13
DMSO	1.09712	9.33333	11_13
DMSO	0.988495	11.1667	11_13
DMSO	1.00894	12.5	11_13
DMSO	1.09258	6	11_13
DMSO	1.00474	15	11_13
DMSO	1.01162	0.166667	11_13
DMSO	0.996655	11.8333	11_13
DMSO	0.983623	13.5	11_13
DMSO	1.00605	14.3333	11_13
DMSO	1.1061	6.5	11_13
DMSO	1.09859	8	11_13
DMSO	1.11591	9	11_13
DMSO	1.04907	2.33333	11_13
DMSO	1.09203	10	11_13
DMSO	1.05601	2	11_13
DMSO	1.08964	4.5	11_13
DMSO	1.07908	3.83333	11_13
DMSO	1.09632	4	11_13
DMSO	1.1183	7.5	11_13
DMSO	1.01968	11	11_13
DMSO	1.08325	6.16667	11_13
DMSO	1.02172	0.666667	11_13
DMSO	1.09324	10.1667	11_13
DMSO	1.00006	14.5	11_13
DMSO	1.02256	12.1667	11_13
DMSO	0.982321	15.1667	11_13
DMSO	1.10332	6.83333	11_13
DMSO	1.00848	14	11_13
DMSO	1.01725	13	11_13
DMSO	1.04287	2.16667	11_13
DMSO	1.11534	8.16667	11_13
DMSO	1.10195	8.83333	11_13
DMSO	1.04265	1.66667	11_13
DMSO	1.04953	3.16667	11_13
DMSO	1.11061	4.33333	11_13
DMSO	1.09565	10.5	11_13
DMSO	1.10949	5.16667	11_13
DMSO	1.0222	0.5	11_13
DMSO	1.12665	7.16667	11_13
DMSO	1.12621	5.66667	11_13
DMSO	1.00644	14.6667	11_13
DMSO	0.993168	15.3333	11_13
DMSO	1.01295	12	11_13
DMSO	1.00253	11.3333	11_13
DMSO	1.00887	13.6667	11_13
DMSO	1.05222	2.66667	11_13
DMSO	1.02495	12.6667	11_13
DMSO	1	0	11_13
DMSO	1.10913	10.3333	11_13
DMSO	1.09467	7	11_13
DMSO	1.10532	8.5	11_13
DMSO	1.03936	1.5	11_13
DMSO	1.0473	3.33333	11_13
DMSO	1.10774	8.33333	11_13
DMSO	1.08528	5	11_13
DMSO	1.02599	0.333333	11_13
DMSO	1.08973	5.5	11_13
DMSO	1.01372	10.8333	11_13
DMSO	1.0034	14.8333	11_13
DMSO	0.971589	15.6667	11_13
DMSO	1.09827	5.83333	11_13
DMSO	1.12477	7.66667	11_13
DMSO	1.01794	12.8333	11_13
DMSO	1.08332	3.66667	11_13
DMSO	1.00103	11.5	11_13
DMSO	1.00423	0.833333	11_13
DMSO	1.00492	13.8333	11_13
DMSO	1.10097	16	12_10
DMSO	1.07756	8	12_10
DMSO	1.08092	4.83333	12_10
DMSO	1.08819	11.6667	12_10
DMSO	1.07758	14.5	12_10
DMSO	1.06174	3.33333	12_10
DMSO	1.026	2.5	12_10
DMSO	1.083	9.83333	12_10
DMSO	1.07849	13.1667	12_10
DMSO	1.07562	6.5	12_10
DMSO	1.10379	16.3333	12_10
DMSO	1.06697	4.5	12_10
DMSO	1.10027	8.33333	12_10
DMSO	1.08972	11.5	12_10
DMSO	1.08942	14.6667	12_10
DMSO	1.08701	10	12_10
DMSO	1.05803	3.16667	12_10
DMSO	1.08659	6.66667	12_10
DMSO	1.02105	1.66667	12_10
DMSO	1.07158	13.6667	12_10
DMSO	1.10193	16.1667	12_10
DMSO	1.06407	5	12_10
DMSO	1.01292	1.16667	12_10
DMSO	1.00628	0.5	12_10
DMSO	1.08907	8.16667	12_10
DMSO	1.07976	11.8333	12_10
DMSO	1.08303	10.1667	12_10
DMSO	1.0895	14.8333	12_10
DMSO	0.995875	0.666667	12_10
DMSO	1.05229	3.5	12_10
DMSO	1.07157	6.83333	12_10
DMSO	1.03116	1.5	12_10
DMSO	1.1062	16.5	12_10
DMSO	1.09272	5.16667	12_10
DMSO	1.0836	8.66667	12_10
DMSO	1.08414	13.3333	12_10
DMSO	1.08828	12	12_10
DMSO	1.08999	10.3333	12_10
DMSO	1.07803	15.1667	12_10
DMSO	1	0	12_10
DMSO	1.05763	3.66667	12_10
DMSO	1.08172	7	12_10
DMSO	1.07298	5.33333	12_10
DMSO	1.08796	8.83333	12_10
DMSO	1.01914	2.16667	12_10
DMSO	1.07809	10.5	12_10
DMSO	1.09159	15.3333	12_10
DMSO	1.10737	12.1667	12_10
DMSO	0.983518	1	12_10
DMSO	1.09107	14.1667	12_10
DMSO	1.06549	3.83333	12_10
DMSO	1.07209	7.33333	12_10
DMSO	1.07279	5.5	12_10
DMSO	1.09699	9	12_10
DMSO	1.07105	10.6667	12_10
DMSO	1.01711	2.33333	12_10
DMSO	0.986121	0.166667	12_10
DMSO	1.0789	15	12_10
DMSO	1.09066	13.5	12_10
DMSO	1.10118	12.5	12_10
DMSO	1.07304	4	12_10
DMSO	1.08425	5.66667	12_10
DMSO	1.0971	7.16667	12_10
DMSO	1.09774	8.5	12_10
DMSO	1.07145	10.8333	12_10
DMSO	1.0231	1.83333	12_10
DMSO	1.01092	0.333333	12_10
DMSO	1.0981	15.6667	12_10
DMSO	1.10885	9.16667	12_10
DMSO	1.08338	13	12_10
DMSO	1.08097	14	12_10
DMSO	1.06375	4.16667	12_10
DMSO	1.08187	7.5	12_10
DMSO	1.07403	5.83333	12_10
DMSO	1.03901	2.83333	12_10
DMSO	0.997549	0.833333	12_10
DMSO	1.08473	15.5	12_10
DMSO	1.09475	11	12_10
DMSO	1.07896	9.33333	12_10
DMSO	1.10361	7.66667	12_10
DMSO	1.09163	12.3333	12_10
DMSO	1.07733	6.16667	12_10
DMSO	1.06591	13.8333	12_10
DMSO	1.0719	4.66667	12_10
DMSO	1.08022	11.1667	12_10
DMSO	1.0579	3	12_10
DMSO	1.0144	1.33333	12_10
DMSO	1.08508	9.66667	12_10
DMSO	1.08765	7.83333	12_10
DMSO	1.09383	15.8333	12_10
DMSO	1.06362	6	12_10
DMSO	1.11119	12.6667	12_10
DMSO	1.09023	4.33333	12_10
DMSO	1.09563	14.3333	12_10
DMSO	1.0682	11.3333	12_10
DMSO	1.02591	2	12_10
DMSO	1.02123	2.66667	12_10
DMSO	1.09936	9.5	12_10
DMSO	1.0822	6.33333	12_10
DMSO	1.09503	12.8333	12_10
DMSO	1.14836	6.83333	12_12
DMSO	1.09882	5.5	12_12
DMSO	1.46323	14.3333	12_12
DMSO	1.05651	3.5	12_12
DMSO	1.22078	10	12_12
DMSO	1.01056	0.333333	12_12
DMSO	1.34641	12.6667	12_12
DMSO	1.47396	14.5	12_12
DMSO	1.10717	6	12_12
DMSO	1.22802	10.1667	12_12
DMSO	0.973419	1	12_12
DMSO	1.15709	7.66667	12_12
DMSO	1.05287	3.83333	12_12
DMSO	1.30918	12	12_12
DMSO	1.46974	14.6667	12_12
DMSO	1.21884	9.83333	12_12
DMSO	1.09774	5.33333	12_12
DMSO	0.980534	1.16667	12_12
DMSO	1.15523	7.83333	12_12
DMSO	1.05474	3.66667	12_12
DMSO	1.32817	12.3333	12_12
DMSO	1.47759	15	12_12
DMSO	1.19984	9.33333	12_12
DMSO	1.09442	5.83333	12_12
DMSO	0.996914	1.33333	12_12
DMSO	1.33237	12.5	12_12
DMSO	1.03429	3.33333	12_12
DMSO	1.18724	8.66667	12_12
DMSO	1.20492	9.5	12_12
DMSO	1.49009	14.8333	12_12
DMSO	1.01457	1.66667	12_12
DMSO	1.1042	6.16667	12_12
DMSO	1.31896	12.1667	12_12
DMSO	1.04297	3.16667	12_12
DMSO	1.18228	8.33333	12_12
DMSO	1.46275	15.3333	12_12
DMSO	1.00771	1.5	12_12
DMSO	1.23865	10.3333	12_12
DMSO	1.10396	5.66667	12_12
DMSO	1.04646	4	12_12
DMSO	1.35049	12.8333	12_12
DMSO	1.1581	8	12_12
DMSO	1.03424	1.83333	12_12
DMSO	1.24786	10.5	12_12
DMSO	1.44609	15.5	12_12
DMSO	1.35401	13	12_12
DMSO	1.05789	4.33333	12_12
DMSO	1.11495	6.33333	12_12
DMSO	1.25279	10.6667	12_12
DMSO	1.47465	15.1667	12_12
DMSO	1.17716	8.16667	12_12
DMSO	1.03111	2.16667	12_12
DMSO	1.0638	4.66667	12_12
DMSO	1.35692	13.1667	12_12
DMSO	1.12558	6.5	12_12
DMSO	1.29307	11.5	12_12
DMSO	1.18959	8.5	12_12
DMSO	1.02661	2	12_12
DMSO	1.36144	13.6667	12_12
DMSO	1.45885	15.6667	12_12
DMSO	1.09078	5	12_12
DMSO	1.14859	7	12_12
DMSO	1.27221	11	12_12
DMSO	1.42016	14	12_12
DMSO	1.03681	2.33333	12_12
DMSO	1.46535	15.8333	12_12
DMSO	1.18579	8.83333	12_12
DMSO	1.02546	0.166667	12_12
DMSO	1.06333	4.5	12_12
DMSO	1.1394	6.66667	12_12
DMSO	1.2745	11.3333	12_12
DMSO	1.03489	2.5	12_12
DMSO	1.3525	13.5	12_12
DMSO	1.48414	16.3333	12_12
DMSO	1.201	9	12_12
DMSO	1	0	12_12
DMSO	1.05233	4.16667	12_12
DMSO	1.1534	7.16667	12_12
DMSO	1.2637	10.8333	12_12
DMSO	1.05627	2.83333	12_12
DMSO	1.36431	13.3333	12_12
DMSO	0.981805	0.666667	12_12
DMSO	1.45234	16.1667	12_12
DMSO	1.19681	9.16667	12_12
DMSO	1.27329	11.1667	12_12
DMSO	1.08199	4.83333	12_12
DMSO	1.15923	7.33333	12_12
DMSO	1.40196	13.8333	12_12
DMSO	1.04774	3	12_12
DMSO	0.997731	0.5	12_12
DMSO	1.47506	16	12_12
DMSO	1.29174	11.6667	12_12
DMSO	1.10229	5.16667	12_12
DMSO	1.0432	2.66667	12_12
DMSO	1.15563	7.5	12_12
DMSO	1.20969	9.66667	12_12
DMSO	1.45296	14.1667	12_12
DMSO	0.986206	0.833333	12_12
DMSO	1.44465	16.5	12_12
DMSO	1.30021	11.8333	12_12
5uM_tubacin	0.847943	1.5	12_15
5uM_tubacin	1.54257	12.6667	12_15
5uM_tubacin	1.10069	6.66667	12_15
5uM_tubacin	1.61152	13.6667	12_15
5uM_tubacin	0.885118	2.66667	12_15
5uM_tubacin	1.39665	10.6667	12_15
5uM_tubacin	1.06353	6.16667	12_15
5uM_tubacin	1.27933	9.16667	12_15
5uM_tubacin	0.872497	1.33333	12_15
5uM_tubacin	1.87989	15.5	12_15
5uM_tubacin	1.15265	7.5	12_15
5uM_tubacin	0.917523	3.83333	12_15
5uM_tubacin	1.6754	14	12_15
5uM_tubacin	1.42228	10.8333	12_15
5uM_tubacin	1.48547	12	12_15
5uM_tubacin	0.974535	0.166667	12_15
5uM_tubacin	1.05978	5.83333	12_15
5uM_tubacin	0.875058	1.83333	12_15
5uM_tubacin	1.25522	9	12_15
5uM_tubacin	1.91072	15.8333	12_15
5uM_tubacin	0.988706	4.33333	12_15
5uM_tubacin	1.17388	7.83333	12_15
5uM_tubacin	1.73176	14.3333	12_15
5uM_tubacin	1.41005	11	12_15
5uM_tubacin	0.978659	0.333333	12_15
5uM_tubacin	1.54358	12.8333	12_15
5uM_tubacin	0.859447	2.33333	12_15
5uM_tubacin	1.10181	6.5	12_15
5uM_tubacin	1.29317	9.33333	12_15
5uM_tubacin	1.0116	4.66667	12_15
5uM_tubacin	1.16516	7.66667	12_15
5uM_tubacin	1.78071	14.5	12_15
5uM_tubacin	0.936011	0.666667	12_15
5uM_tubacin	1.43171	11.1667	12_15
5uM_tubacin	1.93648	16	12_15
5uM_tubacin	0.845078	2.5	12_15
5uM_tubacin	1.53003	12.3333	12_15
5uM_tubacin	1.07006	6.33333	12_15
5uM_tubacin	1.29041	9.5	12_15
5uM_tubacin	0.912489	4	12_15
5uM_tubacin	1.22464	8.33333	12_15
5uM_tubacin	1.44103	11.3333	12_15
5uM_tubacin	0.923415	0.833333	12_15
5uM_tubacin	1.56091	13	12_15
5uM_tubacin	1.83353	15	12_15
5uM_tubacin	1.95507	16.1667	12_15
5uM_tubacin	0.877365	2.16667	12_15
5uM_tubacin	1.03011	5.66667	12_15
5uM_tubacin	0.931914	4.16667	12_15
5uM_tubacin	1.32571	10.1667	12_15
5uM_tubacin	1.44292	11.5	12_15
5uM_tubacin	1.19157	8	12_15
5uM_tubacin	0.998651	0.5	12_15
5uM_tubacin	0.940243	3.5	12_15
5uM_tubacin	1.07435	5.5	12_15
5uM_tubacin	1.54464	13.1667	12_15
5uM_tubacin	1.82981	14.6667	12_15
5uM_tubacin	1.96481	16.3333	12_15
5uM_tubacin	1.06249	4.83333	12_15
5uM_tubacin	1.30189	9.83333	12_15
5uM_tubacin	1	0	12_15
5uM_tubacin	1.26731	8.66667	12_15
5uM_tubacin	0.895634	2.83333	12_15
5uM_tubacin	1.46946	11.6667	12_15
5uM_tubacin	1.55279	13.3333	12_15
5uM_tubacin	1.13785	7	12_15
5uM_tubacin	1.07873	5	12_15
5uM_tubacin	1.965	16.5	12_15
5uM_tubacin	1.31186	10	12_15
5uM_tubacin	1.83093	14.8333	12_15
5uM_tubacin	0.888989	1	12_15
5uM_tubacin	0.897291	3.16667	12_15
5uM_tubacin	1.0189	4.5	12_15
5uM_tubacin	1.4673	11.8333	12_15
5uM_tubacin	1.27584	8.16667	12_15
5uM_tubacin	1.64671	13.8333	12_15
5uM_tubacin	1.14103	7.33333	12_15
5uM_tubacin	1.29608	9.66667	12_15
5uM_tubacin	1.84537	15.3333	12_15
5uM_tubacin	0.892167	1.16667	12_15
5uM_tubacin	0.895701	3	12_15
5uM_tubacin	1.07543	5.16667	12_15
5uM_tubacin	1.14668	7.16667	12_15
5uM_tubacin	1.56795	13.5	12_15
5uM_tubacin	1.37718	10.5	12_15
5uM_tubacin	1.48723	12.1667	12_15
5uM_tubacin	0.848999	1.66667	12_15
5uM_tubacin	0.926563	3.33333	12_15
5uM_tubacin	1.2439	8.83333	12_15
5uM_tubacin	1.85198	15.1667	12_15
5uM_tubacin	1.10184	5.33333	12_15
5uM_tubacin	1.12469	6.83333	12_15
5uM_tubacin	1.7248	14.1667	12_15
5uM_tubacin	1.51884	12.5	12_15
5uM_tubacin	1.34934	10.3333	12_15
5uM_tubacin	0.880645	2	12_15
5uM_tubacin	0.926983	3.66667	12_15
5uM_tubacin	1.28468	8.5	12_15
5uM_tubacin	1.89605	15.6667	12_15
5uM_tubacin	1.04718	6	12_15
5uM_tubacin	1.18521	2	12_17
5uM_tubacin	1.80375	7.16667	12_17
5uM_tubacin	2.02711	9.5	12_17
5uM_tubacin	1.33668	3.66667	12_17
5uM_tubacin	2.57396	14	12_17
5uM_tubacin	2.2712	11.6667	12_17
5uM_tubacin	2.78358	14.6667	12_17
5uM_tubacin	1.69629	6.5	12_17
5uM_tubacin	1.13792	1.5	12_17
[truncated: 5,515 more rows]

## Sheet: Extended Data Fig. 9k
Source data: Extended Data Fig. 9k
DMSO	NZ
1.25063	1.37273
1.0326	1.1301
1.25609	1.21912
1.15301	0.998097
1.30513	0.486928
1.32302	1.0738
1.12859	0.952603
1.07012	1.27592
1.09606	0.980007
1.346	1.38217
1.21262	1.05033
1.21483	0.977
0.431181	0.91704
1.18415	1.76769
1.17883	1.28724
1.3006	1.36248
1.37753	1.33559
	1.64379
	1.31634
	1.38017
	1.16026
	1.29379
	1.24673
	1.70155
	1.06967

## Sheet: Extended Data Fig. 9l
Source data: Extended Data Fig. 9l
Condition	Normalized intensity	Time (hours)	Track ID
DMSO	1	0	0_1
DMSO	0.963404	4.66667	0_1
DMSO	1.24129	14.5	0_1
DMSO	0.929217	1.66667	0_1
DMSO	0.981519	0.333333	0_1
DMSO	1.04246	9	0_1
DMSO	1.00785	6.83333	0_1
DMSO	1.14729	12.3333	0_1
DMSO	1.25063	14.3333	0_1
DMSO	1.05447	9.83333	0_1
DMSO	1.26223	17	0_1
DMSO	0.98405	5.66667	0_1
DMSO	1.06106	10.8333	0_1
DMSO	0.949592	5.33333	0_1
DMSO	1.18371	15.6667	0_1
DMSO	1.03811	8.5	0_1
DMSO	0.984124	0.166667	0_1
DMSO	0.940937	2.66667	0_1
DMSO	0.94217	2.33333	0_1
DMSO	1.12472	11.6667	0_1
DMSO	1.05408	9.33333	0_1
DMSO	0.92714	4.16667	0_1
DMSO	1.17585	15.5	0_1
DMSO	0.943861	0.666667	0_1
DMSO	1.14591	12.8333	0_1
DMSO	0.990545	7.16667	0_1
DMSO	1.24102	16.5	0_1
DMSO	1.0034	8	0_1
DMSO	1.02773	8.16667	0_1
DMSO	1.09785	11	0_1
DMSO	0.950148	6.16667	0_1
DMSO	1.22064	15.3333	0_1
DMSO	0.934496	3.5	0_1
DMSO	0.932062	5.83333	0_1
DMSO	1.21471	13.5	0_1
DMSO	0.927915	1.16667	0_1
DMSO	1.26842	14.8333	0_1
DMSO	0.916572	2.5	0_1
DMSO	1.15306	12.6667	0_1
DMSO	0.914482	1.33333	0_1
DMSO	0.902091	4.5	0_1
DMSO	1.00643	7.5	0_1
DMSO	1.18124	15.8333	0_1
DMSO	0.926116	1.5	0_1
DMSO	1.10268	11.1667	0_1
DMSO	1.08751	10.1667	0_1
DMSO	1.12878	12.1667	0_1
DMSO	0.947269	3.16667	0_1
DMSO	0.964987	5.5	0_1
DMSO	1.03018	8.83333	0_1
DMSO	1.04045	8.66667	0_1
DMSO	1.23692	14	0_1
DMSO	1.00274	6.5	0_1
DMSO	1.24756	16.8333	0_1
DMSO	0.949304	0.833333	0_1
DMSO	0.937062	2	0_1
DMSO	1.14886	12.5	0_1
DMSO	1.26402	15	0_1
DMSO	0.939264	3.66667	0_1
DMSO	1.22337	16.3333	0_1
DMSO	1.06247	9.66667	0_1
DMSO	1.06944	10.3333	0_1
DMSO	1.19939	13.1667	0_1
DMSO	0.943295	4	0_1
DMSO	1.01082	7.66667	0_1
DMSO	1.24885	16.6667	0_1
DMSO	1.21211	13.8333	0_1
DMSO	0.912689	6	0_1
DMSO	1.11472	11.5	0_1
DMSO	0.945465	2.83333	0_1
DMSO	0.968489	0.5	0_1
DMSO	0.968704	4.83333	0_1
DMSO	1.03402	8.33333	0_1
DMSO	1.05835	10	0_1
DMSO	1.00782	6.66667	0_1
DMSO	0.940693	2.16667	0_1
DMSO	1.25624	16	0_1
DMSO	1.18143	13.3333	0_1
DMSO	1.27233	15.1667	0_1
DMSO	0.949019	3	0_1
DMSO	1.07529	12	0_1
DMSO	1.01512	7.83333	0_1
DMSO	1.08062	17.1667	0_1
DMSO	1.07501	10.5	0_1
DMSO	1.12566	11.8333	0_1
DMSO	1.20743	13.6667	0_1
DMSO	0.987772	5	0_1
DMSO	0.989657	6.33333	0_1
DMSO	0.929174	1.83333	0_1
DMSO	1.05831	9.16667	0_1
DMSO	0.951073	3.83333	0_1
DMSO	1.06345	9.5	0_1
DMSO	0.9319	1	0_1
DMSO	0.99307	7	0_1
DMSO	1.17314	13	0_1
DMSO	1.25273	14.1667	0_1
DMSO	0.939604	4.33333	0_1
DMSO	1.26798	16.1667	0_1
DMSO	0.997694	7.33333	0_1
DMSO	1.06383	10.6667	0_1
DMSO	1.13412	17.3333	0_1
DMSO	1.23026	14.6667	0_1
DMSO	0.948502	3.33333	0_1
DMSO	0.992341	5.16667	0_1
DMSO	1.11614	11.3333	0_1
NZ	0.94698	0.666667	0_10
NZ	1.01282	5	0_10
NZ	1.30215	12.6667	0_10
NZ	0.97189	3.83333	0_10
NZ	1.4257	16	0_10
NZ	0.945593	1.83333	0_10
NZ	1.2571	11.5	0_10
NZ	1.3559	15	0_10
NZ	1.21954	10.1667	0_10
NZ	0.950774	2.33333	0_10
NZ	1.19621	9	0_10
NZ	1.07701	6.16667	0_10
NZ	1.10918	7	0_10
NZ	0.95885	3.66667	0_10
NZ	0.948879	1.66667	0_10
NZ	1	0	0_10
NZ	1.39058	16.1667	0_10
NZ	1.31755	13.1667	0_10
NZ	0.985275	4.66667	0_10
NZ	1.25856	11.6667	0_10
NZ	1.21121	10.3333	0_10
NZ	1.3505	14.6667	0_10
NZ	1.1415	7.83333	0_10
NZ	1.2001	9.16667	0_10
NZ	1.38464	16.8333	0_10
NZ	1.03745	5.33333	0_10
NZ	0.942777	1.5	0_10
NZ	0.945786	3.16667	0_10
NZ	0.999925	0.166667	0_10
NZ	1.00359	4.83333	0_10
NZ	1.36391	15.3333	0_10
NZ	1.22559	10.5	0_10
NZ	1.35534	13.5	0_10
NZ	1.05485	5.66667	0_10
NZ	1.22282	9.5	0_10
NZ	1.26007	11.8333	0_10
NZ	1.15253	8.16667	0_10
NZ	0.92513	0.833333	0_10
NZ	1.39082	16.5	0_10
NZ	1.09885	6.83333	0_10
NZ	0.949868	3	0_10
NZ	1.38823	13.8333	0_10
NZ	0.945779	1.33333	0_10
NZ	0.990307	4.5	0_10
NZ	1.27797	12.3333	0_10
NZ	1.05918	5.83333	0_10
NZ	1.40464	15.6667	0_10
NZ	1.17405	8.33333	0_10
NZ	1.22873	10.6667	0_10
NZ	1.21849	10	0_10
NZ	0.956956	0.5	0_10
NZ	1.38012	16.3333	0_10
NZ	1.12298	7.33333	0_10
NZ	0.94362	3.33333	0_10
NZ	1.33439	13.3333	0_10
NZ	1.3843	15.5	0_10
NZ	0.974927	4.16667	0_10
NZ	1.09401	6.33333	0_10
NZ	0.976219	0.333333	0_10
NZ	1.26544	12	0_10
NZ	1.18297	8.5	0_10
NZ	0.947644	2	0_10
NZ	1.25395	11.3333	0_10
NZ	1.36998	14.1667	0_10
NZ	1.3509	14.8333	0_10
NZ	0.941924	2.83333	0_10
NZ	1.09581	6.66667	0_10
NZ	1.39436	17	0_10
NZ	1.21033	9.33333	0_10
NZ	1.28703	12.5	0_10
NZ	0.931408	1	0_10
NZ	1.05029	5.5	0_10
NZ	0.984075	4.33333	0_10
NZ	0.942623	2.5	0_10
NZ	1.24758	11.1667	0_10
NZ	1.42143	15.8333	0_10
NZ	1.19359	8.83333	0_10
NZ	1.39472	14	0_10
NZ	0.950346	3.5	0_10
NZ	1.26903	12.1667	0_10
NZ	1.1157	7.16667	0_10
NZ	1.21459	9.66667	0_10
NZ	0.966813	4	0_10
NZ	1.40147	17.1667	0_10
NZ	1.24208	11	0_10
NZ	1.37273	14.3333	0_10
NZ	1.08014	6	0_10
NZ	1.14538	8	0_10
NZ	1.31663	12.8333	0_10
NZ	1.36913	15.1667	0_10
NZ	0.932222	1.16667	0_10
NZ	1.13227	7.66667	0_10
NZ	1.01968	5.16667	0_10
NZ	1.3674	13.6667	0_10
NZ	1.41983	17.3333	0_10
NZ	0.941601	2.16667	0_10
NZ	0.950782	2.66667	0_10
NZ	1.20542	9.83333	0_10
NZ	1.10161	6.5	0_10
NZ	1.3067	13	0_10
NZ	1.33755	16.6667	0_10
NZ	1.18392	8.66667	0_10
NZ	1.23692	10.8333	0_10
NZ	1.3779	14.5	0_10
NZ	1.13489	7.5	0_10
NZ	0.901622	1.83333	10_10
NZ	1.13016	12.6667	10_10
NZ	1.17193	16	10_10
NZ	1.12113	11.5	10_10
NZ	0.88315	2.33333	10_10
NZ	1.16701	15	10_10
NZ	1.10631	10.1667	10_10
NZ	1.07403	9	10_10
NZ	0.99935	6.16667	10_10
NZ	1.02438	7	10_10
NZ	0.924236	3.66667	10_10
NZ	1	0	10_10
NZ	1.12623	13.1667	10_10
NZ	0.925198	1.66667	10_10
NZ	0.938488	4.66667	10_10
NZ	1.17176	16.1667	10_10
NZ	1.13119	11.6667	10_10
NZ	1.10095	10.3333	10_10
NZ	0.971065	5.33333	10_10
NZ	1.15388	14.6667	10_10
NZ	1.03523	7.83333	10_10
NZ	0.901969	3.16667	10_10
NZ	1.08874	9.16667	10_10
NZ	1.1636	16.8333	10_10
NZ	0.921819	1.5	10_10
NZ	0.978899	0.166667	10_10
NZ	0.981438	5.66667	10_10
NZ	0.943373	4.83333	10_10
NZ	1.14263	15.3333	10_10
NZ	1.11451	10.5	10_10
NZ	1.15121	13.5	10_10
NZ	1.07585	9.5	10_10
NZ	1.04404	8.16667	10_10
NZ	1.12477	11.8333	10_10
NZ	0.930555	0.833333	10_10
NZ	1.17214	16.5	10_10
NZ	0.910732	1.33333	10_10
NZ	0.896177	3	10_10
NZ	1.01769	6.83333	10_10
NZ	0.975094	5.83333	10_10
NZ	1.13778	13.8333	10_10
NZ	0.942622	4.5	10_10
NZ	1.16157	15.6667	10_10
NZ	1.12697	12.3333	10_10
NZ	1.05348	8.33333	10_10
NZ	1.10116	10	10_10
NZ	1.12517	10.6667	10_10
NZ	0.942097	0.5	10_10
NZ	1.14787	16.3333	10_10
NZ	0.905926	3.33333	10_10
NZ	1.03484	7.33333	10_10
NZ	1.13148	13.3333	10_10
NZ	0.945161	4.16667	10_10
NZ	1.14278	15.5	10_10
NZ	1.01544	6.33333	10_10
NZ	1.12752	12	10_10
NZ	0.965278	0.333333	10_10
NZ	0.892809	2	10_10
NZ	1.05841	8.5	10_10
NZ	1.16434	14.1667	10_10
NZ	1.1312	11.3333	10_10
NZ	1.14025	14.8333	10_10
NZ	0.895034	2.83333	10_10
NZ	1.01226	6.66667	10_10
NZ	1.16597	17	10_10
NZ	1.08114	9.33333	10_10
NZ	0.984299	5.5	10_10
NZ	0.929549	1	10_10
NZ	0.939104	4.33333	10_10
NZ	1.07334	8.83333	10_10
NZ	1.12806	12.5	10_10
NZ	0.879576	2.5	10_10
NZ	1.1276	11.1667	10_10
NZ	1.16433	15.8333	10_10
NZ	1.15738	14	10_10
NZ	0.919219	3.5	10_10
NZ	1.1256	12.1667	10_10
NZ	1.02492	7.16667	10_10
NZ	0.942996	4	10_10
NZ	1.08654	9.66667	10_10
NZ	1.17763	17.1667	10_10
NZ	0.996327	6	10_10
NZ	1.1301	14.3333	10_10
NZ	1.12395	11	10_10
NZ	1.04546	8	10_10
NZ	1.12898	12.8333	10_10
NZ	0.923606	1.16667	10_10
NZ	1.14589	15.1667	10_10
NZ	1.04625	7.66667	10_10
NZ	0.890538	2.16667	10_10
NZ	0.884422	2.66667	10_10
NZ	0.957941	5.16667	10_10
NZ	1.14096	13.6667	10_10
NZ	1.17165	17.3333	10_10
NZ	1.08579	9.83333	10_10
NZ	1.01561	6.5	10_10
NZ	1.10047	13	10_10
NZ	1.06636	8.66667	10_10
NZ	1.12429	16.6667	10_10
NZ	1.11789	10.8333	10_10
NZ	1.03236	7.5	10_10
NZ	1.15765	14.5	10_10
NZ	0.947956	0.666667	10_10
NZ	0.936689	3.83333	10_10
NZ	0.961621	5	10_10
NZ	1.1962	13	10_12
NZ	1.19127	9.66667	10_12
NZ	1.21332	16	10_12
NZ	1	0	10_12
NZ	1.21912	10.8333	10_12
NZ	1.2127	15.1667	10_12
NZ	0.982758	2.5	10_12
NZ	1.02551	4.66667	10_12
NZ	1.07754	6	10_12
NZ	1.12716	7.33333	10_12
NZ	1.20248	13.1667	10_12
NZ	1.01171	0.166667	10_12
NZ	1.17783	9.83333	10_12
NZ	1.22024	11.5	10_12
NZ	1.03784	4	10_12
NZ	1.21459	16.1667	10_12
NZ	0.996379	1.66667	10_12
NZ	1.23127	15	10_12
NZ	1.08395	6.16667	10_12
NZ	1.12497	8.16667	10_12
NZ	1.21195	13.6667	10_12
NZ	0.987786	0.5	10_12
NZ	0.991942	2.33333	10_12
NZ	1.23723	11.6667	10_12
NZ	1.03564	4.83333	10_12
NZ	1.1656	9.5	10_12
NZ	1.24624	17	10_12
NZ	1.09673	6.33333	10_12
NZ	1.21714	15.5	10_12
NZ	1.16291	9.16667	10_12
NZ	0.996236	0.333333	10_12
NZ	1.2148	14	10_12
NZ	0.989634	2.16667	10_12
NZ	1.03448	4.5	10_12
NZ	1.19747	10.1667	10_12
NZ	1.22657	11.8333	10_12
NZ	1.09843	6.5	10_12
NZ	1.20804	14.8333	10_12
NZ	1.13121	8.83333	10_12
NZ	1.23714	16.5	10_12
NZ	1.19919	13.3333	10_12
NZ	0.98334	1	10_12
NZ	1.00776	3.33333	10_12
NZ	1.06016	5	10_12
NZ	1.11514	7.16667	10_12
NZ	1.21693	12	10_12
NZ	1.15161	9.33333	10_12
NZ	1.21223	15.3333	10_12
NZ	1.24158	16.8333	10_12
NZ	0.996278	0.666667	10_12
NZ	1.13	8.66667	10_12
NZ	1.02652	3.66667	10_12
NZ	1.22421	13.5	10_12
NZ	1.03975	4.16667	10_12
NZ	1.19114	10.5	10_12
NZ	1.1273	7.66667	10_12
NZ	1.19497	12.5	10_12
NZ	0.994672	1.16667	10_12
NZ	1.13415	8.5	10_12
NZ	1.22196	15.6667	10_12
NZ	0.995239	2.66667	10_12
NZ	1.22122	14.5	10_12
NZ	1.25606	17.3333	10_12
NZ	1.03385	4.33333	10_12
NZ	1.10659	7	10_12
NZ	1.18053	10.3333	10_12
NZ	1.20566	12.3333	10_12
NZ	0.994014	0.833333	10_12
NZ	1.01712	3.5	10_12
NZ	1.2183	14.6667	10_12
NZ	1.1278	8	10_12
NZ	1.05073	5.16667	10_12
NZ	1.22028	14.1667	10_12
NZ	1.2	11.1667	10_12
NZ	1.10741	6.83333	10_12
NZ	1.19453	12.6667	10_12
NZ	0.984481	2	10_12
NZ	0.997802	2.83333	10_12
NZ	1.15065	9	10_12
NZ	1.07983	5.5	10_12
NZ	1.22924	16.3333	10_12
NZ	1.21912	14.3333	10_12
NZ	1.20192	10.6667	10_12
NZ	1.11519	7.83333	10_12
NZ	0.988699	1.5	10_12
NZ	1.0059	3	10_12
NZ	1.1799	12.8333	10_12
NZ	1.14472	8.33333	10_12
NZ	1.07257	5.66667	10_12
NZ	1.22416	13.8333	10_12
NZ	1.24293	17.1667	10_12
NZ	1.21088	11	10_12
NZ	1.12451	7.5	10_12
NZ	0.982925	1.83333	10_12
NZ	1.01168	3.16667	10_12
NZ	1.21143	12.1667	10_12
NZ	1.07313	5.83333	10_12
NZ	1.18798	10	10_12
NZ	1.19798	16.6667	10_12
NZ	1.21491	15.8333	10_12
NZ	1.22588	11.3333	10_12
NZ	0.978075	1.33333	10_12
NZ	1.02594	3.83333	10_12
NZ	1.09799	6.66667	10_12
NZ	1.06517	5.33333	10_12
NZ	0.971611	12.1667	11_11
NZ	0.996112	16.5	11_11
NZ	0.982983	11.3333	11_11
NZ	0.989788	13.3333	11_11
NZ	1.01373	17.1667	11_11
NZ	0.962478	10	11_11
NZ	0.968039	7.33333	11_11
NZ	0.994076	8.66667	11_11
NZ	0.971072	9.16667	11_11
NZ	1.01045	6.16667	11_11
NZ	0.998097	14.3333	11_11
NZ	0.998874	3.16667	11_11
NZ	1.01623	5	11_11
NZ	0.973285	12.6667	11_11
NZ	1.01015	4.33333	11_11
NZ	0.979907	1.16667	11_11
NZ	0.977152	1.83333	11_11
NZ	0.990692	15.1667	11_11
NZ	0.985018	2.66667	11_11
NZ	1.04313	17.3333	11_11
NZ	0.965961	10.3333	11_11
NZ	0.979648	11	11_11
NZ	1.00232	0.5	11_11
NZ	0.98899	16.1667	11_11
NZ	0.964285	7.16667	11_11
NZ	0.993097	8.33333	11_11
NZ	0.984443	3.33333	11_11
NZ	0.976258	9.33333	11_11
NZ	1.00717	13.5	11_11
NZ	1.00439	14.5	11_11
NZ	0.967853	12.3333	11_11
NZ	0.992302	15.5	11_11
NZ	0.979264	11.5	11_11
NZ	1.02564	6	11_11
NZ	1.01328	5.83333	11_11
NZ	0.967362	10.5	11_11
NZ	0.989411	8	11_11
NZ	1.00176	16.3333	11_11
NZ	0.987174	1.66667	11_11
NZ	0.995863	6.66667	11_11
NZ	1.00913	4.5	11_11
NZ	0.997687	0.666667	11_11
NZ	0.994736	13.8333	11_11
NZ	1.007	3.83333	11_11
NZ	0.975662	0.833333	11_11
NZ	0.984785	14.8333	11_11
NZ	0.963254	9.83333	11_11
NZ	0.979198	12.5	11_11
NZ	0.99568	8.16667	11_11
NZ	0.994204	2.83333	11_11
NZ	0.98412	11.6667	11_11
NZ	0.999895	15.6667	11_11
NZ	1.0228	6.33333	11_11
NZ	0.965435	2	11_11
NZ	0.973722	6.83333	11_11
NZ	0.979448	10.8333	11_11
NZ	0.969545	16.6667	11_11
NZ	1.01882	5.33333	11_11
NZ	0.991262	0.333333	11_11
NZ	0.978744	1.33333	11_11
NZ	1.0039	4.83333	11_11
NZ	0.96234	12.8333	11_11
NZ	1.01361	3.66667	11_11
NZ	0.993902	14	11_11
NZ	0.988113	15.3333	11_11
NZ	0.990243	8.5	11_11
NZ	0.981418	9.5	11_11
NZ	0.970908	11.1667	11_11
NZ	0.980242	11.8333	11_11
NZ	0.986844	3.5	11_11
NZ	0.96741	7.5	11_11
NZ	0.974097	2.16667	11_11
NZ	0.973126	13	11_11
NZ	1.00115	4.66667	11_11
NZ	0.989667	1.5	11_11
NZ	1.01685	6.5	11_11
NZ	0.987468	15.8333	11_11
NZ	1.0139	17	11_11
NZ	0.981065	13.6667	11_11
NZ	1.02235	4.16667	11_11
NZ	1.02416	5.5	11_11
NZ	1.00586	15	11_11
NZ	0.976293	9.66667	11_11
NZ	0.970009	7.66667	11_11
NZ	0.97254	12	11_11
NZ	0.971488	8.83333	11_11
NZ	0.981855	1	11_11
NZ	0.987047	13.1667	11_11
NZ	0.973414	10.6667	11_11
NZ	0.975913	10.1667	11_11
NZ	1.0006	14.1667	11_11
NZ	0.965217	7	11_11
NZ	0.995974	16	11_11
NZ	0.998208	3	11_11
NZ	1.01766	16.8333	11_11
NZ	0.967799	2.33333	11_11
NZ	1.01285	5.66667	11_11
NZ	0.967885	2.5	11_11
NZ	1.00796	4	11_11
NZ	0.96894	9	11_11
NZ	1.00778	0.166667	11_11
NZ	0.986586	7.83333	11_11
NZ	1	0	11_11
NZ	1.01653	5.16667	11_11
NZ	0.99588	14.6667	11_11
NZ	0.959762	0.666667	12_10
NZ	0.982362	5	12_10
NZ	0.580856	12.6667	12_10
NZ	0.977064	1.83333	12_10
NZ	0.992888	2.33333	12_10
NZ	0.579043	11.5	12_10
NZ	0.535464	16	12_10
NZ	0.486002	15	12_10
NZ	0.671688	10.1667	12_10
NZ	0.998936	6.16667	12_10
NZ	1.02104	7	12_10
NZ	0.677825	9	12_10
NZ	0.995607	3.66667	12_10
NZ	1	0	12_10
NZ	0.5475	16.1667	12_10
NZ	0.993649	1.66667	12_10
NZ	0.982142	4.66667	12_10
NZ	0.604693	11.6667	12_10
NZ	0.649569	10.3333	12_10
NZ	0.998669	7.83333	12_10
NZ	0.505494	14.6667	12_10
NZ	0.587836	13.1667	12_10
NZ	0.98036	5.33333	12_10
NZ	0.687187	9.16667	12_10
NZ	0.628452	16.8333	12_10
NZ	0.967027	1.5	12_10
NZ	0.972834	3.16667	12_10
NZ	0.986983	0.166667	12_10
NZ	0.985521	4.83333	12_10
NZ	0.571376	13.5	12_10
NZ	0.986613	5.66667	12_10
NZ	0.538651	15.3333	12_10
NZ	0.676859	9.5	12_10
NZ	0.94698	0.833333	12_10
NZ	0.972736	8.16667	12_10
NZ	0.610633	11.8333	12_10
NZ	0.649576	10.5	12_10
NZ	0.577706	16.5	12_10
NZ	1.00672	6.83333	12_10
NZ	0.983773	3	12_10
NZ	0.964549	1.33333	12_10
NZ	0.985651	5.83333	12_10
NZ	0.493482	13.8333	12_10
NZ	0.520214	15.6667	12_10
NZ	0.988754	4.5	12_10
NZ	0.593825	12.3333	12_10
NZ	0.793216	8.33333	12_10
NZ	0.970241	0.5	12_10
NZ	0.578808	10.6667	12_10
NZ	0.583463	16.3333	12_10
NZ	1.00124	3.33333	12_10
NZ	0.686787	10	12_10
NZ	1.01906	7.33333	12_10
NZ	0.983386	4.16667	12_10
NZ	0.567989	13.3333	12_10
NZ	0.551014	15.5	12_10
NZ	1.00717	6.33333	12_10
NZ	0.98177	0.333333	12_10
NZ	0.5126	12	12_10
NZ	0.955082	8.5	12_10
NZ	0.975121	2	12_10
NZ	0.507376	14.8333	12_10
NZ	0.617525	11.3333	12_10
NZ	0.985732	2.83333	12_10
NZ	1.00373	6.66667	12_10
NZ	0.531457	14.1667	12_10
NZ	0.691811	9.33333	12_10
NZ	0.990494	5.5	12_10
NZ	0.572928	12.5	12_10
NZ	0.944421	1	12_10
NZ	0.991489	4.33333	12_10
NZ	0.983567	2.5	12_10
NZ	0.621505	17	12_10
NZ	0.556799	11.1667	12_10
NZ	1.00588	3.5	12_10
NZ	0.67249	8.83333	12_10
NZ	0.510878	14	12_10
NZ	0.546636	15.8333	12_10
NZ	0.558302	12.1667	12_10
NZ	0.988878	7.16667	12_10
NZ	0.998433	4	12_10
NZ	0.687894	9.66667	12_10
NZ	0.573698	17.1667	12_10
NZ	0.999685	6	12_10
NZ	0.486928	14.3333	12_10
NZ	0.599517	11	12_10
NZ	0.929714	8	12_10
NZ	0.959778	1.16667	12_10
NZ	0.596554	12.8333	12_10
NZ	0.515078	15.1667	12_10
NZ	0.975628	2.16667	12_10
NZ	0.972593	5.16667	12_10
NZ	1.03424	7.66667	12_10
NZ	0.990257	2.66667	12_10
NZ	0.535216	13.6667	12_10
NZ	0.610863	17.3333	12_10
NZ	1.0075	6.5	12_10
NZ	0.682816	9.83333	12_10
NZ	0.563513	16.6667	12_10
NZ	0.97283	8.66667	12_10
NZ	0.624181	10.8333	12_10
NZ	0.601033	13	12_10
NZ	0.505616	14.5	12_10
NZ	0.992585	3.83333	12_10
NZ	1.00032	7.5	12_10
NZ	1.06722	12.6667	13_10
NZ	1.0874	16	13_10
NZ	0.993452	1.83333	13_10
NZ	1.03974	11.5	13_10
NZ	1.01692	2.33333	13_10
NZ	1.09566	15	13_10
NZ	1.01742	10.1667	13_10
NZ	1.01764	9	13_10
NZ	0.96884	6.16667	13_10
NZ	0.975162	7	13_10
NZ	1.02218	3.66667	13_10
NZ	1.06381	13.1667	13_10
NZ	1.09323	16.1667	13_10
NZ	1	0	13_10
NZ	1.00299	1.66667	13_10
NZ	1.00332	4.66667	13_10
NZ	1.0515	11.6667	13_10
NZ	1.00273	10.3333	13_10
NZ	0.986327	7.83333	13_10
NZ	1.08317	14.6667	13_10
NZ	0.978778	5.33333	13_10
NZ	1.01892	9.16667	13_10
NZ	1.0911	16.8333	13_10
NZ	1.01809	3.16667	13_10
NZ	0.979771	1.5	13_10
NZ	0.979383	0.166667	13_10
NZ	0.952021	5.66667	13_10
NZ	1.08149	15.3333	13_10
NZ	1.02177	10.5	13_10
NZ	0.995953	4.83333	13_10
NZ	1.07728	13.5	13_10
NZ	1.02023	9.5	13_10
NZ	0.998826	8.16667	13_10
NZ	1.04495	11.8333	13_10
NZ	0.939351	0.833333	13_10
NZ	1.09844	16.5	13_10
NZ	0.972625	6.83333	13_10
NZ	0.965625	1.33333	13_10
NZ	1.01687	3	13_10
NZ	1.08034	13.8333	13_10
NZ	1.09927	15.6667	13_10
NZ	0.957333	5.83333	13_10
NZ	1.00594	4.5	13_10
NZ	1.05713	12.3333	13_10
NZ	1.00905	10	13_10
NZ	1.03001	10.6667	13_10
NZ	1.00567	8.33333	13_10
NZ	1.08322	16.3333	13_10
NZ	0.932805	0.5	13_10
NZ	1.02769	3.33333	13_10
NZ	0.988671	7.33333	13_10
NZ	1.06275	13.3333	13_10
NZ	1.08925	15.5	13_10
NZ	1.0114	4.16667	13_10
NZ	0.982943	6.33333	13_10
NZ	1.05174	12	13_10
NZ	0.956597	0.333333	13_10
NZ	0.988261	2	13_10
NZ	1.01727	8.5	13_10
NZ	1.0834	14.1667	13_10
NZ	1.0436	11.3333	13_10
NZ	1.08418	14.8333	13_10
NZ	1.09347	17	13_10
NZ	0.966212	6.66667	13_10
NZ	1.01583	2.83333	13_10
NZ	1.0196	9.33333	13_10
NZ	0.938567	1	13_10
NZ	1.01838	8.83333	13_10
NZ	0.970582	5.5	13_10
NZ	1.0579	12.5	13_10
NZ	1.01469	4.33333	13_10
NZ	1.03909	11.1667	13_10
NZ	1.09323	15.8333	13_10
NZ	1.09714	14	13_10
NZ	1.00441	2.5	13_10
NZ	1.03671	3.5	13_10
NZ	1.04795	12.1667	13_10
NZ	0.972205	7.16667	13_10
NZ	1.01926	9.66667	13_10
NZ	1.09211	17.1667	13_10
NZ	1.01741	4	13_10
NZ	0.963671	6	13_10
NZ	1.0738	14.3333	13_10
NZ	1.04093	11	13_10
NZ	0.990742	8	13_10
NZ	1.06122	12.8333	13_10
NZ	0.957689	1.16667	13_10
NZ	1.08572	15.1667	13_10
NZ	0.990512	7.66667	13_10
NZ	0.999421	2.16667	13_10
NZ	1.01817	2.66667	13_10
NZ	0.983081	5.16667	13_10
NZ	1.07793	13.6667	13_10
NZ	1.09585	17.3333	13_10
NZ	1.01507	9.83333	13_10
NZ	0.982778	6.5	13_10
NZ	1.05823	13	13_10
NZ	1.01733	8.66667	13_10
NZ	1.05496	16.6667	13_10
NZ	1.03474	10.8333	13_10
NZ	1.08647	14.5	13_10
NZ	0.979565	7.5	13_10
NZ	1.02006	3.83333	13_10
NZ	0.939269	0.666667	13_10
NZ	0.999753	5	13_10
NZ	0.629191	3.83333	13_12
NZ	0.6124	6.66667	13_12
NZ	0.670357	5.33333	13_12
NZ	0.917701	13	13_12
NZ	0.732353	9.66667	13_12
NZ	1	0	13_12
NZ	0.623778	2.5	13_12
NZ	0.955214	16	13_12
NZ	0.850989	10.8333	13_12
NZ	0.946033	15.1667	13_12
NZ	0.632832	4.66667	13_12
NZ	0.662826	6	13_12
NZ	0.6167	7.33333	13_12
NZ	0.929376	13.1667	13_12
NZ	0.999428	0.166667	13_12
NZ	0.634486	1.66667	13_12
NZ	0.89259	11.5	13_12
NZ	0.615557	4	13_12
NZ	0.705743	9.83333	13_12
NZ	0.932096	16.1667	13_12
NZ	0.627011	6.16667	13_12
NZ	0.952594	15	13_12
NZ	0.627829	8.16667	13_12
NZ	0.945308	13.6667	13_12
NZ	0.696401	0.5	13_12
NZ	0.623557	2.33333	13_12
NZ	0.697542	9.5	13_12
NZ	0.628523	4.83333	13_12
NZ	0.899295	11.6667	13_12
NZ	0.634779	6.33333	13_12
NZ	0.964283	17	13_12
NZ	0.94376	15.5	13_12
NZ	0.691192	9.16667	13_12
NZ	0.945772	14	13_12
NZ	0.938701	0.333333	13_12
NZ	0.624821	2.16667	13_12
NZ	0.636336	4.5	13_12
NZ	0.727064	10.1667	13_12
NZ	0.619719	6.5	13_12
NZ	0.895604	11.8333	13_12
NZ	0.943187	14.8333	13_12
NZ	0.973074	16.5	13_12
NZ	0.721818	8.83333	13_12
NZ	0.628492	1	13_12
NZ	0.933193	13.3333	13_12
NZ	0.632315	3.33333	13_12
NZ	0.659311	5	13_12
NZ	0.592489	7.16667	13_12
NZ	0.741792	9.33333	13_12
NZ	0.895814	12	13_12
NZ	0.954125	15.3333	13_12
NZ	0.763672	8.66667	13_12
NZ	0.633528	0.666667	13_12
NZ	0.634508	3.66667	13_12
NZ	0.988039	16.8333	13_12
NZ	0.943174	13.5	13_12
NZ	0.64051	4.16667	13_12
NZ	0.76042	10.5	13_12
NZ	0.64162	7.66667	13_12
NZ	0.895175	12.5	13_12
NZ	0.681217	8.5	13_12
NZ	0.631225	1.16667	13_12
NZ	0.961364	15.6667	13_12
NZ	0.622106	2.66667	13_12
NZ	0.952339	14.5	13_12
NZ	0.640998	4.33333	13_12
NZ	0.996162	17.3333	13_12
NZ	0.610398	7	13_12
NZ	0.716304	10.3333	13_12
NZ	0.905544	12.3333	13_12
NZ	0.619864	0.833333	13_12
NZ	0.632988	3.5	13_12
NZ	0.609904	8	13_12
NZ	0.952781	14.6667	13_12
NZ	0.951443	14.1667	13_12
NZ	0.664151	5.16667	13_12
NZ	0.883432	11.1667	13_12
NZ	0.633666	6.83333	13_12
NZ	0.624296	2	13_12
NZ	0.911501	12.6667	13_12
NZ	0.676555	9	13_12
NZ	0.62725	2.83333	13_12
NZ	0.668293	5.5	13_12
NZ	0.935448	16.3333	13_12
NZ	0.952603	14.3333	13_12
NZ	0.798971	10.6667	13_12
NZ	0.628249	1.5	13_12
NZ	0.63474	7.83333	13_12
NZ	0.63222	3	13_12
NZ	0.67716	5.66667	13_12
NZ	0.905848	12.8333	13_12
NZ	0.656718	8.33333	13_12
NZ	0.990459	17.1667	13_12
NZ	0.942932	13.8333	13_12
NZ	0.836701	11	13_12
NZ	0.625355	1.83333	13_12
NZ	0.606784	7.5	13_12
NZ	0.633538	3.16667	13_12
NZ	0.657136	5.83333	13_12
NZ	0.90616	12.1667	13_12
NZ	0.710473	10	13_12
NZ	0.934405	16.6667	13_12
NZ	0.893455	11.3333	13_12
NZ	0.944204	15.8333	13_12
NZ	0.629329	1.33333	13_12
NZ	1.0117	5.33333	14_12
NZ	1.24353	13	14_12
NZ	1.15376	9.66667	14_12
NZ	1.2787	16	14_12
NZ	1	0	14_12
NZ	1.19922	10.8333	14_12
NZ	0.928116	2.5	14_12
NZ	0.976689	4.66667	14_12
NZ	1.27556	15.1667	14_12
NZ	1.03671	6	14_12
NZ	1.08573	7.33333	14_12
NZ	1.25442	13.1667	14_12
NZ	1.01348	0.166667	14_12
NZ	0.95166	1.66667	14_12
NZ	1.20839	11.5	14_12
NZ	1.15188	9.83333	14_12
NZ	1.28558	16.1667	14_12
NZ	0.976256	4	14_12
NZ	1.03237	6.16667	14_12
NZ	1.28953	15	14_12
NZ	1.09868	8.16667	14_12
NZ	1.28408	13.6667	14_12
NZ	0.958822	0.5	14_12
NZ	0.936275	2.33333	14_12
NZ	0.987102	4.83333	14_12
NZ	1.05314	6.33333	14_12
NZ	1.14556	9.5	14_12
NZ	1.2172	11.6667	14_12
NZ	1.27715	15.5	14_12
NZ	1.30064	17	14_12
NZ	1.13245	9.16667	14_12
NZ	0.983714	0.333333	14_12
NZ	1.2809	14	14_12
NZ	0.93165	2.16667	14_12
NZ	0.976238	4.5	14_12
NZ	1.05425	6.5	14_12
NZ	1.17634	10.1667	14_12
NZ	1.2162	11.8333	14_12
NZ	1.27193	14.8333	14_12
NZ	1.11482	8.83333	14_12
NZ	1.28573	16.5	14_12
NZ	0.949803	1	14_12
NZ	1.26191	13.3333	14_12
NZ	0.959709	3.33333	14_12
NZ	1.00301	5	14_12
NZ	1.08116	7.16667	14_12
NZ	1.13983	9.33333	14_12
NZ	1.21834	12	14_12
NZ	1.27133	15.3333	14_12
NZ	1.11501	8.66667	14_12
NZ	0.953817	0.666667	14_12
NZ	1.28851	13.5	14_12
NZ	0.973863	3.66667	14_12
NZ	1.29566	16.8333	14_12
NZ	0.981782	4.16667	14_12
NZ	1.17888	10.5	14_12
NZ	1.09666	7.66667	14_12
NZ	1.22551	12.5	14_12
NZ	1.12761	8.5	14_12
NZ	1.27738	15.6667	14_12
NZ	0.949815	1.16667	14_12
NZ	0.934373	2.66667	14_12
NZ	0.974879	4.33333	14_12
NZ	1.31376	17.3333	14_12
NZ	1.28334	14.5	14_12
NZ	1.06798	7	14_12
NZ	1.17894	10.3333	14_12
NZ	1.2314	12.3333	14_12
NZ	0.954576	0.833333	14_12
NZ	1.28229	14.6667	14_12
NZ	0.960271	3.5	14_12
NZ	1.10319	8	14_12
NZ	0.993248	5.16667	14_12
NZ	1.28036	14.1667	14_12
NZ	1.0656	6.83333	14_12
NZ	1.2032	11.1667	14_12
NZ	0.934779	2	14_12
NZ	1.24375	12.6667	14_12
NZ	1.12642	9	14_12
NZ	0.940068	2.83333	14_12
NZ	1.02104	5.5	14_12
NZ	1.28453	16.3333	14_12
NZ	1.27592	14.3333	14_12
NZ	1.19948	10.6667	14_12
NZ	1.09738	7.83333	14_12
NZ	0.941781	1.5	14_12
NZ	0.953401	3	14_12
NZ	1.01781	5.66667	14_12
NZ	1.2371	12.8333	14_12
NZ	1.1122	8.33333	14_12
NZ	1.29195	13.8333	14_12
NZ	1.29927	17.1667	14_12
NZ	1.20221	11	14_12
NZ	0.937133	1.83333	14_12
NZ	1.0837	7.5	14_12
NZ	0.956624	3.16667	14_12
NZ	1.01703	5.83333	14_12
NZ	1.16587	10	14_12
NZ	1.22415	12.1667	14_12
NZ	1.28177	15.8333	14_12
NZ	1.2381	16.6667	14_12
NZ	1.19966	11.3333	14_12
NZ	0.942516	1.33333	14_12
NZ	1.05623	6.66667	14_12
NZ	0.967529	3.83333	14_12
NZ	0.691645	0.666667	1_10
NZ	0.764711	5	1_10
NZ	0.713788	3.83333	1_10
NZ	0.947384	12.6667	1_10
NZ	0.882423	11.5	1_10
NZ	0.707959	1.83333	1_10
NZ	0.998617	15	1_10
NZ	0.981624	16	1_10
NZ	0.872958	10.1667	1_10
NZ	0.702927	2.33333	1_10
NZ	0.797675	6.16667	1_10
NZ	0.829558	7	1_10
NZ	0.847045	9	1_10
NZ	1	0	1_10
NZ	0.707426	1.66667	1_10
NZ	0.707887	3.66667	1_10
NZ	0.996662	16.1667	1_10
NZ	1.09771	11.6667	1_10
NZ	0.875485	10.3333	1_10
NZ	0.737626	4.66667	1_10
NZ	0.991029	14.6667	1_10
NZ	0.838336	7.83333	1_10
NZ	0.95989	13.1667	1_10
NZ	0.863565	9.16667	1_10
NZ	1.00336	16.8333	1_10
NZ	0.99706	0.166667	1_10
NZ	0.693874	1.5	1_10
NZ	0.708675	3.16667	1_10
NZ	0.763152	5.33333	1_10
NZ	0.753591	4.83333	1_10
NZ	0.764758	5.66667	1_10
NZ	0.975681	13.5	1_10
NZ	0.983267	15.3333	1_10
NZ	0.858814	9.5	1_10
NZ	0.892739	11.8333	1_10
NZ	0.892843	10.5	1_10
NZ	1.00039	16.5	1_10
NZ	0.849615	8.16667	1_10
NZ	0.676098	0.833333	1_10
NZ	0.708654	3	1_10
NZ	0.822437	6.83333	1_10
NZ	0.996433	13.8333	1_10
NZ	0.913774	5.83333	1_10
NZ	1.01063	15.6667	1_10
NZ	0.730027	4.5	1_10
NZ	0.697539	1.33333	1_10
NZ	0.938117	12.3333	1_10
NZ	0.819508	8.33333	1_10
NZ	0.895349	10.6667	1_10
NZ	0.994237	16.3333	1_10
NZ	0.960333	0.5	1_10
NZ	0.870841	10	1_10
NZ	0.711887	3.33333	1_10
NZ	1.00025	15.5	1_10
NZ	0.848945	7.33333	1_10
NZ	0.969148	13.3333	1_10
NZ	0.798016	6.33333	1_10
NZ	0.716956	4.16667	1_10
NZ	0.99128	0.333333	1_10
NZ	0.937955	12	1_10
NZ	0.850846	8.5	1_10
NZ	0.704538	2	1_10
NZ	0.993054	14.8333	1_10
NZ	0.815284	6.66667	1_10
NZ	0.979364	14.1667	1_10
NZ	0.703747	2.83333	1_10
NZ	0.911051	11.3333	1_10
NZ	0.855347	9.33333	1_10
NZ	0.945114	12.5	1_10
NZ	0.729563	4.33333	1_10
NZ	1.01013	17	1_10
NZ	0.78311	5.5	1_10
NZ	0.868823	8.83333	1_10
NZ	0.987037	14	1_10
NZ	0.692171	1	1_10
NZ	0.695125	2.5	1_10
NZ	0.910469	11.1667	1_10
NZ	0.995365	15.8333	1_10
NZ	0.71422	3.5	1_10
NZ	0.932099	12.1667	1_10
NZ	0.835187	7.16667	1_10
NZ	0.856831	9.66667	1_10
NZ	0.724977	4	1_10
NZ	0.993536	17.1667	1_10
NZ	0.980007	14.3333	1_10
NZ	0.804235	6	1_10
NZ	0.911714	11	1_10
NZ	0.836741	8	1_10
NZ	0.949732	12.8333	1_10
NZ	0.988185	15.1667	1_10
NZ	0.839363	7.66667	1_10
NZ	0.676315	1.16667	1_10
NZ	0.708277	2.16667	1_10
NZ	0.688304	2.66667	1_10
NZ	0.758076	5.16667	1_10
NZ	0.982454	13.6667	1_10
NZ	1.01005	17.3333	1_10
NZ	0.863113	9.83333	1_10
NZ	0.806626	6.5	1_10
NZ	0.972883	16.6667	1_10
NZ	0.903393	10.8333	1_10
NZ	0.869094	8.66667	1_10
NZ	0.953603	13	1_10
NZ	0.98814	14.5	1_10
NZ	0.838942	7.5	1_10
NZ	0.902888	2.33333	1_11
NZ	1.39912	14.1667	1_11
NZ	0.92762	3	1_11
NZ	0.91156	2.5	1_11
NZ	1	0	1_11
NZ	1.03558	5.66667	1_11
NZ	1.13351	9	1_11
NZ	1.09391	7.83333	1_11
NZ	1.0219	5.16667	1_11
NZ	0.969065	4	1_11
NZ	1.39406	14.6667	1_11
NZ	1.23727	11.3333	1_11
NZ	1.25324	12.1667	1_11
NZ	1.30628	13.3333	1_11
NZ	1.42489	17.1667	1_11
NZ	1.1532	10	1_11
NZ	1.12284	8.66667	1_11
NZ	1.42897	16.5	1_11
NZ	1.06804	7.33333	1_11
NZ	0.928976	3.16667	1_11
NZ	1.13268	9.16667	1_11
NZ	1.04513	6.16667	1_11
NZ	0.987924	4.33333	1_11
NZ	1.38217	14.3333	1_11
NZ	0.906466	1.83333	1_11
NZ	0.901543	1.16667	1_11
NZ	1.41301	15.1667	1_11
NZ	0.913626	2.66667	1_11
NZ	1.01204	5	1_11
NZ	1.25413	12.6667	1_11
NZ	0.959721	0.5	1_11
NZ	1.44214	17.3333	1_11
NZ	1.21163	11	1_11
NZ	1.16618	10.3333	1_11
NZ	0.930061	3.33333	1_11
NZ	1.41507	16.1667	1_11
NZ	1.10505	8.33333	1_11
NZ	1.0563	7.16667	1_11
NZ	1.33738	13.5	1_11
NZ	1.13911	9.33333	1_11
NZ	1.39199	14.5	1_11
NZ	1.2516	12.3333	1_11
NZ	1.39495	15.5	1_11
NZ	1.03964	6	1_11
NZ	1.23631	11.5	1_11
NZ	0.906048	1.66667	1_11
NZ	1.17092	10.5	1_11
NZ	1.03469	5.83333	1_11
NZ	1.09153	8	1_11
NZ	0.988148	4.5	1_11
NZ	1.03907	6.66667	1_11
NZ	1.44356	16.3333	1_11
NZ	0.900035	0.833333	1_11
NZ	0.918346	0.666667	1_11
NZ	0.954124	3.83333	1_11
NZ	1.37063	13.8333	1_11
NZ	1.24509	12.5	1_11
NZ	1.38049	14.8333	1_11
NZ	1.08786	8.16667	1_11
NZ	0.91927	2.83333	1_11
NZ	1.13687	9.83333	1_11
NZ	1.24457	11.6667	1_11
NZ	0.90096	2	1_11
NZ	1.05152	6.33333	1_11
NZ	1.40345	15.6667	1_11
NZ	1.04833	6.83333	1_11
NZ	1.19518	10.8333	1_11
NZ	1.02785	5.33333	1_11
NZ	0.899754	1.33333	1_11
NZ	1.3953	16.6667	1_11
NZ	0.952289	3.66667	1_11
NZ	1.25481	12.8333	1_11
NZ	1.0076	4.83333	1_11
NZ	0.945331	0.333333	1_11
NZ	1.3588	14	1_11
NZ	1.11226	8.5	1_11
NZ	1.39516	15.3333	1_11
NZ	1.1376	9.5	1_11
NZ	0.942831	3.5	1_11
NZ	1.24966	11.8333	1_11
NZ	1.07469	7.5	1_11
NZ	1.20993	11.1667	1_11
NZ	0.90262	2.16667	1_11
NZ	0.990925	4.66667	1_11
NZ	1.26791	13	1_11
NZ	0.906526	1.5	1_11
NZ	1.38143	15.8333	1_11
NZ	1.33444	13.6667	1_11
NZ	0.98976	4.16667	1_11
NZ	1.03827	5.5	1_11
NZ	1.04964	6.5	1_11
NZ	1.14324	9.66667	1_11
NZ	1.48555	17	1_11
NZ	1.40624	15	1_11
NZ	1.08213	7.66667	1_11
NZ	0.90624	1	1_11
NZ	1.12677	8.83333	1_11
NZ	1.25633	12	1_11
NZ	1.30317	13.1667	1_11
NZ	1.38564	16	1_11
NZ	1.16838	10.1667	1_11
NZ	1.18447	10.6667	1_11
NZ	0.977508	0.166667	1_11
NZ	1.05487	7	1_11
NZ	1.44814	16.8333	1_11
NZ	1	0	1_12
NZ	1.02957	10.8333	1_12
NZ	1.06032	16	1_12
NZ	1.0577	15.1667	1_12
NZ	0.902151	2.5	1_12
NZ	0.924959	4.66667	1_12
NZ	0.982043	6	1_12
NZ	0.9852	7.33333	1_12
NZ	1.07043	13.1667	1_12
NZ	0.988167	0.166667	1_12
NZ	1.0315	9.83333	1_12
NZ	0.901894	1.66667	1_12
NZ	1.03264	11.5	1_12
NZ	0.914523	4	1_12
NZ	1.0721	16.1667	1_12
NZ	0.975708	6.16667	1_12
NZ	1.07613	15	1_12
NZ	1.00478	8.16667	1_12
NZ	1.08154	13.6667	1_12
NZ	0.920197	0.5	1_12
NZ	0.907355	2.33333	1_12
NZ	1.03969	9.5	1_12
NZ	1.04425	11.6667	1_12
NZ	0.940247	4.83333	1_12
NZ	0.98689	6.33333	1_12
NZ	1.08374	17	1_12
NZ	1.06717	15.5	1_12
NZ	1.02522	9.16667	1_12
NZ	0.958493	0.333333	1_12
NZ	1.08216	14	1_12
NZ	0.906533	2.16667	1_12
NZ	1.04168	11.8333	1_12
NZ	0.932911	4.5	1_12
NZ	0.992088	6.5	1_12
NZ	1.0241	10.1667	1_12
NZ	1.06821	14.8333	1_12
NZ	1.01352	8.83333	1_12
NZ	1.07418	16.5	1_12
NZ	1.07327	13.3333	1_12
NZ	0.901542	1	1_12
NZ	0.907143	3.33333	1_12
NZ	0.951804	5	1_12
NZ	0.980238	7.16667	1_12
NZ	1.04086	9.33333	1_12
NZ	1.03876	12	1_12
NZ	1.06648	15.3333	1_12
NZ	1.02712	8.66667	1_12
NZ	0.928798	0.666667	1_12
NZ	1.07473	16.8333	1_12
NZ	0.91774	3.66667	1_12
NZ	1.08345	13.5	1_12
NZ	0.922835	4.16667	1_12
NZ	1.02112	10.5	1_12
NZ	0.985109	7.66667	1_12
NZ	1.03166	12.5	1_12
NZ	0.894701	1.16667	1_12
NZ	1.0206	8.5	1_12
NZ	1.07314	15.6667	1_12
NZ	0.906982	2.66667	1_12
NZ	1.07107	14.5	1_12
NZ	1.08974	17.3333	1_12
NZ	0.930279	4.33333	1_12
NZ	0.979964	7	1_12
NZ	1.02422	10.3333	1_12
NZ	1.03594	12.3333	1_12
NZ	0.894062	0.833333	1_12
NZ	0.905564	3.5	1_12
NZ	1.06617	14.6667	1_12
NZ	1.00625	8	1_12
NZ	0.954812	5.16667	1_12
NZ	1.06821	14.1667	1_12
NZ	0.979795	6.83333	1_12
NZ	1.03818	11.1667	1_12
NZ	0.90475	2	1_12
NZ	1.05903	12.6667	1_12
NZ	0.914318	2.83333	1_12
NZ	1.02722	9	1_12
NZ	0.970092	5.5	1_12
NZ	1.06624	16.3333	1_12
NZ	1.05033	14.3333	1_12
NZ	0.987891	7.83333	1_12
NZ	1.03561	10.6667	1_12
NZ	0.899999	1.5	1_12
NZ	0.910313	3	1_12
NZ	1.05553	12.8333	1_12
NZ	0.967201	5.66667	1_12
NZ	1.01836	8.33333	1_12
NZ	1.09194	13.8333	1_12
NZ	1.07731	17.1667	1_12
NZ	1.03723	11	1_12
NZ	0.914157	1.83333	1_12
NZ	0.91166	3.16667	1_12
NZ	0.986001	7.5	1_12
NZ	1.03874	12.1667	1_12
NZ	0.966315	5.83333	1_12
NZ	1.02374	10	1_12
NZ	1.03566	16.6667	1_12
NZ	1.03647	11.3333	1_12
NZ	1.05335	15.8333	1_12
NZ	0.901259	1.33333	1_12
NZ	0.905783	3.83333	1_12
NZ	0.980506	6.66667	1_12
NZ	0.971686	5.33333	1_12
NZ	1.06339	13	1_12
NZ	1.05004	9.66667	1_12
DMSO	1.02852	16.8333	1_3
DMSO	0.885334	6	1_3
DMSO	1.00867	13.6667	1_3
DMSO	0.944145	6.66667	1_3
DMSO	0.976071	10.1667	1_3
DMSO	0.947319	12.1667	1_3
DMSO	1.00444	1.66667	1_3
DMSO	0.943796	6.83333	1_3
DMSO	0.897849	11.5	1_3
DMSO	0.975436	8.66667	1_3
DMSO	1.06195	0.333333	1_3
DMSO	1.02685	2.66667	1_3
DMSO	1.0299	14.6667	1_3
DMSO	0.804076	5	1_3
DMSO	1.02569	15.8333	1_3
DMSO	0.827208	5.66667	1_3
DMSO	1.03337	16.1667	1_3
DMSO	0.986031	9.33333	1_3
DMSO	0.962619	7.83333	1_3
DMSO	0.957218	7.33333	1_3
DMSO	0.97365	8.83333	1_3
DMSO	0.990371	13.3333	1_3
DMSO	0.793937	4.33333	1_3
DMSO	1	0	1_3
DMSO	0.97264	12.6667	1_3
DMSO	0.875912	10.8333	1_3
DMSO	1.02983	2.83333	1_3
DMSO	1.01676	2	1_3
DMSO	1.04443	15.1667	1_3
DMSO	0.76559	5.33333	1_3
DMSO	1.02919	16.3333	1_3
DMSO	1.04092	17.1667	1_3
DMSO	0.982399	10	1_3
DMSO	0.75571	4.5	1_3
DMSO	1.01569	9	1_3
DMSO	1.00568	13	1_3
DMSO	1.02466	0.666667	1_3
DMSO	0.966292	8	1_3
DMSO	1.01805	2.33333	1_3
DMSO	0.958782	7.16667	1_3
DMSO	1.01181	13.8333	1_3
DMSO	0.91294	11.8333	1_3
DMSO	1.01097	1	1_3
DMSO	1.0364	16.6667	1_3
DMSO	1.03084	17.3333	1_3
DMSO	1.00244	3.16667	1_3
DMSO	0.994802	9.5	1_3
DMSO	1.03404	15	1_3
DMSO	0.820709	5.83333	1_3
DMSO	0.972538	1.5	1_3
DMSO	0.961017	10.3333	1_3
DMSO	0.956776	12.5	1_3
DMSO	1.06982	0.166667	1_3
DMSO	0.970676	8.33333	1_3
DMSO	0.903308	11.6667	1_3
DMSO	1.02116	2.16667	1_3
DMSO	0.790339	4.83333	1_3
DMSO	0.975353	7.5	1_3
DMSO	1.02755	14.1667	1_3
DMSO	1.02623	16.5	1_3
DMSO	1.01227	3.66667	1_3
DMSO	0.871315	11	1_3
DMSO	0.941577	6.5	1_3
DMSO	1.02431	0.833333	1_3
DMSO	1.01563	3.5	1_3
DMSO	1.02584	14.8333	1_3
DMSO	1.01186	1.83333	1_3
DMSO	0.949722	12.3333	1_3
DMSO	0.947836	10.6667	1_3
DMSO	0.966753	10.5	1_3
DMSO	0.972516	8.5	1_3
DMSO	1.03766	4	1_3
DMSO	1.01035	1.16667	1_3
DMSO	1.03403	15.5	1_3
DMSO	1.02628	14	1_3
DMSO	1.02506	16	1_3
DMSO	1.03042	3.83333	1_3
DMSO	0.914968	11.1667	1_3
DMSO	0.912604	6.16667	1_3
DMSO	0.955485	7	1_3
DMSO	0.772298	5.16667	1_3
DMSO	0.989611	12.8333	1_3
DMSO	0.988886	9.16667	1_3
DMSO	0.989991	9.83333	1_3
DMSO	1.01167	13.1667	1_3
DMSO	0.999403	1.33333	1_3
DMSO	0.561667	4.16667	1_3
DMSO	1.02346	15.3333	1_3
DMSO	1.0326	14.3333	1_3
DMSO	1.03979	17	1_3
DMSO	1.01986	3.33333	1_3
DMSO	0.816628	5.5	1_3
DMSO	0.963761	7.66667	1_3
DMSO	1.04291	0.5	1_3
DMSO	0.910429	11.3333	1_3
DMSO	0.93357	12	1_3
DMSO	1.0178	13.5	1_3
DMSO	0.933446	6.33333	1_3
DMSO	1.01232	2.5	1_3
DMSO	0.949756	8.16667	1_3
DMSO	0.995925	9.66667	1_3
DMSO	1.02798	14.5	1_3
DMSO	0.781137	4.66667	1_3
DMSO	1.03028	3	1_3
DMSO	1.02749	15.6667	1_3
NZ	1	0	2_12
NZ	0.970639	10.8333	2_12
NZ	0.94342	16	2_12
NZ	0.902629	2.5	2_12
NZ	0.92373	4.66667	2_12
NZ	0.981383	15.1667	2_12
NZ	0.955975	6	2_12
NZ	0.975673	7.33333	2_12
NZ	0.98312	13.1667	2_12
NZ	0.987342	0.166667	2_12
NZ	0.925304	1.66667	2_12
NZ	0.965759	9.83333	2_12
NZ	0.976497	11.5	2_12
NZ	0.92823	4	2_12
NZ	0.617559	16.1667	2_12
NZ	0.946244	6.16667	2_12
NZ	0.978965	15	2_12
NZ	0.946937	8.16667	2_12
NZ	0.991551	13.6667	2_12
NZ	0.936147	0.5	2_12
NZ	0.9102	2.33333	2_12
NZ	0.986357	11.6667	2_12
NZ	0.932949	4.83333	2_12
NZ	0.970191	9.5	2_12
NZ	0.633718	17	2_12
NZ	0.961818	6.33333	2_12
NZ	0.995518	15.5	2_12
NZ	0.946485	9.16667	2_12
NZ	0.987419	14	2_12
NZ	0.953527	0.333333	2_12
NZ	0.907439	2.16667	2_12
NZ	0.991884	10.1667	2_12
NZ	0.983477	11.8333	2_12
NZ	0.93279	4.5	2_12
NZ	0.969644	6.5	2_12
NZ	0.933383	16.5	2_12
NZ	0.993336	14.8333	2_12
NZ	0.956255	8.83333	2_12
NZ	0.924655	1	2_12
NZ	0.975306	13.3333	2_12
NZ	0.913106	3.33333	2_12
NZ	0.930364	5	2_12
NZ	0.958387	7.16667	2_12
NZ	0.986993	12	2_12
NZ	0.955849	9.33333	2_12
NZ	0.958626	8.66667	2_12
NZ	0.979611	15.3333	2_12
NZ	0.907332	16.8333	2_12
NZ	0.942377	0.666667	2_12
NZ	0.924319	3.66667	2_12
NZ	0.992355	13.5	2_12
NZ	0.942391	4.16667	2_12
NZ	0.97657	10.5	2_12
NZ	0.949667	7.66667	2_12
NZ	0.971557	12.5	2_12
NZ	0.959362	8.5	2_12
NZ	0.9999	15.6667	2_12
NZ	0.919403	1.16667	2_12
NZ	0.906287	2.66667	2_12
NZ	0.98777	14.5	2_12
NZ	0.644945	17.3333	2_12
NZ	0.93151	4.33333	2_12
NZ	0.979836	10.3333	2_12
NZ	0.958055	7	2_12
NZ	0.979036	12.3333	2_12
NZ	0.921519	0.833333	2_12
NZ	0.909784	3.5	2_12
NZ	0.959326	8	2_12
NZ	0.985252	14.6667	2_12
NZ	0.979948	14.1667	2_12
NZ	0.937254	5.16667	2_12
NZ	0.949612	6.83333	2_12
NZ	0.976413	11.1667	2_12
NZ	0.912499	2	2_12
NZ	0.975233	12.6667	2_12
NZ	0.947014	9	2_12
NZ	0.915759	2.83333	2_12
NZ	0.96262	5.5	2_12
NZ	0.850077	16.3333	2_12
NZ	0.977	14.3333	2_12
NZ	0.993951	10.6667	2_12
NZ	0.948987	7.83333	2_12
NZ	0.916334	1.5	2_12
NZ	0.914549	3	2_12
NZ	0.941752	5.66667	2_12
NZ	0.965745	12.8333	2_12
NZ	0.960333	8.33333	2_12
NZ	0.636031	17.1667	2_12
NZ	0.987915	13.8333	2_12
NZ	0.964023	11	2_12
NZ	0.91834	1.83333	2_12
NZ	0.957127	7.5	2_12
NZ	0.918619	3.16667	2_12
NZ	0.949719	5.83333	2_12
NZ	0.983383	10	2_12
NZ	0.989473	12.1667	2_12
NZ	0.948642	16.6667	2_12
NZ	0.984344	15.8333	2_12
NZ	0.993808	11.3333	2_12
NZ	0.91919	1.33333	2_12
NZ	0.920356	3.83333	2_12
NZ	0.9684	6.66667	2_12
NZ	0.954918	5.33333	2_12
NZ	0.975685	13	2_12
NZ	0.974202	9.66667	2_12
DMSO	0.917923	1	2_2
DMSO	0.958847	3	2_2
DMSO	1.28102	16.5	2_2
DMSO	1.16257	12.5	2_2
DMSO	1.28179	17.1667	2_2
DMSO	1.03446	7.33333	2_2
DMSO	1.25976	15.1667	2_2
DMSO	1.01556	5.5	2_2
DMSO	1.25669	14.8333	2_2
DMSO	1.2349	13.8333	2_2
DMSO	1.07998	9.83333	2_2
DMSO	1.06225	9	2_2
DMSO	1.03867	8	2_2
DMSO	0.942623	2.5	2_2
DMSO	1.1225	11.1667	2_2
DMSO	1.16055	11.8333	2_2
DMSO	1.16751	12.3333	2_2
DMSO	0.976689	0.166667	2_2
DMSO	0.967881	4.5	2_2
DMSO	1.01867	6	2_2
DMSO	0.955723	3.33333	2_2
DMSO	1.0307	6.33333	2_2
DMSO	0.914244	1.5	2_2
DMSO	1.28258	17.3333	2_2
DMSO	1.07987	10	2_2
DMSO	1.23318	14	2_2
DMSO	1.01871	7	2_2
DMSO	1.24601	15.6667	2_2
DMSO	0.925486	0.833333	2_2
DMSO	1.25984	16.1667	2_2
DMSO	1.07414	9.16667	2_2
DMSO	1.06077	8.66667	2_2
DMSO	1.23185	15.3333	2_2
DMSO	1.16609	12.6667	2_2
DMSO	0.955909	3.5	2_2
DMSO	0.956396	3.66667	2_2
DMSO	1.00459	5.33333	2_2
DMSO	1.03546	7.5	2_2
DMSO	1.02715	6.5	2_2
DMSO	1.19679	13	2_2
DMSO	1.23328	14.1667	2_2
DMSO	1.08697	10.3333	2_2
DMSO	0.973049	4.66667	2_2
DMSO	0.924005	0.666667	2_2
DMSO	0.944087	2	2_2
DMSO	1.1298	11.5	2_2
DMSO	1.24409	15.5	2_2
DMSO	1	0	2_2
DMSO	1.24791	16.3333	2_2
DMSO	1.27271	15.8333	2_2
DMSO	1.07196	9.33333	2_2
DMSO	0.947644	3.16667	2_2
DMSO	1.16061	12.1667	2_2
DMSO	1.05185	8.33333	2_2
DMSO	0.95283	3.83333	2_2
DMSO	1.02923	7.16667	2_2
DMSO	1.12502	11.3333	2_2
DMSO	0.934481	2.16667	2_2
DMSO	1.23902	13.6667	2_2
DMSO	1.02739	6.16667	2_2
DMSO	1.09618	10.5	2_2
DMSO	0.982106	4.83333	2_2
DMSO	1.25935	15	2_2
DMSO	1.03401	7.66667	2_2
DMSO	0.949246	0.5	2_2
DMSO	1.21407	13.1667	2_2
DMSO	0.91503	1.16667	2_2
DMSO	1.07759	9.66667	2_2
DMSO	1.28252	16.8333	2_2
DMSO	0.946035	2.83333	2_2
DMSO	1.24526	16	2_2
DMSO	0.955214	4	2_2
DMSO	1.02373	6.83333	2_2
DMSO	1.16565	12.8333	2_2
DMSO	1.11345	10.6667	2_2
DMSO	1.23298	13.5	2_2
DMSO	1.01544	5.66667	2_2
DMSO	1.25609	14.3333	2_2
DMSO	0.920953	1.66667	2_2
DMSO	1.08086	10.1667	2_2
DMSO	0.959061	0.333333	2_2
DMSO	1.04919	8.83333	2_2
DMSO	0.926788	1.83333	2_2
DMSO	1.04271	7.83333	2_2
DMSO	1.11821	10.8333	2_2
DMSO	1.27184	16.6667	2_2
DMSO	0.94382	2.66667	2_2
DMSO	0.993611	5	2_2
DMSO	1.0284	6.66667	2_2
DMSO	0.966226	4.16667	2_2
DMSO	1.25475	14.6667	2_2
DMSO	1.14008	11.6667	2_2
DMSO	1.15068	12	2_2
DMSO	1.2894	17	2_2
DMSO	1.01437	5.83333	2_2
DMSO	1.21388	13.3333	2_2
DMSO	1.25466	14.5	2_2
DMSO	1.0538	8.5	2_2
DMSO	1.08182	9.5	2_2
DMSO	0.993207	5.16667	2_2
DMSO	1.02762	8.16667	2_2
DMSO	1.12446	11	2_2
DMSO	0.952777	2.33333	2_2
DMSO	0.902895	1.33333	2_2
DMSO	0.973397	4.33333	2_2
DMSO	0.972239	5.16667	3_1
DMSO	1	0	3_1
DMSO	0.933261	3.33333	3_1
DMSO	0.958307	4.66667	3_1
DMSO	1.05696	11.3333	3_1
DMSO	0.957405	0.333333	3_1
DMSO	0.89372	1.66667	3_1
DMSO	1.02018	9	3_1
DMSO	1.14098	14.5	3_1
DMSO	1.15301	14.3333	3_1
DMSO	0.998307	6.83333	3_1
DMSO	1.07803	12.3333	3_1
DMSO	1.20219	17	3_1
DMSO	0.989873	5.33333	3_1
DMSO	1.00014	5.66667	3_1
DMSO	1.0498	10.8333	3_1
DMSO	1.14768	15.6667	3_1
DMSO	0.980857	0.166667	3_1
DMSO	1.02249	8.5	3_1
DMSO	1.03216	9.83333	3_1
DMSO	0.904714	2.66667	3_1
DMSO	0.91943	2.33333	3_1
DMSO	1.05696	11.6667	3_1
DMSO	1.0416	9.33333	3_1
DMSO	0.90084	0.666667	3_1
DMSO	0.94624	4.16667	3_1
DMSO	1.15401	15.5	3_1
DMSO	1.00261	7.16667	3_1
DMSO	1.07816	12.8333	3_1
DMSO	1.02237	8.16667	3_1
DMSO	1.14448	15.3333	3_1
DMSO	1.0493	11	3_1
DMSO	1.01434	6.16667	3_1
DMSO	1.00975	8	3_1
DMSO	0.921173	3.5	3_1
DMSO	0.9907	5.83333	3_1
DMSO	1.18577	16.5	3_1
DMSO	0.895862	1.16667	3_1
DMSO	1.12155	13.5	3_1
DMSO	1.15402	14.8333	3_1
DMSO	0.87577	1.33333	3_1
DMSO	0.910828	2.5	3_1
DMSO	1.08684	12.6667	3_1
DMSO	0.947585	4.5	3_1
DMSO	1.02248	7.5	3_1
DMSO	1.17131	15.8333	3_1
DMSO	1.07504	12.1667	3_1
DMSO	0.921558	3.16667	3_1
DMSO	0.888499	1.5	3_1
DMSO	1.02908	10.1667	3_1
DMSO	1.01557	8.83333	3_1
DMSO	1.04616	11.1667	3_1
DMSO	1.01667	8.66667	3_1
DMSO	0.994188	5.5	3_1
DMSO	1.1302	14	3_1
DMSO	0.904907	0.833333	3_1
DMSO	1.18663	16.8333	3_1
DMSO	1.00832	6.5	3_1
DMSO	0.901438	2	3_1
DMSO	1.07068	12.5	3_1
DMSO	1.1791	16.3333	3_1
DMSO	1.03038	9.66667	3_1
DMSO	1.01109	7.66667	3_1
DMSO	1.11133	13.1667	3_1
DMSO	0.930458	4	3_1
DMSO	1.03043	10.3333	3_1
DMSO	1.15372	15	3_1
DMSO	0.931626	3.66667	3_1
DMSO	1.19254	16.6667	3_1
DMSO	1.12419	13.8333	3_1
DMSO	1.00763	6	3_1
DMSO	0.914426	2.83333	3_1
DMSO	0.931744	0.5	3_1
DMSO	1.03121	10	3_1
DMSO	1.05288	11.5	3_1
DMSO	0.958298	4.83333	3_1
DMSO	1.0033	6.66667	3_1
DMSO	1.02636	8.33333	3_1
DMSO	0.894455	2.16667	3_1
DMSO	1.16915	16	3_1
DMSO	1.10735	13.3333	3_1
DMSO	1.01981	7.83333	3_1
DMSO	1.05449	12	3_1
DMSO	1.20087	17.1667	3_1
DMSO	0.919097	3	3_1
DMSO	1.04169	10.5	3_1
DMSO	1.06447	11.8333	3_1
DMSO	1.12798	13.6667	3_1
DMSO	1.16571	15.1667	3_1
DMSO	0.997528	6.33333	3_1
DMSO	0.968376	5	3_1
DMSO	0.892913	1.83333	3_1
DMSO	0.924499	3.83333	3_1
DMSO	1.03547	9.5	3_1
DMSO	0.894614	1	3_1
DMSO	0.997975	7	3_1
DMSO	1.14185	14.1667	3_1
DMSO	0.957594	4.33333	3_1
DMSO	1.02949	9.16667	3_1
DMSO	1.18241	16.1667	3_1
DMSO	1.09014	13	3_1
DMSO	1.15758	14.6667	3_1
DMSO	1.01651	7.33333	3_1
DMSO	1.04286	10.6667	3_1
DMSO	1.19339	17.3333	3_1
NZ	0.928587	15	3_10
NZ	0.826711	10.1667	3_10
NZ	0.807843	9	3_10
NZ	0.760926	7	3_10
NZ	0.992573	4.66667	3_10
NZ	0.93154	3.66667	3_10
NZ	0.906543	13.1667	3_10
NZ	1	0	3_10
NZ	0.64918	1.66667	3_10
NZ	0.931513	16.1667	3_10
NZ	0.872903	11.6667	3_10
NZ	0.82464	10.3333	3_10
NZ	0.684629	5.33333	3_10
NZ	0.786483	7.83333	3_10
NZ	0.914222	14.6667	3_10
NZ	0.934401	3.16667	3_10
NZ	0.816161	9.16667	3_10
NZ	0.944267	16.8333	3_10
NZ	0.683086	1.5	3_10
NZ	0.993129	0.166667	3_10
NZ	0.701112	5.66667	3_10
NZ	0.927648	15.3333	3_10
NZ	0.994538	4.83333	3_10
NZ	0.839304	10.5	3_10
NZ	0.918772	13.5	3_10
NZ	0.765792	8.16667	3_10
NZ	0.82307	9.5	3_10
NZ	0.870176	11.8333	3_10
NZ	0.852201	0.833333	3_10
NZ	0.930449	16.5	3_10
NZ	0.749014	6.83333	3_10
NZ	0.812953	1.33333	3_10
NZ	0.932221	3	3_10
NZ	0.714111	5.83333	3_10
NZ	0.929997	13.8333	3_10
NZ	1.01501	4.5	3_10
NZ	0.941914	15.6667	3_10
NZ	0.889911	12.3333	3_10
NZ	0.82636	10	3_10
NZ	0.771327	8.33333	3_10
NZ	0.846312	10.6667	3_10
NZ	0.95846	0.5	3_10
NZ	0.926207	16.3333	3_10
NZ	0.928178	3.33333	3_10
NZ	0.776091	7.33333	3_10
NZ	0.910351	13.3333	3_10
NZ	0.934763	15.5	3_10
NZ	0.986406	4.16667	3_10
NZ	0.744017	6.33333	3_10
NZ	0.782845	8.5	3_10
NZ	0.989016	0.333333	3_10
NZ	0.582127	2	3_10
NZ	0.882969	12	3_10
NZ	0.921108	14.1667	3_10
NZ	0.867677	11.3333	3_10
NZ	0.918091	14.8333	3_10
NZ	0.943322	17	3_10
NZ	0.880621	2.83333	3_10
NZ	0.750325	6.66667	3_10
NZ	0.823103	9.33333	3_10
NZ	0.697826	5.5	3_10
NZ	0.997065	4.33333	3_10
NZ	0.857105	1	3_10
NZ	0.883458	12.5	3_10
NZ	0.795395	8.83333	3_10
NZ	0.936293	15.8333	3_10
NZ	0.81831	2.5	3_10
NZ	0.859141	11.1667	3_10
NZ	0.930559	14	3_10
NZ	0.942954	3.5	3_10
NZ	0.882402	12.1667	3_10
NZ	0.767254	7.16667	3_10
NZ	0.825035	9.66667	3_10
NZ	0.94412	4	3_10
NZ	0.941885	17.1667	3_10
NZ	0.731753	6	3_10
NZ	0.864524	11	3_10
NZ	0.91704	14.3333	3_10
NZ	0.775366	8	3_10
NZ	0.891293	12.8333	3_10
NZ	0.871486	1.16667	3_10
NZ	0.929477	15.1667	3_10
NZ	0.579465	2.16667	3_10
NZ	0.778711	7.66667	3_10
NZ	0.810572	2.66667	3_10
NZ	0.94484	17.3333	3_10
NZ	0.678468	5.16667	3_10
NZ	0.922387	13.6667	3_10
NZ	0.749446	6.5	3_10
NZ	0.832641	9.83333	3_10
NZ	0.787667	8.66667	3_10
NZ	0.901848	13	3_10
NZ	0.906218	16.6667	3_10
NZ	0.852371	10.8333	3_10
NZ	0.92524	14.5	3_10
NZ	0.864756	0.666667	3_10
NZ	0.855207	5	3_10
NZ	0.949598	3.83333	3_10
NZ	0.773615	7.5	3_10
NZ	0.577725	1.83333	3_10
NZ	0.7357	6.16667	3_10
NZ	0.928736	16	3_10
NZ	0.889032	12.6667	3_10
NZ	0.862801	11.5	3_10
NZ	0.751255	2.33333	3_10
NZ	1.83178	16.8333	3_11
NZ	1.35071	7	3_11
NZ	1.0411	3	3_11
NZ	1.51424	9	3_11
NZ	1.01095	0.166667	3_11
NZ	1.4245	7.83333	3_11
NZ	1.74661	14.1667	3_11
NZ	1.26163	5.66667	3_11
NZ	1	0	3_11
NZ	1.00496	2.33333	3_11
NZ	1.2135	5.16667	3_11
NZ	1.0138	2.5	3_11
NZ	1.12032	4	3_11
NZ	1.74866	14.6667	3_11
NZ	1.66669	12.1667	3_11
NZ	1.6843	11.3333	3_11
NZ	1.57769	10	3_11
NZ	1.8421	17.1667	3_11
NZ	1.72861	13.3333	3_11
NZ	1.5147	8.66667	3_11
NZ	1.80656	16.5	3_11
NZ	1.38411	7.33333	3_11
NZ	1.54133	9.16667	3_11
NZ	1.04993	3.16667	3_11
NZ	1.2965	6.16667	3_11
NZ	1.14848	4.33333	3_11
NZ	1.68639	12.6667	3_11
NZ	1.76769	14.3333	3_11
NZ	1.77232	15.1667	3_11
NZ	1.02477	2.66667	3_11
NZ	1.6636	11	3_11
NZ	1.20155	5	3_11
NZ	0.99681	1.83333	3_11
NZ	1.8375	17.3333	3_11
NZ	1.61109	10.3333	3_11
NZ	0.985394	1.16667	3_11
NZ	1.78035	16.1667	3_11
NZ	1.00256	0.5	3_11
NZ	1.48167	8.33333	3_11
NZ	1.37496	7.16667	3_11
NZ	1.05368	3.33333	3_11
NZ	1.75927	13.5	3_11
NZ	1.5258	9.33333	3_11
NZ	1.76771	14.5	3_11
NZ	1.6891	12.3333	3_11
NZ	1.2956	6	3_11
NZ	1.66852	11.5	3_11
NZ	1.76505	15.5	3_11
NZ	1.01082	1.66667	3_11
NZ	1.45199	8	3_11
NZ	1.6188	10.5	3_11
NZ	1.26914	5.83333	3_11
NZ	1.32102	6.66667	3_11
NZ	1.16072	4.5	3_11
NZ	0.99905	0.666667	3_11
NZ	1.81433	16.3333	3_11
NZ	0.981482	0.833333	3_11
NZ	1.10085	3.83333	3_11
NZ	1.74867	13.8333	3_11
NZ	1.68281	12.5	3_11
NZ	1.73769	14.8333	3_11
NZ	1.5487	9.83333	3_11
NZ	1.45522	8.16667	3_11
NZ	1.03507	2.83333	3_11
NZ	0.995366	2	3_11
NZ	1.32369	6.33333	3_11
NZ	1.68622	11.6667	3_11
NZ	1.78124	15.6667	3_11
NZ	1.34412	6.83333	3_11
NZ	1.65866	10.8333	3_11
NZ	1.2462	5.33333	3_11
NZ	0.992238	1.33333	3_11
NZ	1.67657	12.8333	3_11
NZ	1.75391	16.6667	3_11
NZ	1.09832	3.66667	3_11
NZ	1.18475	4.83333	3_11
NZ	0.999633	0.333333	3_11
NZ	1.75514	14	3_11
NZ	1.76077	15.3333	3_11
NZ	1.49596	8.5	3_11
NZ	1.53849	9.5	3_11
NZ	1.68249	11.8333	3_11
NZ	1.06893	3.5	3_11
NZ	1.67124	11.1667	3_11
NZ	1.39483	7.5	3_11
NZ	1.78041	15.8333	3_11
NZ	0.996348	2.16667	3_11
NZ	1.71163	13	3_11
NZ	1.15943	4.66667	3_11
NZ	1.73405	13.6667	3_11
NZ	1.15163	4.16667	3_11
NZ	0.999559	1.5	3_11
NZ	1.25712	5.5	3_11
NZ	1.32353	6.5	3_11
NZ	1.55946	9.66667	3_11
NZ	1.84474	17	3_11
NZ	1.41608	7.66667	3_11
NZ	1.78602	15	3_11
NZ	0.989305	1	3_11
NZ	1.50251	8.83333	3_11
NZ	1.69982	12	3_11
NZ	1.72725	13.1667	3_11
NZ	1.77302	16	3_11
NZ	1.63981	10.6667	3_11
NZ	1.60201	10.1667	3_11
NZ	1	0	3_12
NZ	1.18289	10.8333	3_12
NZ	1.34649	16	3_12
NZ	0.92281	2.5	3_12
NZ	1.02521	4.66667	3_12
NZ	1.30083	15.1667	3_12
NZ	1.1046	6	3_12
NZ	1.13378	7.33333	3_12
NZ	1.26583	13.1667	3_12
NZ	0.991768	0.166667	3_12
NZ	0.930861	1.66667	3_12
NZ	1.17155	9.83333	3_12
NZ	1.21205	11.5	3_12
NZ	0.984807	4	3_12
NZ	1.36059	16.1667	3_12
NZ	1.09693	6.16667	3_12
NZ	1.31222	15	3_12
NZ	1.15409	8.16667	3_12
NZ	1.29339	13.6667	3_12
NZ	0.95726	0.5	3_12
NZ	0.927631	2.33333	3_12
NZ	1.21258	11.6667	3_12
NZ	1.04115	4.83333	3_12
NZ	1.16831	9.5	3_12
NZ	1.10138	6.33333	3_12
NZ	1.39457	17	3_12
NZ	1.32282	15.5	3_12
NZ	1.16006	9.16667	3_12
NZ	1.30614	14	3_12
NZ	0.967789	0.333333	3_12
NZ	0.918565	2.16667	3_12
NZ	1.17376	10.1667	3_12
NZ	1.22405	11.8333	3_12
NZ	1.01293	4.5	3_12
NZ	1.11997	6.5	3_12
NZ	1.36081	16.5	3_12
NZ	1.30233	14.8333	3_12
NZ	1.15751	8.83333	3_12
NZ	0.94058	1	3_12
NZ	1.27236	13.3333	3_12
NZ	0.950428	3.33333	3_12
NZ	1.05811	5	3_12
NZ	1.12517	7.16667	3_12
NZ	1.22626	12	3_12
NZ	1.16089	9.33333	3_12
NZ	1.15684	8.66667	3_12
NZ	1.3137	15.3333	3_12
NZ	1.37918	16.8333	3_12
NZ	0.951764	0.666667	3_12
NZ	0.980127	3.66667	3_12
NZ	1.29079	13.5	3_12
NZ	0.995567	4.16667	3_12
NZ	1.17078	10.5	3_12
NZ	1.14357	7.66667	3_12
NZ	1.22068	12.5	3_12
NZ	1.1629	8.5	3_12
NZ	1.33339	15.6667	3_12
NZ	0.934185	1.16667	3_12
NZ	0.932646	2.66667	3_12
NZ	1.30184	14.5	3_12
NZ	1.40848	17.3333	3_12
NZ	1.00566	4.33333	3_12
NZ	1.17355	10.3333	3_12
NZ	1.11977	7	3_12
NZ	1.22941	12.3333	3_12
NZ	0.93534	0.833333	3_12
NZ	0.96126	3.5	3_12
NZ	1.15392	8	3_12
NZ	1.29448	14.6667	3_12
NZ	1.06347	5.16667	3_12
NZ	1.29744	14.1667	3_12
NZ	1.11437	6.83333	3_12
NZ	1.19735	11.1667	3_12
NZ	0.921397	2	3_12
NZ	1.24063	12.6667	3_12
NZ	1.16241	9	3_12
NZ	0.938342	2.83333	3_12
NZ	1.35567	16.3333	3_12
NZ	1.09438	5.5	3_12
NZ	1.28724	14.3333	3_12
NZ	1.18118	10.6667	3_12
NZ	1.13724	7.83333	3_12
NZ	0.923779	1.5	3_12
NZ	0.95414	3	3_12
NZ	1.09178	5.66667	3_12
NZ	1.24964	12.8333	3_12
NZ	1.16213	8.33333	3_12
NZ	1.39052	17.1667	3_12
NZ	1.30811	13.8333	3_12
NZ	1.18925	11	3_12
NZ	0.924258	1.83333	3_12
NZ	1.13213	7.5	3_12
NZ	0.952118	3.16667	3_12
NZ	1.08664	5.83333	3_12
NZ	1.16483	10	3_12
NZ	1.2368	12.1667	3_12
NZ	1.31542	16.6667	3_12
NZ	1.33001	15.8333	3_12
NZ	1.2055	11.3333	3_12
NZ	0.923478	1.33333	3_12
NZ	0.972709	3.83333	3_12
NZ	1.1087	6.66667	3_12
NZ	1.07457	5.33333	3_12
NZ	1.25795	13	3_12
NZ	1.17509	9.66667	3_12
DMSO	0.897511	1.33333	3_2
DMSO	0.983504	4.33333	3_2
DMSO	0.909124	1	3_2
[truncated: 2,412 more rows]
