# Supplementary material for: Mechanical confinement governs phenotypic plasticity in melanoma
Source: Nature. 2025 Aug 27;647(8089):517–27. doi: 10.1038/s41586-025-09445-6 (PMC12611772; doi:10.1038/s41586-025-09445-6)
Supplement: Supplementary file 16 — Source Data Extended Data Fig. 10 [file 41586_2025_9445_MOESM16_ESM.xlsx]

## Sheet: Extended Data Fig. 10b
Source data: Extended Data Fig. 10b
Condition	SYNE2 intensity
'unconfined'	0.00396835
'unconfined'	0.00405829
'unconfined'	0.00272497
'unconfined'	0.00306375
'unconfined'	0.00288568
'unconfined'	0.00317801
'unconfined'	0.00280266
'unconfined'	0.00297637
'unconfined'	0.00316258
'unconfined'	0.00258943
'unconfined'	0.00304891
'unconfined'	0.00302303
'unconfined'	0.00300366
'unconfined'	0.00281765
'unconfined'	0.00296548
'unconfined'	0.0031725
'unconfined'	0.00305516
'unconfined'	0.00311477
'unconfined'	0.00268509
'unconfined'	0.00295605
'unconfined'	0.00291111
'unconfined'	0.00274138
'unconfined'	0.00273797
'unconfined'	0.00308299
'unconfined'	0.00295597
'unconfined'	0.00275637
'unconfined'	0.00266752
'unconfined'	0.00252788
'unconfined'	0.00272633
'unconfined'	0.00322138
'unconfined'	0.00313708
'unconfined'	0.0025511
'unconfined'	0.00306725
'unconfined'	0.00254368
'unconfined'	0.00322086
'unconfined'	0.00282567
'unconfined'	0.00271517
'unconfined'	0.00266795
'unconfined'	0.0025878
'unconfined'	0.00242558
'unconfined'	0.00244923
'unconfined'	0.00271843
'unconfined'	0.00278603
'unconfined'	0.00287936
'unconfined'	0.00297464
'unconfined'	0.0028051
'unconfined'	0.0026949
'unconfined'	0.00298834
'unconfined'	0.0027626
'unconfined'	0.00305751
'unconfined'	0.00191207
'unconfined'	0.00299545
'unconfined'	0.00295291
'unconfined'	0.0028079
'unconfined'	0.00249392
'unconfined'	0.0027017
'unconfined'	0.00247104
'unconfined'	0.00268983
'unconfined'	0.00262455
'unconfined'	0.00260774
'unconfined'	0.0024091
'unconfined'	0.00236162
'unconfined'	0.00263378
'unconfined'	0.00231748
'unconfined'	0.0024689
'unconfined'	0.00250175
'unconfined'	0.00204511
'unconfined'	0.00254557
'unconfined'	0.00264073
'unconfined'	0.00230047
'unconfined'	0.00232927
'unconfined'	0.00229996
'unconfined'	0.00248647
'unconfined'	0.0028828
'unconfined'	0.00264628
'unconfined'	0.00240081
'unconfined'	0.00312782
'unconfined'	0.0025694
'unconfined'	0.0029053
'unconfined'	0.00285806
'unconfined'	0.00273009
'unconfined'	0.00278736
'unconfined'	0.00269349
'unconfined'	0.00275509
'unconfined'	0.00259206
'unconfined'	0.00277883
'unconfined'	0.00244419
'unconfined'	0.00238982
'unconfined'	0.00244431
'unconfined'	0.0029114
'unconfined'	0.00276248
'unconfined'	0.0026891
'unconfined'	0.002742
'confined'	0.00379347
'confined'	0.00410593
'confined'	0.00361888
'confined'	0.00440592
'confined'	0.00392398
'confined'	0.00341506
'confined'	0.00421618
'confined'	0.00421845
'confined'	0.00409731
'confined'	0.00322541
'confined'	0.00405536
'confined'	0.00315265
'confined'	0.00427991
'confined'	0.00329446
'confined'	0.0039249
'confined'	0.00408514
'confined'	0.00407014
'confined'	0.00445562
'confined'	0.00465793
'confined'	0.00382874
'confined'	0.00413264
'confined'	0.00403447
'confined'	0.00334028
'confined'	0.00463163
'confined'	0.00476785
'confined'	0.0048509
'confined'	0.00555229
'confined'	0.00367251
'confined'	0.00466429
'confined'	0.00457401
'confined'	0.0050564
'confined'	0.00467483
'confined'	0.00442852
'confined'	0.00456534
'confined'	0.00433153
'confined'	0.00410883
'confined'	0.00377686
'confined'	0.0038251
'confined'	0.00378774
'confined'	0.00361585
'confined'	0.0040011
'confined'	0.00362986
'confined'	0.00429302
'confined'	0.00485657
'confined'	0.00446084
'confined'	0.00361955
'confined'	0.00378755
'confined'	0.00373064
'confined'	0.00395219
'confined'	0.00353573
'confined'	0.00353962
'confined'	0.00392587
'confined'	0.0037291
'confined'	0.00485401
'confined'	0.00533491
'confined'	0.00382936
'confined'	0.00412271
'confined'	0.00431691
'confined'	0.00426615
'confined'	0.00450777
'confined'	0.00429542
'confined'	0.00420341
'confined'	0.00436416
'confined'	0.00385361
'confined'	0.00410753
'confined'	0.0045016
'confined'	0.00365226
'confined'	0.00426369
'confined'	0.00463247
'confined'	0.00390117
'confined'	0.00373025
'confined'	0.00465382
'confined'	0.00387508
'confined'	0.00354187
'confined'	0.00401972
'confined'	0.00380075
'confined'	0.00346348
'confined'	0.00445513
'confined'	0.00391588
'confined'	0.0048601
'confined'	0.00291574
'confined'	0.0034032
'confined'	0.00379266
'confined'	0.0036599
'confined'	0.00507567

## Sheet: Extended Data Fig. 10c
Source data: Extended Data Fig. 10c
Condition	Rep1	Rep2	Rep3	Mean	Std
NT	1	1	1	1	0
siSYNE1	0.514874	0.371317	0.43961	0.441934	0.0718066
siSYNE2	0.308857	0.210836	0.327241	0.282311	0.0625779
siSUN1	0.166763	0.152162	0.159344	0.159423	0.00730045
siSUN2	0.379253	0.362647	0.296057	0.345985	0.0440295

## Sheet: Extended Data Fig. 10e
Source data: Extended Data Fig. 10e
Condition	LMNA intensity
'unconfined'	0.0230002
'unconfined'	0.0263814
'unconfined'	0.0269645
'unconfined'	0.0253546
'unconfined'	0.0248851
'unconfined'	0.0261962
'unconfined'	0.0271194
'unconfined'	0.0304361
'unconfined'	0.0284304
'unconfined'	0.0275034
'unconfined'	0.0282134
'unconfined'	0.0283867
'unconfined'	0.0291699
'unconfined'	0.0257838
'unconfined'	0.0295518
'unconfined'	0.0278088
'unconfined'	0.0282752
'unconfined'	0.0289821
'unconfined'	0.0232768
'unconfined'	0.0258233
'unconfined'	0.0223316
'unconfined'	0.023772
'unconfined'	0.0232911
'unconfined'	0.0222582
'unconfined'	0.023439
'unconfined'	0.0218272
'unconfined'	0.0217788
'unconfined'	0.0219026
'unconfined'	0.02525
'unconfined'	0.0278057
'unconfined'	0.0257655
'unconfined'	0.0266764
'unconfined'	0.0250918
'unconfined'	0.0247487
'unconfined'	0.0261863
'unconfined'	0.0215647
'unconfined'	0.0263658
'unconfined'	0.0265352
'unconfined'	0.0215484
'unconfined'	0.0190087
'unconfined'	0.0277712
'unconfined'	0.025855
'unconfined'	0.0244394
'unconfined'	0.0286048
'unconfined'	0.025436
'unconfined'	0.0232314
'unconfined'	0.0280868
'unconfined'	0.025063
'unconfined'	0.0244124
'unconfined'	0.0238412
'unconfined'	0.022775
'unconfined'	0.0240341
'unconfined'	0.0235016
'unconfined'	0.0233646
'unconfined'	0.0247779
'unconfined'	0.0254285
'unconfined'	0.0233773
'unconfined'	0.022203
'unconfined'	0.0188207
'unconfined'	0.0235475
'unconfined'	0.0203792
'unconfined'	0.0224615
'unconfined'	0.0170649
'unconfined'	0.0183939
'unconfined'	0.0194116
'unconfined'	0.0205208
'unconfined'	0.0242402
'unconfined'	0.0222538
'unconfined'	0.0249901
'unconfined'	0.0214313
'unconfined'	0.0216132
'unconfined'	0.0224008
'unconfined'	0.0212504
'unconfined'	0.0211458
'unconfined'	0.0199163
'unconfined'	0.017374
'unconfined'	0.0208592
'unconfined'	0.0216674
'unconfined'	0.0252981
'unconfined'	0.0228044
'unconfined'	0.0218403
'unconfined'	0.0225682
'unconfined'	0.0240642
'unconfined'	0.023063
'unconfined'	0.023474
'unconfined'	0.0214704
'unconfined'	0.0245706
'unconfined'	0.0228945
'unconfined'	0.0230861
'unconfined'	0.0242823
'unconfined'	0.0245787
'unconfined'	0.0232929
'unconfined'	0.0242285
'unconfined'	0.0213833
'unconfined'	0.0203431
'unconfined'	0.0235433
'unconfined'	0.0235472
'unconfined'	0.0220368
'unconfined'	0.0219324
'unconfined'	0.0244376
'unconfined'	0.025139
'unconfined'	0.0220522
'unconfined'	0.0223403
'unconfined'	0.0181398
'unconfined'	0.017868
'unconfined'	0.0217329
'unconfined'	0.020578
'unconfined'	0.0233264
'unconfined'	0.0258829
'unconfined'	0.021512
'unconfined'	0.0232531
'unconfined'	0.0242494
'unconfined'	0.0231585
'unconfined'	0.023963
'unconfined'	0.0212219
'unconfined'	0.0246705
'unconfined'	0.0227269
'unconfined'	0.0242488
'unconfined'	0.0236891
'unconfined'	0.0162929
'unconfined'	0.0261539
'unconfined'	0.0263802
'unconfined'	0.0251354
'unconfined'	0.0234077
'unconfined'	0.022397
'unconfined'	0.0269785
'unconfined'	0.0267669
'unconfined'	0.0264442
'unconfined'	0.0243881
'unconfined'	0.025393
'unconfined'	0.0253964
'unconfined'	0.0254176
'unconfined'	0.0203031
'unconfined'	0.0228312
'unconfined'	0.024059
'unconfined'	0.0217605
'unconfined'	0.0216827
'unconfined'	0.020264
'unconfined'	0.0232553
'unconfined'	0.0219082
'unconfined'	0.0218075
'unconfined'	0.0214197
'unconfined'	0.0210368
'unconfined'	0.0214523
'unconfined'	0.0222498
'unconfined'	0.0256128
'unconfined'	0.0252038
'unconfined'	0.0288537
'unconfined'	0.026951
'unconfined'	0.0268776
'unconfined'	0.0267214
'unconfined'	0.0293089
'unconfined'	0.031258
'unconfined'	0.0283369
'unconfined'	0.0311784
'unconfined'	0.0319243
'unconfined'	0.0302459
'unconfined'	0.0285407
'unconfined'	0.0267986
'unconfined'	0.0302384
'unconfined'	0.0301303
'unconfined'	0.0253506
'unconfined'	0.0168345
'unconfined'	0.0248884
'unconfined'	0.0206796
'unconfined'	0.0273726
'unconfined'	0.0259544
'unconfined'	0.0277242
'unconfined'	0.0277649
'unconfined'	0.026921
'unconfined'	0.0258696
'unconfined'	0.0295878
'unconfined'	0.027776
'unconfined'	0.0280162
'unconfined'	0.0270205
'unconfined'	0.0272861
'unconfined'	0.0272627
'unconfined'	0.0242704
'unconfined'	0.029562
'unconfined'	0.0251815
'confined'	0.0626446
'confined'	0.0702895
'confined'	0.062603
'confined'	0.0785233
'confined'	0.0695085
'confined'	0.0755833
'confined'	0.0802668
'confined'	0.0852842
'confined'	0.0846242
'confined'	0.0778001
'confined'	0.0545912
'confined'	0.0686279
'confined'	0.0535607
'confined'	0.0607739
'confined'	0.0662277
'confined'	0.0667984
'confined'	0.0578905
'confined'	0.075114
'confined'	0.074784
'confined'	0.0668752
'confined'	0.0707601
'confined'	0.0714416
'confined'	0.0559673
'confined'	0.0512914
'confined'	0.0576979
'confined'	0.0664854
'confined'	0.0597386
'confined'	0.0656598
'confined'	0.082428
'confined'	0.0632274
'confined'	0.0254628
'confined'	0.0722009
'confined'	0.0909716
'confined'	0.0905227
'confined'	0.0685656
'confined'	0.0684644
'confined'	0.0838555
'confined'	0.0764656
'confined'	0.0741219
'confined'	0.071733
'confined'	0.0594781
'confined'	0.0780266
'confined'	0.0852974
'confined'	0.0762293
'confined'	0.0722315
'confined'	0.0835477
'confined'	0.0733612
'confined'	0.0776856
'confined'	0.0763205
'confined'	0.0703484
'confined'	0.0810348
'confined'	0.080277
'confined'	0.082397
'confined'	0.0792891
'confined'	0.0710508
'confined'	0.0816972
'confined'	0.0750776
'confined'	0.0840803
'confined'	0.0683768
'confined'	0.0624015
'confined'	0.0669871
'confined'	0.0727761
'confined'	0.0645988
'confined'	0.0654371
'confined'	0.0667089
'confined'	0.071823
'confined'	0.0667063
'confined'	0.0707604
'confined'	0.0679731
'confined'	0.0700316
'confined'	0.0746603
'confined'	0.0598456
'confined'	0.0602799
'confined'	0.0772614
'confined'	0.0857953
'confined'	0.0641631
'confined'	0.0701053
'confined'	0.0690363
'confined'	0.0781296
'confined'	0.0772751
'confined'	0.056444
'confined'	0.0741391
'confined'	0.0561149
'confined'	0.0864752
'confined'	0.0727795
'confined'	0.081857
'confined'	0.0937149
'confined'	0.0660798
'confined'	0.0888019
'confined'	0.0932796
'confined'	0.0654314
'confined'	0.067993
'confined'	0.0730306
'confined'	0.0647226
'confined'	0.0846283
'confined'	0.0723857
'confined'	0.0755338
'confined'	0.0924863
'confined'	0.0763809
'confined'	0.0673187
'confined'	0.0750407
'confined'	0.0828714
'confined'	0.0737692
'confined'	0.0633582
'confined'	0.0828766
'confined'	0.0845259
'confined'	0.0744825
'confined'	0.087002
'confined'	0.093595
'confined'	0.117551
'confined'	0.0937251
'confined'	0.0897577
'confined'	0.0712396
'confined'	0.0789864
'confined'	0.10954
'confined'	0.0725583
'confined'	0.0808737
'confined'	0.0831934
'confined'	0.0631373
'confined'	0.0842328
'confined'	0.081525
'confined'	0.0813395
'confined'	0.0837004
'confined'	0.105417
'confined'	0.0855018
'confined'	0.0793645
'confined'	0.0809621
'confined'	0.079403
'confined'	0.0947218
'confined'	0.0851879
'confined'	0.0699933
'confined'	0.0761142
'confined'	0.0723507
'confined'	0.0851345
'confined'	0.0836275

## Sheet: Extended Data Fig. 10g
Source data: Extended Data Fig. 10g
Nuclear stiffness (kPa)
Unconfined	Confined
0.805511	1.15825
0.833129	1.84183
0.913638	0.970507
1.0976	1.80203
1.1163	1.39511
1.01979	0.89931
0.793292	1.94371
1.29086	0.717253
0.774487	0.747856
0.938207	1.11839
0.993853	0.827211
1.23189	0.886457
1.08277	1.04559
0.881739	0.882249
1.28199	0.772239
0.839944	1.40584
1.00702	0.992582
1.24635	1.07373
1.17217	0.68319
0.885124	1.70984
1.28886	1.91412
NaN	1.13959
0.901113	2.24798
0.803634	1.59964
1.18876	0.948576
1.69893	0.610608
1.07234	0.704922
0.775104	0.786665
0.793967	1.10427
1.068	1.05659
0.863518	0.925855
0.689064	0.936695
0.68424	0.717714
1.25778	0.774228
1.00861	0.697433
0.92158	0.657744
0.776959	0.540422
0.771967	0.611667
0.709249	0.620744
0.991362	0.581757
0.580046	0.912677
0.918381	0.997502
0.841064	0.797606
0.768908	0.910679
1.0096	1.20526
0.631544	0.776682
1.17561	0.600589
0.911244	1.37401
0.747351	1.10288
0.841182	1.39571
0.764405	1.44871
0.747164	1.038
0.838024	0.890754
0.72204	1.02342
1.22132	1.94741
0.826021	0.870475
1.0405	1.56502
0.69826	1.72809
1.01304	1.00807
0.816355	0.812808
1.00853	0.98045
0.830396	1.19889
0.610188	1.17248
1.01971	2.17392
0.86606	1.31171
0.868318	0.776753
0.997755	1.11601
0.904648	0.738641
0.950605	0.751013
1.23817	0.813784
1.3844	0.99853
