# Supplementary material for: Mechanical confinement governs phenotypic plasticity in melanoma
Source: Nature. 2025 Aug 27;647(8089):517–27. doi: 10.1038/s41586-025-09445-6 (PMC12611772; doi:10.1038/s41586-025-09445-6)
Supplement: Supplementary file 17 — Source Data Extended Data Fig. 13 [file 41586_2025_9445_MOESM17_ESM.xlsx]

## Sheet: Extended Data Fig. 13b
Source data: Extended Data Fig. 13b
Timepoint	Track 1	Track 2	Track 3	Track 4	Track 5	Track 6	Track 7	Track 8	Track 9	Track 10	Track 11	Track 12	Track 13	Track 14	Track 15	Track 16	Track 17	Track 18	Track 19	Track 20	Track 21	Track 22	Track 23	Track 24	Track 25	Track 26	Track 27	Track 28	Track 29	Track 30
1	0.0624509	0.195223	0.221461	0.105709	0.141806	0.0936053	0.402786	0.130883	0.0284726	0.21081	0.0725387	0.152563	0.0783004	0.156802	0.225334	0.198131	0.0414232	0.189672	0.0832585	0.06078	0.162754	0.268615	0.327687	0.0512191	0.125001	0.0596885	0.0252161	0.137517	0.135979	0.220559	0.0617887	0.1056	0.0263149	0.2496	0.215706	0.330319	0.0933087	0.308974
2	0.119285	0.0862231	0.0172912	0.0786467	0.198305	0.0997813	0.0764841	0.0828213	0.126694	0.0189835	0.0948097	0.162281	0.0697842	0.146482	0.0723853	0.186002	0.0125849	0.156652	0.132029	0.0856958	0.181316	0.115344	0.125693	0.13555	0.13522	0.0535014	0.0892361	0.0497507	0.0528663	0.0795184	0.108179	0.0264	0.079654	0.076538	0.043505	0.151271	0.158157	0.183653
3	0.0304797	0.0420565	0.106899	0.0176289	0.127596	0.158281	0.0588693	0.178945	0.00710421	0.120575	0.136136	0.01198	0.0832907	0.102815	0.0928289	0.0775142	0.0292154	0.236839	0.216749	0.0624065	0.270121	0.0470611	0.167982	0.104063	0.130032	0.0338346	0.141771	0.0708057	0.0604728	0.140698	0.118556	0.1584	0.113204	0.0803963	0.208675	0.130931	0.0584123	0.213413
4	0.0276872	0.138111	0.0919449	0.11037	0.0140355	0.100619	0.132139	0.225914	0.0812662	0.101401	0.0930519	0.103984	0.133555	0.152162	0.106687	0.106193	0.0712688	0.160167	0.0306357	0.09132	0.177051	0.0887914	0.0739076	0.0449249	0.0599585	0.0748094	0.0905113	0.143415	0.115233	0.091362	0.074092	0.0528	0.0942731	0.0250896	0.0110434	0.146719	0.0704602	0.243974
5	0.155663	0.0720119	0.0619038	0.0504593	0.153534	0.0935786	0.0706444	0.186755	0.162408	0.0537214	0.117027	0.133313	0.181666	0.148192	0.0914594	0.0729964	0.138498	0.128994	0.102177	0.0989783	0.105954	0.039091	0.067528	0.0775394	0.0998735	0.214464	0.124329	0.107101	0.10576	0.0667545	0.0828795	0.0264	0.100852	0.0460215	0.235673	0.107255	0.202366	0.174725
6	0.104196	0.136395	0.093466	0.0621456	0.0744664	0.0374483	0.0418723	0.0443473	0.0362536	0.0722018	0.0459914	0.0672264	0.201577	0.0884124	0.0926256	0.141323	0.110581	0.06341	0.231298	0.0482282	0.0681002	0.103316	0.190023	0.0538567	0.110696	0.101417	0.0460058	0.117784	0.0832629	0.11858	0.0830589	0.0792	0.0868881	0.140781	0.0494193	0.0504533	0.0346522	0.130043
7	0.0265788	0.0577121	0.0320446	0.155808	0.0525537	0.0927787	0.0663845	0.191246	0.0370874	0.0565139	0.0886787	0.085625	0.289941	0.0537814	0.0890611	0.0717567	0.0609166	0.153727	0.112984	0.107339	0.149891	0.0767358	0.12071	0.100194	0.0588253	0.0693085	0.0419011	0.0632477	0.0842388	0.0705566	0.0461583	0.0264	0.0744367	0.0247097	0.180892	0.111808	0.0502629	0.0834291
8	0.0436973	0.150762	0.0701259	0.206806	0.109233	0.106009	0.154895	0.245468	0.0885237	0.0615976	0.126171	0.0336295	0.061336	0.132064	0.184945	0.0662311	0.048527	0.174429	0.139814	0.155422	0.102018	0.0591568	0.152902	0.0727325	0.0738497	0.0532199	0.0660668	0.174522	0.141176	0.102749	0.0873157	0.0264	0.0894317	0.0165064	0.1453	0.198244	0.0406374	0.156273
9	0.0378103	0.246721	0.122866	0.0560694	0.0886963	0.0806998	0.0320727	0.172874	0.109917	0.116163	0.0687505	0.0954959	0.113326	0.114482	0.0617962	0.0975931	0.0271866	0.041599	0.202663	0.0489476	0.0256216	0.128363	0.235156	0.077183	0.0863301	0.0853105	0.113423	0.0547952	0.0467385	0.155424	0.0668801	0.1056	0.11699	0.16019	0.118199	0.100148	0.227755	0.12655
10	0.0413069	0.0646725	0.0506069	0.0967254	0.0268179	0.076012	0.102	0.144018	0.0226693	0.0530083	0.0824172	0.162813	0.0811952	0.103067	0.12946	0.0861956	0.124166	0.0938257	0.0601883	0.0728697	0.150763	0.124804	0.0511404	0.113941	0.0941572	0.109234	0.0840956	0.180527	0.0811862	0.00497308	0.0938923	0.0264	0.132984	0.0665076	0.0922948	0.090037	0.257627	0.0487748
11	0.107241	0.0167214	0.0852511	0.0585063	0.0882179	0.110053	0.0314334	0.0761037	0.165976	0.0796793	0.0927052	0.0351407	0.0051469	0.0398715	0.161025	0.103621	0.0677195	0.0958931	0.0999408	0.184028	0.0488784	0.0888964	0.162371	0.0908394	0.047151	0.146382	0.0389787	0.0347539	0.114478	0.0935355	0.0771146	0.0528	0.0634348	0.0547592	0.213711	0.0452935	0.142016	0.103858
12	0.0170325	0.0480889	0.0991931	0.0358048	0.0521315	0.144975	0.105364	0.0929265	0.137449	0.0966509	0.142026	0.0743003	0.0134054	0.112591	0.190483	0.165741	0.061876	0.135497	0.117935	0.0890426	0.080752	0.156369	0.242107	0.119511	0.12243	0.143633	0.190966	0.0824409	0.154587	0.0588578	0.238162	0.1056	0.18787	0.0768013	0.1728	0.0934742	0.217788	0.0606602
13	0.0687102	0.042983	0.0314891	0.137494	0.0305266	0.0811766	0.0435418	0.126133	0.0939793	0.0358034	0.0878581	0.0708852	0.0405012	0.0438512	0.0349158	0.128691	0.057208	0.0963248	0.0487387	0.0553645	0.0692795	0.198737	0.0835612	0.0955051	0.0733579	0.115276	0.192629	0.0441359	0.053336	0.037406	0.165196	0.0528	0.11182	0.0919807	0.0928984	0.0462926	0.0627573	0.0345306
14	0.112093	0.0424496	0.0224286	0.067949	0.0663536	0.0706387	0.0568733	0.0607748	0.102411	0.0174207	0.0196447	0.124643	0.0485521	0.0279136	0.123671	0.132279	0.111921	0.167751	0.0439668	0.0638961	0.0816784	0.113307	0.0559356	0.0450705	0.0549353	0.117724	0.142009	0.0907136	0.126399	0.0137815	0.026211	0.0528	0.0258101	0.141928	0.153897	0.044402	0.0994477	0.046834
15	0.0796612	0.110288	0.0420395	0.0954173	0.0630736	0.139384	0.117967	0.0820055	0.0579593	0.0953953	0.0849968	0.0596409	0.0888127	0.033082	0.253732	0.0747126	0.0291745	0.0953269	0.033697	0.0248637	0.275724	0.102193	0.122688	0.147735	0.0215761	0.0999868	0.165647	0.127168	0.0715123	0.0708492	0.0990479	0.0264	0.107881	0.102859	0.244827	0.0942058	0.0310365	0.032955
16	0.0565065	0.0801837	0.0317247	0.0732199	0.0353107	0.102022	0.0589184	0.0511919	0.0318109	0.0474638	0.078423	0.149629	0.0888377	0.0869396	0.0968057	0.218025	0.11574	0.0403613	0.0345299	0.114214	0.0843683	0.130425	0.056287	0.0325306	0.10161	0.0967186	0.0826316	0.149473	0.0275968	0.0851205	0.17365	0.0264	0.0855266	0.075429	0.156382	0.0591102	0.0593802	0.0657952
17	0.0400437	0.0542708	0.0492751	0.09411	0.0851722	0.0271473	0.0344321	0.0175282	0.104685	0.0460435	0.0079842	0.0963289	0.115329	0.127565	0.0405894	0.0766851	0.0992248	0.0611557	0.0503814	0.0996036	0.0495939	0.0858552	0.127548	0.0700801	0.0715606	0.0879247	0.0555354	0.0784906	0.0697772	0.0344989	0.0506915	0.0528	0.0284238	0.100521	0.120596	0.155641	0.120505	0.056179
18	0.0317069	0.0435496	0.0358722	0.0275023	0.0680657	0.0266181	0.010333	0.063243	0.0857203	0.0352359	0.018663	0.0586041	0.108513	0.0655051	0.0985661	0.12304	0.0239627	0.103129	0.0330514	0.0224706	0.0302713	0.0545304	0.101918	0.0454142	0.0444346	0.0785173	0.066911	0.115018	0.0458711	0.0637099	0.0461675	0	0.0408375	0.122609	0.109879	0.0549049	0.170307	0.0832062
19	0.109126	0.12122	0.0891453	0.0624751	0.0534765	0.071725	0.0635517	0.117968	0.0473375	0.103642	0.0427882	0.0908096	0.194388	0.102158	0.0626576	0.225593	0.0445945	0.180782	0.0862405	0.0392091	0.0458481	0.0897436	0.108293	0.0316932	0.0442238	0.0705501	0.0734845	0.101908	0.0932914	0.119314	0.0775078	0.0264	0.0577983	0.0838317	0.165861	0.0527934	0.110494	0.134666
20	0.0418269	0.0272486	0.0295465	0.101464	0.050551	0.0784253	0.0426733	0.163236	0.097343	0.0488525	0.0494567	0.00620285	0.131468	0.0710227	0.13868	0.133671	0.104394	0.0286769	0.0615406	0.117301	0.131326	0.111277	0.0117011	0.102979	0.0626437	0.0617677	0.0818941	0.0739629	0.100224	0.017583	0.0954409	0.0264	0.109351	0.0798188	0.15452	0.0720894	0.191229	0.0881128
21	0.0280968	0.0212892	0.0350816	0.162104	0.0496943	0.0234255	0.0395007	0.0701466	0.0524208	0.0166426	0.00590943	0.112222	0.0825741	0.0891621	0.120038	0.205503	0.0764193	0.142791	0.110856	0.0245811	0.0863335	0.211953	0.045979	0.0756475	0.0529291	0.107166	0.129256	0.0778012	0.14525	0.0446565	0.0830274	0.0264	0.040278	0.131102	0.134588	0.0969587	0.149795	0.0405943
22	0.134268	0.0369364	0.0422052	0.137982	0.0614903	0.0542459	0.0783025	0.0309045	0.0620059	0.0613386	0.0227513	0.0729678	0.0937071	0.126846	0.06914	0.231684	0.0824532	0.142661	0.0613667	0.0200187	0.0576158	0.155654	0.230199	0.0608638	0.0680777	0.0617576	0.109638	0.154976	0.0974416	0.0331094	0.0732062	0.0264	0.0802516	0.196693	0.32603	0.191946	0.0536932	0.0659965
23	0.146277	0.0210007	0.0468426	0.0984311	0.0245348	0.0811762	0.0775913	0.0398727	0.066592	0.0580632	0.0300805	0.0286233	0.0997495	0.290381	0.106052	0.190424	0.114286	0.161983	0.0656547	0.0954303	0.0669545	0.122884	0.119705	0.0962464	0.131691	0.0496055	0.114046	0.0610177	0.0857029	0.0505388	0.0395542	0.0264	0.0128318	0.1151	0.380587	0.138523	0.0327232	0.0609515
24	0.0257733	0.0786453	0.0494677	0.0837818	0.0432801	0.0307157	0.0513579	0.150177	0.0471234	0.0609942	0.0332434	0.0292561	0.0516874	0.0586359	0.1078	0.141211	0.0412798	0.139871	0.0782994	0.187548	0.112529	0.03551	0.0501571	0.115933	0.0123261	0.0120111	0.0556339	0.0341737	0.0177432	0.0279206	0.0515198	0.0792	0.0796488	0.0814092	0.0763333	0.0517429	0.181784	0.097682
25	0.1566	0.0941233	0.0215952	0.0768187	0.0779062	0.177685	0.0935677	0.166722	0.111765	0.0907956	0.0252598	0.0932848	0.0433187	0.0677634	0.0849881	0.175766	0.044131	0.144778	0.0638209	0.0241189	0.101461	0.0408259	0.0503353	0.158477	0.0800113	0.114458	0.0463398	0.0348073	0.14391	0.0565366	0.137707	0	0.0295972	0.13314	0.390012	0.0378517	0.120942	0.0541222
26	0.0523944	0.102918	0.0634628	0.0819263	0.0118346	0.0361218	0.0477713	0.0930167	0.0959397	0.0336028	0.0192914	0.0734227	0.0423632	0.0894714	0.0736608	0.0775322	0.0287839	0.0551179	0.00860426	0.0932001	0.0181864	0.0665732	0.152592	0.0764116	0.0404766	0.0596014	0.0720925	0.0271551	0.0364429	0.10452	0.0723512	0.0264	0.0289252	0.0869267	0.137116	0.0473276	0.0442316	0.0365466
27	0.0524167	0.0667928	0.0216091	0.0998591	0.0761036	0.111163	0.0656538	0.228948	0.070092	0.00702022	0.0915467	0.0731537	0.049106	0.0915221	0.0935962	0.219218	0.033816	0.0990587	0.0405727	0.176007	0.0909897	0.0541931	0.0636062	0.157206	0.0506349	0.0844504	0.253743	0.082661	0.100181	0.0336306	0.163071	0.0528	0.11356	0.0295479	0.148074	0.0821171	0.200056	0.00274002
28	0.0831082	0.0407697	0.00672967	0.149014	0.0535947	0.0791452	0.1188	0.102601	0.0838331	0.0500441	0.0194896	0.0718373	0.0221425	0.089399	0.0307817	0.181003	0.103094	0.121048	0.0311092	0.0278124	0.0665484	0.0681409	0.195186	0.0265526	0.0412459	0.0729992	0.138021	0.0684711	0.00649355	0.0369737	0.0971573	0.0264	0.0300796	0.0139915	0.223378	0.0956057	0.161701	0.00896976
29	0.0182651	0.0625149	0.0454547	0.12295	0.0205562	0.105096	0.0110793	0.0716213	0.0424372	0.0375946	0.0382914	0.0658212	0.0940577	0.0464008	0.0314819	0.135977	0.163855	0.04637	0.0648456	0.15265	0.0498333	0.0703973	0.109045	0.0821087	0.013857	0.0742836	0.0619994	0.0292286	0.0923369	0.0400353	0.0431021	0.0264	0.0336909	0.0553187	0.479845	0.033642	0.321024	0.084312
30	0.0884147	0.0470117	0.133485	0.0900009	0.0214357	0.0524619	0.0861514	0.102858	0.0394637	0.157743	0.0262117	0.0760182	0.182417	0.0260191	0.0768428	0.036454	0.122796	0.14455	0.0965359	0.0539151	0.128341	0.160352	0.241217	0.0217109	0.112162	0.195735	0.041112	0.0737162	0.0832063	0.0702411	0.0847046	0.132	0.0160116	0.189161	0.127399	0.0845269	0.104601	0.194017
31	0.0168724	0.0105043	0.110929	0.216376	0.0391116	0.0880271	0.0755975	0.137058	0.0857307	0.117471	0.0741798	0.0916144	0.0392388	0.0415565	0.0471668	0.0658389	0.0593333	0.13678	0.0598119	0.0767585	0.0318149	0.103548	0.0656759	0.0572037	0.0953238	0.275684	0.110896	0.056442	0.0292603	0.0681356	0.149189	0.1584	0.105242	0.0689413	0.162673	0.0550899	0.0921677	0.0926289
32	0.0898318	0.073392	0.0945557	0.266547	0.0699202	0.0448789	0.0726803	0.0631051	0.0450761	0.0715692	0.0506183	0.0610399	0.0635553	0.158111	0.0248829	0.183431	0.096579	0.103278	0.157825	0.130321	0.0602688	0.0623061	0.165576	0.0636395	0.105714	0.129418	0.0849322	0.0243061	0.0416664	0.0633802	0.0801426	0.0792	0.0246948	0.120985	0.164282	0.0823556	0.150527	0.102025
33	0.0429191	0.086269	0.0697525	0.0917274	0.041756	0.0343051	0.0511363	0.0801293	0.0548735	0.0854325	0.0246521	0.0325513	0.0526338	0.119409	0.102712	0.109304	0.0780848	0.112934	0.0483176	0.0302525	0.150102	0.146673	0.0269409	0.0745521	0.101621	0.050509	0.077214	0.0413005	0.0350003	0.0312632	0.0648361	0.0528	0.0415971	0.0934432	0.316007	0.0143278	0.00544603	0.041058
34	0.0148497	0.126895	0.0379313	0.0967729	0.0449428	0.0678398	0.0283291	0.0206182	0.0612956	0.069562	0.0841498	0.0857286	0.0516535	0.15694	0.0870259	0.0380849	0.189006	0.144766	0.0746421	0.122527	0.1488	0.0982435	0.0795289	0.00903668	0.118175	0.0498611	0.109512	0.0881129	0.00743345	0.13982	0.0738682	0.132	0.042452	0.0245883	0.0656894	0.0221401	0.0913396	0.0324441
35	0.0659437	0.102439	0.0955823	0.0997054	0.116564	0.0851082	0.040732	0.140395	0.109795	0.0915589	0.0611545	0.0851826	0.0437597	0.203304	0.129502	0.0724166	0.0765414	0.159142	0.0342103	0.0264288	0.0790052	0.071511	0.112437	0.0988718	0.12545	0.0928426	0.185607	0.0524412	0.0744599	0.0837196	0.0816387	0.1056	0.00735039	0.0209265	0.195408	0.00885236	0.0539659	0.046341
36	0.118633	0.0173758	0.149912	0.0377109	0.0636831	0.0426353	0.0448029	0.0999783	0.0747209	0.126634	0.076378	0.016771	0.157113	0.045517	0.0623959	0.0563851	0.189104	0.0576646	0.15803	0.0962039	0.268789	0.0889657	0.122463	0.0964446	0.108679	0.0384203	0.136102	0.0388245	0.0180103	0.131859	0.110727	0.1056	0.0637547	0.106938	0.0621393	0.0461119	0.0618511	0.0943478
37	0.10471	0.129637	0.119419	0.101479	0.0371706	0.0714995	0.0554079	0.115123	0.0709288	0.169245	0.0921071	0.0618642	0.0448337	0.102156	0.0839098	0.0688721	0.158913	0.243298	0.146003	0.0545251	0.046415	0.123045	0.139462	0.0788325	0.147512	0.0652014	0.0473126	0.0968298	0.0863005	0.149265	0.110185	0.1848	0.105072	0.0816084	0.0474035	0.0669868	0.0846769	0.108559
38	0.0563843	0.186645	0.0251075	0.100299	0.0915144	0.0491084	0.103519	0.0784152	0.0945686	0.0424388	0.0108742	0.0873259	0.0418963	0.0448951	0.0640401	0.0758649	0.0668656	0.0680674	0.0264102	0.062982	0.0316674	0.167397	0.0761043	0.0507612	0.0590404	0.0213068	0.210179	0.0625241	0.0214425	0.0751085	0.133077	0.0528	0.0718608	0.0449575	0.077545	0.0376614	0.122547	0.159533
39	0.11064	0.0183275	0.0315841	0.188733	0.0760091	0.100453	0.0423756	0.0600523	0.0966171	0.0820329	0.0575319	0.019798	0.0701503	0.0986111	0.133046	0.0226132	0.088147	0.117067	0.139127	0.091706	0.0917321	0.0267762	0.109235	0.0772045	0.0293059	0.113344	0.191094	0.0295711	0.09731	0.0493534	0.0648649	0.0528	0.0855707	0.0866591	0.156665	0.0544216	0.161418	0.0634861
40	0.0335178	0.154774	0.0745737	0.0453512	0.0775026	0.105086	0.0695568	0.0889581	0.0134296	0.14129	0.0504175	0.068169	0.0830219	0.142391	0.0659067	0.189769	0.101913	0.0908731	0.0192038	0.0657963	0.0913088	0.110333	0.200669	0.108115	0.0737906	0.0490903	0.181656	0.0449328	0.06893	0.0979126	0.125327	0.1056	0.0743107	0.130259	0.133994	0.0430487	0.108511	0.144232
41	0.054516	0.269685	0.0422526	0.125386	0.108071	0.0337796	0.030629	0.138458	0.117041	0.0770194	0.0388802	0.0511133	0.0389694	0.1912	0.0598253	0.234956	0.141987	0.147379	0.0487531	0.0882916	0.156375	0.0177551	0.0061388	0.0687775	0.117471	0.142966	0.0900991	0.0387565	0.117264	0.0868053	0.0183302	0	0.0445178	0.0189099	0.064225	0.0659992	0.109248	0.111803
42	0.0505068	0.0222692	0.0436759	0.131695	0.0635638	0.0467365	0.105297	0.0932533	0.0680303	0.0487946	0.0281961	0.0780263	0.0670994	0.150319	0.0183296	0.0908948	0.113239	0.114805	0.0511939	0.0310391	0.156181	0.228906	0.00359745	0.0746862	0.0497347	0.135118	0.031378	0.0973332	0.0606506	0.0444509	0.101015	0.0528	0.0443232	0.087686	0.0781972	0.0908382	0.200254	0.0821386
43	0.106494	0.0354313	0.0283776	0.145461	0.0733174	0.0293598	0.0318191	0.0191215	0.00863965	0.0625901	0.0219745	0.0589347	0.0543158	0.142471	0.0446588	0.0434253	0.13539	0.187125	0.0235631	0.08997	0.203117	0.0596196	0.0730498	0.0533492	0.0264401	0.0526234	0.0993249	0.0274948	0.0753118	0.0702887	0.0314529	0.0792	0.0494683	0.0506723	0.0327	0.0212578	0.0501927	0.0599596
44	0.0466815	0.101415	0.0269742	0.128655	0.0938633	0.058359	0.0486992	0.109846	0.120085	0.0704919	0.0435469	0.0515315	0.00936777	0.099598	0.0927657	0.0513411	0.045684	0.189056	0.0523558	0.00662719	0.0686644	0.0114727	0.0290283	0.122809	0.0568108	0.0730259	0.073835	0.0557943	0.0851895	0.0472397	0.0343326	0.0528	0.013154	0.117345	0.070362	0.0970919	0.0821314	0.0699641
45	0.0588903	0.106212	0.0313996	0.0635082	0.117539	0.0692178	0.0428951	0.121334	0.0783836	0.0825695	0.067911	0.0266712	0.0862396	0.118604	0.10305	0.122094	0.154842	0.103275	0.0338082	0.063707	0.0590724	0.0989995	0.0571389	0.0150477	0.105583	0.0564093	0.210914	0.0810017	0.109277	0.0576692	0.126891	0.0264	0.0592854	0.0537077	0.0142721	0.126362	0.0417027	0.149161
46	0.067938	0.0766603	0.0984395	0.122162	0.00219306	0.0530296	0.0557618	0.0907893	0.0932265	0.0626889	0.0673336	0.0366028	0.0469399	0.178355	0.0690027	0.0496131	0.209175	0.116281	0.103445	0.0684567	0.0591499	0.0102636	0.0585129	0.0908373	0.126371	0.0626587	0.0956683	0.0235068	0.0550884	0.0609377	0.0883243	0.1584	0.0679045	0.076902	0.112543	0.108072	0.185572	0.0331356
47	0.123202	0.178542	0.101677	0.249467	0.030294	0.0279078	0.0213093	0.0565114	0.0339488	0.0808468	0.0273235	0.0495915	0.0498369	0.0747205	0.0579656	0.0658225	0.0791284	0.0660287	0.0630253	0.07614	0.194306	0.0353895	0.0446718	0.0464312	0.0406485	0.0690255	0.148946	0.0949367	0.0167471	0.0433509	0.0400819	0.0528	0.041506	0.0777247	0.131912	0.0459052	0.158687	0.0741827
48	0.0620021	0.0777536	0.2011	0.134926	0.0173467	0.0357076	0.0151487	0.0785986	0.105213	0.0897571	0.0715941	0.0481026	0.0509911	0.0297918	0.0505808	0.0868349	0.113909	0.123498	0.0921758	0.0565156	0.0818579	0.0934333	0.0260059	0.0657797	0.112189	0.0839804	0.106947	0.108207	0.0766604	0.0656154	0.0630575	0.1056	0.0286183	0.0668861	0.0612595	0.0219303	0.131917	0.00794428
49	0.0820731	0.0423742	0.23142	0.0438318	0.0521878	0.0531681	0.0302294	0.0494963	0.0757004	0.102092	0.0372831	0.0318296	0.0308999	0.0774696	0.0979649	0.139619	0.0718154	0.0504214	0.148873	0.0522441	0.0513879	0.0410072	0.229233	0.0520069	0.111506	0.081294	0.120534	0.0303919	0.0515719	0.132699	0.0342768	0.1848	0.050619	0.125673	0.11128	0.0643032	0.162099	0.16579
50	0.0384897	0.0888542	0.0412508	0.0550338	0.0321905	0.107594	0.0980505	0.15116	0.079368	0.0349796	0.0863758	0.0588469	0.105529	0.190687	0.157763	0.0399495	0.0708712	0.134729	0.019515	0.0888129	0.0478157	0.0606842	0.0553263	0.161037	0.0596774	0.0296112	0.110987	0.130849	0.0665506	0.024878	0.0614227	0.0528	0.0768168	0.117849	0.153206	0.150123	0.07588	0.0542366
51	0.124132	0.144653	0.134133	0.185308	0.0824023	0.114022	0.0592634	0.120248	0.0868245	0.0801673	0.102718	0.0250065	0.0180954	0.0228694	0.0546944	0.0689112	0.0947381	0.0212949	0.0518094	0.089358	0.156095	0.0654174	0.0612071	0.141528	0.0377497	0.0628347	0.185915	0.0831901	0.0605333	0.0159629	0.0960505	0.0528	0.122861	0.059965	0.00149867	0.0867516	0.0522029	0.0257681
52	0.0784081	0.109347	0.0238489	0.219422	0.108529	0.0171496	0.129368	0.119397	0.114908	0.0697868	0.0149378	0.0432088	0.0962939	0.189727	0.0742745	0.0575788	0.154554	0.0725281	0.0735534	0.0164452	0.0594963	0.0786005	0.0441523	0.138988	0.0864582	0.0498663	0.0202507	0.0503829	0.0969219	0.138403	0.101632	0	0.0172146	0.0605058	0.0106409	0.0769666	0.168487	0.0252196
53	0.0975776	0.130292	0.0184164	0.080948	0.046039	0.0663698	0.12925	0.0272987	0.038313	0.0817048	0.0592393	0.0425584	0.0976631	0.384724	0.0238331	0.0256925	0.0106771	0.0139155	0.0615783	0.0359171	0.102288	0.193426	0.0562642	0.174888	0.131293	0.0494923	0.0190021	0.0918842	0.0913859	0.0452691	0.031653	0.0264	0.0251661	0.0811165	0.117771	0.0836168	0.0145237	0.0259333
54	0.0623187	0.105705	0.0876322	0.0885424	0.0158371	0.0525195	0.0963182	0.0927862	0.0746477	0.0606244	0.0390907	0.0536171	0.0747714	0.141885	0.0305072	0.0429106	0.0758488	0.0593971	0.0828447	0.0684677	0.192755	0.0519933	0.0998938	0.046317	0.13965	0.0403811	0.0320932	0.139408	0.0144477	0.0460702	0.0678797	0.1056	0.0189141	0.127043	0.106913	0.0360274	0.0919241	0.126448
55	0.0243062	0.0478072	0.0612818	0.0686156	0.0535156	0.09627	0.114422	0.206551	0.0636742	0.0570635	0.0874919	0.0982636	0.0779324	0.0698743	0.0265884	0.343156	0.0427522	0.0265962	0.0568329	0.0515272	0.112694	0.0534428	0.0713986	0.0681077	0.0628795	0.0858958	0.191659	0.0865511	0.0998215	0.0363059	0.134212	0.0528	0.12166	0.0493021	0.138983	0.0731369	0.0579973	0.0354721
56	0.105254	0.120788	0.0895033	0.0084598	0.15736	0.0695755	0.0983658	0.13139	0.0910893	0.053042	0.0590856	0.0559169	0.0769333	0.0891495	0.152903	0.125349	0.124416	0.201811	0.116356	0.0437169	0.116339	0.0925909	0.0773762	0.0995894	0.148791	0.0785992	0.17442	0.0656659	0.118819	0.0923121	0.0419636	0.1056	0.106231	0.0704204	0.0752113	0.141238	0.1714	0.0987626
57	0.052135	0.11218	0.156454	0.0366876	0.0304708	0.161978	0.0876074	0.189842	0.145807	0.0262773	0.156479	0.0615875	0.0210459	0.143497	0.103168	0.143824	0.0807767	0.154049	0.0857405	0.0396211	0.0981028	0.0246713	0.098142	0.143448	0.0966789	0.0626956	0.133618	0.0848796	0.14129	0.118257	0.107588	0.0528	0.185648	0.0307112	0.165108	0.0878734	0.0910784	0.115947
58	0.0553686	0.1742	0.0909408	0.00634328	0.0670049	0.0679281	0.0442761	0.17907	0.21647	0.060467	0.0590125	0.122966	0.023741	0.148745	0.055668	0.0165934	0.0526924	0.0819179	0.0365166	0.0299351	0.0457202	0.25431	0.022826	0.110748	0.0721369	0.148453	0.0923978	0.0154098	0.135916	0.0820108	0.0737116	0	0.089697	0.0437006	0.0980802	0.100498	0.180349	0.0328562
59	0.118753	0.0856843	0.160006	0.186113	0.137878	0.0900826	0.0973106	0.103388	0.0654298	0.0727842	0.0953093	0.0992327	0.0869682	0.144152	0.0977066	0.271856	0.0985414	0.0621709	0.0979522	0.0961937	0.0834651	0.194566	0.120445	0.107154	0.108761	0.0881785	0.0871248	0.0381345	0.147917	0.0723253	0.108933	0.1056	0.0881248	0.0145233	0.0331194	0.0869871	0.0326335	0.0505882
60	0.0559231	0.165597	0.0290413	0.0605316	0.0845036	0.0266022	0.171478	0.0712079	0.0644008	0.0631787	0.0494092	0.0377679	0.0326578	0.0585849	0.164884	0.125139	0.0230965	0.0433485	0.131742	0.0534965	0.102531	0.119864	0.0735745	0.114982	0.0651887	0.0965016	0.0690984	0.178153	0.0595678	0.0356622	0.0241474	0.0528	0.0458857	0.0646289	0.0105162	0.118018	0.0943249	0.0282804
61	0.0335661	0.0361664	0.0905467	0.065013	0.000832387	0.0832485	0.0233785	0.259486	0.158813	0.0449432	0.0718053	0.0705496	0.0169967	0.12225	0.0522718	0.0684501	0.114915	0.0368639	0.0123831	0.0131571	0.0714119	0.191391	0.0374844	0.0300452	0.115444	0.0461903	0.128264	0.00517276	0.0981662	0.053484	0.115961	0.1056	0.113979	0.0760443	0.0750455	0.081526	0.0990805	0.0574965
62	0.00927418	0.082564	0.0897106	0.0659858	0.0153738	0.116865	0.0931198	0.0786866	0.0516595	0.10503	0.123261	0.0535445	0.0752416	0.139172	0.00986075	0.238652	0.0841974	0.0954166	0.0159928	0.0343649	0.131515	0.189766	0.0717043	0.0350636	0.0776727	0.106021	0.0589451	0.0758752	0.0812606	0.0465277	0.0167331	0.0528	0.0701654	0.0373136	0.0623748	0.112642	0.0957341	0.0454636
63	0.101895	0.024779	0.0359971	0.0912096	0.108433	0.103271	0.156533	0.0719816	0.239096	0.0946218	0.104503	0.0791212	0.0775245	0.0874437	0.0765759	0.166972	0.154026	0.0481609	0.0314597	0.00638085	0.163057	0.122081	0.0959511	0.084856	0.0305038	0.106924	0.156632	0.0911734	0.125817	0.0300885	0.0125366	0.1584	0.102854	0.0533775	0.0956832	0.0869905	0.119172	0.088999
64	0.0461318	0.0759909	0.0605368	0.0923193	0.124453	0.0555309	0.0336184	0.102725	0.0987221	0.471827	0.0454871	0.0666905	0.0771637	0.0586952	0.0248641	0.051811	0.0766772	0.116643	0.0313056	0.153808	0.199473	0.141089	0.150147	0.120192	0.0699155	0.0832557	0.0582024	0.0173929	0.127542	0.0545875	0.0443357	0.0792	0.0554761	0.131996	0.0203257	0.0762965	0.0659241	0.0680009
65	0.0555982	0.109105	0.0576793	0.0692491	0.0706295	0.0159202	0.0523054	0.129969	0.0999558	0.0143181	0.0256562	0.0284027	0.0561747	0.0597842	0.0872461	0.0507694	0.0959031	0.0674028	0.0439042	0.0364982	0.0759963	0.0951903	0.0928125	0.0364934	0.0755499	0.0439989	0.0482745	0.00656241	0.0286662	0.0497692	0.184791	0.0264	0.020688	0.0511406	0.100982	0.0324657	0.0112107	0.066966
66	0.0260127	0.0831666	0.0921243	0.0497986	0.0523749	0.0194406	0.107744	0.054492	0.073131	0.0776802	0.0537642	0.0613311	0.0910617	0.0714816	0.13762	0.090721	0.117459	0.0688625	0.0150293	0.0849145	0.143647	0.0515044	0.0430256	0.0576571	0.0907197	0.0336534	0.0776968	0.0607522	0.0853583	0.0857509	0.140206	0.1584	0.0554335	0.0958058	0.0781503	0.187531	0.0618337	0.0467523
67	0.0201624	0.0745445	0.031466	0.156221	0.0290903	0.0547726	0.0405881	0.182079	0.177443	0.0713897	0.0604038	0.0346045	0.0700335	0.0686327	0.0748056	0.0266635	0.0776458	0.0984721	0.0836941	0.0595128	0.0906009	0.0429549	0.0782082	0.110178	0.0340451	0.0393578	0.0553082	0.069098	0.0936948	0.0455396	0.0664604	0.0264	0.0722441	0.0744317	0.0707565	0.0718816	0.0605197	0.0459999
68	0.0677152	0.058232	0.0937145	0.133202	0.0363991	0.0430064	0.0543246	0.112652	0.1236	0.0221162	0.0201004	0.0238449	0.094446	0.0335768	0.0322976	0.127556	0.116208	0.0504968	0.0633769	0.0416157	0.108398	0.0783341	0.115193	0.0874487	0.0488751	0.0825285	0.0429812	0.0090632	0.0606961	0.0360569	0.0614504	0.0264	0.0180632	0.0453136	0.0247716	0.12286	0.0135756	0.0413487
69	0.0302224	0.112254	0.0501132	0.0800106	0.0115262	0.0131311	0.0599853	0.153407	0.0457864	0.115591	0.0106126	0.0738679	0.078023	0.0264581	0.0759165	0.129665	0.101166	0.0184682	0.101012	0.0759752	0.0334128	0.0704871	0.238896	0.0747458	0.133629	0.0862195	0.0404612	0.00468014	0.0898645	0.0824447	0.0318471	0.0528	0.0364899	0.094678	0.0199236	0.0416761	0.0210961	0.0193713
70	0.0363826	0.114228	0.0976309	0.0747272	0.105218	0.0589725	0.0368871	0.244319	0.0838458	0.0679155	0.0366495	0.0461042	0.078817	0.0858851	0.0482027	0.0481366	0.041175	0.0141968	0.0222916	0.0385525	0.0819996	0.00605982	0.142727	0.0964425	0.00578361	0.0826934	0.0522583	0.007794	0.123912	0.0894047	0.105705	0.0528	0.0537105	0.09971	0.0168373	0.0430431	0.0846871	0.0402543
71	0.101482	0.113679	0.0778094	0.0903551	0.0289573	0.142673	0.0557028	0.139157	0.0487077	0.0782149	0.0825519	0.0854349	0.118887	0.0954277	0.0439687	0.198854	0.129827	0.0713889	0.122812	0.118576	0.0284919	0.112475	0.10099	0.118638	0.069119	0.106669	0.0895952	0.128636	0.0881191	0.0402182	0.079847	0	0.0868208	0.0906863	0.144304	0.0722007	0.0972404	0.0505322
72	0.0550397	0.0757646	0.0232003	0.0913142	0.0519906	0.073669	0.0998635	0.089454	0.0651578	0.0495651	0.0459451	0.132918	0.14999	0.070465	0.0684419	0.167527	0.0456095	0.033691	0.0340559	0.0749133	0.0397465	0.153802	0.0452482	0.0375508	0.0197471	0.132615	0.0621467	0.021607	0.142365	0.0261727	0.0602396	0.0528	0.0656688	0.0995821	0.0686245	0.0393939	0.095262	0.0319766
73	0.038607	0.0424296	0.0559955	0.182818	0.0283464	0.109153	0.0993403	0.0739644	0.0571003	0.253053	0.0481947	0.0691848	0.0979927	0.110095	0.0551086	0.00813643	0.0319778	0.0188986	0.057244	0.0902912	0.13537	0.0563213	0.0319901	0.0526432	0.0522306	0.0711732	0.0741859	0.105566	0.0564486	0.057351	0.0399167	0.1056	0.0512997	0.22273	0.114402	0.102005	0.084955	0.0542985
74	0.103954	0.058023	0.0511544	0.133045	0.0699491	0.0166245	0.0415579	0.166258	0.0563719	0.0721465	0.0375058	0.0470838	0.0172355	0.0703415	0.0760226	0.138948	0.0853026	0.0419	0.0436172	0.0865648	0.0615649	0.127157	0.0850572	0.0794974	0.0605743	0.0255953	0.0399316	0.0387122	0.0873791	0.048085	0.0511821	0.0264	0.0361509	0.0698563	0.129838	0.0581366	0.301689	0.0645159
75	0.0781221	0.148916	0.0434553	0.0857116	0.0936517	0.10374	0.0843711	0.154744	0.0971581	0.0703437	0.0812393	0.0494563	0.0237759	0.0537065	0.0817022	0.315469	0.00815433	0.0962413	0.103702	0.0902365	0.0205636	0.0194895	0.0895047	0.115168	0.155141	0.0654074	0.103218	0.0658692	0.0512464	0.0886651	0.0566102	0.0264	0.0844235	0.0212207	0.0769466	0.0937619	0.177935	0.056796
76	0.0836256	0.0445706	0.150604	0.145371	0.127537	0.045024	0.0378497	0.152667	0.0814509	0.0526399	0.0392911	0.0997461	0.0887656	0.0579711	0.110974	0.112616	0.0767669	0.0900808	0.0398966	0.0320539	0.0757473	0.0831341	0.0691478	0.0162143	0.0538493	0.0151898	0.0378964	0.101373	0.0928228	0.0419067	0.122705	0.0264	0.0314924	0.0783525	0.133051	0.0287896	0.0410291	0.067995
77	0.0943731	0.0605528	0.152051	0.12787	0.0929456	0.102214	0.030577	0.124289	0.00949983	0.0424109	0.113199	0.0851033	0.164618	0.15317	0.0480924	0.311205	0.0443569	0.0528272	0.0183484	0.0629397	0.0746785	0.0963777	0.0981128	0.120157	0.0239638	0.0733067	0.100793	0.0397817	0.0744698	0.0351073	0.121389	0.1056	0.0817147	0.00832442	0.160786	0.0801211	0.0327827	0.0407667
78	0.0812847	0.128974	0.165227	0.066813	0.045594	0.0967301	0.0846525	0.0661167	0.0915783	0.417577	0.114847	0.0917807	0.0640582	0.156321	0.0240908	0.0545936	0.0471077	0.0383493	0.0287756	0.0656802	0.109305	0.099618	0.0175547	0.173658	0.0151026	0.0849142	0.113978	0.0396118	0.0122199	0.0352153	0.110536	0.0792	0.0899922	0.0638334	0.0996071	0.0712394	0.0497957	0.0140508
79	0.108046	0.120096	0.398126	0.141381	0.0733501	0.0337924	0.0548929	0.126042	0.0946042	0.0824698	0.028544	0.103001	0.258401	0.063473	0.0655489	0.115615	0.0609801	0.0728071	0.142342	0.0419299	0.0337458	0.13904	0.0311679	0.0275045	0.0615806	0.0838551	0.0832274	0.0667693	0.120201	0.0996397	0.0655436	0.0792	0.062725	0.103022	0.0687251	0.0474959	0.037936	0.0484854
80	0.133273	0.105979	0.0938828	0.111626	0.0371699	0.034006	0.0410997	0.041112	0.0644718	0.245542	0.0179294	0.0624799	0.0865287	0.0411315	0.00947481	0.091453	0.0497574	0.0974559	0.0702214	0.0500627	0.0781483	0.0733483	0.0842833	0.0487675	0.023202	0.0899793	0.00722566	0.040499	0.0609151	0.0259092	0.0708052	0.1056	0.0208617	0.0391865	0.0567357	0.0186022	0.049863	0.0260797
81	0.113759	0.06537	0.051994	0.0858379	0.0499542	0.0652551	0.0851833	0.0939468	0.089382	0.402472	0.0832768	0.0376153	0.0145535	0.0368867	0.0926569	0.116285	0.0635068	0.0534116	0.0953676	0.072154	0.0670747	0.0865628	0.0503083	0.0727507	0.0291014	0.029415	0.0395005	0.0479475	0.00190023	0.0211545	0.0295843	0.1056	0.0160355	0.0784715	0.0367313	0.0260817	0.0799294	0.0557148
82	0.0612745	0.0513421	0.076949	0.105477	0.10731	0.062748	0.0311362	0.0999966	0.0915053	0.425278	0.0440682	0.0673546	0.137328	0.051949	0.0658498	0.181146	0.0654518	0.0488804	0.046334	0.0696534	0.0314383	0.0796259	0.0563031	0.0537321	0.0192863	0.0743606	0.17378	0.0295584	0.0939676	0.0752956	0.0895307	0.0528	0.150452	0.0609567	0.137578	0.0376076	0.100863	0.013883
83	0.0606398	0.0165013	0.141635	0.143949	0.100715	0.0171568	0.0324648	0.0672622	0.138241	0.0307832	0.0155504	0.0758881	0.105279	0.0519552	0.0277851	0.133708	0.0577021	0.0665204	0.0691987	0.0618779	0.0608117	0.0233419	0.0887986	0.059452	0.114976	0.0712611	0.0567101	0.169295	0.0778572	0.136142	0.0448571	0.132	0.0457211	0.112169	0.059322	0.0686566	0.0994544	0.101928
84	0.0326852	0.0583692	0.0378859	0.0274407	0.010401	0.078732	0.0200424	0.0148105	0.0152347	0.027316	0.0634427	0.0452238	0.0523958	0.0328647	0.0253128	0.0723608	0.0488751	0.0560012	0.0384476	0.0514754	0.0274472	0.0895432	0.0448163	0.0427709	0.0605914	0.026063	0.0374814	0.027853	0.0727686	0.13355	0.130435	0.0528	0.0201779	0.0661169	0.0235886	0.0468805	0.0787422	0.0726928
85	0.0236514	0.0760173	0.0418782	0.0988111	0.0378745	0.0294486	0.0650471	0.0797367	0.0224581	0.0633497	0.0126735	0.0503929	0.0815974	0.119857	0.128751	0.0951567	0.0101067	0.0855667	0.0749207	0.0265932	0.062647	0.115363	0.0425884	0.045763	0.053322	0.0875041	0.144348	0.1696	0.0608418	0.0788654	0.107254	0.0528	0.11267	0.0544613	0.0599284	0.0668435	0.0694905	0.0312921
86	0.0499821	0.0244955	0.0976191	0.0394771	0.0526893	0.0768651	0.0361905	0.185452	0.0536131	0.0793789	0.0404131	0.0237509	0.0352249	0.0815866	0.0759187	0.0298409	0.0722001	0.0104984	0.11495	0.0349518	0.120766	0.0734964	0.0368837	0.0724245	0.118345	0.0189518	0.0842602	0.124817	0.0957837	0.140838	0.0912609	0.1056	0.0495815	0.1011	0.150097	0.0396147	0.0795887	0.105394

## Sheet: Extended Data Fig. 13c
Source data: Extended Data Fig. 13c
Mean velocity per cell
0.0681948
0.0861943
0.0781008
0.101605
0.0652953
0.0716337
0.0700361
0.11174
0.081088
0.091362
0.0590507
0.0683441
0.0801896
0.100515
0.0825369
0.1192
0.0821718
0.0971563
0.0739463
0.0694881
0.0970288
0.0973472
0.0963737
0.080985
0.0762114
0.0803224
0.0968737
0.0728351
0.0795084
0.0698615
0.0831387
0.066
0.0665473
0.0820201
0.120514
0.0798136
0.104228
0.0771842
