# Supplementary material for: Mechanical confinement governs phenotypic plasticity in melanoma
Source: Nature. 2025 Aug 27;647(8089):517–27. doi: 10.1038/s41586-025-09445-6 (PMC12611772; doi:10.1038/s41586-025-09445-6)
Supplement: Supplementary file 18 — Source Data Extended Data Fig. 14 [file 41586_2025_9445_MOESM18_ESM.xlsx]

## Sheet: Extended Data Fig. 14d
Source data: Extended Data Fig. 14f
Condition	relative cell #	Replicate
deltaA-box	0.624606	1	plate
deltaA-box	0.408547	2
deltaA-box	0.393548	3
deltaAT	1.29968	1
deltaAT	1.02393	2
deltaAT	1.37419	3
deltaB-box	0.384858	1
deltaB-box	0.198291	2
deltaB-box	0.309677	3
FL	1	1
FL	1	2
FL	1	3
9
17
Showing 1 to 19 of 24 entries, 4 total columns

## Sheet: Extended Data Fig. 14e
Source data: Extended Data Fig. 14e
Condition	%Area
FL	1.092
FL	1.14
FL	2.464
deltaAT	7.631
deltaAT	4.618
deltaAbox	8.014
deltaAbox	9.666
deltaAbox	5.5
deltaBbox	15.492
deltaBbox	19.532
deltaBbox	18.524
FL	0.082
FL	0.048
FL	0.004
deltaAT	3.749
deltaAT	6.147
deltaAT	3.568
deltaAbox	23.611
deltaAbox	31.628
deltaAbox	32.789
deltaBbox	4.495
deltaBbox	5.435
deltaBbox	4.521
FL	1.761
FL	1.415
FL	1.409
deltaAT	4.755
deltaAT	4.933
deltaAT	1.691
deltaAbox	30.843
deltaAbox	24.573
deltaAbox	23.707
deltaBbox	13.09
deltaBbox	6.171
deltaBbox	8.176

## Sheet: Extended Data Fig. 14f
Source data: Extended Data Fig. 14f
Condition	Intensity
deltaAT	0.00646365
deltaAT	0.00587214
deltaAT	0.00718017
deltaAT	0.017295
deltaAT	0.0155427
deltaAT	0.00946632
deltaAT	0.00884513
deltaAT	0.00782622
deltaAT	0.0091852
deltaAT	0.00897838
deltaAT	0.00995776
deltaAT	0.00785135
deltaAT	0.00803094
deltaAT	0.012333
deltaAT	0.0148464
deltaAT	0.0154795
deltaAT	0.0180616
deltaAT	0.0139614
deltaAT	0.00914833
deltaAT	0.0128475
deltaAT	0.00727446
deltaAT	0.0108918
deltaAT	0.0138219
deltaAT	0.00817466
deltaAT	0.0131012
deltaAT	0.00442449
deltaAT	0.00858981
deltaAT	0.00470587
deltaAT	0.00838735
deltaAT	0.00605839
deltaAT	0.0121369
deltaAT	0.00732844
deltaAT	0.000589508
deltaAT	0.00738811
deltaAT	0.00123242
deltaAT	0.00282167
deltaAT	0.00668322
deltaAT	0.00914371
deltaAT	0.000581376
deltaAT	0.00828679
deltaAT	0.0112373
deltaAT	0.0150715
deltaAT	0.00184053
deltaAT	0.00236702
deltaAT	0.0125726
deltaAT	0.0104392
deltaAT	0.0180845
deltaAT	0.00846234
deltaAT	0.000566403
deltaAT	0.0122684
deltaAT	0.0157585
deltaAT	0.0109244
deltaAT	0.00970826
deltaAT	0.00882212
deltaAT	0.00628506
deltaAT	0.00868491
deltaAT	0.00635875
deltaAT	0.00930449
deltaAT	0.00941346
deltaAT	0.00905778
deltaAT	0.00197158
deltaAT	0.00960717
deltaAT	0.00825203
deltaAT	0.00190129
deltaAT	0.0089375
deltaAT	0.0122027
deltaAT	0.00915687
deltaAT	0.0123334
deltaAT	0.00053982
deltaAT	0.000557693
deltaAT	0.00058152
deltaAT	0.00670822
deltaAT	0.000569431
deltaAT	0.000568886
deltaAT	0.0120616
deltaAT	0.000584484
deltaAT	0.00829309
deltaAT	0.00057554
deltaAT	0.00682757
deltaAT	0.00682975
deltaAT	0.0141074
deltaAT	0.0118542
deltaAT	0.0107629
deltaAT	0.00335101
deltaAT	0.00813104
deltaAT	0.000640324
deltaAT	0.0125477
deltaAT	0.00213827
deltaAT	0.000594573
deltaAT	0.0072593
deltaAT	0.00882626
deltaAT	0.0097237
deltaAT	0.0144392
deltaAT	0.0118323
deltaAT	0.0145344
deltaAT	0.00810044
deltaAT	0.00817036
deltaAT	0.0101991
deltaAT	0.0148667
deltaAT	0.0106696
deltaAT	0.0158205
deltaAT	0.00703545
deltaAT	0.00951696
deltaAT	0.00279605
deltaAT	0.013474
deltaAbox	0.0149915
deltaAbox	0.00773095
deltaAbox	0.0227983
deltaAbox	0.0292631
deltaAbox	0.0173882
deltaAbox	0.0236842
deltaAbox	0.0230879
deltaAbox	0.0157601
deltaAbox	0.0124832
deltaAbox	0.0231178
deltaAbox	0.0149069
deltaAbox	0.0166804
deltaAbox	0.0101215
deltaAbox	0.0220837
deltaAbox	0.0344189
deltaAbox	0.0241093
deltaAbox	0.024789
deltaAbox	0.00997539
deltaAbox	0.018087
deltaAbox	0.0152935
deltaAbox	0.0195414
deltaAbox	0.0181706
deltaAbox	0.00982456
deltaAbox	0.0133852
deltaAbox	0.0141851
deltaAbox	0.0230311
deltaAbox	0.00749414
deltaAbox	0.0147497
deltaAbox	0.0138828
deltaAbox	0.0150207
deltaAbox	0.0220086
deltaAbox	0.00962423
deltaAbox	0.00645563
deltaAbox	0.021802
deltaAbox	0.0148169
deltaAbox	0.018722
deltaAbox	0.0170768
deltaAbox	0.0226082
deltaAbox	0.0100009
deltaAbox	0.00911018
deltaAbox	0.0226897
deltaAbox	0.0180435
deltaAbox	0.0184315
deltaAbox	0.0244867
deltaAbox	0.026373
deltaAbox	0.0134527
deltaAbox	0.0136105
deltaAbox	0.0189031
deltaAbox	0.0239709
deltaAbox	0.0174803
deltaAbox	0.0283785
deltaAbox	0.0125379
deltaAbox	0.0140077
deltaAbox	0.0175711
deltaAbox	0.00843381
deltaAbox	0.0214009
deltaAbox	0.0174365
deltaAbox	0.0175089
deltaAbox	0.0164859
deltaAbox	0.0115853
deltaAbox	0.00733533
deltaAbox	0.0115131
deltaAbox	0.00866455
deltaAbox	0.0113341
deltaAbox	0.00789591
deltaAbox	0.0159072
deltaAbox	0.0186964
deltaAbox	0.0244032
deltaAbox	0.0166856
deltaAbox	0.0149805
deltaAbox	0.0271894
deltaAbox	0.0266568
deltaAbox	0.0103226
deltaAbox	0.0157464
deltaAbox	0.0203523
deltaAbox	0.0262907
deltaAbox	0.0210034
deltaAbox	0.0266638
deltaAbox	0.0180432
deltaAbox	0.0283988
deltaAbox	0.0221818
deltaAbox	0.0265521
deltaAbox	0.0110559
deltaAbox	0.0188403
deltaAbox	0.0172304
deltaAbox	0.0277702
deltaAbox	0.0257917
deltaAbox	0.0285645
deltaAbox	0.0110006
deltaAbox	0.0197652
deltaAbox	0.0145539
deltaAbox	0.0230114
deltaAbox	0.0181354
deltaAbox	0.0175757
deltaAbox	0.0277971
deltaAbox	0.0215593
deltaAbox	0.0117615
deltaAbox	0.0225918
deltaAbox	0.0220564
deltaAbox	0.0127639
deltaAbox	0.0217594
deltaAbox	0.0237185
deltaAbox	0.0242066
deltaAbox	0.0122139
deltaAbox	0.00898697
deltaAbox	0.0125543
deltaAbox	0.0229011
deltaAbox	0.0160001
deltaAbox	0.0228898
deltaAbox	0.0210154
deltaAbox	0.0188254
deltaBbox	0.0191836
deltaBbox	0.0140664
deltaBbox	0.0169335
deltaBbox	0.00660525
deltaBbox	0.0176098
deltaBbox	0.0114824
deltaBbox	0.0168973
deltaBbox	0.0116607
deltaBbox	0.0124564
deltaBbox	0.0118354
deltaBbox	0.0169645
deltaBbox	0.0116509
deltaBbox	0.0178494
deltaBbox	0.0125054
deltaBbox	0.0115619
deltaBbox	0.0113819
deltaBbox	0.0114342
deltaBbox	0.0152909
deltaBbox	0.0147212
deltaBbox	0.011891
deltaBbox	0.010847
deltaBbox	0.0193827
deltaBbox	0.0175556
deltaBbox	0.0184894
deltaBbox	0.0101229
deltaBbox	0.00451415
deltaBbox	0.0175893
deltaBbox	0.0141984
deltaBbox	0.0140613
deltaBbox	0.0119733
deltaBbox	0.00626836
deltaBbox	0.00603928
deltaBbox	0.0222051
deltaBbox	0.00943639
deltaBbox	0.0148635
deltaBbox	0.0207848
deltaBbox	0.0148993
deltaBbox	0.021203
deltaBbox	0.0203414
deltaBbox	0.0240939
deltaBbox	0.0259799
deltaBbox	0.0165791
deltaBbox	0.0180198
deltaBbox	0.014447
deltaBbox	0.0239949
deltaBbox	0.0151964
deltaBbox	0.0223074
deltaBbox	0.00914422
deltaBbox	0.0237661
deltaBbox	0.0148674
deltaBbox	0.0120913
deltaBbox	0.0103436
deltaBbox	0.023199
deltaBbox	0.0119171
deltaBbox	0.0105478
deltaBbox	0.0223353
deltaBbox	0.0161657
deltaBbox	0.0297824
deltaBbox	0.00987257
deltaBbox	0.0208843
deltaBbox	0.00937759
deltaBbox	0.0081983
deltaBbox	0.0162377
deltaBbox	0.0147278
deltaBbox	0.0189833
deltaBbox	0.0176313
deltaBbox	0.0150904
deltaBbox	0.0146763
deltaBbox	0.0106259
deltaBbox	0.0210524
deltaBbox	0.0106404
deltaBbox	0.0151321
deltaBbox	0.0161944
deltaBbox	0.0248859
deltaBbox	0.00883002
deltaBbox	0.0117687
deltaBbox	0.00925566
deltaBbox	0.0127188
deltaBbox	0.0161883
deltaBbox	0.0202367
deltaBbox	0.0177073
deltaBbox	0.0158886
FL	0.00821828
FL	0.0101518
FL	0.00824404
FL	0.0123975
FL	0.00394212
FL	0.0105413
FL	0.00386771
FL	0.0190551
FL	0.00651311
FL	0.0192958
FL	0.0208799
FL	0.0103926
FL	0.0105967
FL	0.014118
FL	0.017489
FL	0.0263578
FL	0.0110902
FL	0.0113339
FL	0.00699296
FL	0.012308
FL	0.0231619
FL	0.00921509
FL	0.00729402
FL	0.0114059
FL	0.00692949
FL	0.0193256
FL	0.0184454
FL	0.0195882
FL	0.0103933
FL	0.0137044
FL	0.00706376
FL	0.00572294
FL	0.00952393
FL	0.00956982
FL	0.00801755
FL	0.0136487
FL	0.00551903
FL	0.0110202
FL	0.0139644
FL	0.0054354
FL	0.00853308
FL	0.00982574
FL	0.00682695
FL	0.00522474
FL	0.00612117
FL	0.00621745
FL	0.0112044
FL	0.00535441
FL	0.0112209
FL	0.0145292
FL	0.0106434
FL	0.00801843
FL	0.00698957
FL	0.0125336
FL	0.00661584
FL	0.00752212
FL	0.00551601
FL	0.00415527
FL	0.00779921
FL	0.0137003
FL	0.00728268
FL	0.00999735
FL	0.0104109
FL	0.00620067
FL	0.0119601
FL	0.0169096
FL	0.0104185
FL	0.0107113
FL	0.00363597
FL	0.0164817
FL	0.0509066
FL	0.00921913
FL	0.00990171
FL	0.0065494
FL	0.0135665
FL	0.0175077
FL	0.0114205
FL	0.00986815
FL	0.0174206
FL	0.0119076
FL	0.00265675
FL	0.0216698
FL	0.0134193
FL	0.0400758
FL	0.0166188
FL	0.0183166
FL	0.00556242
FL	0.0059318
FL	0.0063751
FL	0.00611393
FL	0.0205809
FL	0.00584269
FL	0.00563024
FL	0.0138933

## Sheet: Extended Data Fig. 14h-i
Source data: Extended Data Fig. 14h-i
Day	Group	Size	Replicate	Animal
6	A375-HMGB2-FL	86.36	1	1
6	A375-HMGB2-FL	106.16	1	2
6	A375-HMGB2-FL	113.26	1	3
6	A375-HMGB2-FL	131.23	1	4
6	A375-HMGB2-FL	114.94	1	5
11	A375-HMGB2-FL	108.40	1	1
11	A375-HMGB2-FL	335.76	1	2
11	A375-HMGB2-FL	261.31	1	3
11	A375-HMGB2-FL	247.00	1	4
11	A375-HMGB2-FL	218.08	1	5
14	A375-HMGB2-FL	123.55	1	1
14	A375-HMGB2-FL	385.06	1	2
14	A375-HMGB2-FL	670.01	1	3
14	A375-HMGB2-FL	445.34	1	4
14	A375-HMGB2-FL	350.40	1	5
17	A375-HMGB2-FL	135.31	1	1
17	A375-HMGB2-FL	677.69	1	2
17	A375-HMGB2-FL	906.12	1	3
17	A375-HMGB2-FL	666.29	1	4
17	A375-HMGB2-FL	581.23	1	5
6	A375-HMGB2-deltaAbox	134.43	1	1
6	A375-HMGB2-deltaAbox	104.86	1	2
6	A375-HMGB2-deltaAbox	127.59	1	3
6	A375-HMGB2-deltaAbox	104.54	1	4
6	A375-HMGB2-deltaAbox	136.38	1	5
11	A375-HMGB2-deltaAbox	130.54	1	1
11	A375-HMGB2-deltaAbox	263.90	1	2
11	A375-HMGB2-deltaAbox	351.86	1	3
11	A375-HMGB2-deltaAbox	161.94	1	4
11	A375-HMGB2-deltaAbox	307.34	1	5
14	A375-HMGB2-deltaAbox	562.33	1	1
14	A375-HMGB2-deltaAbox	802.40	1	2
14	A375-HMGB2-deltaAbox	722.57	1	3
14	A375-HMGB2-deltaAbox	236.00	1	4
14	A375-HMGB2-deltaAbox	361.91	1	5
17	A375-HMGB2-deltaAbox	620.42	1	1
17	A375-HMGB2-deltaAbox	994.25	1	2
17	A375-HMGB2-deltaAbox	1,149.48	1	3
17	A375-HMGB2-deltaAbox	413.07	1	4
17	A375-HMGB2-deltaAbox	585.96	1	5
6	A375-HMGB2-deltaBbox	109.88	1	1
6	A375-HMGB2-deltaBbox	95.56	1	2
6	A375-HMGB2-deltaBbox	101.94	1	3
6	A375-HMGB2-deltaBbox	100.77	1	4
6	A375-HMGB2-deltaBbox	128.18	1	5
11	A375-HMGB2-deltaBbox	142.67	1	1
11	A375-HMGB2-deltaBbox	147.78	1	2
11	A375-HMGB2-deltaBbox	134.43	1	3
11	A375-HMGB2-deltaBbox	84.45	1	4
11	A375-HMGB2-deltaBbox	150.95	1	5
14	A375-HMGB2-deltaBbox	241.13	1	1
14	A375-HMGB2-deltaBbox	282.42	1	2
14	A375-HMGB2-deltaBbox	397.22	1	3
14	A375-HMGB2-deltaBbox	163.66	1	4
14	A375-HMGB2-deltaBbox	216.44	1	5
17	A375-HMGB2-deltaBbox	457.49	1	1
17	A375-HMGB2-deltaBbox	351.57	1	2
17	A375-HMGB2-deltaBbox	702.24	1	3
17	A375-HMGB2-deltaBbox	218.59	1	4
17	A375-HMGB2-deltaBbox	281.26	1	5
6	A375-HMGB2-deltaAT	126.80	1	1
6	A375-HMGB2-deltaAT	100.01	1	2
6	A375-HMGB2-deltaAT	118.47	1	3
6	A375-HMGB2-deltaAT	99.42	1	4
6	A375-HMGB2-deltaAT	93.97	1	5
11	A375-HMGB2-deltaAT	200.12	1	1
11	A375-HMGB2-deltaAT	185.68	1	2
11	A375-HMGB2-deltaAT	96.69	1	3
11	A375-HMGB2-deltaAT	123.67	1	4
11	A375-HMGB2-deltaAT	176.74	1	5
14	A375-HMGB2-deltaAT	327.42	1	1
14	A375-HMGB2-deltaAT	423.04	1	2
14	A375-HMGB2-deltaAT	138.52	1	3
14	A375-HMGB2-deltaAT	255.15	1	4
14	A375-HMGB2-deltaAT	385.71	1	5
17	A375-HMGB2-deltaAT	372.53	1	1
17	A375-HMGB2-deltaAT	563.21	1	2
17	A375-HMGB2-deltaAT	161.02	1	3
17	A375-HMGB2-deltaAT	274.50	1	4
17	A375-HMGB2-deltaAT	611.03	1	5
20	A375-HMGB2-FL	247.77	1	1
20	A375-HMGB2-FL	1,021.02	1	2
20	A375-HMGB2-FL	1,715.73	1	3
20	A375-HMGB2-FL	983.27	1	4
20	A375-HMGB2-FL	823.62	1	5
24	A375-HMGB2-FL	633.74	1	1
24	A375-HMGB2-FL	1,983.77	1	2
24	A375-HMGB2-FL	2,025.35	1	3
24	A375-HMGB2-FL	1,901.17	1	4
24	A375-HMGB2-FL	1,557.39	1	5
20	A375-HMGB2-deltaAbox	693.75	1	1
20	A375-HMGB2-deltaAbox	821.09	1	2
20	A375-HMGB2-deltaAbox	1,398.32	1	3
20	A375-HMGB2-deltaAbox	570.27	1	4
20	A375-HMGB2-deltaAbox	770.20	1	5
24	A375-HMGB2-deltaAbox	1,261.06	1	1
24	A375-HMGB2-deltaAbox	1,805.16	1	2
24	A375-HMGB2-deltaAbox	1,682.91	1	3
24	A375-HMGB2-deltaAbox	1,450.83	1	4
24	A375-HMGB2-deltaAbox	1,143.19	1	5
20	A375-HMGB2-deltaBbox	414.33	1	1
20	A375-HMGB2-deltaBbox	576.80	1	2
20	A375-HMGB2-deltaBbox	1,085.73	1	3
20	A375-HMGB2-deltaBbox	285.06	1	4
20	A375-HMGB2-deltaBbox	591.67	1	5
24	A375-HMGB2-deltaBbox	965.14	1	1
24	A375-HMGB2-deltaBbox	1,290.15	1	2
24	A375-HMGB2-deltaBbox	1,766.67	1	3
24	A375-HMGB2-deltaBbox	527.12	1	4
24	A375-HMGB2-deltaBbox	1,004.07	1	5
20	A375-HMGB2-deltaAT	788.16	1	1
20	A375-HMGB2-deltaAT	891.41	1	2
20	A375-HMGB2-deltaAT	309.18	1	3
20	A375-HMGB2-deltaAT	352.92	1	4
20	A375-HMGB2-deltaAT	1,106.31	1	5
24	A375-HMGB2-deltaAT	1,640.67	1	1
24	A375-HMGB2-deltaAT	1,805.42	1	2
24	A375-HMGB2-deltaAT	644.03	1	3
24	A375-HMGB2-deltaAT	689.41	1	4
24	A375-HMGB2-deltaAT	2,278.70	1	5
8	A375-HMGB2-FL	180.18	2	1
8	A375-HMGB2-FL	134.43	2	2
8	A375-HMGB2-FL	120.34	2	3
8	A375-HMGB2-FL	76.34	2	4
8	A375-HMGB2-FL	123.94	2	5
11	A375-HMGB2-FL	130.99	2	1
11	A375-HMGB2-FL	118.01	2	2
11	A375-HMGB2-FL	105.35	2	3
11	A375-HMGB2-FL	105.09	2	4
11	A375-HMGB2-FL	114.51	2	5
14	A375-HMGB2-FL	279.78	2	1
14	A375-HMGB2-FL	228.00	2	2
14	A375-HMGB2-FL	256.70	2	3
14	A375-HMGB2-FL	175.62	2	4
14	A375-HMGB2-FL	287.40	2	5
17	A375-HMGB2-FL	483.50	2	1
17	A375-HMGB2-FL	327.42	2	2
17	A375-HMGB2-FL	282.42	2	3
17	A375-HMGB2-FL	343.12	2	4
17	A375-HMGB2-FL	436.29	2	5
22	A375-HMGB2-FL	1,063.88	2	1
22	A375-HMGB2-FL	881.61	2	2
22	A375-HMGB2-FL	1,042.99	2	3
22	A375-HMGB2-FL	847.17	2	4
22	A375-HMGB2-FL	1,093.20	2	5
8	A375-HMGB2-deltaBbox	169.50	2	1
8	A375-HMGB2-deltaBbox	134.64	2	2
8	A375-HMGB2-deltaBbox	141.58	2	3
8	A375-HMGB2-deltaBbox	134.39	2	4
8	A375-HMGB2-deltaBbox	137.39	2	5
11	A375-HMGB2-deltaBbox	148.91	2	1
11	A375-HMGB2-deltaBbox	185.17	2	2
11	A375-HMGB2-deltaBbox	127.42	2	3
11	A375-HMGB2-deltaBbox	94.86	2	4
11	A375-HMGB2-deltaBbox	165.61	2	5
14	A375-HMGB2-deltaBbox	322.92	2	1
14	A375-HMGB2-deltaBbox	410.01	2	2
14	A375-HMGB2-deltaBbox	254.40	2	3
14	A375-HMGB2-deltaBbox	157.63	2	4
14	A375-HMGB2-deltaBbox	271.86	2	5
17	A375-HMGB2-deltaBbox	348.75	2	1
17	A375-HMGB2-deltaBbox	849.29	2	2
17	A375-HMGB2-deltaBbox	397.37	2	3
17	A375-HMGB2-deltaBbox	285.06	2	4
17	A375-HMGB2-deltaBbox	561.55	2	5
22	A375-HMGB2-deltaBbox	1,166.70	2	1
22	A375-HMGB2-deltaBbox	2,964.23	2	2
22	A375-HMGB2-deltaBbox	791.38	2	3
22	A375-HMGB2-deltaBbox	685.08	2	4
22	A375-HMGB2-deltaBbox	1,387.33	2	5
8	A375-HMGB2-deltaAT	145.81	2	1
8	A375-HMGB2-deltaAT	208.47	2	2
8	A375-HMGB2-deltaAT	98.06	2	3
8	A375-HMGB2-deltaAT	136.29	2	4
8	A375-HMGB2-deltaAT	83.28	2	5
11	A375-HMGB2-deltaAT	135.63	2	1
11	A375-HMGB2-deltaAT	229.48	2	2
11	A375-HMGB2-deltaAT	80.83	2	3
11	A375-HMGB2-deltaAT	184.44	2	4
11	A375-HMGB2-deltaAT	176.64	2	5
14	A375-HMGB2-deltaAT	134.64	2	1
14	A375-HMGB2-deltaAT	387.11	2	2
14	A375-HMGB2-deltaAT	176.28	2	3
14	A375-HMGB2-deltaAT	326.78	2	4
14	A375-HMGB2-deltaAT	261.31	2	5
17	A375-HMGB2-deltaAT	248.11	2	1
17	A375-HMGB2-deltaAT	693.75	2	2
17	A375-HMGB2-deltaAT	309.72	2	3
17	A375-HMGB2-deltaAT	646.61	2	4
17	A375-HMGB2-deltaAT	794.34	2	5
22	A375-HMGB2-deltaAT	486.57	2	1
22	A375-HMGB2-deltaAT	1,752.07	2	2
22	A375-HMGB2-deltaAT	541.06	2	3
22	A375-HMGB2-deltaAT	1,685.17	2	4
22	A375-HMGB2-deltaAT	2,130.71	2	5
8	A375-HMGB2-deltaAbox	491.92	2	1
8	A375-HMGB2-deltaAbox	122.08	2	2
8	A375-HMGB2-deltaAbox	152.68	2	3
8	A375-HMGB2-deltaAbox	191.19	2	4
8	A375-HMGB2-deltaAbox	292.46	2	5
11	A375-HMGB2-deltaAbox	617.85	2	1
11	A375-HMGB2-deltaAbox	140.47	2	2
11	A375-HMGB2-deltaAbox	219.37	2	3
11	A375-HMGB2-deltaAbox	236.04	2	4
11	A375-HMGB2-deltaAbox	396.78	2	5
14	A375-HMGB2-deltaAbox	1,356.88	2	1
14	A375-HMGB2-deltaAbox	332.57	2	2
14	A375-HMGB2-deltaAbox	334.49	2	3
14	A375-HMGB2-deltaAbox	547.96	2	4
14	A375-HMGB2-deltaAbox	638.64	2	5
17	A375-HMGB2-deltaAbox	1,424.66	2	1
17	A375-HMGB2-deltaAbox	489.37	2	2
17	A375-HMGB2-deltaAbox	520.31	2	3
17	A375-HMGB2-deltaAbox	864.47	2	4
17	A375-HMGB2-deltaAbox	641.47	2	5
22	A375-HMGB2-deltaAbox	2,587.00	2	1
22	A375-HMGB2-deltaAbox	1,061.06	2	2
22	A375-HMGB2-deltaAbox	1,271.84	2	3
22	A375-HMGB2-deltaAbox	3,405.51	2	4
22	A375-HMGB2-deltaAbox	962.76	2	5
